# Supplementary material for: Unveiling Liquid-Crystalline Lipids in the Urothelial Membrane through Cryo-EM
Source: bioRxiv. 2023 Aug 6:2023.05.29.542358. Originally published 2023 May 29. Preprint. [Version 2] doi: 10.1101/2023.05.29.542358 (PMC10312457; doi:10.1101/2023.05.29.542358)
Supplement: Supplement 2 [file media-3.zip]

Archive with 23 entries (22 files):
- Supplementary_Data1/
- Supplementary_Data1/C1map.mrc
- __MACOSX/Supplementary_Data1/._C1map.mrc
- Supplementary_Data1/.DS_Store
- __MACOSX/Supplementary_Data1/._.DS_Store
- Supplementary_Data1/FimHplus_Class1.mrc
- __MACOSX/Supplementary_Data1/._FimHplus_Class1.mrc
- Supplementary_Data1/FimHplus_Class2.mrc
- __MACOSX/Supplementary_Data1/._FimHplus_Class2.mrc
- Supplementary_Data1/FimHplus_Class3.mrc
- __MACOSX/Supplementary_Data1/._FimHplus_Class3.mrc
- Supplementary_Data1/other_lipids.mmcif
- __MACOSX/Supplementary_Data1/._other_lipids.mmcif
- Supplementary_Data1/Alphafold_prediction.pdb
- Supplementary_Data1/EMD-36340.mrc
- __MACOSX/Supplementary_Data1/._EMD-36340.mrc
- Supplementary_Data1/associated_lipids.pdb
- __MACOSX/Supplementary_Data1/._associated_lipids.pdb
- Supplementary_Data1/EMD-36340_DeepEMhancer_sharpened.mrc
- Supplementary_Data1/36340_8JJ5_ChimeraX_session.cxs
- __MACOSX/Supplementary_Data1/._36340_8JJ5_ChimeraX_session.cxs
- Supplementary_Data1/8JJ5.pdb
- __MACOSX/Supplementary_Data1/._8JJ5.pdb
