# Supplementary material for: Unveiling Liquid-Crystalline Lipids in the Urothelial Membrane through Cryo-EM
Source: bioRxiv. 2023 Aug 6:2023.05.29.542358. Originally published 2023 May 29. Preprint. [Version 2] doi: 10.1101/2023.05.29.542358 (PMC10312457; doi:10.1101/2023.05.29.542358)
Supplement: Supplement 2 [file media-3.zip › Supplementary_Data1/other_lipids.mmcif]

#\#CIF_1.1
# mmCIF
data_sphingo-sum2.mmcif
#
_audit_conform.dict_name mmcif_pdbx.dic
_audit_conform.dict_version 4.007
_audit_conform.dict_location http://mmcif.pdb.org/dictionaries/ascii/mmcif_pdbx.dic
#
_audit_syntax.case_sensitive_flag Y
_audit_syntax.fixed_width "atom_site atom_site_anisotrop"
#
_citation.id chimerax
_citation.title 
;UCSF ChimeraX: Structure visualization for researchers, educators, and developers
;

_citation.journal_abbrev "Protein Sci."
_citation.journal_volume 30
_citation.page_first 70
_citation.page_last 82
_citation.journal_issue 1
_citation.year 2021
_citation.pdbx_database_id_PubMed 28710774
_citation.pdbx_database_id_DOI 10.1002/pro.3943
#
loop_
_citation_author.citation_id
_citation_author.name
_citation_author.ordinal
chimerax "Pettersen EF" 1 
chimerax "Goddard TD"   2 
chimerax "Huang CC"     3 
chimerax "Meng EC"      4 
chimerax "Couch GS"     5 
chimerax "Croll TI"     6 
chimerax "Morris JH"    7 
chimerax "Ferrin TE"    8 
#
_software.name "UCSF ChimeraX"
_software.version 1.5/v9
_software.location https://www.rbvi.ucsf.edu/chimerax/
_software.classification "model building"
_software.os macOS
_software.type package
_software.citation_id chimerax
_software.pdbx_ordinal 1
#
_chem_comp.id SPH
_chem_comp.type non-polymer
_chem_comp.name ''
#
_entity.id 1
_entity.type non-polymer
_entity.pdbx_description SPHINGOSINE
#
loop_
_struct_asym.id
_struct_asym.entity_id
2 1 
4 1 
5 1 
6 1 
7 1 
A 1 
C 1 
D 1 
E 1 
F 1 
H 1 
I 1 
J 1 
K 1 
L 1 
N 1 
O 1 
Q 1 
R 1 
S 1 
T 1 
U 1 
W 1 
X 1 
Y 1 
Z 1 
a 1 
b 1 
c 1 
d 1 
e 1 
1 1 
8 1 
9 1 
B 1 
G 1 
P 1 
V 1 
3 1 
M 1 
#
loop_
_atom_type.symbol
C 
N 
O 
#
loop_
_atom_site.group_PDB
_atom_site.id
_atom_site.type_symbol
_atom_site.label_atom_id
_atom_site.label_alt_id
_atom_site.label_comp_id
_atom_site.label_asym_id
_atom_site.label_entity_id
_atom_site.label_seq_id
_atom_site.Cartn_x
_atom_site.Cartn_y
_atom_site.Cartn_z
_atom_site.auth_asym_id
_atom_site.auth_seq_id
_atom_site.pdbx_PDB_ins_code
_atom_site.occupancy
_atom_site.B_iso_or_equiv
_atom_site.pdbx_PDB_model_num
HETATM 1     C C1  . SPH 2 1 . 99.433  60.458  140.342 F2 1010 ? 1.00 19.63 1  
HETATM 2     O O1  . SPH 2 1 . 99.072  59.640  141.429 F2 1010 ? 1.00 19.63 1  
HETATM 3     C C2  . SPH 2 1 . 98.252  60.605  139.389 F2 1010 ? 1.00 19.63 1  
HETATM 4     N N2  . SPH 2 1 . 97.441  61.741  139.782 F2 1010 ? 1.00 19.63 1  
HETATM 5     C C3  . SPH 2 1 . 98.715  60.789  137.950 F2 1010 ? 1.00 19.63 1  
HETATM 6     O O3  . SPH 2 1 . 99.591  59.758  137.561 F2 1010 ? 1.00 19.63 1  
HETATM 7     C C4  . SPH 2 1 . 97.534  60.842  137.035 F2 1010 ? 1.00 19.63 1  
HETATM 8     C C5  . SPH 2 1 . 97.665  60.271  135.693 F2 1010 ? 1.00 19.63 1  
HETATM 9     C C6  . SPH 2 1 . 98.810  60.731  134.834 F2 1010 ? 1.00 19.63 1  
HETATM 10    C C7  . SPH 2 1 . 98.829  59.870  133.587 F2 1010 ? 1.00 19.63 1  
HETATM 11    C C8  . SPH 2 1 . 98.491  60.675  132.352 F2 1010 ? 1.00 19.63 1  
HETATM 12    C C9  . SPH 2 1 . 98.550  59.766  131.144 F2 1010 ? 1.00 19.63 1  
HETATM 13    C C10 . SPH 2 1 . 98.269  60.535  129.873 F2 1010 ? 1.00 19.63 1  
HETATM 14    C C11 . SPH 2 1 . 98.094  59.572  128.718 F2 1010 ? 1.00 19.63 1  
HETATM 15    C C12 . SPH 2 1 . 98.461  60.235  127.409 F2 1010 ? 1.00 19.63 1  
HETATM 16    C C13 . SPH 2 1 . 97.973  59.410  126.238 F2 1010 ? 1.00 19.63 1  
HETATM 17    C C14 . SPH 2 1 . 98.312  60.099  124.931 F2 1010 ? 1.00 19.63 1  
HETATM 18    C C15 . SPH 2 1 . 98.108  59.150  123.766 F2 1010 ? 1.00 19.63 1  
HETATM 19    C C16 . SPH 2 1 . 98.013  59.916  122.460 F2 1010 ? 1.00 19.63 1  
HETATM 20    C C17 . SPH 2 1 . 98.340  59.015  121.282 F2 1010 ? 1.00 19.63 1  
HETATM 21    C C18 . SPH 2 1 . 97.930  59.645  119.959 F2 1010 ? 1.00 19.63 1  
HETATM 22    C C1  . SPH 4 1 . 174.791 63.826  140.342 F4 1010 ? 1.00 19.63 1  
HETATM 23    O O1  . SPH 4 1 . 174.430 63.008  141.429 F4 1010 ? 1.00 19.63 1  
HETATM 24    C C2  . SPH 4 1 . 173.610 63.973  139.389 F4 1010 ? 1.00 19.63 1  
HETATM 25    N N2  . SPH 4 1 . 172.799 65.109  139.782 F4 1010 ? 1.00 19.63 1  
HETATM 26    C C3  . SPH 4 1 . 174.073 64.157  137.950 F4 1010 ? 1.00 19.63 1  
HETATM 27    O O3  . SPH 4 1 . 174.949 63.126  137.561 F4 1010 ? 1.00 19.63 1  
HETATM 28    C C4  . SPH 4 1 . 172.892 64.210  137.035 F4 1010 ? 1.00 19.63 1  
HETATM 29    C C5  . SPH 4 1 . 173.023 63.639  135.693 F4 1010 ? 1.00 19.63 1  
HETATM 30    C C6  . SPH 4 1 . 174.168 64.099  134.834 F4 1010 ? 1.00 19.63 1  
HETATM 31    C C7  . SPH 4 1 . 174.187 63.238  133.587 F4 1010 ? 1.00 19.63 1  
HETATM 32    C C8  . SPH 4 1 . 173.849 64.043  132.352 F4 1010 ? 1.00 19.63 1  
HETATM 33    C C9  . SPH 4 1 . 173.908 63.134  131.144 F4 1010 ? 1.00 19.63 1  
HETATM 34    C C10 . SPH 4 1 . 173.627 63.903  129.873 F4 1010 ? 1.00 19.63 1  
HETATM 35    C C11 . SPH 4 1 . 173.452 62.940  128.718 F4 1010 ? 1.00 19.63 1  
HETATM 36    C C12 . SPH 4 1 . 173.819 63.603  127.409 F4 1010 ? 1.00 19.63 1  
HETATM 37    C C13 . SPH 4 1 . 173.331 62.778  126.238 F4 1010 ? 1.00 19.63 1  
HETATM 38    C C14 . SPH 4 1 . 173.670 63.467  124.931 F4 1010 ? 1.00 19.63 1  
HETATM 39    C C15 . SPH 4 1 . 173.466 62.518  123.766 F4 1010 ? 1.00 19.63 1  
HETATM 40    C C16 . SPH 4 1 . 173.371 63.284  122.460 F4 1010 ? 1.00 19.63 1  
HETATM 41    C C17 . SPH 4 1 . 173.698 62.383  121.282 F4 1010 ? 1.00 19.63 1  
HETATM 42    C C18 . SPH 4 1 . 173.288 63.013  119.959 F4 1010 ? 1.00 19.63 1  
HETATM 43    C C1  . SPH 5 1 . 111.183 58.764  140.342 F5 1010 ? 1.00 19.63 1  
HETATM 44    O O1  . SPH 5 1 . 110.822 57.946  141.429 F5 1010 ? 1.00 19.63 1  
HETATM 45    C C2  . SPH 5 1 . 110.002 58.911  139.389 F5 1010 ? 1.00 19.63 1  
HETATM 46    N N2  . SPH 5 1 . 109.191 60.047  139.782 F5 1010 ? 1.00 19.63 1  
HETATM 47    C C3  . SPH 5 1 . 110.465 59.095  137.950 F5 1010 ? 1.00 19.63 1  
HETATM 48    O O3  . SPH 5 1 . 111.341 58.064  137.561 F5 1010 ? 1.00 19.63 1  
HETATM 49    C C4  . SPH 5 1 . 109.284 59.148  137.035 F5 1010 ? 1.00 19.63 1  
HETATM 50    C C5  . SPH 5 1 . 109.415 58.577  135.693 F5 1010 ? 1.00 19.63 1  
HETATM 51    C C6  . SPH 5 1 . 110.560 59.037  134.834 F5 1010 ? 1.00 19.63 1  
HETATM 52    C C7  . SPH 5 1 . 110.579 58.176  133.587 F5 1010 ? 1.00 19.63 1  
HETATM 53    C C8  . SPH 5 1 . 110.241 58.981  132.352 F5 1010 ? 1.00 19.63 1  
HETATM 54    C C9  . SPH 5 1 . 110.300 58.072  131.144 F5 1010 ? 1.00 19.63 1  
HETATM 55    C C10 . SPH 5 1 . 110.019 58.841  129.873 F5 1010 ? 1.00 19.63 1  
HETATM 56    C C11 . SPH 5 1 . 109.844 57.878  128.718 F5 1010 ? 1.00 19.63 1  
HETATM 57    C C12 . SPH 5 1 . 110.211 58.541  127.409 F5 1010 ? 1.00 19.63 1  
HETATM 58    C C13 . SPH 5 1 . 109.723 57.716  126.238 F5 1010 ? 1.00 19.63 1  
HETATM 59    C C14 . SPH 5 1 . 110.062 58.405  124.931 F5 1010 ? 1.00 19.63 1  
HETATM 60    C C15 . SPH 5 1 . 109.858 57.456  123.766 F5 1010 ? 1.00 19.63 1  
HETATM 61    C C16 . SPH 5 1 . 109.763 58.222  122.460 F5 1010 ? 1.00 19.63 1  
HETATM 62    C C17 . SPH 5 1 . 110.090 57.321  121.282 F5 1010 ? 1.00 19.63 1  
HETATM 63    C C18 . SPH 5 1 . 109.680 57.951  119.959 F5 1010 ? 1.00 19.63 1  
HETATM 64    C C1  . SPH 6 1 . 137.547 59.197  140.342 F6 1010 ? 1.00 19.63 1  
HETATM 65    O O1  . SPH 6 1 . 137.186 58.379  141.429 F6 1010 ? 1.00 19.63 1  
HETATM 66    C C2  . SPH 6 1 . 136.366 59.344  139.389 F6 1010 ? 1.00 19.63 1  
HETATM 67    N N2  . SPH 6 1 . 135.555 60.480  139.782 F6 1010 ? 1.00 19.63 1  
HETATM 68    C C3  . SPH 6 1 . 136.829 59.528  137.950 F6 1010 ? 1.00 19.63 1  
HETATM 69    O O3  . SPH 6 1 . 137.705 58.497  137.561 F6 1010 ? 1.00 19.63 1  
HETATM 70    C C4  . SPH 6 1 . 135.648 59.581  137.035 F6 1010 ? 1.00 19.63 1  
HETATM 71    C C5  . SPH 6 1 . 135.779 59.010  135.693 F6 1010 ? 1.00 19.63 1  
HETATM 72    C C6  . SPH 6 1 . 136.924 59.470  134.834 F6 1010 ? 1.00 19.63 1  
HETATM 73    C C7  . SPH 6 1 . 136.943 58.609  133.587 F6 1010 ? 1.00 19.63 1  
HETATM 74    C C8  . SPH 6 1 . 136.605 59.414  132.352 F6 1010 ? 1.00 19.63 1  
HETATM 75    C C9  . SPH 6 1 . 136.664 58.505  131.144 F6 1010 ? 1.00 19.63 1  
HETATM 76    C C10 . SPH 6 1 . 136.383 59.274  129.873 F6 1010 ? 1.00 19.63 1  
HETATM 77    C C11 . SPH 6 1 . 136.208 58.311  128.718 F6 1010 ? 1.00 19.63 1  
HETATM 78    C C12 . SPH 6 1 . 136.575 58.974  127.409 F6 1010 ? 1.00 19.63 1  
HETATM 79    C C13 . SPH 6 1 . 136.087 58.149  126.238 F6 1010 ? 1.00 19.63 1  
HETATM 80    C C14 . SPH 6 1 . 136.426 58.838  124.931 F6 1010 ? 1.00 19.63 1  
HETATM 81    C C15 . SPH 6 1 . 136.222 57.889  123.766 F6 1010 ? 1.00 19.63 1  
HETATM 82    C C16 . SPH 6 1 . 136.127 58.655  122.460 F6 1010 ? 1.00 19.63 1  
HETATM 83    C C17 . SPH 6 1 . 136.454 57.754  121.282 F6 1010 ? 1.00 19.63 1  
HETATM 84    C C18 . SPH 6 1 . 136.044 58.384  119.959 F6 1010 ? 1.00 19.63 1  
HETATM 85    C C1  . SPH 7 1 . 100.581 55.034  140.342 F7 1010 ? 1.00 19.63 1  
HETATM 86    O O1  . SPH 7 1 . 100.220 54.216  141.429 F7 1010 ? 1.00 19.63 1  
HETATM 87    C C2  . SPH 7 1 . 99.400  55.181  139.389 F7 1010 ? 1.00 19.63 1  
HETATM 88    N N2  . SPH 7 1 . 98.589  56.317  139.782 F7 1010 ? 1.00 19.63 1  
HETATM 89    C C3  . SPH 7 1 . 99.863  55.365  137.950 F7 1010 ? 1.00 19.63 1  
HETATM 90    O O3  . SPH 7 1 . 100.739 54.334  137.561 F7 1010 ? 1.00 19.63 1  
HETATM 91    C C4  . SPH 7 1 . 98.682  55.418  137.035 F7 1010 ? 1.00 19.63 1  
HETATM 92    C C5  . SPH 7 1 . 98.813  54.847  135.693 F7 1010 ? 1.00 19.63 1  
HETATM 93    C C6  . SPH 7 1 . 99.958  55.307  134.834 F7 1010 ? 1.00 19.63 1  
HETATM 94    C C7  . SPH 7 1 . 99.977  54.446  133.587 F7 1010 ? 1.00 19.63 1  
HETATM 95    C C8  . SPH 7 1 . 99.639  55.251  132.352 F7 1010 ? 1.00 19.63 1  
HETATM 96    C C9  . SPH 7 1 . 99.698  54.342  131.144 F7 1010 ? 1.00 19.63 1  
HETATM 97    C C10 . SPH 7 1 . 99.417  55.111  129.873 F7 1010 ? 1.00 19.63 1  
HETATM 98    C C11 . SPH 7 1 . 99.242  54.148  128.718 F7 1010 ? 1.00 19.63 1  
HETATM 99    C C12 . SPH 7 1 . 99.609  54.811  127.409 F7 1010 ? 1.00 19.63 1  
HETATM 100   C C13 . SPH 7 1 . 99.121  53.986  126.238 F7 1010 ? 1.00 19.63 1  
HETATM 101   C C14 . SPH 7 1 . 99.460  54.675  124.931 F7 1010 ? 1.00 19.63 1  
HETATM 102   C C15 . SPH 7 1 . 99.256  53.726  123.766 F7 1010 ? 1.00 19.63 1  
HETATM 103   C C16 . SPH 7 1 . 99.161  54.492  122.460 F7 1010 ? 1.00 19.63 1  
HETATM 104   C C17 . SPH 7 1 . 99.488  53.591  121.282 F7 1010 ? 1.00 19.63 1  
HETATM 105   C C18 . SPH 7 1 . 99.078  54.221  119.959 F7 1010 ? 1.00 19.63 1  
HETATM 106   C C1  . SPH A 1 . 109.425 54.149  140.342 FA 1010 ? 1.00 19.63 1  
HETATM 107   O O1  . SPH A 1 . 109.064 53.331  141.429 FA 1010 ? 1.00 19.63 1  
HETATM 108   C C2  . SPH A 1 . 108.244 54.296  139.389 FA 1010 ? 1.00 19.63 1  
HETATM 109   N N2  . SPH A 1 . 107.433 55.432  139.782 FA 1010 ? 1.00 19.63 1  
HETATM 110   C C3  . SPH A 1 . 108.707 54.480  137.950 FA 1010 ? 1.00 19.63 1  
HETATM 111   O O3  . SPH A 1 . 109.583 53.449  137.561 FA 1010 ? 1.00 19.63 1  
HETATM 112   C C4  . SPH A 1 . 107.526 54.533  137.035 FA 1010 ? 1.00 19.63 1  
HETATM 113   C C5  . SPH A 1 . 107.657 53.962  135.693 FA 1010 ? 1.00 19.63 1  
HETATM 114   C C6  . SPH A 1 . 108.802 54.422  134.834 FA 1010 ? 1.00 19.63 1  
HETATM 115   C C7  . SPH A 1 . 108.821 53.561  133.587 FA 1010 ? 1.00 19.63 1  
HETATM 116   C C8  . SPH A 1 . 108.483 54.366  132.352 FA 1010 ? 1.00 19.63 1  
HETATM 117   C C9  . SPH A 1 . 108.542 53.457  131.144 FA 1010 ? 1.00 19.63 1  
HETATM 118   C C10 . SPH A 1 . 108.261 54.226  129.873 FA 1010 ? 1.00 19.63 1  
HETATM 119   C C11 . SPH A 1 . 108.086 53.263  128.718 FA 1010 ? 1.00 19.63 1  
HETATM 120   C C12 . SPH A 1 . 108.453 53.926  127.409 FA 1010 ? 1.00 19.63 1  
HETATM 121   C C13 . SPH A 1 . 107.965 53.101  126.238 FA 1010 ? 1.00 19.63 1  
HETATM 122   C C14 . SPH A 1 . 108.304 53.790  124.931 FA 1010 ? 1.00 19.63 1  
HETATM 123   C C15 . SPH A 1 . 108.100 52.841  123.766 FA 1010 ? 1.00 19.63 1  
HETATM 124   C C16 . SPH A 1 . 108.005 53.607  122.460 FA 1010 ? 1.00 19.63 1  
HETATM 125   C C17 . SPH A 1 . 108.332 52.706  121.282 FA 1010 ? 1.00 19.63 1  
HETATM 126   C C18 . SPH A 1 . 107.922 53.336  119.959 FA 1010 ? 1.00 19.63 1  
HETATM 127   C C1  . SPH C 1 . 203.933 93.747  140.342 FC 1010 ? 1.00 19.63 1  
HETATM 128   O O1  . SPH C 1 . 203.572 92.929  141.429 FC 1010 ? 1.00 19.63 1  
HETATM 129   C C2  . SPH C 1 . 202.752 93.894  139.389 FC 1010 ? 1.00 19.63 1  
HETATM 130   N N2  . SPH C 1 . 201.941 95.030  139.782 FC 1010 ? 1.00 19.63 1  
HETATM 131   C C3  . SPH C 1 . 203.215 94.078  137.950 FC 1010 ? 1.00 19.63 1  
HETATM 132   O O3  . SPH C 1 . 204.091 93.047  137.561 FC 1010 ? 1.00 19.63 1  
HETATM 133   C C4  . SPH C 1 . 202.034 94.131  137.035 FC 1010 ? 1.00 19.63 1  
HETATM 134   C C5  . SPH C 1 . 202.165 93.560  135.693 FC 1010 ? 1.00 19.63 1  
HETATM 135   C C6  . SPH C 1 . 203.310 94.020  134.834 FC 1010 ? 1.00 19.63 1  
HETATM 136   C C7  . SPH C 1 . 203.329 93.159  133.587 FC 1010 ? 1.00 19.63 1  
HETATM 137   C C8  . SPH C 1 . 202.991 93.964  132.352 FC 1010 ? 1.00 19.63 1  
HETATM 138   C C9  . SPH C 1 . 203.050 93.055  131.144 FC 1010 ? 1.00 19.63 1  
HETATM 139   C C10 . SPH C 1 . 202.769 93.824  129.873 FC 1010 ? 1.00 19.63 1  
HETATM 140   C C11 . SPH C 1 . 202.594 92.861  128.718 FC 1010 ? 1.00 19.63 1  
HETATM 141   C C12 . SPH C 1 . 202.961 93.524  127.409 FC 1010 ? 1.00 19.63 1  
HETATM 142   C C13 . SPH C 1 . 202.473 92.699  126.238 FC 1010 ? 1.00 19.63 1  
HETATM 143   C C14 . SPH C 1 . 202.812 93.388  124.931 FC 1010 ? 1.00 19.63 1  
HETATM 144   C C15 . SPH C 1 . 202.608 92.439  123.766 FC 1010 ? 1.00 19.63 1  
HETATM 145   C C16 . SPH C 1 . 202.513 93.205  122.460 FC 1010 ? 1.00 19.63 1  
HETATM 146   C C17 . SPH C 1 . 202.840 92.304  121.282 FC 1010 ? 1.00 19.63 1  
HETATM 147   C C18 . SPH C 1 . 202.430 92.934  119.959 FC 1010 ? 1.00 19.63 1  
HETATM 148   C C1  . SPH D 1 . 126.634 52.628  140.342 FD 1010 ? 1.00 19.63 1  
HETATM 149   O O1  . SPH D 1 . 126.273 51.810  141.429 FD 1010 ? 1.00 19.63 1  
HETATM 150   C C2  . SPH D 1 . 125.453 52.775  139.389 FD 1010 ? 1.00 19.63 1  
HETATM 151   N N2  . SPH D 1 . 124.642 53.911  139.782 FD 1010 ? 1.00 19.63 1  
HETATM 152   C C3  . SPH D 1 . 125.916 52.959  137.950 FD 1010 ? 1.00 19.63 1  
HETATM 153   O O3  . SPH D 1 . 126.792 51.928  137.561 FD 1010 ? 1.00 19.63 1  
HETATM 154   C C4  . SPH D 1 . 124.735 53.012  137.035 FD 1010 ? 1.00 19.63 1  
HETATM 155   C C5  . SPH D 1 . 124.866 52.441  135.693 FD 1010 ? 1.00 19.63 1  
HETATM 156   C C6  . SPH D 1 . 126.011 52.901  134.834 FD 1010 ? 1.00 19.63 1  
HETATM 157   C C7  . SPH D 1 . 126.030 52.040  133.587 FD 1010 ? 1.00 19.63 1  
HETATM 158   C C8  . SPH D 1 . 125.692 52.845  132.352 FD 1010 ? 1.00 19.63 1  
HETATM 159   C C9  . SPH D 1 . 125.751 51.936  131.144 FD 1010 ? 1.00 19.63 1  
HETATM 160   C C10 . SPH D 1 . 125.470 52.705  129.873 FD 1010 ? 1.00 19.63 1  
HETATM 161   C C11 . SPH D 1 . 125.295 51.742  128.718 FD 1010 ? 1.00 19.63 1  
HETATM 162   C C12 . SPH D 1 . 125.662 52.405  127.409 FD 1010 ? 1.00 19.63 1  
HETATM 163   C C13 . SPH D 1 . 125.174 51.580  126.238 FD 1010 ? 1.00 19.63 1  
HETATM 164   C C14 . SPH D 1 . 125.513 52.269  124.931 FD 1010 ? 1.00 19.63 1  
HETATM 165   C C15 . SPH D 1 . 125.309 51.320  123.766 FD 1010 ? 1.00 19.63 1  
HETATM 166   C C16 . SPH D 1 . 125.214 52.086  122.460 FD 1010 ? 1.00 19.63 1  
HETATM 167   C C17 . SPH D 1 . 125.541 51.185  121.282 FD 1010 ? 1.00 19.63 1  
HETATM 168   C C18 . SPH D 1 . 125.131 51.815  119.959 FD 1010 ? 1.00 19.63 1  
HETATM 169   C C1  . SPH E 1 . 55.151  137.655 140.342 FE 1010 ? 1.00 19.63 1  
HETATM 170   O O1  . SPH E 1 . 54.790  136.837 141.429 FE 1010 ? 1.00 19.63 1  
HETATM 171   C C2  . SPH E 1 . 53.970  137.802 139.389 FE 1010 ? 1.00 19.63 1  
HETATM 172   N N2  . SPH E 1 . 53.159  138.938 139.782 FE 1010 ? 1.00 19.63 1  
HETATM 173   C C3  . SPH E 1 . 54.433  137.986 137.950 FE 1010 ? 1.00 19.63 1  
HETATM 174   O O3  . SPH E 1 . 55.309  136.955 137.561 FE 1010 ? 1.00 19.63 1  
HETATM 175   C C4  . SPH E 1 . 53.252  138.039 137.035 FE 1010 ? 1.00 19.63 1  
HETATM 176   C C5  . SPH E 1 . 53.383  137.468 135.693 FE 1010 ? 1.00 19.63 1  
HETATM 177   C C6  . SPH E 1 . 54.528  137.928 134.834 FE 1010 ? 1.00 19.63 1  
HETATM 178   C C7  . SPH E 1 . 54.547  137.067 133.587 FE 1010 ? 1.00 19.63 1  
HETATM 179   C C8  . SPH E 1 . 54.209  137.872 132.352 FE 1010 ? 1.00 19.63 1  
HETATM 180   C C9  . SPH E 1 . 54.268  136.963 131.144 FE 1010 ? 1.00 19.63 1  
HETATM 181   C C10 . SPH E 1 . 53.987  137.732 129.873 FE 1010 ? 1.00 19.63 1  
HETATM 182   C C11 . SPH E 1 . 53.812  136.769 128.718 FE 1010 ? 1.00 19.63 1  
HETATM 183   C C12 . SPH E 1 . 54.179  137.432 127.409 FE 1010 ? 1.00 19.63 1  
HETATM 184   C C13 . SPH E 1 . 53.691  136.607 126.238 FE 1010 ? 1.00 19.63 1  
HETATM 185   C C14 . SPH E 1 . 54.030  137.296 124.931 FE 1010 ? 1.00 19.63 1  
HETATM 186   C C15 . SPH E 1 . 53.826  136.347 123.766 FE 1010 ? 1.00 19.63 1  
HETATM 187   C C16 . SPH E 1 . 53.731  137.113 122.460 FE 1010 ? 1.00 19.63 1  
HETATM 188   C C17 . SPH E 1 . 54.058  136.212 121.282 FE 1010 ? 1.00 19.63 1  
HETATM 189   C C18 . SPH E 1 . 53.648  136.842 119.959 FE 1010 ? 1.00 19.63 1  
HETATM 190   C C1  . SPH F 1 . 202.783 73.246  140.342 FF 1010 ? 1.00 19.63 1  
HETATM 191   O O1  . SPH F 1 . 202.422 72.428  141.429 FF 1010 ? 1.00 19.63 1  
HETATM 192   C C2  . SPH F 1 . 201.602 73.393  139.389 FF 1010 ? 1.00 19.63 1  
HETATM 193   N N2  . SPH F 1 . 200.791 74.529  139.782 FF 1010 ? 1.00 19.63 1  
HETATM 194   C C3  . SPH F 1 . 202.065 73.577  137.950 FF 1010 ? 1.00 19.63 1  
HETATM 195   O O3  . SPH F 1 . 202.941 72.546  137.561 FF 1010 ? 1.00 19.63 1  
HETATM 196   C C4  . SPH F 1 . 200.884 73.630  137.035 FF 1010 ? 1.00 19.63 1  
HETATM 197   C C5  . SPH F 1 . 201.015 73.059  135.693 FF 1010 ? 1.00 19.63 1  
HETATM 198   C C6  . SPH F 1 . 202.160 73.519  134.834 FF 1010 ? 1.00 19.63 1  
HETATM 199   C C7  . SPH F 1 . 202.179 72.658  133.587 FF 1010 ? 1.00 19.63 1  
HETATM 200   C C8  . SPH F 1 . 201.841 73.463  132.352 FF 1010 ? 1.00 19.63 1  
HETATM 201   C C9  . SPH F 1 . 201.900 72.554  131.144 FF 1010 ? 1.00 19.63 1  
HETATM 202   C C10 . SPH F 1 . 201.619 73.323  129.873 FF 1010 ? 1.00 19.63 1  
HETATM 203   C C11 . SPH F 1 . 201.444 72.360  128.718 FF 1010 ? 1.00 19.63 1  
HETATM 204   C C12 . SPH F 1 . 201.811 73.023  127.409 FF 1010 ? 1.00 19.63 1  
HETATM 205   C C13 . SPH F 1 . 201.323 72.198  126.238 FF 1010 ? 1.00 19.63 1  
HETATM 206   C C14 . SPH F 1 . 201.662 72.887  124.931 FF 1010 ? 1.00 19.63 1  
HETATM 207   C C15 . SPH F 1 . 201.458 71.938  123.766 FF 1010 ? 1.00 19.63 1  
HETATM 208   C C16 . SPH F 1 . 201.363 72.704  122.460 FF 1010 ? 1.00 19.63 1  
HETATM 209   C C17 . SPH F 1 . 201.690 71.803  121.282 FF 1010 ? 1.00 19.63 1  
HETATM 210   C C18 . SPH F 1 . 201.280 72.433  119.959 FF 1010 ? 1.00 19.63 1  
HETATM 211   C C1  . SPH H 1 . 91.426  75.710  140.342 FH 1010 ? 1.00 19.63 1  
HETATM 212   O O1  . SPH H 1 . 91.065  74.892  141.429 FH 1010 ? 1.00 19.63 1  
HETATM 213   C C2  . SPH H 1 . 90.245  75.857  139.389 FH 1010 ? 1.00 19.63 1  
HETATM 214   N N2  . SPH H 1 . 89.434  76.993  139.782 FH 1010 ? 1.00 19.63 1  
HETATM 215   C C3  . SPH H 1 . 90.708  76.041  137.950 FH 1010 ? 1.00 19.63 1  
HETATM 216   O O3  . SPH H 1 . 91.584  75.010  137.561 FH 1010 ? 1.00 19.63 1  
HETATM 217   C C4  . SPH H 1 . 89.527  76.094  137.035 FH 1010 ? 1.00 19.63 1  
HETATM 218   C C5  . SPH H 1 . 89.658  75.523  135.693 FH 1010 ? 1.00 19.63 1  
HETATM 219   C C6  . SPH H 1 . 90.803  75.983  134.834 FH 1010 ? 1.00 19.63 1  
HETATM 220   C C7  . SPH H 1 . 90.822  75.122  133.587 FH 1010 ? 1.00 19.63 1  
HETATM 221   C C8  . SPH H 1 . 90.484  75.927  132.352 FH 1010 ? 1.00 19.63 1  
HETATM 222   C C9  . SPH H 1 . 90.543  75.018  131.144 FH 1010 ? 1.00 19.63 1  
HETATM 223   C C10 . SPH H 1 . 90.262  75.787  129.873 FH 1010 ? 1.00 19.63 1  
HETATM 224   C C11 . SPH H 1 . 90.087  74.824  128.718 FH 1010 ? 1.00 19.63 1  
HETATM 225   C C12 . SPH H 1 . 90.454  75.487  127.409 FH 1010 ? 1.00 19.63 1  
HETATM 226   C C13 . SPH H 1 . 89.966  74.662  126.238 FH 1010 ? 1.00 19.63 1  
HETATM 227   C C14 . SPH H 1 . 90.305  75.351  124.931 FH 1010 ? 1.00 19.63 1  
HETATM 228   C C15 . SPH H 1 . 90.101  74.402  123.766 FH 1010 ? 1.00 19.63 1  
HETATM 229   C C16 . SPH H 1 . 90.006  75.168  122.460 FH 1010 ? 1.00 19.63 1  
HETATM 230   C C17 . SPH H 1 . 90.333  74.267  121.282 FH 1010 ? 1.00 19.63 1  
HETATM 231   C C18 . SPH H 1 . 89.923  74.897  119.959 FH 1010 ? 1.00 19.63 1  
HETATM 232   C C1  . SPH I 1 . 82.299  196.523 140.342 FI 1010 ? 1.00 19.63 1  
HETATM 233   O O1  . SPH I 1 . 81.938  195.705 141.429 FI 1010 ? 1.00 19.63 1  
HETATM 234   C C2  . SPH I 1 . 81.118  196.670 139.389 FI 1010 ? 1.00 19.63 1  
HETATM 235   N N2  . SPH I 1 . 80.307  197.806 139.782 FI 1010 ? 1.00 19.63 1  
HETATM 236   C C3  . SPH I 1 . 81.581  196.854 137.950 FI 1010 ? 1.00 19.63 1  
HETATM 237   O O3  . SPH I 1 . 82.457  195.823 137.561 FI 1010 ? 1.00 19.63 1  
HETATM 238   C C4  . SPH I 1 . 80.400  196.907 137.035 FI 1010 ? 1.00 19.63 1  
HETATM 239   C C5  . SPH I 1 . 80.531  196.336 135.693 FI 1010 ? 1.00 19.63 1  
HETATM 240   C C6  . SPH I 1 . 81.676  196.796 134.834 FI 1010 ? 1.00 19.63 1  
HETATM 241   C C7  . SPH I 1 . 81.695  195.935 133.587 FI 1010 ? 1.00 19.63 1  
HETATM 242   C C8  . SPH I 1 . 81.357  196.740 132.352 FI 1010 ? 1.00 19.63 1  
HETATM 243   C C9  . SPH I 1 . 81.416  195.831 131.144 FI 1010 ? 1.00 19.63 1  
HETATM 244   C C10 . SPH I 1 . 81.135  196.600 129.873 FI 1010 ? 1.00 19.63 1  
HETATM 245   C C11 . SPH I 1 . 80.960  195.637 128.718 FI 1010 ? 1.00 19.63 1  
HETATM 246   C C12 . SPH I 1 . 81.327  196.300 127.409 FI 1010 ? 1.00 19.63 1  
HETATM 247   C C13 . SPH I 1 . 80.839  195.475 126.238 FI 1010 ? 1.00 19.63 1  
HETATM 248   C C14 . SPH I 1 . 81.178  196.164 124.931 FI 1010 ? 1.00 19.63 1  
HETATM 249   C C15 . SPH I 1 . 80.974  195.215 123.766 FI 1010 ? 1.00 19.63 1  
HETATM 250   C C16 . SPH I 1 . 80.879  195.981 122.460 FI 1010 ? 1.00 19.63 1  
HETATM 251   C C17 . SPH I 1 . 81.206  195.080 121.282 FI 1010 ? 1.00 19.63 1  
HETATM 252   C C18 . SPH I 1 . 80.796  195.710 119.959 FI 1010 ? 1.00 19.63 1  
HETATM 253   C C1  . SPH J 1 . 205.491 89.380  140.342 FJ 1010 ? 1.00 19.63 1  
HETATM 254   O O1  . SPH J 1 . 205.130 88.562  141.429 FJ 1010 ? 1.00 19.63 1  
HETATM 255   C C2  . SPH J 1 . 204.310 89.527  139.389 FJ 1010 ? 1.00 19.63 1  
HETATM 256   N N2  . SPH J 1 . 203.499 90.663  139.782 FJ 1010 ? 1.00 19.63 1  
HETATM 257   C C3  . SPH J 1 . 204.773 89.711  137.950 FJ 1010 ? 1.00 19.63 1  
HETATM 258   O O3  . SPH J 1 . 205.649 88.680  137.561 FJ 1010 ? 1.00 19.63 1  
HETATM 259   C C4  . SPH J 1 . 203.592 89.764  137.035 FJ 1010 ? 1.00 19.63 1  
HETATM 260   C C5  . SPH J 1 . 203.723 89.193  135.693 FJ 1010 ? 1.00 19.63 1  
HETATM 261   C C6  . SPH J 1 . 204.868 89.653  134.834 FJ 1010 ? 1.00 19.63 1  
HETATM 262   C C7  . SPH J 1 . 204.887 88.792  133.587 FJ 1010 ? 1.00 19.63 1  
HETATM 263   C C8  . SPH J 1 . 204.549 89.597  132.352 FJ 1010 ? 1.00 19.63 1  
HETATM 264   C C9  . SPH J 1 . 204.608 88.688  131.144 FJ 1010 ? 1.00 19.63 1  
HETATM 265   C C10 . SPH J 1 . 204.327 89.457  129.873 FJ 1010 ? 1.00 19.63 1  
HETATM 266   C C11 . SPH J 1 . 204.152 88.494  128.718 FJ 1010 ? 1.00 19.63 1  
HETATM 267   C C12 . SPH J 1 . 204.519 89.157  127.409 FJ 1010 ? 1.00 19.63 1  
HETATM 268   C C13 . SPH J 1 . 204.031 88.332  126.238 FJ 1010 ? 1.00 19.63 1  
HETATM 269   C C14 . SPH J 1 . 204.370 89.021  124.931 FJ 1010 ? 1.00 19.63 1  
HETATM 270   C C15 . SPH J 1 . 204.166 88.072  123.766 FJ 1010 ? 1.00 19.63 1  
HETATM 271   C C16 . SPH J 1 . 204.071 88.838  122.460 FJ 1010 ? 1.00 19.63 1  
HETATM 272   C C17 . SPH J 1 . 204.398 87.937  121.282 FJ 1010 ? 1.00 19.63 1  
HETATM 273   C C18 . SPH J 1 . 203.988 88.567  119.959 FJ 1010 ? 1.00 19.63 1  
HETATM 274   C C1  . SPH K 1 . 90.799  62.427  140.342 FK 1010 ? 1.00 19.63 1  
HETATM 275   O O1  . SPH K 1 . 90.438  61.609  141.429 FK 1010 ? 1.00 19.63 1  
HETATM 276   C C2  . SPH K 1 . 89.618  62.574  139.389 FK 1010 ? 1.00 19.63 1  
HETATM 277   N N2  . SPH K 1 . 88.807  63.710  139.782 FK 1010 ? 1.00 19.63 1  
HETATM 278   C C3  . SPH K 1 . 90.081  62.758  137.950 FK 1010 ? 1.00 19.63 1  
HETATM 279   O O3  . SPH K 1 . 90.957  61.727  137.561 FK 1010 ? 1.00 19.63 1  
HETATM 280   C C4  . SPH K 1 . 88.900  62.811  137.035 FK 1010 ? 1.00 19.63 1  
HETATM 281   C C5  . SPH K 1 . 89.031  62.240  135.693 FK 1010 ? 1.00 19.63 1  
HETATM 282   C C6  . SPH K 1 . 90.176  62.700  134.834 FK 1010 ? 1.00 19.63 1  
HETATM 283   C C7  . SPH K 1 . 90.195  61.839  133.587 FK 1010 ? 1.00 19.63 1  
HETATM 284   C C8  . SPH K 1 . 89.857  62.644  132.352 FK 1010 ? 1.00 19.63 1  
HETATM 285   C C9  . SPH K 1 . 89.916  61.735  131.144 FK 1010 ? 1.00 19.63 1  
HETATM 286   C C10 . SPH K 1 . 89.635  62.504  129.873 FK 1010 ? 1.00 19.63 1  
HETATM 287   C C11 . SPH K 1 . 89.460  61.541  128.718 FK 1010 ? 1.00 19.63 1  
HETATM 288   C C12 . SPH K 1 . 89.827  62.204  127.409 FK 1010 ? 1.00 19.63 1  
HETATM 289   C C13 . SPH K 1 . 89.339  61.379  126.238 FK 1010 ? 1.00 19.63 1  
HETATM 290   C C14 . SPH K 1 . 89.678  62.068  124.931 FK 1010 ? 1.00 19.63 1  
HETATM 291   C C15 . SPH K 1 . 89.474  61.119  123.766 FK 1010 ? 1.00 19.63 1  
HETATM 292   C C16 . SPH K 1 . 89.379  61.885  122.460 FK 1010 ? 1.00 19.63 1  
HETATM 293   C C17 . SPH K 1 . 89.706  60.984  121.282 FK 1010 ? 1.00 19.63 1  
HETATM 294   C C18 . SPH K 1 . 89.296  61.614  119.959 FK 1010 ? 1.00 19.63 1  
HETATM 295   C C1  . SPH L 1 . 104.832 58.085  140.342 FL 1010 ? 1.00 19.63 1  
HETATM 296   O O1  . SPH L 1 . 104.471 57.267  141.429 FL 1010 ? 1.00 19.63 1  
HETATM 297   C C2  . SPH L 1 . 103.651 58.232  139.389 FL 1010 ? 1.00 19.63 1  
HETATM 298   N N2  . SPH L 1 . 102.840 59.368  139.782 FL 1010 ? 1.00 19.63 1  
HETATM 299   C C3  . SPH L 1 . 104.114 58.416  137.950 FL 1010 ? 1.00 19.63 1  
HETATM 300   O O3  . SPH L 1 . 104.990 57.385  137.561 FL 1010 ? 1.00 19.63 1  
HETATM 301   C C4  . SPH L 1 . 102.933 58.469  137.035 FL 1010 ? 1.00 19.63 1  
HETATM 302   C C5  . SPH L 1 . 103.064 57.898  135.693 FL 1010 ? 1.00 19.63 1  
HETATM 303   C C6  . SPH L 1 . 104.209 58.358  134.834 FL 1010 ? 1.00 19.63 1  
HETATM 304   C C7  . SPH L 1 . 104.228 57.497  133.587 FL 1010 ? 1.00 19.63 1  
HETATM 305   C C8  . SPH L 1 . 103.890 58.302  132.352 FL 1010 ? 1.00 19.63 1  
HETATM 306   C C9  . SPH L 1 . 103.949 57.393  131.144 FL 1010 ? 1.00 19.63 1  
HETATM 307   C C10 . SPH L 1 . 103.668 58.162  129.873 FL 1010 ? 1.00 19.63 1  
HETATM 308   C C11 . SPH L 1 . 103.493 57.199  128.718 FL 1010 ? 1.00 19.63 1  
HETATM 309   C C12 . SPH L 1 . 103.860 57.862  127.409 FL 1010 ? 1.00 19.63 1  
HETATM 310   C C13 . SPH L 1 . 103.372 57.037  126.238 FL 1010 ? 1.00 19.63 1  
HETATM 311   C C14 . SPH L 1 . 103.711 57.726  124.931 FL 1010 ? 1.00 19.63 1  
HETATM 312   C C15 . SPH L 1 . 103.507 56.777  123.766 FL 1010 ? 1.00 19.63 1  
HETATM 313   C C16 . SPH L 1 . 103.412 57.543  122.460 FL 1010 ? 1.00 19.63 1  
HETATM 314   C C17 . SPH L 1 . 103.739 56.642  121.282 FL 1010 ? 1.00 19.63 1  
HETATM 315   C C18 . SPH L 1 . 103.329 57.272  119.959 FL 1010 ? 1.00 19.63 1  
HETATM 316   C C1  . SPH N 1 . 117.305 51.207  140.342 FN 1010 ? 1.00 19.63 1  
HETATM 317   O O1  . SPH N 1 . 116.944 50.389  141.429 FN 1010 ? 1.00 19.63 1  
HETATM 318   C C2  . SPH N 1 . 116.124 51.354  139.389 FN 1010 ? 1.00 19.63 1  
HETATM 319   N N2  . SPH N 1 . 115.313 52.490  139.782 FN 1010 ? 1.00 19.63 1  
HETATM 320   C C3  . SPH N 1 . 116.587 51.538  137.950 FN 1010 ? 1.00 19.63 1  
HETATM 321   O O3  . SPH N 1 . 117.463 50.507  137.561 FN 1010 ? 1.00 19.63 1  
HETATM 322   C C4  . SPH N 1 . 115.406 51.591  137.035 FN 1010 ? 1.00 19.63 1  
HETATM 323   C C5  . SPH N 1 . 115.537 51.020  135.693 FN 1010 ? 1.00 19.63 1  
HETATM 324   C C6  . SPH N 1 . 116.682 51.480  134.834 FN 1010 ? 1.00 19.63 1  
HETATM 325   C C7  . SPH N 1 . 116.701 50.619  133.587 FN 1010 ? 1.00 19.63 1  
HETATM 326   C C8  . SPH N 1 . 116.363 51.424  132.352 FN 1010 ? 1.00 19.63 1  
HETATM 327   C C9  . SPH N 1 . 116.422 50.515  131.144 FN 1010 ? 1.00 19.63 1  
HETATM 328   C C10 . SPH N 1 . 116.141 51.284  129.873 FN 1010 ? 1.00 19.63 1  
HETATM 329   C C11 . SPH N 1 . 115.966 50.321  128.718 FN 1010 ? 1.00 19.63 1  
HETATM 330   C C12 . SPH N 1 . 116.333 50.984  127.409 FN 1010 ? 1.00 19.63 1  
HETATM 331   C C13 . SPH N 1 . 115.845 50.159  126.238 FN 1010 ? 1.00 19.63 1  
HETATM 332   C C14 . SPH N 1 . 116.184 50.848  124.931 FN 1010 ? 1.00 19.63 1  
HETATM 333   C C15 . SPH N 1 . 115.980 49.899  123.766 FN 1010 ? 1.00 19.63 1  
HETATM 334   C C16 . SPH N 1 . 115.885 50.665  122.460 FN 1010 ? 1.00 19.63 1  
HETATM 335   C C17 . SPH N 1 . 116.212 49.764  121.282 FN 1010 ? 1.00 19.63 1  
HETATM 336   C C18 . SPH N 1 . 115.802 50.394  119.959 FN 1010 ? 1.00 19.63 1  
HETATM 337   C C1  . SPH O 1 . 190.742 75.530  140.342 FO 1010 ? 1.00 19.63 1  
HETATM 338   O O1  . SPH O 1 . 190.381 74.712  141.429 FO 1010 ? 1.00 19.63 1  
HETATM 339   C C2  . SPH O 1 . 189.561 75.677  139.389 FO 1010 ? 1.00 19.63 1  
HETATM 340   N N2  . SPH O 1 . 188.750 76.813  139.782 FO 1010 ? 1.00 19.63 1  
HETATM 341   C C3  . SPH O 1 . 190.024 75.861  137.950 FO 1010 ? 1.00 19.63 1  
HETATM 342   O O3  . SPH O 1 . 190.900 74.830  137.561 FO 1010 ? 1.00 19.63 1  
HETATM 343   C C4  . SPH O 1 . 188.843 75.914  137.035 FO 1010 ? 1.00 19.63 1  
HETATM 344   C C5  . SPH O 1 . 188.974 75.343  135.693 FO 1010 ? 1.00 19.63 1  
HETATM 345   C C6  . SPH O 1 . 190.119 75.803  134.834 FO 1010 ? 1.00 19.63 1  
HETATM 346   C C7  . SPH O 1 . 190.138 74.942  133.587 FO 1010 ? 1.00 19.63 1  
HETATM 347   C C8  . SPH O 1 . 189.800 75.747  132.352 FO 1010 ? 1.00 19.63 1  
HETATM 348   C C9  . SPH O 1 . 189.859 74.838  131.144 FO 1010 ? 1.00 19.63 1  
HETATM 349   C C10 . SPH O 1 . 189.578 75.607  129.873 FO 1010 ? 1.00 19.63 1  
HETATM 350   C C11 . SPH O 1 . 189.403 74.644  128.718 FO 1010 ? 1.00 19.63 1  
HETATM 351   C C12 . SPH O 1 . 189.770 75.307  127.409 FO 1010 ? 1.00 19.63 1  
HETATM 352   C C13 . SPH O 1 . 189.282 74.482  126.238 FO 1010 ? 1.00 19.63 1  
HETATM 353   C C14 . SPH O 1 . 189.621 75.171  124.931 FO 1010 ? 1.00 19.63 1  
HETATM 354   C C15 . SPH O 1 . 189.417 74.222  123.766 FO 1010 ? 1.00 19.63 1  
HETATM 355   C C16 . SPH O 1 . 189.322 74.988  122.460 FO 1010 ? 1.00 19.63 1  
HETATM 356   C C17 . SPH O 1 . 189.649 74.087  121.282 FO 1010 ? 1.00 19.63 1  
HETATM 357   C C18 . SPH O 1 . 189.239 74.717  119.959 FO 1010 ? 1.00 19.63 1  
HETATM 358   C C1  . SPH Q 1 . 95.971  56.522  140.342 FQ 1010 ? 1.00 19.63 1  
HETATM 359   O O1  . SPH Q 1 . 95.610  55.704  141.429 FQ 1010 ? 1.00 19.63 1  
HETATM 360   C C2  . SPH Q 1 . 94.790  56.669  139.389 FQ 1010 ? 1.00 19.63 1  
HETATM 361   N N2  . SPH Q 1 . 93.979  57.805  139.782 FQ 1010 ? 1.00 19.63 1  
HETATM 362   C C3  . SPH Q 1 . 95.253  56.853  137.950 FQ 1010 ? 1.00 19.63 1  
HETATM 363   O O3  . SPH Q 1 . 96.129  55.822  137.561 FQ 1010 ? 1.00 19.63 1  
HETATM 364   C C4  . SPH Q 1 . 94.072  56.906  137.035 FQ 1010 ? 1.00 19.63 1  
HETATM 365   C C5  . SPH Q 1 . 94.203  56.335  135.693 FQ 1010 ? 1.00 19.63 1  
HETATM 366   C C6  . SPH Q 1 . 95.348  56.795  134.834 FQ 1010 ? 1.00 19.63 1  
HETATM 367   C C7  . SPH Q 1 . 95.367  55.934  133.587 FQ 1010 ? 1.00 19.63 1  
HETATM 368   C C8  . SPH Q 1 . 95.029  56.739  132.352 FQ 1010 ? 1.00 19.63 1  
HETATM 369   C C9  . SPH Q 1 . 95.088  55.830  131.144 FQ 1010 ? 1.00 19.63 1  
HETATM 370   C C10 . SPH Q 1 . 94.807  56.599  129.873 FQ 1010 ? 1.00 19.63 1  
HETATM 371   C C11 . SPH Q 1 . 94.632  55.636  128.718 FQ 1010 ? 1.00 19.63 1  
HETATM 372   C C12 . SPH Q 1 . 94.999  56.299  127.409 FQ 1010 ? 1.00 19.63 1  
HETATM 373   C C13 . SPH Q 1 . 94.511  55.474  126.238 FQ 1010 ? 1.00 19.63 1  
HETATM 374   C C14 . SPH Q 1 . 94.850  56.163  124.931 FQ 1010 ? 1.00 19.63 1  
HETATM 375   C C15 . SPH Q 1 . 94.646  55.214  123.766 FQ 1010 ? 1.00 19.63 1  
HETATM 376   C C16 . SPH Q 1 . 94.551  55.980  122.460 FQ 1010 ? 1.00 19.63 1  
HETATM 377   C C17 . SPH Q 1 . 94.878  55.079  121.282 FQ 1010 ? 1.00 19.63 1  
HETATM 378   C C18 . SPH Q 1 . 94.468  55.709  119.959 FQ 1010 ? 1.00 19.63 1  
HETATM 379   C C1  . SPH R 1 . 68.958  184.574 138.440 FR 1010 ? 1.00 19.63 1  
HETATM 380   O O1  . SPH R 1 . 68.597  183.756 139.527 FR 1010 ? 1.00 19.63 1  
HETATM 381   C C2  . SPH R 1 . 67.777  184.721 137.487 FR 1010 ? 1.00 19.63 1  
HETATM 382   N N2  . SPH R 1 . 66.966  185.857 137.880 FR 1010 ? 1.00 19.63 1  
HETATM 383   C C3  . SPH R 1 . 68.240  184.905 136.048 FR 1010 ? 1.00 19.63 1  
HETATM 384   O O3  . SPH R 1 . 69.116  183.874 135.659 FR 1010 ? 1.00 19.63 1  
HETATM 385   C C4  . SPH R 1 . 67.059  184.958 135.133 FR 1010 ? 1.00 19.63 1  
HETATM 386   C C5  . SPH R 1 . 67.190  184.387 133.791 FR 1010 ? 1.00 19.63 1  
HETATM 387   C C6  . SPH R 1 . 68.335  184.847 132.932 FR 1010 ? 1.00 19.63 1  
HETATM 388   C C7  . SPH R 1 . 68.354  183.986 131.685 FR 1010 ? 1.00 19.63 1  
HETATM 389   C C8  . SPH R 1 . 68.016  184.791 130.450 FR 1010 ? 1.00 19.63 1  
HETATM 390   C C9  . SPH R 1 . 68.075  183.882 129.242 FR 1010 ? 1.00 19.63 1  
HETATM 391   C C10 . SPH R 1 . 67.794  184.651 127.971 FR 1010 ? 1.00 19.63 1  
HETATM 392   C C11 . SPH R 1 . 67.619  183.688 126.816 FR 1010 ? 1.00 19.63 1  
HETATM 393   C C12 . SPH R 1 . 67.986  184.351 125.507 FR 1010 ? 1.00 19.63 1  
HETATM 394   C C13 . SPH R 1 . 67.498  183.526 124.336 FR 1010 ? 1.00 19.63 1  
HETATM 395   C C14 . SPH R 1 . 67.837  184.215 123.029 FR 1010 ? 1.00 19.63 1  
HETATM 396   C C15 . SPH R 1 . 67.633  183.266 121.864 FR 1010 ? 1.00 19.63 1  
HETATM 397   C C16 . SPH R 1 . 67.538  184.032 120.558 FR 1010 ? 1.00 19.63 1  
HETATM 398   C C17 . SPH R 1 . 67.865  183.131 119.380 FR 1010 ? 1.00 19.63 1  
HETATM 399   C C18 . SPH R 1 . 67.455  183.761 118.057 FR 1010 ? 1.00 19.63 1  
HETATM 400   C C1  . SPH S 1 . 147.754 222.448 140.342 FS 1010 ? 1.00 19.63 1  
HETATM 401   O O1  . SPH S 1 . 147.393 221.630 141.429 FS 1010 ? 1.00 19.63 1  
HETATM 402   C C2  . SPH S 1 . 146.573 222.595 139.389 FS 1010 ? 1.00 19.63 1  
HETATM 403   N N2  . SPH S 1 . 145.762 223.731 139.782 FS 1010 ? 1.00 19.63 1  
HETATM 404   C C3  . SPH S 1 . 147.036 222.779 137.950 FS 1010 ? 1.00 19.63 1  
HETATM 405   O O3  . SPH S 1 . 147.912 221.748 137.561 FS 1010 ? 1.00 19.63 1  
HETATM 406   C C4  . SPH S 1 . 145.855 222.832 137.035 FS 1010 ? 1.00 19.63 1  
HETATM 407   C C5  . SPH S 1 . 145.986 222.261 135.693 FS 1010 ? 1.00 19.63 1  
HETATM 408   C C6  . SPH S 1 . 147.131 222.721 134.834 FS 1010 ? 1.00 19.63 1  
HETATM 409   C C7  . SPH S 1 . 147.150 221.860 133.587 FS 1010 ? 1.00 19.63 1  
HETATM 410   C C8  . SPH S 1 . 146.812 222.665 132.352 FS 1010 ? 1.00 19.63 1  
HETATM 411   C C9  . SPH S 1 . 146.871 221.756 131.144 FS 1010 ? 1.00 19.63 1  
HETATM 412   C C10 . SPH S 1 . 146.590 222.525 129.873 FS 1010 ? 1.00 19.63 1  
HETATM 413   C C11 . SPH S 1 . 146.415 221.562 128.718 FS 1010 ? 1.00 19.63 1  
HETATM 414   C C12 . SPH S 1 . 146.782 222.225 127.409 FS 1010 ? 1.00 19.63 1  
HETATM 415   C C13 . SPH S 1 . 146.294 221.400 126.238 FS 1010 ? 1.00 19.63 1  
HETATM 416   C C14 . SPH S 1 . 146.633 222.089 124.931 FS 1010 ? 1.00 19.63 1  
HETATM 417   C C15 . SPH S 1 . 146.429 221.140 123.766 FS 1010 ? 1.00 19.63 1  
HETATM 418   C C16 . SPH S 1 . 146.334 221.906 122.460 FS 1010 ? 1.00 19.63 1  
HETATM 419   C C17 . SPH S 1 . 146.661 221.005 121.282 FS 1010 ? 1.00 19.63 1  
HETATM 420   C C18 . SPH S 1 . 146.251 221.635 119.959 FS 1010 ? 1.00 19.63 1  
HETATM 421   C C1  . SPH T 1 . 221.603 132.179 140.342 FT 1010 ? 1.00 19.63 1  
HETATM 422   O O1  . SPH T 1 . 221.242 131.361 141.429 FT 1010 ? 1.00 19.63 1  
HETATM 423   C C2  . SPH T 1 . 220.422 132.326 139.389 FT 1010 ? 1.00 19.63 1  
HETATM 424   N N2  . SPH T 1 . 219.611 133.462 139.782 FT 1010 ? 1.00 19.63 1  
HETATM 425   C C3  . SPH T 1 . 220.885 132.510 137.950 FT 1010 ? 1.00 19.63 1  
HETATM 426   O O3  . SPH T 1 . 221.761 131.479 137.561 FT 1010 ? 1.00 19.63 1  
HETATM 427   C C4  . SPH T 1 . 219.704 132.563 137.035 FT 1010 ? 1.00 19.63 1  
HETATM 428   C C5  . SPH T 1 . 219.835 131.992 135.693 FT 1010 ? 1.00 19.63 1  
HETATM 429   C C6  . SPH T 1 . 220.980 132.452 134.834 FT 1010 ? 1.00 19.63 1  
HETATM 430   C C7  . SPH T 1 . 220.999 131.591 133.587 FT 1010 ? 1.00 19.63 1  
HETATM 431   C C8  . SPH T 1 . 220.661 132.396 132.352 FT 1010 ? 1.00 19.63 1  
HETATM 432   C C9  . SPH T 1 . 220.720 131.487 131.144 FT 1010 ? 1.00 19.63 1  
HETATM 433   C C10 . SPH T 1 . 220.439 132.256 129.873 FT 1010 ? 1.00 19.63 1  
HETATM 434   C C11 . SPH T 1 . 220.264 131.293 128.718 FT 1010 ? 1.00 19.63 1  
HETATM 435   C C12 . SPH T 1 . 220.631 131.956 127.409 FT 1010 ? 1.00 19.63 1  
HETATM 436   C C13 . SPH T 1 . 220.143 131.131 126.238 FT 1010 ? 1.00 19.63 1  
HETATM 437   C C14 . SPH T 1 . 220.482 131.820 124.931 FT 1010 ? 1.00 19.63 1  
HETATM 438   C C15 . SPH T 1 . 220.278 130.871 123.766 FT 1010 ? 1.00 19.63 1  
HETATM 439   C C16 . SPH T 1 . 220.183 131.637 122.460 FT 1010 ? 1.00 19.63 1  
HETATM 440   C C17 . SPH T 1 . 220.510 130.736 121.282 FT 1010 ? 1.00 19.63 1  
HETATM 441   C C18 . SPH T 1 . 220.100 131.366 119.959 FT 1010 ? 1.00 19.63 1  
HETATM 442   C C1  . SPH U 1 . 122.280 51.769  140.342 FU 1010 ? 1.00 19.63 1  
HETATM 443   O O1  . SPH U 1 . 121.919 50.951  141.429 FU 1010 ? 1.00 19.63 1  
HETATM 444   C C2  . SPH U 1 . 121.099 51.916  139.389 FU 1010 ? 1.00 19.63 1  
HETATM 445   N N2  . SPH U 1 . 120.288 53.052  139.782 FU 1010 ? 1.00 19.63 1  
HETATM 446   C C3  . SPH U 1 . 121.562 52.100  137.950 FU 1010 ? 1.00 19.63 1  
HETATM 447   O O3  . SPH U 1 . 122.438 51.069  137.561 FU 1010 ? 1.00 19.63 1  
HETATM 448   C C4  . SPH U 1 . 120.381 52.153  137.035 FU 1010 ? 1.00 19.63 1  
HETATM 449   C C5  . SPH U 1 . 120.512 51.582  135.693 FU 1010 ? 1.00 19.63 1  
HETATM 450   C C6  . SPH U 1 . 121.657 52.042  134.834 FU 1010 ? 1.00 19.63 1  
HETATM 451   C C7  . SPH U 1 . 121.676 51.181  133.587 FU 1010 ? 1.00 19.63 1  
HETATM 452   C C8  . SPH U 1 . 121.338 51.986  132.352 FU 1010 ? 1.00 19.63 1  
HETATM 453   C C9  . SPH U 1 . 121.397 51.077  131.144 FU 1010 ? 1.00 19.63 1  
HETATM 454   C C10 . SPH U 1 . 121.116 51.846  129.873 FU 1010 ? 1.00 19.63 1  
HETATM 455   C C11 . SPH U 1 . 120.941 50.883  128.718 FU 1010 ? 1.00 19.63 1  
HETATM 456   C C12 . SPH U 1 . 121.308 51.546  127.409 FU 1010 ? 1.00 19.63 1  
HETATM 457   C C13 . SPH U 1 . 120.820 50.721  126.238 FU 1010 ? 1.00 19.63 1  
HETATM 458   C C14 . SPH U 1 . 121.159 51.410  124.931 FU 1010 ? 1.00 19.63 1  
HETATM 459   C C15 . SPH U 1 . 120.955 50.461  123.766 FU 1010 ? 1.00 19.63 1  
HETATM 460   C C16 . SPH U 1 . 120.860 51.227  122.460 FU 1010 ? 1.00 19.63 1  
HETATM 461   C C17 . SPH U 1 . 121.187 50.326  121.282 FU 1010 ? 1.00 19.63 1  
HETATM 462   C C18 . SPH U 1 . 120.777 50.956  119.959 FU 1010 ? 1.00 19.63 1  
HETATM 463   C C1  . SPH W 1 . 216.983 133.357 140.342 FW 1010 ? 1.00 19.63 1  
HETATM 464   O O1  . SPH W 1 . 216.622 132.539 141.429 FW 1010 ? 1.00 19.63 1  
HETATM 465   C C2  . SPH W 1 . 215.802 133.504 139.389 FW 1010 ? 1.00 19.63 1  
HETATM 466   N N2  . SPH W 1 . 214.991 134.640 139.782 FW 1010 ? 1.00 19.63 1  
HETATM 467   C C3  . SPH W 1 . 216.265 133.688 137.950 FW 1010 ? 1.00 19.63 1  
HETATM 468   O O3  . SPH W 1 . 217.141 132.657 137.561 FW 1010 ? 1.00 19.63 1  
HETATM 469   C C4  . SPH W 1 . 215.084 133.741 137.035 FW 1010 ? 1.00 19.63 1  
HETATM 470   C C5  . SPH W 1 . 215.215 133.170 135.693 FW 1010 ? 1.00 19.63 1  
HETATM 471   C C6  . SPH W 1 . 216.360 133.630 134.834 FW 1010 ? 1.00 19.63 1  
HETATM 472   C C7  . SPH W 1 . 216.379 132.769 133.587 FW 1010 ? 1.00 19.63 1  
HETATM 473   C C8  . SPH W 1 . 216.041 133.574 132.352 FW 1010 ? 1.00 19.63 1  
HETATM 474   C C9  . SPH W 1 . 216.100 132.665 131.144 FW 1010 ? 1.00 19.63 1  
HETATM 475   C C10 . SPH W 1 . 215.819 133.434 129.873 FW 1010 ? 1.00 19.63 1  
HETATM 476   C C11 . SPH W 1 . 215.644 132.471 128.718 FW 1010 ? 1.00 19.63 1  
HETATM 477   C C12 . SPH W 1 . 216.011 133.134 127.409 FW 1010 ? 1.00 19.63 1  
HETATM 478   C C13 . SPH W 1 . 215.523 132.309 126.238 FW 1010 ? 1.00 19.63 1  
HETATM 479   C C14 . SPH W 1 . 215.862 132.998 124.931 FW 1010 ? 1.00 19.63 1  
HETATM 480   C C15 . SPH W 1 . 215.658 132.049 123.766 FW 1010 ? 1.00 19.63 1  
HETATM 481   C C16 . SPH W 1 . 215.563 132.815 122.460 FW 1010 ? 1.00 19.63 1  
HETATM 482   C C17 . SPH W 1 . 215.890 131.914 121.282 FW 1010 ? 1.00 19.63 1  
HETATM 483   C C18 . SPH W 1 . 215.480 132.544 119.959 FW 1010 ? 1.00 19.63 1  
HETATM 484   C C1  . SPH X 1 . 202.866 85.832  140.342 FX 1010 ? 1.00 19.63 1  
HETATM 485   O O1  . SPH X 1 . 202.505 85.014  141.429 FX 1010 ? 1.00 19.63 1  
HETATM 486   C C2  . SPH X 1 . 201.685 85.979  139.389 FX 1010 ? 1.00 19.63 1  
HETATM 487   N N2  . SPH X 1 . 200.874 87.115  139.782 FX 1010 ? 1.00 19.63 1  
HETATM 488   C C3  . SPH X 1 . 202.148 86.163  137.950 FX 1010 ? 1.00 19.63 1  
HETATM 489   O O3  . SPH X 1 . 203.024 85.132  137.561 FX 1010 ? 1.00 19.63 1  
HETATM 490   C C4  . SPH X 1 . 200.967 86.216  137.035 FX 1010 ? 1.00 19.63 1  
HETATM 491   C C5  . SPH X 1 . 201.098 85.645  135.693 FX 1010 ? 1.00 19.63 1  
HETATM 492   C C6  . SPH X 1 . 202.243 86.105  134.834 FX 1010 ? 1.00 19.63 1  
HETATM 493   C C7  . SPH X 1 . 202.262 85.244  133.587 FX 1010 ? 1.00 19.63 1  
HETATM 494   C C8  . SPH X 1 . 201.924 86.049  132.352 FX 1010 ? 1.00 19.63 1  
HETATM 495   C C9  . SPH X 1 . 201.983 85.140  131.144 FX 1010 ? 1.00 19.63 1  
HETATM 496   C C10 . SPH X 1 . 201.702 85.909  129.873 FX 1010 ? 1.00 19.63 1  
HETATM 497   C C11 . SPH X 1 . 201.527 84.946  128.718 FX 1010 ? 1.00 19.63 1  
HETATM 498   C C12 . SPH X 1 . 201.894 85.609  127.409 FX 1010 ? 1.00 19.63 1  
HETATM 499   C C13 . SPH X 1 . 201.406 84.784  126.238 FX 1010 ? 1.00 19.63 1  
HETATM 500   C C14 . SPH X 1 . 201.745 85.473  124.931 FX 1010 ? 1.00 19.63 1  
HETATM 501   C C15 . SPH X 1 . 201.541 84.524  123.766 FX 1010 ? 1.00 19.63 1  
HETATM 502   C C16 . SPH X 1 . 201.446 85.290  122.460 FX 1010 ? 1.00 19.63 1  
HETATM 503   C C17 . SPH X 1 . 201.773 84.389  121.282 FX 1010 ? 1.00 19.63 1  
HETATM 504   C C18 . SPH X 1 . 201.363 85.019  119.959 FX 1010 ? 1.00 19.63 1  
HETATM 505   C C1  . SPH Y 1 . 170.407 219.383 140.342 FY 1010 ? 1.00 19.63 1  
HETATM 506   O O1  . SPH Y 1 . 170.046 218.565 141.429 FY 1010 ? 1.00 19.63 1  
HETATM 507   C C2  . SPH Y 1 . 169.226 219.530 139.389 FY 1010 ? 1.00 19.63 1  
HETATM 508   N N2  . SPH Y 1 . 168.415 220.666 139.782 FY 1010 ? 1.00 19.63 1  
HETATM 509   C C3  . SPH Y 1 . 169.689 219.714 137.950 FY 1010 ? 1.00 19.63 1  
HETATM 510   O O3  . SPH Y 1 . 170.565 218.683 137.561 FY 1010 ? 1.00 19.63 1  
HETATM 511   C C4  . SPH Y 1 . 168.508 219.767 137.035 FY 1010 ? 1.00 19.63 1  
HETATM 512   C C5  . SPH Y 1 . 168.639 219.196 135.693 FY 1010 ? 1.00 19.63 1  
HETATM 513   C C6  . SPH Y 1 . 169.784 219.656 134.834 FY 1010 ? 1.00 19.63 1  
HETATM 514   C C7  . SPH Y 1 . 169.803 218.795 133.587 FY 1010 ? 1.00 19.63 1  
HETATM 515   C C8  . SPH Y 1 . 169.465 219.600 132.352 FY 1010 ? 1.00 19.63 1  
HETATM 516   C C9  . SPH Y 1 . 169.524 218.691 131.144 FY 1010 ? 1.00 19.63 1  
HETATM 517   C C10 . SPH Y 1 . 169.243 219.460 129.873 FY 1010 ? 1.00 19.63 1  
HETATM 518   C C11 . SPH Y 1 . 169.068 218.497 128.718 FY 1010 ? 1.00 19.63 1  
HETATM 519   C C12 . SPH Y 1 . 169.435 219.160 127.409 FY 1010 ? 1.00 19.63 1  
HETATM 520   C C13 . SPH Y 1 . 168.947 218.335 126.238 FY 1010 ? 1.00 19.63 1  
HETATM 521   C C14 . SPH Y 1 . 169.286 219.024 124.931 FY 1010 ? 1.00 19.63 1  
HETATM 522   C C15 . SPH Y 1 . 169.082 218.075 123.766 FY 1010 ? 1.00 19.63 1  
HETATM 523   C C16 . SPH Y 1 . 168.987 218.841 122.460 FY 1010 ? 1.00 19.63 1  
HETATM 524   C C17 . SPH Y 1 . 169.314 217.940 121.282 FY 1010 ? 1.00 19.63 1  
HETATM 525   C C18 . SPH Y 1 . 168.904 218.570 119.959 FY 1010 ? 1.00 19.63 1  
HETATM 526   C C1  . SPH Z 1 . 108.451 49.047  140.342 FZ 1010 ? 1.00 19.63 1  
HETATM 527   O O1  . SPH Z 1 . 108.090 48.229  141.429 FZ 1010 ? 1.00 19.63 1  
HETATM 528   C C2  . SPH Z 1 . 107.270 49.194  139.389 FZ 1010 ? 1.00 19.63 1  
HETATM 529   N N2  . SPH Z 1 . 106.459 50.330  139.782 FZ 1010 ? 1.00 19.63 1  
HETATM 530   C C3  . SPH Z 1 . 107.733 49.378  137.950 FZ 1010 ? 1.00 19.63 1  
HETATM 531   O O3  . SPH Z 1 . 108.609 48.347  137.561 FZ 1010 ? 1.00 19.63 1  
HETATM 532   C C4  . SPH Z 1 . 106.552 49.431  137.035 FZ 1010 ? 1.00 19.63 1  
HETATM 533   C C5  . SPH Z 1 . 106.683 48.860  135.693 FZ 1010 ? 1.00 19.63 1  
HETATM 534   C C6  . SPH Z 1 . 107.828 49.320  134.834 FZ 1010 ? 1.00 19.63 1  
HETATM 535   C C7  . SPH Z 1 . 107.847 48.459  133.587 FZ 1010 ? 1.00 19.63 1  
HETATM 536   C C8  . SPH Z 1 . 107.509 49.264  132.352 FZ 1010 ? 1.00 19.63 1  
HETATM 537   C C9  . SPH Z 1 . 107.568 48.355  131.144 FZ 1010 ? 1.00 19.63 1  
HETATM 538   C C10 . SPH Z 1 . 107.287 49.124  129.873 FZ 1010 ? 1.00 19.63 1  
HETATM 539   C C11 . SPH Z 1 . 107.112 48.161  128.718 FZ 1010 ? 1.00 19.63 1  
HETATM 540   C C12 . SPH Z 1 . 107.479 48.824  127.409 FZ 1010 ? 1.00 19.63 1  
HETATM 541   C C13 . SPH Z 1 . 106.991 47.999  126.238 FZ 1010 ? 1.00 19.63 1  
HETATM 542   C C14 . SPH Z 1 . 107.330 48.688  124.931 FZ 1010 ? 1.00 19.63 1  
HETATM 543   C C15 . SPH Z 1 . 107.126 47.739  123.766 FZ 1010 ? 1.00 19.63 1  
HETATM 544   C C16 . SPH Z 1 . 107.031 48.505  122.460 FZ 1010 ? 1.00 19.63 1  
HETATM 545   C C17 . SPH Z 1 . 107.358 47.604  121.282 FZ 1010 ? 1.00 19.63 1  
HETATM 546   C C18 . SPH Z 1 . 106.948 48.234  119.959 FZ 1010 ? 1.00 19.63 1  
HETATM 547   C C1  . SPH a 1 . 94.971  61.544  140.342 Fa 1010 ? 1.00 19.63 1  
HETATM 548   O O1  . SPH a 1 . 94.610  60.726  141.429 Fa 1010 ? 1.00 19.63 1  
HETATM 549   C C2  . SPH a 1 . 93.790  61.691  139.389 Fa 1010 ? 1.00 19.63 1  
HETATM 550   N N2  . SPH a 1 . 92.979  62.827  139.782 Fa 1010 ? 1.00 19.63 1  
HETATM 551   C C3  . SPH a 1 . 94.253  61.875  137.950 Fa 1010 ? 1.00 19.63 1  
HETATM 552   O O3  . SPH a 1 . 95.129  60.844  137.561 Fa 1010 ? 1.00 19.63 1  
HETATM 553   C C4  . SPH a 1 . 93.072  61.928  137.035 Fa 1010 ? 1.00 19.63 1  
HETATM 554   C C5  . SPH a 1 . 93.203  61.357  135.693 Fa 1010 ? 1.00 19.63 1  
HETATM 555   C C6  . SPH a 1 . 94.348  61.817  134.834 Fa 1010 ? 1.00 19.63 1  
HETATM 556   C C7  . SPH a 1 . 94.367  60.956  133.587 Fa 1010 ? 1.00 19.63 1  
HETATM 557   C C8  . SPH a 1 . 94.029  61.761  132.352 Fa 1010 ? 1.00 19.63 1  
HETATM 558   C C9  . SPH a 1 . 94.088  60.852  131.144 Fa 1010 ? 1.00 19.63 1  
HETATM 559   C C10 . SPH a 1 . 93.807  61.621  129.873 Fa 1010 ? 1.00 19.63 1  
HETATM 560   C C11 . SPH a 1 . 93.632  60.658  128.718 Fa 1010 ? 1.00 19.63 1  
HETATM 561   C C12 . SPH a 1 . 93.999  61.321  127.409 Fa 1010 ? 1.00 19.63 1  
HETATM 562   C C13 . SPH a 1 . 93.511  60.496  126.238 Fa 1010 ? 1.00 19.63 1  
HETATM 563   C C14 . SPH a 1 . 93.850  61.185  124.931 Fa 1010 ? 1.00 19.63 1  
HETATM 564   C C15 . SPH a 1 . 93.646  60.236  123.766 Fa 1010 ? 1.00 19.63 1  
HETATM 565   C C16 . SPH a 1 . 93.551  61.002  122.460 Fa 1010 ? 1.00 19.63 1  
HETATM 566   C C17 . SPH a 1 . 93.878  60.101  121.282 Fa 1010 ? 1.00 19.63 1  
HETATM 567   C C18 . SPH a 1 . 93.468  60.731  119.959 Fa 1010 ? 1.00 19.63 1  
HETATM 568   C C1  . SPH b 1 . 134.135 55.418  140.342 Fb 1010 ? 1.00 19.63 1  
HETATM 569   O O1  . SPH b 1 . 133.774 54.600  141.429 Fb 1010 ? 1.00 19.63 1  
HETATM 570   C C2  . SPH b 1 . 132.954 55.565  139.389 Fb 1010 ? 1.00 19.63 1  
HETATM 571   N N2  . SPH b 1 . 132.143 56.701  139.782 Fb 1010 ? 1.00 19.63 1  
HETATM 572   C C3  . SPH b 1 . 133.417 55.749  137.950 Fb 1010 ? 1.00 19.63 1  
HETATM 573   O O3  . SPH b 1 . 134.293 54.718  137.561 Fb 1010 ? 1.00 19.63 1  
HETATM 574   C C4  . SPH b 1 . 132.236 55.802  137.035 Fb 1010 ? 1.00 19.63 1  
HETATM 575   C C5  . SPH b 1 . 132.367 55.231  135.693 Fb 1010 ? 1.00 19.63 1  
HETATM 576   C C6  . SPH b 1 . 133.512 55.691  134.834 Fb 1010 ? 1.00 19.63 1  
HETATM 577   C C7  . SPH b 1 . 133.531 54.830  133.587 Fb 1010 ? 1.00 19.63 1  
HETATM 578   C C8  . SPH b 1 . 133.193 55.635  132.352 Fb 1010 ? 1.00 19.63 1  
HETATM 579   C C9  . SPH b 1 . 133.252 54.726  131.144 Fb 1010 ? 1.00 19.63 1  
HETATM 580   C C10 . SPH b 1 . 132.971 55.495  129.873 Fb 1010 ? 1.00 19.63 1  
HETATM 581   C C11 . SPH b 1 . 132.796 54.532  128.718 Fb 1010 ? 1.00 19.63 1  
HETATM 582   C C12 . SPH b 1 . 133.163 55.195  127.409 Fb 1010 ? 1.00 19.63 1  
HETATM 583   C C13 . SPH b 1 . 132.675 54.370  126.238 Fb 1010 ? 1.00 19.63 1  
HETATM 584   C C14 . SPH b 1 . 133.014 55.059  124.931 Fb 1010 ? 1.00 19.63 1  
HETATM 585   C C15 . SPH b 1 . 132.810 54.110  123.766 Fb 1010 ? 1.00 19.63 1  
HETATM 586   C C16 . SPH b 1 . 132.715 54.876  122.460 Fb 1010 ? 1.00 19.63 1  
HETATM 587   C C17 . SPH b 1 . 133.042 53.975  121.282 Fb 1010 ? 1.00 19.63 1  
HETATM 588   C C18 . SPH b 1 . 132.632 54.605  119.959 Fb 1010 ? 1.00 19.63 1  
HETATM 589   C C1  . SPH c 1 . 104.928 52.986  140.342 Fc 1010 ? 1.00 19.63 1  
HETATM 590   O O1  . SPH c 1 . 104.567 52.168  141.429 Fc 1010 ? 1.00 19.63 1  
HETATM 591   C C2  . SPH c 1 . 103.747 53.133  139.389 Fc 1010 ? 1.00 19.63 1  
HETATM 592   N N2  . SPH c 1 . 102.936 54.269  139.782 Fc 1010 ? 1.00 19.63 1  
HETATM 593   C C3  . SPH c 1 . 104.210 53.317  137.950 Fc 1010 ? 1.00 19.63 1  
HETATM 594   O O3  . SPH c 1 . 105.086 52.286  137.561 Fc 1010 ? 1.00 19.63 1  
HETATM 595   C C4  . SPH c 1 . 103.029 53.370  137.035 Fc 1010 ? 1.00 19.63 1  
HETATM 596   C C5  . SPH c 1 . 103.160 52.799  135.693 Fc 1010 ? 1.00 19.63 1  
HETATM 597   C C6  . SPH c 1 . 104.305 53.259  134.834 Fc 1010 ? 1.00 19.63 1  
HETATM 598   C C7  . SPH c 1 . 104.324 52.398  133.587 Fc 1010 ? 1.00 19.63 1  
HETATM 599   C C8  . SPH c 1 . 103.986 53.203  132.352 Fc 1010 ? 1.00 19.63 1  
HETATM 600   C C9  . SPH c 1 . 104.045 52.294  131.144 Fc 1010 ? 1.00 19.63 1  
HETATM 601   C C10 . SPH c 1 . 103.764 53.063  129.873 Fc 1010 ? 1.00 19.63 1  
HETATM 602   C C11 . SPH c 1 . 103.589 52.100  128.718 Fc 1010 ? 1.00 19.63 1  
HETATM 603   C C12 . SPH c 1 . 103.956 52.763  127.409 Fc 1010 ? 1.00 19.63 1  
HETATM 604   C C13 . SPH c 1 . 103.468 51.938  126.238 Fc 1010 ? 1.00 19.63 1  
HETATM 605   C C14 . SPH c 1 . 103.807 52.627  124.931 Fc 1010 ? 1.00 19.63 1  
HETATM 606   C C15 . SPH c 1 . 103.603 51.678  123.766 Fc 1010 ? 1.00 19.63 1  
HETATM 607   C C16 . SPH c 1 . 103.508 52.444  122.460 Fc 1010 ? 1.00 19.63 1  
HETATM 608   C C17 . SPH c 1 . 103.835 51.543  121.282 Fc 1010 ? 1.00 19.63 1  
HETATM 609   C C18 . SPH c 1 . 103.425 52.173  119.959 Fc 1010 ? 1.00 19.63 1  
HETATM 610   C C1  . SPH d 1 . 129.073 56.839  140.342 Fd 1010 ? 1.00 19.63 1  
HETATM 611   O O1  . SPH d 1 . 128.712 56.021  141.429 Fd 1010 ? 1.00 19.63 1  
HETATM 612   C C2  . SPH d 1 . 127.892 56.986  139.389 Fd 1010 ? 1.00 19.63 1  
HETATM 613   N N2  . SPH d 1 . 127.081 58.122  139.782 Fd 1010 ? 1.00 19.63 1  
HETATM 614   C C3  . SPH d 1 . 128.355 57.170  137.950 Fd 1010 ? 1.00 19.63 1  
HETATM 615   O O3  . SPH d 1 . 129.231 56.139  137.561 Fd 1010 ? 1.00 19.63 1  
HETATM 616   C C4  . SPH d 1 . 127.174 57.223  137.035 Fd 1010 ? 1.00 19.63 1  
HETATM 617   C C5  . SPH d 1 . 127.305 56.652  135.693 Fd 1010 ? 1.00 19.63 1  
HETATM 618   C C6  . SPH d 1 . 128.450 57.112  134.834 Fd 1010 ? 1.00 19.63 1  
HETATM 619   C C7  . SPH d 1 . 128.469 56.251  133.587 Fd 1010 ? 1.00 19.63 1  
HETATM 620   C C8  . SPH d 1 . 128.131 57.056  132.352 Fd 1010 ? 1.00 19.63 1  
HETATM 621   C C9  . SPH d 1 . 128.190 56.147  131.144 Fd 1010 ? 1.00 19.63 1  
HETATM 622   C C10 . SPH d 1 . 127.909 56.916  129.873 Fd 1010 ? 1.00 19.63 1  
HETATM 623   C C11 . SPH d 1 . 127.734 55.953  128.718 Fd 1010 ? 1.00 19.63 1  
HETATM 624   C C12 . SPH d 1 . 128.101 56.616  127.409 Fd 1010 ? 1.00 19.63 1  
HETATM 625   C C13 . SPH d 1 . 127.613 55.791  126.238 Fd 1010 ? 1.00 19.63 1  
HETATM 626   C C14 . SPH d 1 . 127.952 56.480  124.931 Fd 1010 ? 1.00 19.63 1  
HETATM 627   C C15 . SPH d 1 . 127.748 55.531  123.766 Fd 1010 ? 1.00 19.63 1  
HETATM 628   C C16 . SPH d 1 . 127.653 56.297  122.460 Fd 1010 ? 1.00 19.63 1  
HETATM 629   C C17 . SPH d 1 . 127.980 55.396  121.282 Fd 1010 ? 1.00 19.63 1  
HETATM 630   C C18 . SPH d 1 . 127.570 56.026  119.959 Fd 1010 ? 1.00 19.63 1  
HETATM 631   C C1  . SPH e 1 . 112.662 49.540  140.342 Fe 1010 ? 1.00 19.63 1  
HETATM 632   O O1  . SPH e 1 . 112.301 48.722  141.429 Fe 1010 ? 1.00 19.63 1  
HETATM 633   C C2  . SPH e 1 . 111.481 49.687  139.389 Fe 1010 ? 1.00 19.63 1  
HETATM 634   N N2  . SPH e 1 . 110.670 50.823  139.782 Fe 1010 ? 1.00 19.63 1  
HETATM 635   C C3  . SPH e 1 . 111.944 49.871  137.950 Fe 1010 ? 1.00 19.63 1  
HETATM 636   O O3  . SPH e 1 . 112.820 48.840  137.561 Fe 1010 ? 1.00 19.63 1  
HETATM 637   C C4  . SPH e 1 . 110.763 49.924  137.035 Fe 1010 ? 1.00 19.63 1  
HETATM 638   C C5  . SPH e 1 . 110.894 49.353  135.693 Fe 1010 ? 1.00 19.63 1  
HETATM 639   C C6  . SPH e 1 . 112.039 49.813  134.834 Fe 1010 ? 1.00 19.63 1  
HETATM 640   C C7  . SPH e 1 . 112.058 48.952  133.587 Fe 1010 ? 1.00 19.63 1  
HETATM 641   C C8  . SPH e 1 . 111.720 49.757  132.352 Fe 1010 ? 1.00 19.63 1  
HETATM 642   C C9  . SPH e 1 . 111.779 48.848  131.144 Fe 1010 ? 1.00 19.63 1  
HETATM 643   C C10 . SPH e 1 . 111.498 49.617  129.873 Fe 1010 ? 1.00 19.63 1  
HETATM 644   C C11 . SPH e 1 . 111.323 48.654  128.718 Fe 1010 ? 1.00 19.63 1  
HETATM 645   C C12 . SPH e 1 . 111.690 49.317  127.409 Fe 1010 ? 1.00 19.63 1  
HETATM 646   C C13 . SPH e 1 . 111.202 48.492  126.238 Fe 1010 ? 1.00 19.63 1  
HETATM 647   C C14 . SPH e 1 . 111.541 49.181  124.931 Fe 1010 ? 1.00 19.63 1  
HETATM 648   C C15 . SPH e 1 . 111.337 48.232  123.766 Fe 1010 ? 1.00 19.63 1  
HETATM 649   C C16 . SPH e 1 . 111.242 48.998  122.460 Fe 1010 ? 1.00 19.63 1  
HETATM 650   C C17 . SPH e 1 . 111.569 48.097  121.282 Fe 1010 ? 1.00 19.63 1  
HETATM 651   C C18 . SPH e 1 . 111.159 48.727  119.959 Fe 1010 ? 1.00 19.63 1  
HETATM 652   C C1  . SPH 1 1 . 208.025 168.685 140.342 F1 1010 ? 1.00 19.63 2  
HETATM 653   O O1  . SPH 1 1 . 207.664 167.867 141.429 F1 1010 ? 1.00 19.63 2  
HETATM 654   C C2  . SPH 1 1 . 206.844 168.832 139.389 F1 1010 ? 1.00 19.63 2  
HETATM 655   N N2  . SPH 1 1 . 206.033 169.968 139.782 F1 1010 ? 1.00 19.63 2  
HETATM 656   C C3  . SPH 1 1 . 207.307 169.016 137.950 F1 1010 ? 1.00 19.63 2  
HETATM 657   O O3  . SPH 1 1 . 208.183 167.985 137.561 F1 1010 ? 1.00 19.63 2  
HETATM 658   C C4  . SPH 1 1 . 206.126 169.069 137.035 F1 1010 ? 1.00 19.63 2  
HETATM 659   C C5  . SPH 1 1 . 206.257 168.498 135.693 F1 1010 ? 1.00 19.63 2  
HETATM 660   C C6  . SPH 1 1 . 207.402 168.958 134.834 F1 1010 ? 1.00 19.63 2  
HETATM 661   C C7  . SPH 1 1 . 207.421 168.097 133.587 F1 1010 ? 1.00 19.63 2  
HETATM 662   C C8  . SPH 1 1 . 207.083 168.902 132.352 F1 1010 ? 1.00 19.63 2  
HETATM 663   C C9  . SPH 1 1 . 207.142 167.993 131.144 F1 1010 ? 1.00 19.63 2  
HETATM 664   C C10 . SPH 1 1 . 206.861 168.762 129.873 F1 1010 ? 1.00 19.63 2  
HETATM 665   C C11 . SPH 1 1 . 206.686 167.799 128.718 F1 1010 ? 1.00 19.63 2  
HETATM 666   C C12 . SPH 1 1 . 207.053 168.462 127.409 F1 1010 ? 1.00 19.63 2  
HETATM 667   C C13 . SPH 1 1 . 206.565 167.637 126.238 F1 1010 ? 1.00 19.63 2  
HETATM 668   C C14 . SPH 1 1 . 206.904 168.326 124.931 F1 1010 ? 1.00 19.63 2  
HETATM 669   C C15 . SPH 1 1 . 206.700 167.377 123.766 F1 1010 ? 1.00 19.63 2  
HETATM 670   C C16 . SPH 1 1 . 206.605 168.143 122.460 F1 1010 ? 1.00 19.63 2  
HETATM 671   C C17 . SPH 1 1 . 206.932 167.242 121.282 F1 1010 ? 1.00 19.63 2  
HETATM 672   C C18 . SPH 1 1 . 206.522 167.872 119.959 F1 1010 ? 1.00 19.63 2  
HETATM 673   C C1  . SPH 2 1 . 177.742 140.502 140.342 F2 1010 ? 1.00 19.63 2  
HETATM 674   O O1  . SPH 2 1 . 177.381 139.684 141.429 F2 1010 ? 1.00 19.63 2  
HETATM 675   C C2  . SPH 2 1 . 176.561 140.649 139.389 F2 1010 ? 1.00 19.63 2  
HETATM 676   N N2  . SPH 2 1 . 175.750 141.785 139.782 F2 1010 ? 1.00 19.63 2  
HETATM 677   C C3  . SPH 2 1 . 177.024 140.833 137.950 F2 1010 ? 1.00 19.63 2  
HETATM 678   O O3  . SPH 2 1 . 177.900 139.802 137.561 F2 1010 ? 1.00 19.63 2  
HETATM 679   C C4  . SPH 2 1 . 175.843 140.886 137.035 F2 1010 ? 1.00 19.63 2  
HETATM 680   C C5  . SPH 2 1 . 175.974 140.315 135.693 F2 1010 ? 1.00 19.63 2  
HETATM 681   C C6  . SPH 2 1 . 177.119 140.775 134.834 F2 1010 ? 1.00 19.63 2  
HETATM 682   C C7  . SPH 2 1 . 177.138 139.914 133.587 F2 1010 ? 1.00 19.63 2  
HETATM 683   C C8  . SPH 2 1 . 176.800 140.719 132.352 F2 1010 ? 1.00 19.63 2  
HETATM 684   C C9  . SPH 2 1 . 176.859 139.810 131.144 F2 1010 ? 1.00 19.63 2  
HETATM 685   C C10 . SPH 2 1 . 176.578 140.579 129.873 F2 1010 ? 1.00 19.63 2  
HETATM 686   C C11 . SPH 2 1 . 176.403 139.616 128.718 F2 1010 ? 1.00 19.63 2  
HETATM 687   C C12 . SPH 2 1 . 176.770 140.279 127.409 F2 1010 ? 1.00 19.63 2  
HETATM 688   C C13 . SPH 2 1 . 176.282 139.454 126.238 F2 1010 ? 1.00 19.63 2  
HETATM 689   C C14 . SPH 2 1 . 176.621 140.143 124.931 F2 1010 ? 1.00 19.63 2  
HETATM 690   C C15 . SPH 2 1 . 176.417 139.194 123.766 F2 1010 ? 1.00 19.63 2  
HETATM 691   C C16 . SPH 2 1 . 176.322 139.960 122.460 F2 1010 ? 1.00 19.63 2  
HETATM 692   C C17 . SPH 2 1 . 176.649 139.059 121.282 F2 1010 ? 1.00 19.63 2  
HETATM 693   C C18 . SPH 2 1 . 176.239 139.689 119.959 F2 1010 ? 1.00 19.63 2  
HETATM 694   C C1  . SPH 4 1 . 212.425 168.186 140.342 F4 1010 ? 1.00 19.63 2  
HETATM 695   O O1  . SPH 4 1 . 212.064 167.368 141.429 F4 1010 ? 1.00 19.63 2  
HETATM 696   C C2  . SPH 4 1 . 211.244 168.333 139.389 F4 1010 ? 1.00 19.63 2  
HETATM 697   N N2  . SPH 4 1 . 210.433 169.469 139.782 F4 1010 ? 1.00 19.63 2  
HETATM 698   C C3  . SPH 4 1 . 211.707 168.517 137.950 F4 1010 ? 1.00 19.63 2  
HETATM 699   O O3  . SPH 4 1 . 212.583 167.486 137.561 F4 1010 ? 1.00 19.63 2  
HETATM 700   C C4  . SPH 4 1 . 210.526 168.570 137.035 F4 1010 ? 1.00 19.63 2  
HETATM 701   C C5  . SPH 4 1 . 210.657 167.999 135.693 F4 1010 ? 1.00 19.63 2  
HETATM 702   C C6  . SPH 4 1 . 211.802 168.459 134.834 F4 1010 ? 1.00 19.63 2  
HETATM 703   C C7  . SPH 4 1 . 211.821 167.598 133.587 F4 1010 ? 1.00 19.63 2  
HETATM 704   C C8  . SPH 4 1 . 211.483 168.403 132.352 F4 1010 ? 1.00 19.63 2  
HETATM 705   C C9  . SPH 4 1 . 211.542 167.494 131.144 F4 1010 ? 1.00 19.63 2  
HETATM 706   C C10 . SPH 4 1 . 211.261 168.263 129.873 F4 1010 ? 1.00 19.63 2  
HETATM 707   C C11 . SPH 4 1 . 211.086 167.300 128.718 F4 1010 ? 1.00 19.63 2  
HETATM 708   C C12 . SPH 4 1 . 211.453 167.963 127.409 F4 1010 ? 1.00 19.63 2  
HETATM 709   C C13 . SPH 4 1 . 210.965 167.138 126.238 F4 1010 ? 1.00 19.63 2  
HETATM 710   C C14 . SPH 4 1 . 211.304 167.827 124.931 F4 1010 ? 1.00 19.63 2  
HETATM 711   C C15 . SPH 4 1 . 211.100 166.878 123.766 F4 1010 ? 1.00 19.63 2  
HETATM 712   C C16 . SPH 4 1 . 211.005 167.644 122.460 F4 1010 ? 1.00 19.63 2  
HETATM 713   C C17 . SPH 4 1 . 211.332 166.743 121.282 F4 1010 ? 1.00 19.63 2  
HETATM 714   C C18 . SPH 4 1 . 210.922 167.373 119.959 F4 1010 ? 1.00 19.63 2  
HETATM 715   C C1  . SPH 5 1 . 226.376 147.080 140.342 F5 1010 ? 1.00 19.63 2  
HETATM 716   O O1  . SPH 5 1 . 226.015 146.262 141.429 F5 1010 ? 1.00 19.63 2  
HETATM 717   C C2  . SPH 5 1 . 225.195 147.227 139.389 F5 1010 ? 1.00 19.63 2  
HETATM 718   N N2  . SPH 5 1 . 224.384 148.363 139.782 F5 1010 ? 1.00 19.63 2  
HETATM 719   C C3  . SPH 5 1 . 225.658 147.411 137.950 F5 1010 ? 1.00 19.63 2  
HETATM 720   O O3  . SPH 5 1 . 226.534 146.380 137.561 F5 1010 ? 1.00 19.63 2  
HETATM 721   C C4  . SPH 5 1 . 224.477 147.464 137.035 F5 1010 ? 1.00 19.63 2  
HETATM 722   C C5  . SPH 5 1 . 224.608 146.893 135.693 F5 1010 ? 1.00 19.63 2  
HETATM 723   C C6  . SPH 5 1 . 225.753 147.353 134.834 F5 1010 ? 1.00 19.63 2  
HETATM 724   C C7  . SPH 5 1 . 225.772 146.492 133.587 F5 1010 ? 1.00 19.63 2  
HETATM 725   C C8  . SPH 5 1 . 225.434 147.297 132.352 F5 1010 ? 1.00 19.63 2  
HETATM 726   C C9  . SPH 5 1 . 225.493 146.388 131.144 F5 1010 ? 1.00 19.63 2  
HETATM 727   C C10 . SPH 5 1 . 225.212 147.157 129.873 F5 1010 ? 1.00 19.63 2  
HETATM 728   C C11 . SPH 5 1 . 225.037 146.194 128.718 F5 1010 ? 1.00 19.63 2  
HETATM 729   C C12 . SPH 5 1 . 225.404 146.857 127.409 F5 1010 ? 1.00 19.63 2  
HETATM 730   C C13 . SPH 5 1 . 224.916 146.032 126.238 F5 1010 ? 1.00 19.63 2  
HETATM 731   C C14 . SPH 5 1 . 225.255 146.721 124.931 F5 1010 ? 1.00 19.63 2  
HETATM 732   C C15 . SPH 5 1 . 225.051 145.772 123.766 F5 1010 ? 1.00 19.63 2  
HETATM 733   C C16 . SPH 5 1 . 224.956 146.538 122.460 F5 1010 ? 1.00 19.63 2  
HETATM 734   C C17 . SPH 5 1 . 225.283 145.637 121.282 F5 1010 ? 1.00 19.63 2  
HETATM 735   C C18 . SPH 5 1 . 224.873 146.267 119.959 F5 1010 ? 1.00 19.63 2  
HETATM 736   C C1  . SPH 6 1 . 199.472 94.877  140.342 F6 1010 ? 1.00 19.63 2  
HETATM 737   O O1  . SPH 6 1 . 199.111 94.059  141.429 F6 1010 ? 1.00 19.63 2  
HETATM 738   C C2  . SPH 6 1 . 198.291 95.024  139.389 F6 1010 ? 1.00 19.63 2  
HETATM 739   N N2  . SPH 6 1 . 197.480 96.160  139.782 F6 1010 ? 1.00 19.63 2  
HETATM 740   C C3  . SPH 6 1 . 198.754 95.208  137.950 F6 1010 ? 1.00 19.63 2  
HETATM 741   O O3  . SPH 6 1 . 199.630 94.177  137.561 F6 1010 ? 1.00 19.63 2  
HETATM 742   C C4  . SPH 6 1 . 197.573 95.261  137.035 F6 1010 ? 1.00 19.63 2  
HETATM 743   C C5  . SPH 6 1 . 197.704 94.690  135.693 F6 1010 ? 1.00 19.63 2  
HETATM 744   C C6  . SPH 6 1 . 198.849 95.150  134.834 F6 1010 ? 1.00 19.63 2  
HETATM 745   C C7  . SPH 6 1 . 198.868 94.289  133.587 F6 1010 ? 1.00 19.63 2  
HETATM 746   C C8  . SPH 6 1 . 198.530 95.094  132.352 F6 1010 ? 1.00 19.63 2  
HETATM 747   C C9  . SPH 6 1 . 198.589 94.185  131.144 F6 1010 ? 1.00 19.63 2  
HETATM 748   C C10 . SPH 6 1 . 198.308 94.954  129.873 F6 1010 ? 1.00 19.63 2  
HETATM 749   C C11 . SPH 6 1 . 198.133 93.991  128.718 F6 1010 ? 1.00 19.63 2  
HETATM 750   C C12 . SPH 6 1 . 198.500 94.654  127.409 F6 1010 ? 1.00 19.63 2  
HETATM 751   C C13 . SPH 6 1 . 198.012 93.829  126.238 F6 1010 ? 1.00 19.63 2  
HETATM 752   C C14 . SPH 6 1 . 198.351 94.518  124.931 F6 1010 ? 1.00 19.63 2  
HETATM 753   C C15 . SPH 6 1 . 198.147 93.569  123.766 F6 1010 ? 1.00 19.63 2  
HETATM 754   C C16 . SPH 6 1 . 198.052 94.335  122.460 F6 1010 ? 1.00 19.63 2  
HETATM 755   C C17 . SPH 6 1 . 198.379 93.434  121.282 F6 1010 ? 1.00 19.63 2  
HETATM 756   C C18 . SPH 6 1 . 197.969 94.064  119.959 F6 1010 ? 1.00 19.63 2  
HETATM 757   C C1  . SPH 7 1 . 113.068 52.568  139.295 F7 1010 ? 1.00 19.63 2  
HETATM 758   O O1  . SPH 7 1 . 112.243 52.915  140.382 F7 1010 ? 1.00 19.63 2  
HETATM 759   C C2  . SPH 7 1 . 113.194 53.752  138.342 F7 1010 ? 1.00 19.63 2  
HETATM 760   N N2  . SPH 7 1 . 114.316 54.582  138.735 F7 1010 ? 1.00 19.63 2  
HETATM 761   C C3  . SPH 7 1 . 113.386 53.292  136.903 F7 1010 ? 1.00 19.63 2  
HETATM 762   O O3  . SPH 7 1 . 112.371 52.398  136.514 F7 1010 ? 1.00 19.63 2  
HETATM 763   C C4  . SPH 7 1 . 113.418 54.474  135.988 F7 1010 ? 1.00 19.63 2  
HETATM 764   C C5  . SPH 7 1 . 112.850 54.333  134.646 F7 1010 ? 1.00 19.63 2  
HETATM 765   C C6  . SPH 7 1 . 113.330 53.196  133.787 F7 1010 ? 1.00 19.63 2  
HETATM 766   C C7  . SPH 7 1 . 112.469 53.162  132.540 F7 1010 ? 1.00 19.63 2  
HETATM 767   C C8  . SPH 7 1 . 113.268 53.514  131.305 F7 1010 ? 1.00 19.63 2  
HETATM 768   C C9  . SPH 7 1 . 112.360 53.439  130.097 F7 1010 ? 1.00 19.63 2  
HETATM 769   C C10 . SPH 7 1 . 113.124 53.733  128.826 F7 1010 ? 1.00 19.63 2  
HETATM 770   C C11 . SPH 7 1 . 112.158 53.892  127.671 F7 1010 ? 1.00 19.63 2  
HETATM 771   C C12 . SPH 7 1 . 112.828 53.536  126.362 F7 1010 ? 1.00 19.63 2  
HETATM 772   C C13 . SPH 7 1 . 111.994 54.010  125.191 F7 1010 ? 1.00 19.63 2  
HETATM 773   C C14 . SPH 7 1 . 112.689 53.683  123.884 F7 1010 ? 1.00 19.63 2  
HETATM 774   C C15 . SPH 7 1 . 111.737 53.870  122.719 F7 1010 ? 1.00 19.63 2  
HETATM 775   C C16 . SPH 7 1 . 112.501 53.979  121.413 F7 1010 ? 1.00 19.63 2  
HETATM 776   C C17 . SPH 7 1 . 111.606 53.636  120.235 F7 1010 ? 1.00 19.63 2  
HETATM 777   C C18 . SPH 7 1 . 112.229 54.057  118.912 F7 1010 ? 1.00 19.63 2  
HETATM 778   C C1  . SPH 8 1 . 161.081 102.057 140.342 F8 1010 ? 1.00 19.63 2  
HETATM 779   O O1  . SPH 8 1 . 160.720 101.239 141.429 F8 1010 ? 1.00 19.63 2  
HETATM 780   C C2  . SPH 8 1 . 159.900 102.204 139.389 F8 1010 ? 1.00 19.63 2  
HETATM 781   N N2  . SPH 8 1 . 159.089 103.340 139.782 F8 1010 ? 1.00 19.63 2  
HETATM 782   C C3  . SPH 8 1 . 160.363 102.388 137.950 F8 1010 ? 1.00 19.63 2  
HETATM 783   O O3  . SPH 8 1 . 161.239 101.357 137.561 F8 1010 ? 1.00 19.63 2  
HETATM 784   C C4  . SPH 8 1 . 159.182 102.441 137.035 F8 1010 ? 1.00 19.63 2  
HETATM 785   C C5  . SPH 8 1 . 159.313 101.870 135.693 F8 1010 ? 1.00 19.63 2  
HETATM 786   C C6  . SPH 8 1 . 160.458 102.330 134.834 F8 1010 ? 1.00 19.63 2  
HETATM 787   C C7  . SPH 8 1 . 160.477 101.469 133.587 F8 1010 ? 1.00 19.63 2  
HETATM 788   C C8  . SPH 8 1 . 160.139 102.274 132.352 F8 1010 ? 1.00 19.63 2  
HETATM 789   C C9  . SPH 8 1 . 160.198 101.365 131.144 F8 1010 ? 1.00 19.63 2  
HETATM 790   C C10 . SPH 8 1 . 159.917 102.134 129.873 F8 1010 ? 1.00 19.63 2  
HETATM 791   C C11 . SPH 8 1 . 159.742 101.171 128.718 F8 1010 ? 1.00 19.63 2  
HETATM 792   C C12 . SPH 8 1 . 160.109 101.834 127.409 F8 1010 ? 1.00 19.63 2  
HETATM 793   C C13 . SPH 8 1 . 159.621 101.009 126.238 F8 1010 ? 1.00 19.63 2  
HETATM 794   C C14 . SPH 8 1 . 159.960 101.698 124.931 F8 1010 ? 1.00 19.63 2  
HETATM 795   C C15 . SPH 8 1 . 159.756 100.749 123.766 F8 1010 ? 1.00 19.63 2  
HETATM 796   C C16 . SPH 8 1 . 159.661 101.515 122.460 F8 1010 ? 1.00 19.63 2  
HETATM 797   C C17 . SPH 8 1 . 159.988 100.614 121.282 F8 1010 ? 1.00 19.63 2  
HETATM 798   C C18 . SPH 8 1 . 159.578 101.244 119.959 F8 1010 ? 1.00 19.63 2  
HETATM 799   C C1  . SPH 9 1 . 133.982 72.721  140.342 F9 1010 ? 1.00 19.63 2  
HETATM 800   O O1  . SPH 9 1 . 133.621 71.903  141.429 F9 1010 ? 1.00 19.63 2  
HETATM 801   C C2  . SPH 9 1 . 132.801 72.868  139.389 F9 1010 ? 1.00 19.63 2  
HETATM 802   N N2  . SPH 9 1 . 131.990 74.004  139.782 F9 1010 ? 1.00 19.63 2  
HETATM 803   C C3  . SPH 9 1 . 133.264 73.052  137.950 F9 1010 ? 1.00 19.63 2  
HETATM 804   O O3  . SPH 9 1 . 134.140 72.021  137.561 F9 1010 ? 1.00 19.63 2  
HETATM 805   C C4  . SPH 9 1 . 132.083 73.105  137.035 F9 1010 ? 1.00 19.63 2  
HETATM 806   C C5  . SPH 9 1 . 132.214 72.534  135.693 F9 1010 ? 1.00 19.63 2  
HETATM 807   C C6  . SPH 9 1 . 133.359 72.994  134.834 F9 1010 ? 1.00 19.63 2  
HETATM 808   C C7  . SPH 9 1 . 133.378 72.133  133.587 F9 1010 ? 1.00 19.63 2  
HETATM 809   C C8  . SPH 9 1 . 133.040 72.938  132.352 F9 1010 ? 1.00 19.63 2  
HETATM 810   C C9  . SPH 9 1 . 133.099 72.029  131.144 F9 1010 ? 1.00 19.63 2  
HETATM 811   C C10 . SPH 9 1 . 132.818 72.798  129.873 F9 1010 ? 1.00 19.63 2  
HETATM 812   C C11 . SPH 9 1 . 132.643 71.835  128.718 F9 1010 ? 1.00 19.63 2  
HETATM 813   C C12 . SPH 9 1 . 133.010 72.498  127.409 F9 1010 ? 1.00 19.63 2  
HETATM 814   C C13 . SPH 9 1 . 132.522 71.673  126.238 F9 1010 ? 1.00 19.63 2  
HETATM 815   C C14 . SPH 9 1 . 132.861 72.362  124.931 F9 1010 ? 1.00 19.63 2  
HETATM 816   C C15 . SPH 9 1 . 132.657 71.413  123.766 F9 1010 ? 1.00 19.63 2  
HETATM 817   C C16 . SPH 9 1 . 132.562 72.179  122.460 F9 1010 ? 1.00 19.63 2  
HETATM 818   C C17 . SPH 9 1 . 132.889 71.278  121.282 F9 1010 ? 1.00 19.63 2  
HETATM 819   C C18 . SPH 9 1 . 132.479 71.908  119.959 F9 1010 ? 1.00 19.63 2  
HETATM 820   C C1  . SPH B 1 . 164.037 136.205 140.342 FB 1010 ? 1.00 19.63 2  
HETATM 821   O O1  . SPH B 1 . 163.676 135.387 141.429 FB 1010 ? 1.00 19.63 2  
HETATM 822   C C2  . SPH B 1 . 162.856 136.352 139.389 FB 1010 ? 1.00 19.63 2  
HETATM 823   N N2  . SPH B 1 . 162.045 137.488 139.782 FB 1010 ? 1.00 19.63 2  
HETATM 824   C C3  . SPH B 1 . 163.319 136.536 137.950 FB 1010 ? 1.00 19.63 2  
HETATM 825   O O3  . SPH B 1 . 164.195 135.505 137.561 FB 1010 ? 1.00 19.63 2  
HETATM 826   C C4  . SPH B 1 . 162.138 136.589 137.035 FB 1010 ? 1.00 19.63 2  
HETATM 827   C C5  . SPH B 1 . 162.269 136.018 135.693 FB 1010 ? 1.00 19.63 2  
HETATM 828   C C6  . SPH B 1 . 163.414 136.478 134.834 FB 1010 ? 1.00 19.63 2  
HETATM 829   C C7  . SPH B 1 . 163.433 135.617 133.587 FB 1010 ? 1.00 19.63 2  
HETATM 830   C C8  . SPH B 1 . 163.095 136.422 132.352 FB 1010 ? 1.00 19.63 2  
HETATM 831   C C9  . SPH B 1 . 163.154 135.513 131.144 FB 1010 ? 1.00 19.63 2  
HETATM 832   C C10 . SPH B 1 . 162.873 136.282 129.873 FB 1010 ? 1.00 19.63 2  
HETATM 833   C C11 . SPH B 1 . 162.698 135.319 128.718 FB 1010 ? 1.00 19.63 2  
HETATM 834   C C12 . SPH B 1 . 163.065 135.982 127.409 FB 1010 ? 1.00 19.63 2  
HETATM 835   C C13 . SPH B 1 . 162.577 135.157 126.238 FB 1010 ? 1.00 19.63 2  
HETATM 836   C C14 . SPH B 1 . 162.916 135.846 124.931 FB 1010 ? 1.00 19.63 2  
HETATM 837   C C15 . SPH B 1 . 162.712 134.897 123.766 FB 1010 ? 1.00 19.63 2  
HETATM 838   C C16 . SPH B 1 . 162.617 135.663 122.460 FB 1010 ? 1.00 19.63 2  
HETATM 839   C C17 . SPH B 1 . 162.944 134.762 121.282 FB 1010 ? 1.00 19.63 2  
HETATM 840   C C18 . SPH B 1 . 162.534 135.392 119.959 FB 1010 ? 1.00 19.63 2  
HETATM 841   C C1  . SPH C 1 . 83.650  210.749 140.342 FC 1010 ? 1.00 19.63 2  
HETATM 842   O O1  . SPH C 1 . 83.289  209.931 141.429 FC 1010 ? 1.00 19.63 2  
HETATM 843   C C2  . SPH C 1 . 82.469  210.896 139.389 FC 1010 ? 1.00 19.63 2  
HETATM 844   N N2  . SPH C 1 . 81.658  212.032 139.782 FC 1010 ? 1.00 19.63 2  
HETATM 845   C C3  . SPH C 1 . 82.932  211.080 137.950 FC 1010 ? 1.00 19.63 2  
HETATM 846   O O3  . SPH C 1 . 83.808  210.049 137.561 FC 1010 ? 1.00 19.63 2  
HETATM 847   C C4  . SPH C 1 . 81.751  211.133 137.035 FC 1010 ? 1.00 19.63 2  
HETATM 848   C C5  . SPH C 1 . 81.882  210.562 135.693 FC 1010 ? 1.00 19.63 2  
HETATM 849   C C6  . SPH C 1 . 83.027  211.022 134.834 FC 1010 ? 1.00 19.63 2  
HETATM 850   C C7  . SPH C 1 . 83.046  210.161 133.587 FC 1010 ? 1.00 19.63 2  
HETATM 851   C C8  . SPH C 1 . 82.708  210.966 132.352 FC 1010 ? 1.00 19.63 2  
HETATM 852   C C9  . SPH C 1 . 82.767  210.057 131.144 FC 1010 ? 1.00 19.63 2  
HETATM 853   C C10 . SPH C 1 . 82.486  210.826 129.873 FC 1010 ? 1.00 19.63 2  
HETATM 854   C C11 . SPH C 1 . 82.311  209.863 128.718 FC 1010 ? 1.00 19.63 2  
HETATM 855   C C12 . SPH C 1 . 82.678  210.526 127.409 FC 1010 ? 1.00 19.63 2  
HETATM 856   C C13 . SPH C 1 . 82.190  209.701 126.238 FC 1010 ? 1.00 19.63 2  
HETATM 857   C C14 . SPH C 1 . 82.529  210.390 124.931 FC 1010 ? 1.00 19.63 2  
HETATM 858   C C15 . SPH C 1 . 82.325  209.441 123.766 FC 1010 ? 1.00 19.63 2  
HETATM 859   C C16 . SPH C 1 . 82.230  210.207 122.460 FC 1010 ? 1.00 19.63 2  
HETATM 860   C C17 . SPH C 1 . 82.557  209.306 121.282 FC 1010 ? 1.00 19.63 2  
HETATM 861   C C18 . SPH C 1 . 82.147  209.936 119.959 FC 1010 ? 1.00 19.63 2  
HETATM 862   C C1  . SPH D 1 . 160.327 128.666 140.342 FD 1010 ? 1.00 19.63 2  
HETATM 863   O O1  . SPH D 1 . 159.966 127.848 141.429 FD 1010 ? 1.00 19.63 2  
HETATM 864   C C2  . SPH D 1 . 159.146 128.813 139.389 FD 1010 ? 1.00 19.63 2  
HETATM 865   N N2  . SPH D 1 . 158.335 129.949 139.782 FD 1010 ? 1.00 19.63 2  
HETATM 866   C C3  . SPH D 1 . 159.609 128.997 137.950 FD 1010 ? 1.00 19.63 2  
HETATM 867   O O3  . SPH D 1 . 160.485 127.966 137.561 FD 1010 ? 1.00 19.63 2  
HETATM 868   C C4  . SPH D 1 . 158.428 129.050 137.035 FD 1010 ? 1.00 19.63 2  
HETATM 869   C C5  . SPH D 1 . 158.559 128.479 135.693 FD 1010 ? 1.00 19.63 2  
HETATM 870   C C6  . SPH D 1 . 159.704 128.939 134.834 FD 1010 ? 1.00 19.63 2  
HETATM 871   C C7  . SPH D 1 . 159.723 128.078 133.587 FD 1010 ? 1.00 19.63 2  
HETATM 872   C C8  . SPH D 1 . 159.385 128.883 132.352 FD 1010 ? 1.00 19.63 2  
HETATM 873   C C9  . SPH D 1 . 159.444 127.974 131.144 FD 1010 ? 1.00 19.63 2  
HETATM 874   C C10 . SPH D 1 . 159.163 128.743 129.873 FD 1010 ? 1.00 19.63 2  
HETATM 875   C C11 . SPH D 1 . 158.988 127.780 128.718 FD 1010 ? 1.00 19.63 2  
HETATM 876   C C12 . SPH D 1 . 159.355 128.443 127.409 FD 1010 ? 1.00 19.63 2  
HETATM 877   C C13 . SPH D 1 . 158.867 127.618 126.238 FD 1010 ? 1.00 19.63 2  
HETATM 878   C C14 . SPH D 1 . 159.206 128.307 124.931 FD 1010 ? 1.00 19.63 2  
HETATM 879   C C15 . SPH D 1 . 159.002 127.358 123.766 FD 1010 ? 1.00 19.63 2  
HETATM 880   C C16 . SPH D 1 . 158.907 128.124 122.460 FD 1010 ? 1.00 19.63 2  
HETATM 881   C C17 . SPH D 1 . 159.234 127.223 121.282 FD 1010 ? 1.00 19.63 2  
HETATM 882   C C18 . SPH D 1 . 158.824 127.853 119.959 FD 1010 ? 1.00 19.63 2  
HETATM 883   C C1  . SPH F 1 . 166.126 101.010 140.342 FF 1010 ? 1.00 19.63 2  
HETATM 884   O O1  . SPH F 1 . 165.765 100.192 141.429 FF 1010 ? 1.00 19.63 2  
HETATM 885   C C2  . SPH F 1 . 164.945 101.157 139.389 FF 1010 ? 1.00 19.63 2  
HETATM 886   N N2  . SPH F 1 . 164.134 102.293 139.782 FF 1010 ? 1.00 19.63 2  
HETATM 887   C C3  . SPH F 1 . 165.408 101.341 137.950 FF 1010 ? 1.00 19.63 2  
HETATM 888   O O3  . SPH F 1 . 166.284 100.310 137.561 FF 1010 ? 1.00 19.63 2  
HETATM 889   C C4  . SPH F 1 . 164.227 101.394 137.035 FF 1010 ? 1.00 19.63 2  
HETATM 890   C C5  . SPH F 1 . 164.358 100.823 135.693 FF 1010 ? 1.00 19.63 2  
HETATM 891   C C6  . SPH F 1 . 165.503 101.283 134.834 FF 1010 ? 1.00 19.63 2  
HETATM 892   C C7  . SPH F 1 . 165.522 100.422 133.587 FF 1010 ? 1.00 19.63 2  
HETATM 893   C C8  . SPH F 1 . 165.184 101.227 132.352 FF 1010 ? 1.00 19.63 2  
HETATM 894   C C9  . SPH F 1 . 165.243 100.318 131.144 FF 1010 ? 1.00 19.63 2  
HETATM 895   C C10 . SPH F 1 . 164.962 101.087 129.873 FF 1010 ? 1.00 19.63 2  
HETATM 896   C C11 . SPH F 1 . 164.787 100.124 128.718 FF 1010 ? 1.00 19.63 2  
HETATM 897   C C12 . SPH F 1 . 165.154 100.787 127.409 FF 1010 ? 1.00 19.63 2  
HETATM 898   C C13 . SPH F 1 . 164.666 99.962  126.238 FF 1010 ? 1.00 19.63 2  
HETATM 899   C C14 . SPH F 1 . 165.005 100.651 124.931 FF 1010 ? 1.00 19.63 2  
HETATM 900   C C15 . SPH F 1 . 164.801 99.702  123.766 FF 1010 ? 1.00 19.63 2  
HETATM 901   C C16 . SPH F 1 . 164.706 100.468 122.460 FF 1010 ? 1.00 19.63 2  
HETATM 902   C C17 . SPH F 1 . 165.033 99.567  121.282 FF 1010 ? 1.00 19.63 2  
HETATM 903   C C18 . SPH F 1 . 164.623 100.197 119.959 FF 1010 ? 1.00 19.63 2  
HETATM 904   C C1  . SPH G 1 . 120.101 47.754  140.277 FG 1010 ? 1.00 19.63 2  
HETATM 905   O O1  . SPH G 1 . 119.740 46.936  141.364 FG 1010 ? 1.00 19.63 2  
HETATM 906   C C2  . SPH G 1 . 118.920 47.901  139.324 FG 1010 ? 1.00 19.63 2  
HETATM 907   N N2  . SPH G 1 . 118.109 49.037  139.717 FG 1010 ? 1.00 19.63 2  
HETATM 908   C C3  . SPH G 1 . 119.383 48.085  137.885 FG 1010 ? 1.00 19.63 2  
HETATM 909   O O3  . SPH G 1 . 120.259 47.054  137.496 FG 1010 ? 1.00 19.63 2  
HETATM 910   C C4  . SPH G 1 . 118.202 48.138  136.970 FG 1010 ? 1.00 19.63 2  
HETATM 911   C C5  . SPH G 1 . 118.333 47.567  135.628 FG 1010 ? 1.00 19.63 2  
HETATM 912   C C6  . SPH G 1 . 119.478 48.027  134.769 FG 1010 ? 1.00 19.63 2  
HETATM 913   C C7  . SPH G 1 . 119.497 47.166  133.522 FG 1010 ? 1.00 19.63 2  
HETATM 914   C C8  . SPH G 1 . 119.159 47.971  132.287 FG 1010 ? 1.00 19.63 2  
HETATM 915   C C9  . SPH G 1 . 119.218 47.062  131.079 FG 1010 ? 1.00 19.63 2  
HETATM 916   C C10 . SPH G 1 . 118.937 47.831  129.808 FG 1010 ? 1.00 19.63 2  
HETATM 917   C C11 . SPH G 1 . 118.762 46.868  128.653 FG 1010 ? 1.00 19.63 2  
HETATM 918   C C12 . SPH G 1 . 119.129 47.531  127.344 FG 1010 ? 1.00 19.63 2  
HETATM 919   C C13 . SPH G 1 . 118.641 46.706  126.173 FG 1010 ? 1.00 19.63 2  
HETATM 920   C C14 . SPH G 1 . 118.980 47.395  124.866 FG 1010 ? 1.00 19.63 2  
HETATM 921   C C15 . SPH G 1 . 118.776 46.446  123.701 FG 1010 ? 1.00 19.63 2  
HETATM 922   C C16 . SPH G 1 . 118.681 47.212  122.395 FG 1010 ? 1.00 19.63 2  
HETATM 923   C C17 . SPH G 1 . 119.008 46.311  121.217 FG 1010 ? 1.00 19.63 2  
HETATM 924   C C18 . SPH G 1 . 118.598 46.941  119.894 FG 1010 ? 1.00 19.63 2  
HETATM 925   C C1  . SPH I 1 . 162.117 140.298 140.342 FI 1010 ? 1.00 19.63 2  
HETATM 926   O O1  . SPH I 1 . 161.756 139.480 141.429 FI 1010 ? 1.00 19.63 2  
HETATM 927   C C2  . SPH I 1 . 160.936 140.445 139.389 FI 1010 ? 1.00 19.63 2  
HETATM 928   N N2  . SPH I 1 . 160.125 141.581 139.782 FI 1010 ? 1.00 19.63 2  
HETATM 929   C C3  . SPH I 1 . 161.399 140.629 137.950 FI 1010 ? 1.00 19.63 2  
HETATM 930   O O3  . SPH I 1 . 162.275 139.598 137.561 FI 1010 ? 1.00 19.63 2  
HETATM 931   C C4  . SPH I 1 . 160.218 140.682 137.035 FI 1010 ? 1.00 19.63 2  
HETATM 932   C C5  . SPH I 1 . 160.349 140.111 135.693 FI 1010 ? 1.00 19.63 2  
HETATM 933   C C6  . SPH I 1 . 161.494 140.571 134.834 FI 1010 ? 1.00 19.63 2  
HETATM 934   C C7  . SPH I 1 . 161.513 139.710 133.587 FI 1010 ? 1.00 19.63 2  
HETATM 935   C C8  . SPH I 1 . 161.175 140.515 132.352 FI 1010 ? 1.00 19.63 2  
HETATM 936   C C9  . SPH I 1 . 161.234 139.606 131.144 FI 1010 ? 1.00 19.63 2  
HETATM 937   C C10 . SPH I 1 . 160.953 140.375 129.873 FI 1010 ? 1.00 19.63 2  
HETATM 938   C C11 . SPH I 1 . 160.778 139.412 128.718 FI 1010 ? 1.00 19.63 2  
HETATM 939   C C12 . SPH I 1 . 161.145 140.075 127.409 FI 1010 ? 1.00 19.63 2  
HETATM 940   C C13 . SPH I 1 . 160.657 139.250 126.238 FI 1010 ? 1.00 19.63 2  
HETATM 941   C C14 . SPH I 1 . 160.996 139.939 124.931 FI 1010 ? 1.00 19.63 2  
HETATM 942   C C15 . SPH I 1 . 160.792 138.990 123.766 FI 1010 ? 1.00 19.63 2  
HETATM 943   C C16 . SPH I 1 . 160.697 139.756 122.460 FI 1010 ? 1.00 19.63 2  
HETATM 944   C C17 . SPH I 1 . 161.024 138.855 121.282 FI 1010 ? 1.00 19.63 2  
HETATM 945   C C18 . SPH I 1 . 160.614 139.485 119.959 FI 1010 ? 1.00 19.63 2  
HETATM 946   C C1  . SPH K 1 . 188.083 59.807  140.710 FK 1010 ? 1.00 19.63 2  
HETATM 947   O O1  . SPH K 1 . 187.722 58.989  141.797 FK 1010 ? 1.00 19.63 2  
HETATM 948   C C2  . SPH K 1 . 186.902 59.954  139.757 FK 1010 ? 1.00 19.63 2  
HETATM 949   N N2  . SPH K 1 . 186.091 61.090  140.150 FK 1010 ? 1.00 19.63 2  
HETATM 950   C C3  . SPH K 1 . 187.365 60.138  138.318 FK 1010 ? 1.00 19.63 2  
HETATM 951   O O3  . SPH K 1 . 188.241 59.107  137.929 FK 1010 ? 1.00 19.63 2  
HETATM 952   C C4  . SPH K 1 . 186.184 60.191  137.403 FK 1010 ? 1.00 19.63 2  
HETATM 953   C C5  . SPH K 1 . 186.315 59.620  136.061 FK 1010 ? 1.00 19.63 2  
HETATM 954   C C6  . SPH K 1 . 187.460 60.080  135.202 FK 1010 ? 1.00 19.63 2  
HETATM 955   C C7  . SPH K 1 . 187.479 59.219  133.955 FK 1010 ? 1.00 19.63 2  
HETATM 956   C C8  . SPH K 1 . 187.141 60.024  132.720 FK 1010 ? 1.00 19.63 2  
HETATM 957   C C9  . SPH K 1 . 187.200 59.115  131.512 FK 1010 ? 1.00 19.63 2  
HETATM 958   C C10 . SPH K 1 . 186.919 59.884  130.241 FK 1010 ? 1.00 19.63 2  
HETATM 959   C C11 . SPH K 1 . 186.744 58.921  129.086 FK 1010 ? 1.00 19.63 2  
HETATM 960   C C12 . SPH K 1 . 187.111 59.584  127.777 FK 1010 ? 1.00 19.63 2  
HETATM 961   C C13 . SPH K 1 . 186.623 58.759  126.606 FK 1010 ? 1.00 19.63 2  
HETATM 962   C C14 . SPH K 1 . 186.962 59.448  125.299 FK 1010 ? 1.00 19.63 2  
HETATM 963   C C15 . SPH K 1 . 186.758 58.499  124.134 FK 1010 ? 1.00 19.63 2  
HETATM 964   C C16 . SPH K 1 . 186.663 59.265  122.828 FK 1010 ? 1.00 19.63 2  
HETATM 965   C C17 . SPH K 1 . 186.990 58.364  121.650 FK 1010 ? 1.00 19.63 2  
HETATM 966   C C18 . SPH K 1 . 186.580 58.994  120.327 FK 1010 ? 1.00 19.63 2  
HETATM 967   C C1  . SPH L 1 . 131.086 52.188  140.495 FL 1010 ? 1.00 19.63 2  
HETATM 968   O O1  . SPH L 1 . 130.725 51.370  141.582 FL 1010 ? 1.00 19.63 2  
HETATM 969   C C2  . SPH L 1 . 129.905 52.335  139.542 FL 1010 ? 1.00 19.63 2  
HETATM 970   N N2  . SPH L 1 . 129.094 53.471  139.935 FL 1010 ? 1.00 19.63 2  
HETATM 971   C C3  . SPH L 1 . 130.368 52.519  138.103 FL 1010 ? 1.00 19.63 2  
HETATM 972   O O3  . SPH L 1 . 131.244 51.488  137.714 FL 1010 ? 1.00 19.63 2  
HETATM 973   C C4  . SPH L 1 . 129.187 52.572  137.188 FL 1010 ? 1.00 19.63 2  
HETATM 974   C C5  . SPH L 1 . 129.318 52.001  135.846 FL 1010 ? 1.00 19.63 2  
HETATM 975   C C6  . SPH L 1 . 130.463 52.461  134.987 FL 1010 ? 1.00 19.63 2  
HETATM 976   C C7  . SPH L 1 . 130.482 51.600  133.740 FL 1010 ? 1.00 19.63 2  
HETATM 977   C C8  . SPH L 1 . 130.144 52.405  132.505 FL 1010 ? 1.00 19.63 2  
HETATM 978   C C9  . SPH L 1 . 130.203 51.496  131.297 FL 1010 ? 1.00 19.63 2  
HETATM 979   C C10 . SPH L 1 . 129.922 52.265  130.026 FL 1010 ? 1.00 19.63 2  
HETATM 980   C C11 . SPH L 1 . 129.747 51.302  128.871 FL 1010 ? 1.00 19.63 2  
HETATM 981   C C12 . SPH L 1 . 130.114 51.965  127.562 FL 1010 ? 1.00 19.63 2  
HETATM 982   C C13 . SPH L 1 . 129.626 51.140  126.391 FL 1010 ? 1.00 19.63 2  
HETATM 983   C C14 . SPH L 1 . 129.965 51.829  125.084 FL 1010 ? 1.00 19.63 2  
HETATM 984   C C15 . SPH L 1 . 129.761 50.880  123.919 FL 1010 ? 1.00 19.63 2  
HETATM 985   C C16 . SPH L 1 . 129.666 51.646  122.613 FL 1010 ? 1.00 19.63 2  
HETATM 986   C C17 . SPH L 1 . 129.993 50.745  121.435 FL 1010 ? 1.00 19.63 2  
HETATM 987   C C18 . SPH L 1 . 129.583 51.375  120.112 FL 1010 ? 1.00 19.63 2  
HETATM 988   C C1  . SPH N 1 . 162.652 132.311 140.342 FN 1010 ? 1.00 19.63 2  
HETATM 989   O O1  . SPH N 1 . 162.291 131.493 141.429 FN 1010 ? 1.00 19.63 2  
HETATM 990   C C2  . SPH N 1 . 161.471 132.458 139.389 FN 1010 ? 1.00 19.63 2  
HETATM 991   N N2  . SPH N 1 . 160.660 133.594 139.782 FN 1010 ? 1.00 19.63 2  
HETATM 992   C C3  . SPH N 1 . 161.934 132.642 137.950 FN 1010 ? 1.00 19.63 2  
HETATM 993   O O3  . SPH N 1 . 162.810 131.611 137.561 FN 1010 ? 1.00 19.63 2  
HETATM 994   C C4  . SPH N 1 . 160.753 132.695 137.035 FN 1010 ? 1.00 19.63 2  
HETATM 995   C C5  . SPH N 1 . 160.884 132.124 135.693 FN 1010 ? 1.00 19.63 2  
HETATM 996   C C6  . SPH N 1 . 162.029 132.584 134.834 FN 1010 ? 1.00 19.63 2  
HETATM 997   C C7  . SPH N 1 . 162.048 131.723 133.587 FN 1010 ? 1.00 19.63 2  
HETATM 998   C C8  . SPH N 1 . 161.710 132.528 132.352 FN 1010 ? 1.00 19.63 2  
HETATM 999   C C9  . SPH N 1 . 161.769 131.619 131.144 FN 1010 ? 1.00 19.63 2  
HETATM 1000  C C10 . SPH N 1 . 161.488 132.388 129.873 FN 1010 ? 1.00 19.63 2  
HETATM 1001  C C11 . SPH N 1 . 161.313 131.425 128.718 FN 1010 ? 1.00 19.63 2  
HETATM 1002  C C12 . SPH N 1 . 161.680 132.088 127.409 FN 1010 ? 1.00 19.63 2  
HETATM 1003  C C13 . SPH N 1 . 161.192 131.263 126.238 FN 1010 ? 1.00 19.63 2  
HETATM 1004  C C14 . SPH N 1 . 161.531 131.952 124.931 FN 1010 ? 1.00 19.63 2  
HETATM 1005  C C15 . SPH N 1 . 161.327 131.003 123.766 FN 1010 ? 1.00 19.63 2  
HETATM 1006  C C16 . SPH N 1 . 161.232 131.769 122.460 FN 1010 ? 1.00 19.63 2  
HETATM 1007  C C17 . SPH N 1 . 161.559 130.868 121.282 FN 1010 ? 1.00 19.63 2  
HETATM 1008  C C18 . SPH N 1 . 161.149 131.498 119.959 FN 1010 ? 1.00 19.63 2  
HETATM 1009  C C1  . SPH O 1 . 227.769 151.009 140.342 FO 1010 ? 1.00 19.63 2  
HETATM 1010  O O1  . SPH O 1 . 227.408 150.191 141.429 FO 1010 ? 1.00 19.63 2  
HETATM 1011  C C2  . SPH O 1 . 226.588 151.156 139.389 FO 1010 ? 1.00 19.63 2  
HETATM 1012  N N2  . SPH O 1 . 225.777 152.292 139.782 FO 1010 ? 1.00 19.63 2  
HETATM 1013  C C3  . SPH O 1 . 227.051 151.340 137.950 FO 1010 ? 1.00 19.63 2  
HETATM 1014  O O3  . SPH O 1 . 227.927 150.309 137.561 FO 1010 ? 1.00 19.63 2  
HETATM 1015  C C4  . SPH O 1 . 225.870 151.393 137.035 FO 1010 ? 1.00 19.63 2  
HETATM 1016  C C5  . SPH O 1 . 226.001 150.822 135.693 FO 1010 ? 1.00 19.63 2  
HETATM 1017  C C6  . SPH O 1 . 227.146 151.282 134.834 FO 1010 ? 1.00 19.63 2  
HETATM 1018  C C7  . SPH O 1 . 227.165 150.421 133.587 FO 1010 ? 1.00 19.63 2  
HETATM 1019  C C8  . SPH O 1 . 226.827 151.226 132.352 FO 1010 ? 1.00 19.63 2  
HETATM 1020  C C9  . SPH O 1 . 226.886 150.317 131.144 FO 1010 ? 1.00 19.63 2  
HETATM 1021  C C10 . SPH O 1 . 226.605 151.086 129.873 FO 1010 ? 1.00 19.63 2  
HETATM 1022  C C11 . SPH O 1 . 226.430 150.123 128.718 FO 1010 ? 1.00 19.63 2  
HETATM 1023  C C12 . SPH O 1 . 226.797 150.786 127.409 FO 1010 ? 1.00 19.63 2  
HETATM 1024  C C13 . SPH O 1 . 226.309 149.961 126.238 FO 1010 ? 1.00 19.63 2  
HETATM 1025  C C14 . SPH O 1 . 226.648 150.650 124.931 FO 1010 ? 1.00 19.63 2  
HETATM 1026  C C15 . SPH O 1 . 226.444 149.701 123.766 FO 1010 ? 1.00 19.63 2  
HETATM 1027  C C16 . SPH O 1 . 226.349 150.467 122.460 FO 1010 ? 1.00 19.63 2  
HETATM 1028  C C17 . SPH O 1 . 226.676 149.566 121.282 FO 1010 ? 1.00 19.63 2  
HETATM 1029  C C18 . SPH O 1 . 226.266 150.196 119.959 FO 1010 ? 1.00 19.63 2  
HETATM 1030  C C1  . SPH P 1 . 200.703 90.237  140.342 FP 1010 ? 1.00 19.63 2  
HETATM 1031  O O1  . SPH P 1 . 200.342 89.419  141.429 FP 1010 ? 1.00 19.63 2  
HETATM 1032  C C2  . SPH P 1 . 199.522 90.384  139.389 FP 1010 ? 1.00 19.63 2  
HETATM 1033  N N2  . SPH P 1 . 198.711 91.520  139.782 FP 1010 ? 1.00 19.63 2  
HETATM 1034  C C3  . SPH P 1 . 199.985 90.568  137.950 FP 1010 ? 1.00 19.63 2  
HETATM 1035  O O3  . SPH P 1 . 200.861 89.537  137.561 FP 1010 ? 1.00 19.63 2  
HETATM 1036  C C4  . SPH P 1 . 198.804 90.621  137.035 FP 1010 ? 1.00 19.63 2  
HETATM 1037  C C5  . SPH P 1 . 198.935 90.050  135.693 FP 1010 ? 1.00 19.63 2  
HETATM 1038  C C6  . SPH P 1 . 200.080 90.510  134.834 FP 1010 ? 1.00 19.63 2  
HETATM 1039  C C7  . SPH P 1 . 200.099 89.649  133.587 FP 1010 ? 1.00 19.63 2  
HETATM 1040  C C8  . SPH P 1 . 199.761 90.454  132.352 FP 1010 ? 1.00 19.63 2  
HETATM 1041  C C9  . SPH P 1 . 199.820 89.545  131.144 FP 1010 ? 1.00 19.63 2  
HETATM 1042  C C10 . SPH P 1 . 199.539 90.314  129.873 FP 1010 ? 1.00 19.63 2  
HETATM 1043  C C11 . SPH P 1 . 199.364 89.351  128.718 FP 1010 ? 1.00 19.63 2  
HETATM 1044  C C12 . SPH P 1 . 199.731 90.014  127.409 FP 1010 ? 1.00 19.63 2  
HETATM 1045  C C13 . SPH P 1 . 199.243 89.189  126.238 FP 1010 ? 1.00 19.63 2  
HETATM 1046  C C14 . SPH P 1 . 199.582 89.878  124.931 FP 1010 ? 1.00 19.63 2  
HETATM 1047  C C15 . SPH P 1 . 199.378 88.929  123.766 FP 1010 ? 1.00 19.63 2  
HETATM 1048  C C16 . SPH P 1 . 199.283 89.695  122.460 FP 1010 ? 1.00 19.63 2  
HETATM 1049  C C17 . SPH P 1 . 199.610 88.794  121.282 FP 1010 ? 1.00 19.63 2  
HETATM 1050  C C18 . SPH P 1 . 199.200 89.424  119.959 FP 1010 ? 1.00 19.63 2  
HETATM 1051  C C1  . SPH Q 1 . 182.322 139.428 140.342 FQ 1010 ? 1.00 19.63 2  
HETATM 1052  O O1  . SPH Q 1 . 181.961 138.610 141.429 FQ 1010 ? 1.00 19.63 2  
HETATM 1053  C C2  . SPH Q 1 . 181.141 139.575 139.389 FQ 1010 ? 1.00 19.63 2  
HETATM 1054  N N2  . SPH Q 1 . 180.330 140.711 139.782 FQ 1010 ? 1.00 19.63 2  
HETATM 1055  C C3  . SPH Q 1 . 181.604 139.759 137.950 FQ 1010 ? 1.00 19.63 2  
HETATM 1056  O O3  . SPH Q 1 . 182.480 138.728 137.561 FQ 1010 ? 1.00 19.63 2  
HETATM 1057  C C4  . SPH Q 1 . 180.423 139.812 137.035 FQ 1010 ? 1.00 19.63 2  
HETATM 1058  C C5  . SPH Q 1 . 180.554 139.241 135.693 FQ 1010 ? 1.00 19.63 2  
HETATM 1059  C C6  . SPH Q 1 . 181.699 139.701 134.834 FQ 1010 ? 1.00 19.63 2  
HETATM 1060  C C7  . SPH Q 1 . 181.718 138.840 133.587 FQ 1010 ? 1.00 19.63 2  
HETATM 1061  C C8  . SPH Q 1 . 181.380 139.645 132.352 FQ 1010 ? 1.00 19.63 2  
HETATM 1062  C C9  . SPH Q 1 . 181.439 138.736 131.144 FQ 1010 ? 1.00 19.63 2  
HETATM 1063  C C10 . SPH Q 1 . 181.158 139.505 129.873 FQ 1010 ? 1.00 19.63 2  
HETATM 1064  C C11 . SPH Q 1 . 180.983 138.542 128.718 FQ 1010 ? 1.00 19.63 2  
HETATM 1065  C C12 . SPH Q 1 . 181.350 139.205 127.409 FQ 1010 ? 1.00 19.63 2  
HETATM 1066  C C13 . SPH Q 1 . 180.862 138.380 126.238 FQ 1010 ? 1.00 19.63 2  
HETATM 1067  C C14 . SPH Q 1 . 181.201 139.069 124.931 FQ 1010 ? 1.00 19.63 2  
HETATM 1068  C C15 . SPH Q 1 . 180.997 138.120 123.766 FQ 1010 ? 1.00 19.63 2  
HETATM 1069  C C16 . SPH Q 1 . 180.902 138.886 122.460 FQ 1010 ? 1.00 19.63 2  
HETATM 1070  C C17 . SPH Q 1 . 181.229 137.985 121.282 FQ 1010 ? 1.00 19.63 2  
HETATM 1071  C C18 . SPH Q 1 . 180.819 138.615 119.959 FQ 1010 ? 1.00 19.63 2  
HETATM 1072  C C1  . SPH R 1 . 164.502 105.593 140.342 FR 1010 ? 1.00 19.63 2  
HETATM 1073  O O1  . SPH R 1 . 164.141 104.775 141.429 FR 1010 ? 1.00 19.63 2  
HETATM 1074  C C2  . SPH R 1 . 163.321 105.740 139.389 FR 1010 ? 1.00 19.63 2  
HETATM 1075  N N2  . SPH R 1 . 162.510 106.876 139.782 FR 1010 ? 1.00 19.63 2  
HETATM 1076  C C3  . SPH R 1 . 163.784 105.924 137.950 FR 1010 ? 1.00 19.63 2  
HETATM 1077  O O3  . SPH R 1 . 164.660 104.893 137.561 FR 1010 ? 1.00 19.63 2  
HETATM 1078  C C4  . SPH R 1 . 162.603 105.977 137.035 FR 1010 ? 1.00 19.63 2  
HETATM 1079  C C5  . SPH R 1 . 162.734 105.406 135.693 FR 1010 ? 1.00 19.63 2  
HETATM 1080  C C6  . SPH R 1 . 163.879 105.866 134.834 FR 1010 ? 1.00 19.63 2  
HETATM 1081  C C7  . SPH R 1 . 163.898 105.005 133.587 FR 1010 ? 1.00 19.63 2  
HETATM 1082  C C8  . SPH R 1 . 163.560 105.810 132.352 FR 1010 ? 1.00 19.63 2  
HETATM 1083  C C9  . SPH R 1 . 163.619 104.901 131.144 FR 1010 ? 1.00 19.63 2  
HETATM 1084  C C10 . SPH R 1 . 163.338 105.670 129.873 FR 1010 ? 1.00 19.63 2  
HETATM 1085  C C11 . SPH R 1 . 163.163 104.707 128.718 FR 1010 ? 1.00 19.63 2  
HETATM 1086  C C12 . SPH R 1 . 163.530 105.370 127.409 FR 1010 ? 1.00 19.63 2  
HETATM 1087  C C13 . SPH R 1 . 163.042 104.545 126.238 FR 1010 ? 1.00 19.63 2  
HETATM 1088  C C14 . SPH R 1 . 163.381 105.234 124.931 FR 1010 ? 1.00 19.63 2  
HETATM 1089  C C15 . SPH R 1 . 163.177 104.285 123.766 FR 1010 ? 1.00 19.63 2  
HETATM 1090  C C16 . SPH R 1 . 163.082 105.051 122.460 FR 1010 ? 1.00 19.63 2  
HETATM 1091  C C17 . SPH R 1 . 163.409 104.150 121.282 FR 1010 ? 1.00 19.63 2  
HETATM 1092  C C18 . SPH R 1 . 162.999 104.780 119.959 FR 1010 ? 1.00 19.63 2  
HETATM 1093  C C1  . SPH S 1 . 207.717 118.437 140.342 FS 1010 ? 1.00 19.63 2  
HETATM 1094  O O1  . SPH S 1 . 207.356 117.619 141.429 FS 1010 ? 1.00 19.63 2  
HETATM 1095  C C2  . SPH S 1 . 206.536 118.584 139.389 FS 1010 ? 1.00 19.63 2  
HETATM 1096  N N2  . SPH S 1 . 205.725 119.720 139.782 FS 1010 ? 1.00 19.63 2  
HETATM 1097  C C3  . SPH S 1 . 206.999 118.768 137.950 FS 1010 ? 1.00 19.63 2  
HETATM 1098  O O3  . SPH S 1 . 207.875 117.737 137.561 FS 1010 ? 1.00 19.63 2  
HETATM 1099  C C4  . SPH S 1 . 205.818 118.821 137.035 FS 1010 ? 1.00 19.63 2  
HETATM 1100  C C5  . SPH S 1 . 205.949 118.250 135.693 FS 1010 ? 1.00 19.63 2  
HETATM 1101  C C6  . SPH S 1 . 207.094 118.710 134.834 FS 1010 ? 1.00 19.63 2  
HETATM 1102  C C7  . SPH S 1 . 207.113 117.849 133.587 FS 1010 ? 1.00 19.63 2  
HETATM 1103  C C8  . SPH S 1 . 206.775 118.654 132.352 FS 1010 ? 1.00 19.63 2  
HETATM 1104  C C9  . SPH S 1 . 206.834 117.745 131.144 FS 1010 ? 1.00 19.63 2  
HETATM 1105  C C10 . SPH S 1 . 206.553 118.514 129.873 FS 1010 ? 1.00 19.63 2  
HETATM 1106  C C11 . SPH S 1 . 206.378 117.551 128.718 FS 1010 ? 1.00 19.63 2  
HETATM 1107  C C12 . SPH S 1 . 206.745 118.214 127.409 FS 1010 ? 1.00 19.63 2  
HETATM 1108  C C13 . SPH S 1 . 206.257 117.389 126.238 FS 1010 ? 1.00 19.63 2  
HETATM 1109  C C14 . SPH S 1 . 206.596 118.078 124.931 FS 1010 ? 1.00 19.63 2  
HETATM 1110  C C15 . SPH S 1 . 206.392 117.129 123.766 FS 1010 ? 1.00 19.63 2  
HETATM 1111  C C16 . SPH S 1 . 206.297 117.895 122.460 FS 1010 ? 1.00 19.63 2  
HETATM 1112  C C17 . SPH S 1 . 206.624 116.994 121.282 FS 1010 ? 1.00 19.63 2  
HETATM 1113  C C18 . SPH S 1 . 206.214 117.624 119.959 FS 1010 ? 1.00 19.63 2  
HETATM 1114  C C1  . SPH T 1 . 210.980 121.569 140.342 FT 1010 ? 1.00 19.63 2  
HETATM 1115  O O1  . SPH T 1 . 210.619 120.751 141.429 FT 1010 ? 1.00 19.63 2  
HETATM 1116  C C2  . SPH T 1 . 209.799 121.716 139.389 FT 1010 ? 1.00 19.63 2  
HETATM 1117  N N2  . SPH T 1 . 208.988 122.852 139.782 FT 1010 ? 1.00 19.63 2  
HETATM 1118  C C3  . SPH T 1 . 210.262 121.900 137.950 FT 1010 ? 1.00 19.63 2  
HETATM 1119  O O3  . SPH T 1 . 211.138 120.869 137.561 FT 1010 ? 1.00 19.63 2  
HETATM 1120  C C4  . SPH T 1 . 209.081 121.953 137.035 FT 1010 ? 1.00 19.63 2  
HETATM 1121  C C5  . SPH T 1 . 209.212 121.382 135.693 FT 1010 ? 1.00 19.63 2  
HETATM 1122  C C6  . SPH T 1 . 210.357 121.842 134.834 FT 1010 ? 1.00 19.63 2  
HETATM 1123  C C7  . SPH T 1 . 210.376 120.981 133.587 FT 1010 ? 1.00 19.63 2  
HETATM 1124  C C8  . SPH T 1 . 210.038 121.786 132.352 FT 1010 ? 1.00 19.63 2  
HETATM 1125  C C9  . SPH T 1 . 210.097 120.877 131.144 FT 1010 ? 1.00 19.63 2  
HETATM 1126  C C10 . SPH T 1 . 209.816 121.646 129.873 FT 1010 ? 1.00 19.63 2  
HETATM 1127  C C11 . SPH T 1 . 209.641 120.683 128.718 FT 1010 ? 1.00 19.63 2  
HETATM 1128  C C12 . SPH T 1 . 210.008 121.346 127.409 FT 1010 ? 1.00 19.63 2  
HETATM 1129  C C13 . SPH T 1 . 209.520 120.521 126.238 FT 1010 ? 1.00 19.63 2  
HETATM 1130  C C14 . SPH T 1 . 209.859 121.210 124.931 FT 1010 ? 1.00 19.63 2  
HETATM 1131  C C15 . SPH T 1 . 209.655 120.261 123.766 FT 1010 ? 1.00 19.63 2  
HETATM 1132  C C16 . SPH T 1 . 209.560 121.027 122.460 FT 1010 ? 1.00 19.63 2  
HETATM 1133  C C17 . SPH T 1 . 209.887 120.126 121.282 FT 1010 ? 1.00 19.63 2  
HETATM 1134  C C18 . SPH T 1 . 209.477 120.756 119.959 FT 1010 ? 1.00 19.63 2  
HETATM 1135  C C1  . SPH V 1 . 225.033 135.363 140.342 FV 1010 ? 1.00 19.63 2  
HETATM 1136  O O1  . SPH V 1 . 224.672 134.545 141.429 FV 1010 ? 1.00 19.63 2  
HETATM 1137  C C2  . SPH V 1 . 223.852 135.510 139.389 FV 1010 ? 1.00 19.63 2  
HETATM 1138  N N2  . SPH V 1 . 223.041 136.646 139.782 FV 1010 ? 1.00 19.63 2  
HETATM 1139  C C3  . SPH V 1 . 224.315 135.694 137.950 FV 1010 ? 1.00 19.63 2  
HETATM 1140  O O3  . SPH V 1 . 225.191 134.663 137.561 FV 1010 ? 1.00 19.63 2  
HETATM 1141  C C4  . SPH V 1 . 223.134 135.747 137.035 FV 1010 ? 1.00 19.63 2  
HETATM 1142  C C5  . SPH V 1 . 223.265 135.176 135.693 FV 1010 ? 1.00 19.63 2  
HETATM 1143  C C6  . SPH V 1 . 224.410 135.636 134.834 FV 1010 ? 1.00 19.63 2  
HETATM 1144  C C7  . SPH V 1 . 224.429 134.775 133.587 FV 1010 ? 1.00 19.63 2  
HETATM 1145  C C8  . SPH V 1 . 224.091 135.580 132.352 FV 1010 ? 1.00 19.63 2  
HETATM 1146  C C9  . SPH V 1 . 224.150 134.671 131.144 FV 1010 ? 1.00 19.63 2  
HETATM 1147  C C10 . SPH V 1 . 223.869 135.440 129.873 FV 1010 ? 1.00 19.63 2  
HETATM 1148  C C11 . SPH V 1 . 223.694 134.477 128.718 FV 1010 ? 1.00 19.63 2  
HETATM 1149  C C12 . SPH V 1 . 224.061 135.140 127.409 FV 1010 ? 1.00 19.63 2  
HETATM 1150  C C13 . SPH V 1 . 223.573 134.315 126.238 FV 1010 ? 1.00 19.63 2  
HETATM 1151  C C14 . SPH V 1 . 223.912 135.004 124.931 FV 1010 ? 1.00 19.63 2  
HETATM 1152  C C15 . SPH V 1 . 223.708 134.055 123.766 FV 1010 ? 1.00 19.63 2  
HETATM 1153  C C16 . SPH V 1 . 223.613 134.821 122.460 FV 1010 ? 1.00 19.63 2  
HETATM 1154  C C17 . SPH V 1 . 223.940 133.920 121.282 FV 1010 ? 1.00 19.63 2  
HETATM 1155  C C18 . SPH V 1 . 223.530 134.550 119.959 FV 1010 ? 1.00 19.63 2  
HETATM 1156  C C1  . SPH W 1 . 145.341 217.558 141.772 FW 1010 ? 1.00 19.63 2  
HETATM 1157  O O1  . SPH W 1 . 144.980 216.740 142.859 FW 1010 ? 1.00 19.63 2  
HETATM 1158  C C2  . SPH W 1 . 144.160 217.705 140.819 FW 1010 ? 1.00 19.63 2  
HETATM 1159  N N2  . SPH W 1 . 143.349 218.841 141.212 FW 1010 ? 1.00 19.63 2  
HETATM 1160  C C3  . SPH W 1 . 144.623 217.889 139.380 FW 1010 ? 1.00 19.63 2  
HETATM 1161  O O3  . SPH W 1 . 145.499 216.858 138.991 FW 1010 ? 1.00 19.63 2  
HETATM 1162  C C4  . SPH W 1 . 143.442 217.942 138.465 FW 1010 ? 1.00 19.63 2  
HETATM 1163  C C5  . SPH W 1 . 143.573 217.371 137.123 FW 1010 ? 1.00 19.63 2  
HETATM 1164  C C6  . SPH W 1 . 144.718 217.831 136.264 FW 1010 ? 1.00 19.63 2  
HETATM 1165  C C7  . SPH W 1 . 144.737 216.970 135.017 FW 1010 ? 1.00 19.63 2  
HETATM 1166  C C8  . SPH W 1 . 144.399 217.775 133.782 FW 1010 ? 1.00 19.63 2  
HETATM 1167  C C9  . SPH W 1 . 144.458 216.866 132.574 FW 1010 ? 1.00 19.63 2  
HETATM 1168  C C10 . SPH W 1 . 144.177 217.635 131.303 FW 1010 ? 1.00 19.63 2  
HETATM 1169  C C11 . SPH W 1 . 144.002 216.672 130.148 FW 1010 ? 1.00 19.63 2  
HETATM 1170  C C12 . SPH W 1 . 144.369 217.335 128.839 FW 1010 ? 1.00 19.63 2  
HETATM 1171  C C13 . SPH W 1 . 143.881 216.510 127.668 FW 1010 ? 1.00 19.63 2  
HETATM 1172  C C14 . SPH W 1 . 144.220 217.199 126.361 FW 1010 ? 1.00 19.63 2  
HETATM 1173  C C15 . SPH W 1 . 144.016 216.250 125.196 FW 1010 ? 1.00 19.63 2  
HETATM 1174  C C16 . SPH W 1 . 143.921 217.016 123.890 FW 1010 ? 1.00 19.63 2  
HETATM 1175  C C17 . SPH W 1 . 144.248 216.115 122.712 FW 1010 ? 1.00 19.63 2  
HETATM 1176  C C18 . SPH W 1 . 143.838 216.745 121.389 FW 1010 ? 1.00 19.63 2  
HETATM 1177  C C1  . SPH Y 1 . 132.627 60.122  140.342 FY 1010 ? 1.00 19.63 2  
HETATM 1178  O O1  . SPH Y 1 . 132.266 59.304  141.429 FY 1010 ? 1.00 19.63 2  
HETATM 1179  C C2  . SPH Y 1 . 131.446 60.269  139.389 FY 1010 ? 1.00 19.63 2  
HETATM 1180  N N2  . SPH Y 1 . 130.635 61.405  139.782 FY 1010 ? 1.00 19.63 2  
HETATM 1181  C C3  . SPH Y 1 . 131.909 60.453  137.950 FY 1010 ? 1.00 19.63 2  
HETATM 1182  O O3  . SPH Y 1 . 132.785 59.422  137.561 FY 1010 ? 1.00 19.63 2  
HETATM 1183  C C4  . SPH Y 1 . 130.728 60.506  137.035 FY 1010 ? 1.00 19.63 2  
HETATM 1184  C C5  . SPH Y 1 . 130.859 59.935  135.693 FY 1010 ? 1.00 19.63 2  
HETATM 1185  C C6  . SPH Y 1 . 132.004 60.395  134.834 FY 1010 ? 1.00 19.63 2  
HETATM 1186  C C7  . SPH Y 1 . 132.023 59.534  133.587 FY 1010 ? 1.00 19.63 2  
HETATM 1187  C C8  . SPH Y 1 . 131.685 60.339  132.352 FY 1010 ? 1.00 19.63 2  
HETATM 1188  C C9  . SPH Y 1 . 131.744 59.430  131.144 FY 1010 ? 1.00 19.63 2  
HETATM 1189  C C10 . SPH Y 1 . 131.463 60.199  129.873 FY 1010 ? 1.00 19.63 2  
HETATM 1190  C C11 . SPH Y 1 . 131.288 59.236  128.718 FY 1010 ? 1.00 19.63 2  
HETATM 1191  C C12 . SPH Y 1 . 131.655 59.899  127.409 FY 1010 ? 1.00 19.63 2  
HETATM 1192  C C13 . SPH Y 1 . 131.167 59.074  126.238 FY 1010 ? 1.00 19.63 2  
HETATM 1193  C C14 . SPH Y 1 . 131.506 59.763  124.931 FY 1010 ? 1.00 19.63 2  
HETATM 1194  C C15 . SPH Y 1 . 131.302 58.814  123.766 FY 1010 ? 1.00 19.63 2  
HETATM 1195  C C16 . SPH Y 1 . 131.207 59.580  122.460 FY 1010 ? 1.00 19.63 2  
HETATM 1196  C C17 . SPH Y 1 . 131.534 58.679  121.282 FY 1010 ? 1.00 19.63 2  
HETATM 1197  C C18 . SPH Y 1 . 131.124 59.309  119.959 FY 1010 ? 1.00 19.63 2  
HETATM 1198  C C1  . SPH Z 1 . 183.803 198.355 140.342 FZ 1010 ? 1.00 19.63 2  
HETATM 1199  O O1  . SPH Z 1 . 183.442 197.537 141.429 FZ 1010 ? 1.00 19.63 2  
HETATM 1200  C C2  . SPH Z 1 . 182.622 198.502 139.389 FZ 1010 ? 1.00 19.63 2  
HETATM 1201  N N2  . SPH Z 1 . 181.811 199.638 139.782 FZ 1010 ? 1.00 19.63 2  
HETATM 1202  C C3  . SPH Z 1 . 183.085 198.686 137.950 FZ 1010 ? 1.00 19.63 2  
HETATM 1203  O O3  . SPH Z 1 . 183.961 197.655 137.561 FZ 1010 ? 1.00 19.63 2  
HETATM 1204  C C4  . SPH Z 1 . 181.904 198.739 137.035 FZ 1010 ? 1.00 19.63 2  
HETATM 1205  C C5  . SPH Z 1 . 182.035 198.168 135.693 FZ 1010 ? 1.00 19.63 2  
HETATM 1206  C C6  . SPH Z 1 . 183.180 198.628 134.834 FZ 1010 ? 1.00 19.63 2  
HETATM 1207  C C7  . SPH Z 1 . 183.199 197.767 133.587 FZ 1010 ? 1.00 19.63 2  
HETATM 1208  C C8  . SPH Z 1 . 182.861 198.572 132.352 FZ 1010 ? 1.00 19.63 2  
HETATM 1209  C C9  . SPH Z 1 . 182.920 197.663 131.144 FZ 1010 ? 1.00 19.63 2  
HETATM 1210  C C10 . SPH Z 1 . 182.639 198.432 129.873 FZ 1010 ? 1.00 19.63 2  
HETATM 1211  C C11 . SPH Z 1 . 182.464 197.469 128.718 FZ 1010 ? 1.00 19.63 2  
HETATM 1212  C C12 . SPH Z 1 . 182.831 198.132 127.409 FZ 1010 ? 1.00 19.63 2  
HETATM 1213  C C13 . SPH Z 1 . 182.343 197.307 126.238 FZ 1010 ? 1.00 19.63 2  
HETATM 1214  C C14 . SPH Z 1 . 182.682 197.996 124.931 FZ 1010 ? 1.00 19.63 2  
HETATM 1215  C C15 . SPH Z 1 . 182.478 197.047 123.766 FZ 1010 ? 1.00 19.63 2  
HETATM 1216  C C16 . SPH Z 1 . 182.383 197.813 122.460 FZ 1010 ? 1.00 19.63 2  
HETATM 1217  C C17 . SPH Z 1 . 182.710 196.912 121.282 FZ 1010 ? 1.00 19.63 2  
HETATM 1218  C C18 . SPH Z 1 . 182.300 197.542 119.959 FZ 1010 ? 1.00 19.63 2  
HETATM 1219  C C1  . SPH b 1 . 162.681 97.483  140.342 Fb 1010 ? 1.00 19.63 2  
HETATM 1220  O O1  . SPH b 1 . 162.320 96.665  141.429 Fb 1010 ? 1.00 19.63 2  
HETATM 1221  C C2  . SPH b 1 . 161.500 97.630  139.389 Fb 1010 ? 1.00 19.63 2  
HETATM 1222  N N2  . SPH b 1 . 160.689 98.766  139.782 Fb 1010 ? 1.00 19.63 2  
HETATM 1223  C C3  . SPH b 1 . 161.963 97.814  137.950 Fb 1010 ? 1.00 19.63 2  
HETATM 1224  O O3  . SPH b 1 . 162.839 96.783  137.561 Fb 1010 ? 1.00 19.63 2  
HETATM 1225  C C4  . SPH b 1 . 160.782 97.867  137.035 Fb 1010 ? 1.00 19.63 2  
HETATM 1226  C C5  . SPH b 1 . 160.913 97.296  135.693 Fb 1010 ? 1.00 19.63 2  
HETATM 1227  C C6  . SPH b 1 . 162.058 97.756  134.834 Fb 1010 ? 1.00 19.63 2  
HETATM 1228  C C7  . SPH b 1 . 162.077 96.895  133.587 Fb 1010 ? 1.00 19.63 2  
HETATM 1229  C C8  . SPH b 1 . 161.739 97.700  132.352 Fb 1010 ? 1.00 19.63 2  
HETATM 1230  C C9  . SPH b 1 . 161.798 96.791  131.144 Fb 1010 ? 1.00 19.63 2  
HETATM 1231  C C10 . SPH b 1 . 161.517 97.560  129.873 Fb 1010 ? 1.00 19.63 2  
HETATM 1232  C C11 . SPH b 1 . 161.342 96.597  128.718 Fb 1010 ? 1.00 19.63 2  
HETATM 1233  C C12 . SPH b 1 . 161.709 97.260  127.409 Fb 1010 ? 1.00 19.63 2  
HETATM 1234  C C13 . SPH b 1 . 161.221 96.435  126.238 Fb 1010 ? 1.00 19.63 2  
HETATM 1235  C C14 . SPH b 1 . 161.560 97.124  124.931 Fb 1010 ? 1.00 19.63 2  
HETATM 1236  C C15 . SPH b 1 . 161.356 96.175  123.766 Fb 1010 ? 1.00 19.63 2  
HETATM 1237  C C16 . SPH b 1 . 161.261 96.941  122.460 Fb 1010 ? 1.00 19.63 2  
HETATM 1238  C C17 . SPH b 1 . 161.588 96.040  121.282 Fb 1010 ? 1.00 19.63 2  
HETATM 1239  C C18 . SPH b 1 . 161.178 96.670  119.959 Fb 1010 ? 1.00 19.63 2  
HETATM 1240  C C1  . SPH c 1 . 214.640 125.048 140.342 Fc 1010 ? 1.00 19.63 2  
HETATM 1241  O O1  . SPH c 1 . 214.279 124.230 141.429 Fc 1010 ? 1.00 19.63 2  
HETATM 1242  C C2  . SPH c 1 . 213.459 125.195 139.389 Fc 1010 ? 1.00 19.63 2  
HETATM 1243  N N2  . SPH c 1 . 212.648 126.331 139.782 Fc 1010 ? 1.00 19.63 2  
HETATM 1244  C C3  . SPH c 1 . 213.922 125.379 137.950 Fc 1010 ? 1.00 19.63 2  
HETATM 1245  O O3  . SPH c 1 . 214.798 124.348 137.561 Fc 1010 ? 1.00 19.63 2  
HETATM 1246  C C4  . SPH c 1 . 212.741 125.432 137.035 Fc 1010 ? 1.00 19.63 2  
HETATM 1247  C C5  . SPH c 1 . 212.872 124.861 135.693 Fc 1010 ? 1.00 19.63 2  
HETATM 1248  C C6  . SPH c 1 . 214.017 125.321 134.834 Fc 1010 ? 1.00 19.63 2  
HETATM 1249  C C7  . SPH c 1 . 214.036 124.460 133.587 Fc 1010 ? 1.00 19.63 2  
HETATM 1250  C C8  . SPH c 1 . 213.698 125.265 132.352 Fc 1010 ? 1.00 19.63 2  
HETATM 1251  C C9  . SPH c 1 . 213.757 124.356 131.144 Fc 1010 ? 1.00 19.63 2  
HETATM 1252  C C10 . SPH c 1 . 213.476 125.125 129.873 Fc 1010 ? 1.00 19.63 2  
HETATM 1253  C C11 . SPH c 1 . 213.301 124.162 128.718 Fc 1010 ? 1.00 19.63 2  
HETATM 1254  C C12 . SPH c 1 . 213.668 124.825 127.409 Fc 1010 ? 1.00 19.63 2  
HETATM 1255  C C13 . SPH c 1 . 213.180 124.000 126.238 Fc 1010 ? 1.00 19.63 2  
HETATM 1256  C C14 . SPH c 1 . 213.519 124.689 124.931 Fc 1010 ? 1.00 19.63 2  
HETATM 1257  C C15 . SPH c 1 . 213.315 123.740 123.766 Fc 1010 ? 1.00 19.63 2  
HETATM 1258  C C16 . SPH c 1 . 213.220 124.506 122.460 Fc 1010 ? 1.00 19.63 2  
HETATM 1259  C C17 . SPH c 1 . 213.547 123.605 121.282 Fc 1010 ? 1.00 19.63 2  
HETATM 1260  C C18 . SPH c 1 . 213.137 124.235 119.959 Fc 1010 ? 1.00 19.63 2  
HETATM 1261  C C1  . SPH d 1 . 115.282 46.731  140.094 Fd 1010 ? 1.00 19.63 2  
HETATM 1262  O O1  . SPH d 1 . 114.921 45.913  141.181 Fd 1010 ? 1.00 19.63 2  
HETATM 1263  C C2  . SPH d 1 . 114.101 46.878  139.141 Fd 1010 ? 1.00 19.63 2  
HETATM 1264  N N2  . SPH d 1 . 113.290 48.014  139.534 Fd 1010 ? 1.00 19.63 2  
HETATM 1265  C C3  . SPH d 1 . 114.564 47.062  137.702 Fd 1010 ? 1.00 19.63 2  
HETATM 1266  O O3  . SPH d 1 . 115.440 46.031  137.313 Fd 1010 ? 1.00 19.63 2  
HETATM 1267  C C4  . SPH d 1 . 113.383 47.115  136.787 Fd 1010 ? 1.00 19.63 2  
HETATM 1268  C C5  . SPH d 1 . 113.514 46.544  135.445 Fd 1010 ? 1.00 19.63 2  
HETATM 1269  C C6  . SPH d 1 . 114.659 47.004  134.586 Fd 1010 ? 1.00 19.63 2  
HETATM 1270  C C7  . SPH d 1 . 114.678 46.143  133.339 Fd 1010 ? 1.00 19.63 2  
HETATM 1271  C C8  . SPH d 1 . 114.340 46.948  132.104 Fd 1010 ? 1.00 19.63 2  
HETATM 1272  C C9  . SPH d 1 . 114.399 46.039  130.896 Fd 1010 ? 1.00 19.63 2  
HETATM 1273  C C10 . SPH d 1 . 114.118 46.808  129.625 Fd 1010 ? 1.00 19.63 2  
HETATM 1274  C C11 . SPH d 1 . 113.943 45.845  128.470 Fd 1010 ? 1.00 19.63 2  
HETATM 1275  C C12 . SPH d 1 . 114.310 46.508  127.161 Fd 1010 ? 1.00 19.63 2  
HETATM 1276  C C13 . SPH d 1 . 113.822 45.683  125.990 Fd 1010 ? 1.00 19.63 2  
HETATM 1277  C C14 . SPH d 1 . 114.161 46.372  124.683 Fd 1010 ? 1.00 19.63 2  
HETATM 1278  C C15 . SPH d 1 . 113.957 45.423  123.518 Fd 1010 ? 1.00 19.63 2  
HETATM 1279  C C16 . SPH d 1 . 113.862 46.189  122.212 Fd 1010 ? 1.00 19.63 2  
HETATM 1280  C C17 . SPH d 1 . 114.189 45.288  121.034 Fd 1010 ? 1.00 19.63 2  
HETATM 1281  C C18 . SPH d 1 . 113.779 45.918  119.711 Fd 1010 ? 1.00 19.63 2  
HETATM 1282  C C1  . SPH e 1 . 189.176 102.195 140.342 Fe 1010 ? 1.00 19.63 2  
HETATM 1283  O O1  . SPH e 1 . 188.815 101.377 141.429 Fe 1010 ? 1.00 19.63 2  
HETATM 1284  C C2  . SPH e 1 . 187.995 102.342 139.389 Fe 1010 ? 1.00 19.63 2  
HETATM 1285  N N2  . SPH e 1 . 187.184 103.478 139.782 Fe 1010 ? 1.00 19.63 2  
HETATM 1286  C C3  . SPH e 1 . 188.458 102.526 137.950 Fe 1010 ? 1.00 19.63 2  
HETATM 1287  O O3  . SPH e 1 . 189.334 101.495 137.561 Fe 1010 ? 1.00 19.63 2  
HETATM 1288  C C4  . SPH e 1 . 187.277 102.579 137.035 Fe 1010 ? 1.00 19.63 2  
HETATM 1289  C C5  . SPH e 1 . 187.408 102.008 135.693 Fe 1010 ? 1.00 19.63 2  
HETATM 1290  C C6  . SPH e 1 . 188.553 102.468 134.834 Fe 1010 ? 1.00 19.63 2  
HETATM 1291  C C7  . SPH e 1 . 188.572 101.607 133.587 Fe 1010 ? 1.00 19.63 2  
HETATM 1292  C C8  . SPH e 1 . 188.234 102.412 132.352 Fe 1010 ? 1.00 19.63 2  
HETATM 1293  C C9  . SPH e 1 . 188.293 101.503 131.144 Fe 1010 ? 1.00 19.63 2  
HETATM 1294  C C10 . SPH e 1 . 188.012 102.272 129.873 Fe 1010 ? 1.00 19.63 2  
HETATM 1295  C C11 . SPH e 1 . 187.837 101.309 128.718 Fe 1010 ? 1.00 19.63 2  
HETATM 1296  C C12 . SPH e 1 . 188.204 101.972 127.409 Fe 1010 ? 1.00 19.63 2  
HETATM 1297  C C13 . SPH e 1 . 187.716 101.147 126.238 Fe 1010 ? 1.00 19.63 2  
HETATM 1298  C C14 . SPH e 1 . 188.055 101.836 124.931 Fe 1010 ? 1.00 19.63 2  
HETATM 1299  C C15 . SPH e 1 . 187.851 100.887 123.766 Fe 1010 ? 1.00 19.63 2  
HETATM 1300  C C16 . SPH e 1 . 187.756 101.653 122.460 Fe 1010 ? 1.00 19.63 2  
HETATM 1301  C C17 . SPH e 1 . 188.083 100.752 121.282 Fe 1010 ? 1.00 19.63 2  
HETATM 1302  C C18 . SPH e 1 . 187.673 101.382 119.959 Fe 1010 ? 1.00 19.63 2  
HETATM 1303  C C1  . SPH 1 1 . 66.342  181.192 140.342 F1 1010 ? 1.00 19.63 3  
HETATM 1304  O O1  . SPH 1 1 . 65.981  180.374 141.429 F1 1010 ? 1.00 19.63 3  
HETATM 1305  C C2  . SPH 1 1 . 65.161  181.339 139.389 F1 1010 ? 1.00 19.63 3  
HETATM 1306  N N2  . SPH 1 1 . 64.350  182.475 139.782 F1 1010 ? 1.00 19.63 3  
HETATM 1307  C C3  . SPH 1 1 . 65.624  181.523 137.950 F1 1010 ? 1.00 19.63 3  
HETATM 1308  O O3  . SPH 1 1 . 66.500  180.492 137.561 F1 1010 ? 1.00 19.63 3  
HETATM 1309  C C4  . SPH 1 1 . 64.443  181.576 137.035 F1 1010 ? 1.00 19.63 3  
HETATM 1310  C C5  . SPH 1 1 . 64.574  181.005 135.693 F1 1010 ? 1.00 19.63 3  
HETATM 1311  C C6  . SPH 1 1 . 65.719  181.465 134.834 F1 1010 ? 1.00 19.63 3  
HETATM 1312  C C7  . SPH 1 1 . 65.738  180.604 133.587 F1 1010 ? 1.00 19.63 3  
HETATM 1313  C C8  . SPH 1 1 . 65.400  181.409 132.352 F1 1010 ? 1.00 19.63 3  
HETATM 1314  C C9  . SPH 1 1 . 65.459  180.500 131.144 F1 1010 ? 1.00 19.63 3  
HETATM 1315  C C10 . SPH 1 1 . 65.178  181.269 129.873 F1 1010 ? 1.00 19.63 3  
HETATM 1316  C C11 . SPH 1 1 . 65.003  180.306 128.718 F1 1010 ? 1.00 19.63 3  
HETATM 1317  C C12 . SPH 1 1 . 65.370  180.969 127.409 F1 1010 ? 1.00 19.63 3  
HETATM 1318  C C13 . SPH 1 1 . 64.882  180.144 126.238 F1 1010 ? 1.00 19.63 3  
HETATM 1319  C C14 . SPH 1 1 . 65.221  180.833 124.931 F1 1010 ? 1.00 19.63 3  
HETATM 1320  C C15 . SPH 1 1 . 65.017  179.884 123.766 F1 1010 ? 1.00 19.63 3  
HETATM 1321  C C16 . SPH 1 1 . 64.922  180.650 122.460 F1 1010 ? 1.00 19.63 3  
HETATM 1322  C C17 . SPH 1 1 . 65.249  179.749 121.282 F1 1010 ? 1.00 19.63 3  
HETATM 1323  C C18 . SPH 1 1 . 64.839  180.379 119.959 F1 1010 ? 1.00 19.63 3  
HETATM 1324  C C1  . SPH 2 1 . 97.468  206.576 140.342 F2 1010 ? 1.00 19.63 3  
HETATM 1325  O O1  . SPH 2 1 . 97.107  205.758 141.429 F2 1010 ? 1.00 19.63 3  
HETATM 1326  C C2  . SPH 2 1 . 96.287  206.723 139.389 F2 1010 ? 1.00 19.63 3  
HETATM 1327  N N2  . SPH 2 1 . 95.476  207.859 139.782 F2 1010 ? 1.00 19.63 3  
HETATM 1328  C C3  . SPH 2 1 . 96.750  206.907 137.950 F2 1010 ? 1.00 19.63 3  
HETATM 1329  O O3  . SPH 2 1 . 97.626  205.876 137.561 F2 1010 ? 1.00 19.63 3  
HETATM 1330  C C4  . SPH 2 1 . 95.569  206.960 137.035 F2 1010 ? 1.00 19.63 3  
HETATM 1331  C C5  . SPH 2 1 . 95.700  206.389 135.693 F2 1010 ? 1.00 19.63 3  
HETATM 1332  C C6  . SPH 2 1 . 96.845  206.849 134.834 F2 1010 ? 1.00 19.63 3  
HETATM 1333  C C7  . SPH 2 1 . 96.864  205.988 133.587 F2 1010 ? 1.00 19.63 3  
HETATM 1334  C C8  . SPH 2 1 . 96.526  206.793 132.352 F2 1010 ? 1.00 19.63 3  
HETATM 1335  C C9  . SPH 2 1 . 96.585  205.884 131.144 F2 1010 ? 1.00 19.63 3  
HETATM 1336  C C10 . SPH 2 1 . 96.304  206.653 129.873 F2 1010 ? 1.00 19.63 3  
HETATM 1337  C C11 . SPH 2 1 . 96.129  205.690 128.718 F2 1010 ? 1.00 19.63 3  
HETATM 1338  C C12 . SPH 2 1 . 96.496  206.353 127.409 F2 1010 ? 1.00 19.63 3  
HETATM 1339  C C13 . SPH 2 1 . 96.008  205.528 126.238 F2 1010 ? 1.00 19.63 3  
HETATM 1340  C C14 . SPH 2 1 . 96.347  206.217 124.931 F2 1010 ? 1.00 19.63 3  
HETATM 1341  C C15 . SPH 2 1 . 96.143  205.268 123.766 F2 1010 ? 1.00 19.63 3  
HETATM 1342  C C16 . SPH 2 1 . 96.048  206.034 122.460 F2 1010 ? 1.00 19.63 3  
HETATM 1343  C C17 . SPH 2 1 . 96.375  205.133 121.282 F2 1010 ? 1.00 19.63 3  
HETATM 1344  C C18 . SPH 2 1 . 95.965  205.763 119.959 F2 1010 ? 1.00 19.63 3  
HETATM 1345  C C1  . SPH 3 1 . 139.511 161.137 140.342 F3 1010 ? 1.00 19.63 3  
HETATM 1346  O O1  . SPH 3 1 . 139.150 160.319 141.429 F3 1010 ? 1.00 19.63 3  
HETATM 1347  C C2  . SPH 3 1 . 138.330 161.284 139.389 F3 1010 ? 1.00 19.63 3  
HETATM 1348  N N2  . SPH 3 1 . 137.519 162.420 139.782 F3 1010 ? 1.00 19.63 3  
HETATM 1349  C C3  . SPH 3 1 . 138.793 161.468 137.950 F3 1010 ? 1.00 19.63 3  
HETATM 1350  O O3  . SPH 3 1 . 139.669 160.437 137.561 F3 1010 ? 1.00 19.63 3  
HETATM 1351  C C4  . SPH 3 1 . 137.612 161.521 137.035 F3 1010 ? 1.00 19.63 3  
HETATM 1352  C C5  . SPH 3 1 . 137.743 160.950 135.693 F3 1010 ? 1.00 19.63 3  
HETATM 1353  C C6  . SPH 3 1 . 138.888 161.410 134.834 F3 1010 ? 1.00 19.63 3  
HETATM 1354  C C7  . SPH 3 1 . 138.907 160.549 133.587 F3 1010 ? 1.00 19.63 3  
HETATM 1355  C C8  . SPH 3 1 . 138.569 161.354 132.352 F3 1010 ? 1.00 19.63 3  
HETATM 1356  C C9  . SPH 3 1 . 138.628 160.445 131.144 F3 1010 ? 1.00 19.63 3  
HETATM 1357  C C10 . SPH 3 1 . 138.347 161.214 129.873 F3 1010 ? 1.00 19.63 3  
HETATM 1358  C C11 . SPH 3 1 . 138.172 160.251 128.718 F3 1010 ? 1.00 19.63 3  
HETATM 1359  C C12 . SPH 3 1 . 138.539 160.914 127.409 F3 1010 ? 1.00 19.63 3  
HETATM 1360  C C13 . SPH 3 1 . 138.051 160.089 126.238 F3 1010 ? 1.00 19.63 3  
HETATM 1361  C C14 . SPH 3 1 . 138.390 160.778 124.931 F3 1010 ? 1.00 19.63 3  
HETATM 1362  C C15 . SPH 3 1 . 138.186 159.829 123.766 F3 1010 ? 1.00 19.63 3  
HETATM 1363  C C16 . SPH 3 1 . 138.091 160.595 122.460 F3 1010 ? 1.00 19.63 3  
HETATM 1364  C C17 . SPH 3 1 . 138.418 159.694 121.282 F3 1010 ? 1.00 19.63 3  
HETATM 1365  C C18 . SPH 3 1 . 138.008 160.324 119.959 F3 1010 ? 1.00 19.63 3  
HETATM 1366  C C1  . SPH 5 1 . 176.344 144.901 140.342 F5 1010 ? 1.00 19.63 3  
HETATM 1367  O O1  . SPH 5 1 . 175.983 144.083 141.429 F5 1010 ? 1.00 19.63 3  
HETATM 1368  C C2  . SPH 5 1 . 175.163 145.048 139.389 F5 1010 ? 1.00 19.63 3  
HETATM 1369  N N2  . SPH 5 1 . 174.352 146.184 139.782 F5 1010 ? 1.00 19.63 3  
HETATM 1370  C C3  . SPH 5 1 . 175.626 145.232 137.950 F5 1010 ? 1.00 19.63 3  
HETATM 1371  O O3  . SPH 5 1 . 176.502 144.201 137.561 F5 1010 ? 1.00 19.63 3  
HETATM 1372  C C4  . SPH 5 1 . 174.445 145.285 137.035 F5 1010 ? 1.00 19.63 3  
HETATM 1373  C C5  . SPH 5 1 . 174.576 144.714 135.693 F5 1010 ? 1.00 19.63 3  
HETATM 1374  C C6  . SPH 5 1 . 175.721 145.174 134.834 F5 1010 ? 1.00 19.63 3  
HETATM 1375  C C7  . SPH 5 1 . 175.740 144.313 133.587 F5 1010 ? 1.00 19.63 3  
HETATM 1376  C C8  . SPH 5 1 . 175.402 145.118 132.352 F5 1010 ? 1.00 19.63 3  
HETATM 1377  C C9  . SPH 5 1 . 175.461 144.209 131.144 F5 1010 ? 1.00 19.63 3  
HETATM 1378  C C10 . SPH 5 1 . 175.180 144.978 129.873 F5 1010 ? 1.00 19.63 3  
HETATM 1379  C C11 . SPH 5 1 . 175.005 144.015 128.718 F5 1010 ? 1.00 19.63 3  
HETATM 1380  C C12 . SPH 5 1 . 175.372 144.678 127.409 F5 1010 ? 1.00 19.63 3  
HETATM 1381  C C13 . SPH 5 1 . 174.884 143.853 126.238 F5 1010 ? 1.00 19.63 3  
HETATM 1382  C C14 . SPH 5 1 . 175.223 144.542 124.931 F5 1010 ? 1.00 19.63 3  
HETATM 1383  C C15 . SPH 5 1 . 175.019 143.593 123.766 F5 1010 ? 1.00 19.63 3  
HETATM 1384  C C16 . SPH 5 1 . 174.924 144.359 122.460 F5 1010 ? 1.00 19.63 3  
HETATM 1385  C C17 . SPH 5 1 . 175.251 143.458 121.282 F5 1010 ? 1.00 19.63 3  
HETATM 1386  C C18 . SPH 5 1 . 174.841 144.088 119.959 F5 1010 ? 1.00 19.63 3  
HETATM 1387  C C1  . SPH 6 1 . 151.585 223.080 141.702 F6 1010 ? 1.00 19.63 3  
HETATM 1388  O O1  . SPH 6 1 . 151.224 222.262 142.789 F6 1010 ? 1.00 19.63 3  
HETATM 1389  C C2  . SPH 6 1 . 150.404 223.227 140.749 F6 1010 ? 1.00 19.63 3  
HETATM 1390  N N2  . SPH 6 1 . 149.593 224.363 141.142 F6 1010 ? 1.00 19.63 3  
HETATM 1391  C C3  . SPH 6 1 . 150.867 223.411 139.310 F6 1010 ? 1.00 19.63 3  
HETATM 1392  O O3  . SPH 6 1 . 151.743 222.380 138.921 F6 1010 ? 1.00 19.63 3  
HETATM 1393  C C4  . SPH 6 1 . 149.686 223.464 138.395 F6 1010 ? 1.00 19.63 3  
HETATM 1394  C C5  . SPH 6 1 . 149.817 222.893 137.053 F6 1010 ? 1.00 19.63 3  
HETATM 1395  C C6  . SPH 6 1 . 150.962 223.353 136.194 F6 1010 ? 1.00 19.63 3  
HETATM 1396  C C7  . SPH 6 1 . 150.981 222.492 134.947 F6 1010 ? 1.00 19.63 3  
HETATM 1397  C C8  . SPH 6 1 . 150.643 223.297 133.712 F6 1010 ? 1.00 19.63 3  
HETATM 1398  C C9  . SPH 6 1 . 150.702 222.388 132.504 F6 1010 ? 1.00 19.63 3  
HETATM 1399  C C10 . SPH 6 1 . 150.421 223.157 131.233 F6 1010 ? 1.00 19.63 3  
HETATM 1400  C C11 . SPH 6 1 . 150.246 222.194 130.078 F6 1010 ? 1.00 19.63 3  
HETATM 1401  C C12 . SPH 6 1 . 150.613 222.857 128.769 F6 1010 ? 1.00 19.63 3  
HETATM 1402  C C13 . SPH 6 1 . 150.125 222.032 127.598 F6 1010 ? 1.00 19.63 3  
HETATM 1403  C C14 . SPH 6 1 . 150.464 222.721 126.291 F6 1010 ? 1.00 19.63 3  
HETATM 1404  C C15 . SPH 6 1 . 150.260 221.772 125.126 F6 1010 ? 1.00 19.63 3  
HETATM 1405  C C16 . SPH 6 1 . 150.165 222.538 123.820 F6 1010 ? 1.00 19.63 3  
HETATM 1406  C C17 . SPH 6 1 . 150.492 221.637 122.642 F6 1010 ? 1.00 19.63 3  
HETATM 1407  C C18 . SPH 6 1 . 150.082 222.267 121.319 F6 1010 ? 1.00 19.63 3  
HETATM 1408  C C1  . SPH 7 1 . 68.052  192.798 140.342 F7 1010 ? 1.00 19.63 3  
HETATM 1409  O O1  . SPH 7 1 . 67.691  191.980 141.429 F7 1010 ? 1.00 19.63 3  
HETATM 1410  C C2  . SPH 7 1 . 66.871  192.945 139.389 F7 1010 ? 1.00 19.63 3  
HETATM 1411  N N2  . SPH 7 1 . 66.060  194.081 139.782 F7 1010 ? 1.00 19.63 3  
HETATM 1412  C C3  . SPH 7 1 . 67.334  193.129 137.950 F7 1010 ? 1.00 19.63 3  
HETATM 1413  O O3  . SPH 7 1 . 68.210  192.098 137.561 F7 1010 ? 1.00 19.63 3  
HETATM 1414  C C4  . SPH 7 1 . 66.153  193.182 137.035 F7 1010 ? 1.00 19.63 3  
HETATM 1415  C C5  . SPH 7 1 . 66.284  192.611 135.693 F7 1010 ? 1.00 19.63 3  
HETATM 1416  C C6  . SPH 7 1 . 67.429  193.071 134.834 F7 1010 ? 1.00 19.63 3  
HETATM 1417  C C7  . SPH 7 1 . 67.448  192.210 133.587 F7 1010 ? 1.00 19.63 3  
HETATM 1418  C C8  . SPH 7 1 . 67.110  193.015 132.352 F7 1010 ? 1.00 19.63 3  
HETATM 1419  C C9  . SPH 7 1 . 67.169  192.106 131.144 F7 1010 ? 1.00 19.63 3  
HETATM 1420  C C10 . SPH 7 1 . 66.888  192.875 129.873 F7 1010 ? 1.00 19.63 3  
HETATM 1421  C C11 . SPH 7 1 . 66.713  191.912 128.718 F7 1010 ? 1.00 19.63 3  
HETATM 1422  C C12 . SPH 7 1 . 67.080  192.575 127.409 F7 1010 ? 1.00 19.63 3  
HETATM 1423  C C13 . SPH 7 1 . 66.592  191.750 126.238 F7 1010 ? 1.00 19.63 3  
HETATM 1424  C C14 . SPH 7 1 . 66.931  192.439 124.931 F7 1010 ? 1.00 19.63 3  
HETATM 1425  C C15 . SPH 7 1 . 66.727  191.490 123.766 F7 1010 ? 1.00 19.63 3  
HETATM 1426  C C16 . SPH 7 1 . 66.632  192.256 122.460 F7 1010 ? 1.00 19.63 3  
HETATM 1427  C C17 . SPH 7 1 . 66.959  191.355 121.282 F7 1010 ? 1.00 19.63 3  
HETATM 1428  C C18 . SPH 7 1 . 66.549  191.985 119.959 F7 1010 ? 1.00 19.63 3  
HETATM 1429  C C1  . SPH B 1 . 150.903 178.231 140.342 FB 1010 ? 1.00 19.63 3  
HETATM 1430  O O1  . SPH B 1 . 150.542 177.413 141.429 FB 1010 ? 1.00 19.63 3  
HETATM 1431  C C2  . SPH B 1 . 149.722 178.378 139.389 FB 1010 ? 1.00 19.63 3  
HETATM 1432  N N2  . SPH B 1 . 148.911 179.514 139.782 FB 1010 ? 1.00 19.63 3  
HETATM 1433  C C3  . SPH B 1 . 150.185 178.562 137.950 FB 1010 ? 1.00 19.63 3  
HETATM 1434  O O3  . SPH B 1 . 151.061 177.531 137.561 FB 1010 ? 1.00 19.63 3  
HETATM 1435  C C4  . SPH B 1 . 149.004 178.615 137.035 FB 1010 ? 1.00 19.63 3  
HETATM 1436  C C5  . SPH B 1 . 149.135 178.044 135.693 FB 1010 ? 1.00 19.63 3  
HETATM 1437  C C6  . SPH B 1 . 150.280 178.504 134.834 FB 1010 ? 1.00 19.63 3  
HETATM 1438  C C7  . SPH B 1 . 150.299 177.643 133.587 FB 1010 ? 1.00 19.63 3  
HETATM 1439  C C8  . SPH B 1 . 149.961 178.448 132.352 FB 1010 ? 1.00 19.63 3  
HETATM 1440  C C9  . SPH B 1 . 150.020 177.539 131.144 FB 1010 ? 1.00 19.63 3  
HETATM 1441  C C10 . SPH B 1 . 149.739 178.308 129.873 FB 1010 ? 1.00 19.63 3  
HETATM 1442  C C11 . SPH B 1 . 149.564 177.345 128.718 FB 1010 ? 1.00 19.63 3  
HETATM 1443  C C12 . SPH B 1 . 149.931 178.008 127.409 FB 1010 ? 1.00 19.63 3  
HETATM 1444  C C13 . SPH B 1 . 149.443 177.183 126.238 FB 1010 ? 1.00 19.63 3  
HETATM 1445  C C14 . SPH B 1 . 149.782 177.872 124.931 FB 1010 ? 1.00 19.63 3  
HETATM 1446  C C15 . SPH B 1 . 149.578 176.923 123.766 FB 1010 ? 1.00 19.63 3  
HETATM 1447  C C16 . SPH B 1 . 149.483 177.689 122.460 FB 1010 ? 1.00 19.63 3  
HETATM 1448  C C17 . SPH B 1 . 149.810 176.788 121.282 FB 1010 ? 1.00 19.63 3  
HETATM 1449  C C18 . SPH B 1 . 149.400 177.418 119.959 FB 1010 ? 1.00 19.63 3  
HETATM 1450  C C1  . SPH C 1 . 56.796  118.255 140.342 FC 1010 ? 1.00 19.63 3  
HETATM 1451  O O1  . SPH C 1 . 56.435  117.437 141.429 FC 1010 ? 1.00 19.63 3  
HETATM 1452  C C2  . SPH C 1 . 55.615  118.402 139.389 FC 1010 ? 1.00 19.63 3  
HETATM 1453  N N2  . SPH C 1 . 54.804  119.538 139.782 FC 1010 ? 1.00 19.63 3  
HETATM 1454  C C3  . SPH C 1 . 56.078  118.586 137.950 FC 1010 ? 1.00 19.63 3  
HETATM 1455  O O3  . SPH C 1 . 56.954  117.555 137.561 FC 1010 ? 1.00 19.63 3  
HETATM 1456  C C4  . SPH C 1 . 54.897  118.639 137.035 FC 1010 ? 1.00 19.63 3  
HETATM 1457  C C5  . SPH C 1 . 55.028  118.068 135.693 FC 1010 ? 1.00 19.63 3  
HETATM 1458  C C6  . SPH C 1 . 56.173  118.528 134.834 FC 1010 ? 1.00 19.63 3  
HETATM 1459  C C7  . SPH C 1 . 56.192  117.667 133.587 FC 1010 ? 1.00 19.63 3  
HETATM 1460  C C8  . SPH C 1 . 55.854  118.472 132.352 FC 1010 ? 1.00 19.63 3  
HETATM 1461  C C9  . SPH C 1 . 55.913  117.563 131.144 FC 1010 ? 1.00 19.63 3  
HETATM 1462  C C10 . SPH C 1 . 55.632  118.332 129.873 FC 1010 ? 1.00 19.63 3  
HETATM 1463  C C11 . SPH C 1 . 55.457  117.369 128.718 FC 1010 ? 1.00 19.63 3  
HETATM 1464  C C12 . SPH C 1 . 55.824  118.032 127.409 FC 1010 ? 1.00 19.63 3  
HETATM 1465  C C13 . SPH C 1 . 55.336  117.207 126.238 FC 1010 ? 1.00 19.63 3  
HETATM 1466  C C14 . SPH C 1 . 55.675  117.896 124.931 FC 1010 ? 1.00 19.63 3  
HETATM 1467  C C15 . SPH C 1 . 55.471  116.947 123.766 FC 1010 ? 1.00 19.63 3  
HETATM 1468  C C16 . SPH C 1 . 55.376  117.713 122.460 FC 1010 ? 1.00 19.63 3  
HETATM 1469  C C17 . SPH C 1 . 55.703  116.812 121.282 FC 1010 ? 1.00 19.63 3  
HETATM 1470  C C18 . SPH C 1 . 55.293  117.442 119.959 FC 1010 ? 1.00 19.63 3  
HETATM 1471  C C1  . SPH D 1 . 44.301  120.504 140.342 FD 1010 ? 1.00 19.63 3  
HETATM 1472  O O1  . SPH D 1 . 43.940  119.686 141.429 FD 1010 ? 1.00 19.63 3  
HETATM 1473  C C2  . SPH D 1 . 43.120  120.651 139.389 FD 1010 ? 1.00 19.63 3  
HETATM 1474  N N2  . SPH D 1 . 42.309  121.787 139.782 FD 1010 ? 1.00 19.63 3  
HETATM 1475  C C3  . SPH D 1 . 43.583  120.835 137.950 FD 1010 ? 1.00 19.63 3  
HETATM 1476  O O3  . SPH D 1 . 44.459  119.804 137.561 FD 1010 ? 1.00 19.63 3  
HETATM 1477  C C4  . SPH D 1 . 42.402  120.888 137.035 FD 1010 ? 1.00 19.63 3  
HETATM 1478  C C5  . SPH D 1 . 42.533  120.317 135.693 FD 1010 ? 1.00 19.63 3  
HETATM 1479  C C6  . SPH D 1 . 43.678  120.777 134.834 FD 1010 ? 1.00 19.63 3  
HETATM 1480  C C7  . SPH D 1 . 43.697  119.916 133.587 FD 1010 ? 1.00 19.63 3  
HETATM 1481  C C8  . SPH D 1 . 43.359  120.721 132.352 FD 1010 ? 1.00 19.63 3  
HETATM 1482  C C9  . SPH D 1 . 43.418  119.812 131.144 FD 1010 ? 1.00 19.63 3  
HETATM 1483  C C10 . SPH D 1 . 43.137  120.581 129.873 FD 1010 ? 1.00 19.63 3  
HETATM 1484  C C11 . SPH D 1 . 42.962  119.618 128.718 FD 1010 ? 1.00 19.63 3  
HETATM 1485  C C12 . SPH D 1 . 43.329  120.281 127.409 FD 1010 ? 1.00 19.63 3  
HETATM 1486  C C13 . SPH D 1 . 42.841  119.456 126.238 FD 1010 ? 1.00 19.63 3  
HETATM 1487  C C14 . SPH D 1 . 43.180  120.145 124.931 FD 1010 ? 1.00 19.63 3  
HETATM 1488  C C15 . SPH D 1 . 42.976  119.196 123.766 FD 1010 ? 1.00 19.63 3  
HETATM 1489  C C16 . SPH D 1 . 42.881  119.962 122.460 FD 1010 ? 1.00 19.63 3  
HETATM 1490  C C17 . SPH D 1 . 43.208  119.061 121.282 FD 1010 ? 1.00 19.63 3  
HETATM 1491  C C18 . SPH D 1 . 42.798  119.691 119.959 FD 1010 ? 1.00 19.63 3  
HETATM 1492  C C1  . SPH E 1 . 202.877 169.900 140.342 FE 1010 ? 1.00 19.63 3  
HETATM 1493  O O1  . SPH E 1 . 202.516 169.082 141.429 FE 1010 ? 1.00 19.63 3  
HETATM 1494  C C2  . SPH E 1 . 201.696 170.047 139.389 FE 1010 ? 1.00 19.63 3  
HETATM 1495  N N2  . SPH E 1 . 200.885 171.183 139.782 FE 1010 ? 1.00 19.63 3  
HETATM 1496  C C3  . SPH E 1 . 202.159 170.231 137.950 FE 1010 ? 1.00 19.63 3  
HETATM 1497  O O3  . SPH E 1 . 203.035 169.200 137.561 FE 1010 ? 1.00 19.63 3  
HETATM 1498  C C4  . SPH E 1 . 200.978 170.284 137.035 FE 1010 ? 1.00 19.63 3  
HETATM 1499  C C5  . SPH E 1 . 201.109 169.713 135.693 FE 1010 ? 1.00 19.63 3  
HETATM 1500  C C6  . SPH E 1 . 202.254 170.173 134.834 FE 1010 ? 1.00 19.63 3  
HETATM 1501  C C7  . SPH E 1 . 202.273 169.312 133.587 FE 1010 ? 1.00 19.63 3  
HETATM 1502  C C8  . SPH E 1 . 201.935 170.117 132.352 FE 1010 ? 1.00 19.63 3  
HETATM 1503  C C9  . SPH E 1 . 201.994 169.208 131.144 FE 1010 ? 1.00 19.63 3  
HETATM 1504  C C10 . SPH E 1 . 201.713 169.977 129.873 FE 1010 ? 1.00 19.63 3  
HETATM 1505  C C11 . SPH E 1 . 201.538 169.014 128.718 FE 1010 ? 1.00 19.63 3  
HETATM 1506  C C12 . SPH E 1 . 201.905 169.677 127.409 FE 1010 ? 1.00 19.63 3  
HETATM 1507  C C13 . SPH E 1 . 201.417 168.852 126.238 FE 1010 ? 1.00 19.63 3  
HETATM 1508  C C14 . SPH E 1 . 201.756 169.541 124.931 FE 1010 ? 1.00 19.63 3  
HETATM 1509  C C15 . SPH E 1 . 201.552 168.592 123.766 FE 1010 ? 1.00 19.63 3  
HETATM 1510  C C16 . SPH E 1 . 201.457 169.358 122.460 FE 1010 ? 1.00 19.63 3  
HETATM 1511  C C17 . SPH E 1 . 201.784 168.457 121.282 FE 1010 ? 1.00 19.63 3  
HETATM 1512  C C18 . SPH E 1 . 201.374 169.087 119.959 FE 1010 ? 1.00 19.63 3  
HETATM 1513  C C1  . SPH F 1 . 68.119  176.769 140.342 FF 1010 ? 1.00 19.63 3  
HETATM 1514  O O1  . SPH F 1 . 67.758  175.951 141.429 FF 1010 ? 1.00 19.63 3  
HETATM 1515  C C2  . SPH F 1 . 66.938  176.916 139.389 FF 1010 ? 1.00 19.63 3  
HETATM 1516  N N2  . SPH F 1 . 66.127  178.052 139.782 FF 1010 ? 1.00 19.63 3  
HETATM 1517  C C3  . SPH F 1 . 67.401  177.100 137.950 FF 1010 ? 1.00 19.63 3  
HETATM 1518  O O3  . SPH F 1 . 68.277  176.069 137.561 FF 1010 ? 1.00 19.63 3  
HETATM 1519  C C4  . SPH F 1 . 66.220  177.153 137.035 FF 1010 ? 1.00 19.63 3  
HETATM 1520  C C5  . SPH F 1 . 66.351  176.582 135.693 FF 1010 ? 1.00 19.63 3  
HETATM 1521  C C6  . SPH F 1 . 67.496  177.042 134.834 FF 1010 ? 1.00 19.63 3  
HETATM 1522  C C7  . SPH F 1 . 67.515  176.181 133.587 FF 1010 ? 1.00 19.63 3  
HETATM 1523  C C8  . SPH F 1 . 67.177  176.986 132.352 FF 1010 ? 1.00 19.63 3  
HETATM 1524  C C9  . SPH F 1 . 67.236  176.077 131.144 FF 1010 ? 1.00 19.63 3  
HETATM 1525  C C10 . SPH F 1 . 66.955  176.846 129.873 FF 1010 ? 1.00 19.63 3  
HETATM 1526  C C11 . SPH F 1 . 66.780  175.883 128.718 FF 1010 ? 1.00 19.63 3  
HETATM 1527  C C12 . SPH F 1 . 67.147  176.546 127.409 FF 1010 ? 1.00 19.63 3  
HETATM 1528  C C13 . SPH F 1 . 66.659  175.721 126.238 FF 1010 ? 1.00 19.63 3  
HETATM 1529  C C14 . SPH F 1 . 66.998  176.410 124.931 FF 1010 ? 1.00 19.63 3  
HETATM 1530  C C15 . SPH F 1 . 66.794  175.461 123.766 FF 1010 ? 1.00 19.63 3  
HETATM 1531  C C16 . SPH F 1 . 66.699  176.227 122.460 FF 1010 ? 1.00 19.63 3  
HETATM 1532  C C17 . SPH F 1 . 67.026  175.326 121.282 FF 1010 ? 1.00 19.63 3  
HETATM 1533  C C18 . SPH F 1 . 66.616  175.956 119.959 FF 1010 ? 1.00 19.63 3  
HETATM 1534  C C1  . SPH G 1 . 191.074 164.914 140.342 FG 1010 ? 1.00 19.63 3  
HETATM 1535  O O1  . SPH G 1 . 190.713 164.096 141.429 FG 1010 ? 1.00 19.63 3  
HETATM 1536  C C2  . SPH G 1 . 189.893 165.061 139.389 FG 1010 ? 1.00 19.63 3  
HETATM 1537  N N2  . SPH G 1 . 189.082 166.197 139.782 FG 1010 ? 1.00 19.63 3  
HETATM 1538  C C3  . SPH G 1 . 190.356 165.245 137.950 FG 1010 ? 1.00 19.63 3  
HETATM 1539  O O3  . SPH G 1 . 191.232 164.214 137.561 FG 1010 ? 1.00 19.63 3  
HETATM 1540  C C4  . SPH G 1 . 189.175 165.298 137.035 FG 1010 ? 1.00 19.63 3  
HETATM 1541  C C5  . SPH G 1 . 189.306 164.727 135.693 FG 1010 ? 1.00 19.63 3  
HETATM 1542  C C6  . SPH G 1 . 190.451 165.187 134.834 FG 1010 ? 1.00 19.63 3  
HETATM 1543  C C7  . SPH G 1 . 190.470 164.326 133.587 FG 1010 ? 1.00 19.63 3  
HETATM 1544  C C8  . SPH G 1 . 190.132 165.131 132.352 FG 1010 ? 1.00 19.63 3  
HETATM 1545  C C9  . SPH G 1 . 190.191 164.222 131.144 FG 1010 ? 1.00 19.63 3  
HETATM 1546  C C10 . SPH G 1 . 189.910 164.991 129.873 FG 1010 ? 1.00 19.63 3  
HETATM 1547  C C11 . SPH G 1 . 189.735 164.028 128.718 FG 1010 ? 1.00 19.63 3  
HETATM 1548  C C12 . SPH G 1 . 190.102 164.691 127.409 FG 1010 ? 1.00 19.63 3  
HETATM 1549  C C13 . SPH G 1 . 189.614 163.866 126.238 FG 1010 ? 1.00 19.63 3  
HETATM 1550  C C14 . SPH G 1 . 189.953 164.555 124.931 FG 1010 ? 1.00 19.63 3  
HETATM 1551  C C15 . SPH G 1 . 189.749 163.606 123.766 FG 1010 ? 1.00 19.63 3  
HETATM 1552  C C16 . SPH G 1 . 189.654 164.372 122.460 FG 1010 ? 1.00 19.63 3  
HETATM 1553  C C17 . SPH G 1 . 189.981 163.471 121.282 FG 1010 ? 1.00 19.63 3  
HETATM 1554  C C18 . SPH G 1 . 189.571 164.101 119.959 FG 1010 ? 1.00 19.63 3  
HETATM 1555  C C1  . SPH H 1 . 168.350 222.635 140.342 FH 1010 ? 1.00 19.63 3  
HETATM 1556  O O1  . SPH H 1 . 167.989 221.817 141.429 FH 1010 ? 1.00 19.63 3  
HETATM 1557  C C2  . SPH H 1 . 167.169 222.782 139.389 FH 1010 ? 1.00 19.63 3  
HETATM 1558  N N2  . SPH H 1 . 166.358 223.918 139.782 FH 1010 ? 1.00 19.63 3  
HETATM 1559  C C3  . SPH H 1 . 167.632 222.966 137.950 FH 1010 ? 1.00 19.63 3  
HETATM 1560  O O3  . SPH H 1 . 168.508 221.935 137.561 FH 1010 ? 1.00 19.63 3  
HETATM 1561  C C4  . SPH H 1 . 166.451 223.019 137.035 FH 1010 ? 1.00 19.63 3  
HETATM 1562  C C5  . SPH H 1 . 166.582 222.448 135.693 FH 1010 ? 1.00 19.63 3  
HETATM 1563  C C6  . SPH H 1 . 167.727 222.908 134.834 FH 1010 ? 1.00 19.63 3  
HETATM 1564  C C7  . SPH H 1 . 167.746 222.047 133.587 FH 1010 ? 1.00 19.63 3  
HETATM 1565  C C8  . SPH H 1 . 167.408 222.852 132.352 FH 1010 ? 1.00 19.63 3  
HETATM 1566  C C9  . SPH H 1 . 167.467 221.943 131.144 FH 1010 ? 1.00 19.63 3  
HETATM 1567  C C10 . SPH H 1 . 167.186 222.712 129.873 FH 1010 ? 1.00 19.63 3  
HETATM 1568  C C11 . SPH H 1 . 167.011 221.749 128.718 FH 1010 ? 1.00 19.63 3  
HETATM 1569  C C12 . SPH H 1 . 167.378 222.412 127.409 FH 1010 ? 1.00 19.63 3  
HETATM 1570  C C13 . SPH H 1 . 166.890 221.587 126.238 FH 1010 ? 1.00 19.63 3  
HETATM 1571  C C14 . SPH H 1 . 167.229 222.276 124.931 FH 1010 ? 1.00 19.63 3  
HETATM 1572  C C15 . SPH H 1 . 167.025 221.327 123.766 FH 1010 ? 1.00 19.63 3  
HETATM 1573  C C16 . SPH H 1 . 166.930 222.093 122.460 FH 1010 ? 1.00 19.63 3  
HETATM 1574  C C17 . SPH H 1 . 167.257 221.192 121.282 FH 1010 ? 1.00 19.63 3  
HETATM 1575  C C18 . SPH H 1 . 166.847 221.822 119.959 FH 1010 ? 1.00 19.63 3  
HETATM 1576  C C1  . SPH I 1 . 120.786 159.073 140.342 FI 1010 ? 1.00 19.63 3  
HETATM 1577  O O1  . SPH I 1 . 120.425 158.255 141.429 FI 1010 ? 1.00 19.63 3  
HETATM 1578  C C2  . SPH I 1 . 119.605 159.220 139.389 FI 1010 ? 1.00 19.63 3  
HETATM 1579  N N2  . SPH I 1 . 118.794 160.356 139.782 FI 1010 ? 1.00 19.63 3  
HETATM 1580  C C3  . SPH I 1 . 120.068 159.404 137.950 FI 1010 ? 1.00 19.63 3  
HETATM 1581  O O3  . SPH I 1 . 120.944 158.373 137.561 FI 1010 ? 1.00 19.63 3  
HETATM 1582  C C4  . SPH I 1 . 118.887 159.457 137.035 FI 1010 ? 1.00 19.63 3  
HETATM 1583  C C5  . SPH I 1 . 119.018 158.886 135.693 FI 1010 ? 1.00 19.63 3  
HETATM 1584  C C6  . SPH I 1 . 120.163 159.346 134.834 FI 1010 ? 1.00 19.63 3  
HETATM 1585  C C7  . SPH I 1 . 120.182 158.485 133.587 FI 1010 ? 1.00 19.63 3  
HETATM 1586  C C8  . SPH I 1 . 119.844 159.290 132.352 FI 1010 ? 1.00 19.63 3  
HETATM 1587  C C9  . SPH I 1 . 119.903 158.381 131.144 FI 1010 ? 1.00 19.63 3  
HETATM 1588  C C10 . SPH I 1 . 119.622 159.150 129.873 FI 1010 ? 1.00 19.63 3  
HETATM 1589  C C11 . SPH I 1 . 119.447 158.187 128.718 FI 1010 ? 1.00 19.63 3  
HETATM 1590  C C12 . SPH I 1 . 119.814 158.850 127.409 FI 1010 ? 1.00 19.63 3  
HETATM 1591  C C13 . SPH I 1 . 119.326 158.025 126.238 FI 1010 ? 1.00 19.63 3  
HETATM 1592  C C14 . SPH I 1 . 119.665 158.714 124.931 FI 1010 ? 1.00 19.63 3  
HETATM 1593  C C15 . SPH I 1 . 119.461 157.765 123.766 FI 1010 ? 1.00 19.63 3  
HETATM 1594  C C16 . SPH I 1 . 119.366 158.531 122.460 FI 1010 ? 1.00 19.63 3  
HETATM 1595  C C17 . SPH I 1 . 119.693 157.630 121.282 FI 1010 ? 1.00 19.63 3  
HETATM 1596  C C18 . SPH I 1 . 119.283 158.260 119.959 FI 1010 ? 1.00 19.63 3  
HETATM 1597  C C1  . SPH J 1 . 133.896 161.572 140.342 FJ 1010 ? 1.00 19.63 3  
HETATM 1598  O O1  . SPH J 1 . 133.535 160.754 141.429 FJ 1010 ? 1.00 19.63 3  
HETATM 1599  C C2  . SPH J 1 . 132.715 161.719 139.389 FJ 1010 ? 1.00 19.63 3  
HETATM 1600  N N2  . SPH J 1 . 131.904 162.855 139.782 FJ 1010 ? 1.00 19.63 3  
HETATM 1601  C C3  . SPH J 1 . 133.178 161.903 137.950 FJ 1010 ? 1.00 19.63 3  
HETATM 1602  O O3  . SPH J 1 . 134.054 160.872 137.561 FJ 1010 ? 1.00 19.63 3  
HETATM 1603  C C4  . SPH J 1 . 131.997 161.956 137.035 FJ 1010 ? 1.00 19.63 3  
HETATM 1604  C C5  . SPH J 1 . 132.128 161.385 135.693 FJ 1010 ? 1.00 19.63 3  
HETATM 1605  C C6  . SPH J 1 . 133.273 161.845 134.834 FJ 1010 ? 1.00 19.63 3  
HETATM 1606  C C7  . SPH J 1 . 133.292 160.984 133.587 FJ 1010 ? 1.00 19.63 3  
HETATM 1607  C C8  . SPH J 1 . 132.954 161.789 132.352 FJ 1010 ? 1.00 19.63 3  
HETATM 1608  C C9  . SPH J 1 . 133.013 160.880 131.144 FJ 1010 ? 1.00 19.63 3  
HETATM 1609  C C10 . SPH J 1 . 132.732 161.649 129.873 FJ 1010 ? 1.00 19.63 3  
HETATM 1610  C C11 . SPH J 1 . 132.557 160.686 128.718 FJ 1010 ? 1.00 19.63 3  
HETATM 1611  C C12 . SPH J 1 . 132.924 161.349 127.409 FJ 1010 ? 1.00 19.63 3  
HETATM 1612  C C13 . SPH J 1 . 132.436 160.524 126.238 FJ 1010 ? 1.00 19.63 3  
HETATM 1613  C C14 . SPH J 1 . 132.775 161.213 124.931 FJ 1010 ? 1.00 19.63 3  
HETATM 1614  C C15 . SPH J 1 . 132.571 160.264 123.766 FJ 1010 ? 1.00 19.63 3  
HETATM 1615  C C16 . SPH J 1 . 132.476 161.030 122.460 FJ 1010 ? 1.00 19.63 3  
HETATM 1616  C C17 . SPH J 1 . 132.803 160.129 121.282 FJ 1010 ? 1.00 19.63 3  
HETATM 1617  C C18 . SPH J 1 . 132.393 160.759 119.959 FJ 1010 ? 1.00 19.63 3  
HETATM 1618  C C1  . SPH K 1 . 142.991 214.092 140.342 FK 1010 ? 1.00 19.63 3  
HETATM 1619  O O1  . SPH K 1 . 142.630 213.274 141.429 FK 1010 ? 1.00 19.63 3  
HETATM 1620  C C2  . SPH K 1 . 141.810 214.239 139.389 FK 1010 ? 1.00 19.63 3  
HETATM 1621  N N2  . SPH K 1 . 140.999 215.375 139.782 FK 1010 ? 1.00 19.63 3  
HETATM 1622  C C3  . SPH K 1 . 142.273 214.423 137.950 FK 1010 ? 1.00 19.63 3  
HETATM 1623  O O3  . SPH K 1 . 143.149 213.392 137.561 FK 1010 ? 1.00 19.63 3  
HETATM 1624  C C4  . SPH K 1 . 141.092 214.476 137.035 FK 1010 ? 1.00 19.63 3  
HETATM 1625  C C5  . SPH K 1 . 141.223 213.905 135.693 FK 1010 ? 1.00 19.63 3  
HETATM 1626  C C6  . SPH K 1 . 142.368 214.365 134.834 FK 1010 ? 1.00 19.63 3  
HETATM 1627  C C7  . SPH K 1 . 142.387 213.504 133.587 FK 1010 ? 1.00 19.63 3  
HETATM 1628  C C8  . SPH K 1 . 142.049 214.309 132.352 FK 1010 ? 1.00 19.63 3  
HETATM 1629  C C9  . SPH K 1 . 142.108 213.400 131.144 FK 1010 ? 1.00 19.63 3  
HETATM 1630  C C10 . SPH K 1 . 141.827 214.169 129.873 FK 1010 ? 1.00 19.63 3  
HETATM 1631  C C11 . SPH K 1 . 141.652 213.206 128.718 FK 1010 ? 1.00 19.63 3  
HETATM 1632  C C12 . SPH K 1 . 142.019 213.869 127.409 FK 1010 ? 1.00 19.63 3  
HETATM 1633  C C13 . SPH K 1 . 141.531 213.044 126.238 FK 1010 ? 1.00 19.63 3  
HETATM 1634  C C14 . SPH K 1 . 141.870 213.733 124.931 FK 1010 ? 1.00 19.63 3  
HETATM 1635  C C15 . SPH K 1 . 141.666 212.784 123.766 FK 1010 ? 1.00 19.63 3  
HETATM 1636  C C16 . SPH K 1 . 141.571 213.550 122.460 FK 1010 ? 1.00 19.63 3  
HETATM 1637  C C17 . SPH K 1 . 141.898 212.649 121.282 FK 1010 ? 1.00 19.63 3  
HETATM 1638  C C18 . SPH K 1 . 141.488 213.279 119.959 FK 1010 ? 1.00 19.63 3  
HETATM 1639  C C1  . SPH L 1 . 139.487 210.336 140.342 FL 1010 ? 1.00 19.63 3  
HETATM 1640  O O1  . SPH L 1 . 139.126 209.518 141.429 FL 1010 ? 1.00 19.63 3  
HETATM 1641  C C2  . SPH L 1 . 138.306 210.483 139.389 FL 1010 ? 1.00 19.63 3  
HETATM 1642  N N2  . SPH L 1 . 137.495 211.619 139.782 FL 1010 ? 1.00 19.63 3  
HETATM 1643  C C3  . SPH L 1 . 138.769 210.667 137.950 FL 1010 ? 1.00 19.63 3  
HETATM 1644  O O3  . SPH L 1 . 139.645 209.636 137.561 FL 1010 ? 1.00 19.63 3  
HETATM 1645  C C4  . SPH L 1 . 137.588 210.720 137.035 FL 1010 ? 1.00 19.63 3  
HETATM 1646  C C5  . SPH L 1 . 137.719 210.149 135.693 FL 1010 ? 1.00 19.63 3  
HETATM 1647  C C6  . SPH L 1 . 138.864 210.609 134.834 FL 1010 ? 1.00 19.63 3  
HETATM 1648  C C7  . SPH L 1 . 138.883 209.748 133.587 FL 1010 ? 1.00 19.63 3  
HETATM 1649  C C8  . SPH L 1 . 138.545 210.553 132.352 FL 1010 ? 1.00 19.63 3  
HETATM 1650  C C9  . SPH L 1 . 138.604 209.644 131.144 FL 1010 ? 1.00 19.63 3  
HETATM 1651  C C10 . SPH L 1 . 138.323 210.413 129.873 FL 1010 ? 1.00 19.63 3  
HETATM 1652  C C11 . SPH L 1 . 138.148 209.450 128.718 FL 1010 ? 1.00 19.63 3  
HETATM 1653  C C12 . SPH L 1 . 138.515 210.113 127.409 FL 1010 ? 1.00 19.63 3  
HETATM 1654  C C13 . SPH L 1 . 138.027 209.288 126.238 FL 1010 ? 1.00 19.63 3  
HETATM 1655  C C14 . SPH L 1 . 138.366 209.977 124.931 FL 1010 ? 1.00 19.63 3  
HETATM 1656  C C15 . SPH L 1 . 138.162 209.028 123.766 FL 1010 ? 1.00 19.63 3  
HETATM 1657  C C16 . SPH L 1 . 138.067 209.794 122.460 FL 1010 ? 1.00 19.63 3  
HETATM 1658  C C17 . SPH L 1 . 138.394 208.893 121.282 FL 1010 ? 1.00 19.63 3  
HETATM 1659  C C18 . SPH L 1 . 137.984 209.523 119.959 FL 1010 ? 1.00 19.63 3  
HETATM 1660  C C1  . SPH N 1 . 182.665 202.804 141.540 FN 1010 ? 1.00 19.63 3  
HETATM 1661  O O1  . SPH N 1 . 182.304 201.986 142.627 FN 1010 ? 1.00 19.63 3  
HETATM 1662  C C2  . SPH N 1 . 181.484 202.951 140.587 FN 1010 ? 1.00 19.63 3  
HETATM 1663  N N2  . SPH N 1 . 180.673 204.087 140.980 FN 1010 ? 1.00 19.63 3  
HETATM 1664  C C3  . SPH N 1 . 181.947 203.135 139.148 FN 1010 ? 1.00 19.63 3  
HETATM 1665  O O3  . SPH N 1 . 182.823 202.104 138.759 FN 1010 ? 1.00 19.63 3  
HETATM 1666  C C4  . SPH N 1 . 180.766 203.188 138.233 FN 1010 ? 1.00 19.63 3  
HETATM 1667  C C5  . SPH N 1 . 180.897 202.617 136.891 FN 1010 ? 1.00 19.63 3  
HETATM 1668  C C6  . SPH N 1 . 182.042 203.077 136.032 FN 1010 ? 1.00 19.63 3  
HETATM 1669  C C7  . SPH N 1 . 182.061 202.216 134.785 FN 1010 ? 1.00 19.63 3  
HETATM 1670  C C8  . SPH N 1 . 181.723 203.021 133.550 FN 1010 ? 1.00 19.63 3  
HETATM 1671  C C9  . SPH N 1 . 181.782 202.112 132.342 FN 1010 ? 1.00 19.63 3  
HETATM 1672  C C10 . SPH N 1 . 181.501 202.881 131.071 FN 1010 ? 1.00 19.63 3  
HETATM 1673  C C11 . SPH N 1 . 181.326 201.918 129.916 FN 1010 ? 1.00 19.63 3  
HETATM 1674  C C12 . SPH N 1 . 181.693 202.581 128.607 FN 1010 ? 1.00 19.63 3  
HETATM 1675  C C13 . SPH N 1 . 181.205 201.756 127.436 FN 1010 ? 1.00 19.63 3  
HETATM 1676  C C14 . SPH N 1 . 181.544 202.445 126.129 FN 1010 ? 1.00 19.63 3  
HETATM 1677  C C15 . SPH N 1 . 181.340 201.496 124.964 FN 1010 ? 1.00 19.63 3  
HETATM 1678  C C16 . SPH N 1 . 181.245 202.262 123.658 FN 1010 ? 1.00 19.63 3  
HETATM 1679  C C17 . SPH N 1 . 181.572 201.361 122.480 FN 1010 ? 1.00 19.63 3  
HETATM 1680  C C18 . SPH N 1 . 181.162 201.991 121.157 FN 1010 ? 1.00 19.63 3  
HETATM 1681  C C1  . SPH O 1 . 147.659 175.006 140.342 FO 1010 ? 1.00 19.63 3  
HETATM 1682  O O1  . SPH O 1 . 147.298 174.188 141.429 FO 1010 ? 1.00 19.63 3  
HETATM 1683  C C2  . SPH O 1 . 146.478 175.153 139.389 FO 1010 ? 1.00 19.63 3  
HETATM 1684  N N2  . SPH O 1 . 145.667 176.289 139.782 FO 1010 ? 1.00 19.63 3  
HETATM 1685  C C3  . SPH O 1 . 146.941 175.337 137.950 FO 1010 ? 1.00 19.63 3  
HETATM 1686  O O3  . SPH O 1 . 147.817 174.306 137.561 FO 1010 ? 1.00 19.63 3  
HETATM 1687  C C4  . SPH O 1 . 145.760 175.390 137.035 FO 1010 ? 1.00 19.63 3  
HETATM 1688  C C5  . SPH O 1 . 145.891 174.819 135.693 FO 1010 ? 1.00 19.63 3  
HETATM 1689  C C6  . SPH O 1 . 147.036 175.279 134.834 FO 1010 ? 1.00 19.63 3  
HETATM 1690  C C7  . SPH O 1 . 147.055 174.418 133.587 FO 1010 ? 1.00 19.63 3  
HETATM 1691  C C8  . SPH O 1 . 146.717 175.223 132.352 FO 1010 ? 1.00 19.63 3  
HETATM 1692  C C9  . SPH O 1 . 146.776 174.314 131.144 FO 1010 ? 1.00 19.63 3  
HETATM 1693  C C10 . SPH O 1 . 146.495 175.083 129.873 FO 1010 ? 1.00 19.63 3  
HETATM 1694  C C11 . SPH O 1 . 146.320 174.120 128.718 FO 1010 ? 1.00 19.63 3  
HETATM 1695  C C12 . SPH O 1 . 146.687 174.783 127.409 FO 1010 ? 1.00 19.63 3  
HETATM 1696  C C13 . SPH O 1 . 146.199 173.958 126.238 FO 1010 ? 1.00 19.63 3  
HETATM 1697  C C14 . SPH O 1 . 146.538 174.647 124.931 FO 1010 ? 1.00 19.63 3  
HETATM 1698  C C15 . SPH O 1 . 146.334 173.698 123.766 FO 1010 ? 1.00 19.63 3  
HETATM 1699  C C16 . SPH O 1 . 146.239 174.464 122.460 FO 1010 ? 1.00 19.63 3  
HETATM 1700  C C17 . SPH O 1 . 146.566 173.563 121.282 FO 1010 ? 1.00 19.63 3  
HETATM 1701  C C18 . SPH O 1 . 146.156 174.193 119.959 FO 1010 ? 1.00 19.63 3  
HETATM 1702  C C1  . SPH P 1 . 160.444 145.011 140.342 FP 1010 ? 1.00 19.63 3  
HETATM 1703  O O1  . SPH P 1 . 160.083 144.193 141.429 FP 1010 ? 1.00 19.63 3  
HETATM 1704  C C2  . SPH P 1 . 159.263 145.158 139.389 FP 1010 ? 1.00 19.63 3  
HETATM 1705  N N2  . SPH P 1 . 158.452 146.294 139.782 FP 1010 ? 1.00 19.63 3  
HETATM 1706  C C3  . SPH P 1 . 159.726 145.342 137.950 FP 1010 ? 1.00 19.63 3  
HETATM 1707  O O3  . SPH P 1 . 160.602 144.311 137.561 FP 1010 ? 1.00 19.63 3  
HETATM 1708  C C4  . SPH P 1 . 158.545 145.395 137.035 FP 1010 ? 1.00 19.63 3  
HETATM 1709  C C5  . SPH P 1 . 158.676 144.824 135.693 FP 1010 ? 1.00 19.63 3  
HETATM 1710  C C6  . SPH P 1 . 159.821 145.284 134.834 FP 1010 ? 1.00 19.63 3  
HETATM 1711  C C7  . SPH P 1 . 159.840 144.423 133.587 FP 1010 ? 1.00 19.63 3  
HETATM 1712  C C8  . SPH P 1 . 159.502 145.228 132.352 FP 1010 ? 1.00 19.63 3  
HETATM 1713  C C9  . SPH P 1 . 159.561 144.319 131.144 FP 1010 ? 1.00 19.63 3  
HETATM 1714  C C10 . SPH P 1 . 159.280 145.088 129.873 FP 1010 ? 1.00 19.63 3  
HETATM 1715  C C11 . SPH P 1 . 159.105 144.125 128.718 FP 1010 ? 1.00 19.63 3  
HETATM 1716  C C12 . SPH P 1 . 159.472 144.788 127.409 FP 1010 ? 1.00 19.63 3  
HETATM 1717  C C13 . SPH P 1 . 158.984 143.963 126.238 FP 1010 ? 1.00 19.63 3  
HETATM 1718  C C14 . SPH P 1 . 159.323 144.652 124.931 FP 1010 ? 1.00 19.63 3  
HETATM 1719  C C15 . SPH P 1 . 159.119 143.703 123.766 FP 1010 ? 1.00 19.63 3  
HETATM 1720  C C16 . SPH P 1 . 159.024 144.469 122.460 FP 1010 ? 1.00 19.63 3  
HETATM 1721  C C17 . SPH P 1 . 159.351 143.568 121.282 FP 1010 ? 1.00 19.63 3  
HETATM 1722  C C18 . SPH P 1 . 158.941 144.198 119.959 FP 1010 ? 1.00 19.63 3  
HETATM 1723  C C1  . SPH R 1 . 130.105 212.923 140.342 FR 1010 ? 1.00 19.63 3  
HETATM 1724  O O1  . SPH R 1 . 129.744 212.105 141.429 FR 1010 ? 1.00 19.63 3  
HETATM 1725  C C2  . SPH R 1 . 128.924 213.070 139.389 FR 1010 ? 1.00 19.63 3  
HETATM 1726  N N2  . SPH R 1 . 128.113 214.206 139.782 FR 1010 ? 1.00 19.63 3  
HETATM 1727  C C3  . SPH R 1 . 129.387 213.254 137.950 FR 1010 ? 1.00 19.63 3  
HETATM 1728  O O3  . SPH R 1 . 130.263 212.223 137.561 FR 1010 ? 1.00 19.63 3  
HETATM 1729  C C4  . SPH R 1 . 128.206 213.307 137.035 FR 1010 ? 1.00 19.63 3  
HETATM 1730  C C5  . SPH R 1 . 128.337 212.736 135.693 FR 1010 ? 1.00 19.63 3  
HETATM 1731  C C6  . SPH R 1 . 129.482 213.196 134.834 FR 1010 ? 1.00 19.63 3  
HETATM 1732  C C7  . SPH R 1 . 129.501 212.335 133.587 FR 1010 ? 1.00 19.63 3  
HETATM 1733  C C8  . SPH R 1 . 129.163 213.140 132.352 FR 1010 ? 1.00 19.63 3  
HETATM 1734  C C9  . SPH R 1 . 129.222 212.231 131.144 FR 1010 ? 1.00 19.63 3  
HETATM 1735  C C10 . SPH R 1 . 128.941 213.000 129.873 FR 1010 ? 1.00 19.63 3  
HETATM 1736  C C11 . SPH R 1 . 128.766 212.037 128.718 FR 1010 ? 1.00 19.63 3  
HETATM 1737  C C12 . SPH R 1 . 129.133 212.700 127.409 FR 1010 ? 1.00 19.63 3  
HETATM 1738  C C13 . SPH R 1 . 128.645 211.875 126.238 FR 1010 ? 1.00 19.63 3  
HETATM 1739  C C14 . SPH R 1 . 128.984 212.564 124.931 FR 1010 ? 1.00 19.63 3  
HETATM 1740  C C15 . SPH R 1 . 128.780 211.615 123.766 FR 1010 ? 1.00 19.63 3  
HETATM 1741  C C16 . SPH R 1 . 128.685 212.381 122.460 FR 1010 ? 1.00 19.63 3  
HETATM 1742  C C17 . SPH R 1 . 129.012 211.480 121.282 FR 1010 ? 1.00 19.63 3  
HETATM 1743  C C18 . SPH R 1 . 128.602 212.110 119.959 FR 1010 ? 1.00 19.63 3  
HETATM 1744  C C1  . SPH S 1 . 157.708 149.957 140.342 FS 1010 ? 1.00 19.63 3  
HETATM 1745  O O1  . SPH S 1 . 157.347 149.139 141.429 FS 1010 ? 1.00 19.63 3  
HETATM 1746  C C2  . SPH S 1 . 156.527 150.104 139.389 FS 1010 ? 1.00 19.63 3  
HETATM 1747  N N2  . SPH S 1 . 155.716 151.240 139.782 FS 1010 ? 1.00 19.63 3  
HETATM 1748  C C3  . SPH S 1 . 156.990 150.288 137.950 FS 1010 ? 1.00 19.63 3  
HETATM 1749  O O3  . SPH S 1 . 157.866 149.257 137.561 FS 1010 ? 1.00 19.63 3  
HETATM 1750  C C4  . SPH S 1 . 155.809 150.341 137.035 FS 1010 ? 1.00 19.63 3  
HETATM 1751  C C5  . SPH S 1 . 155.940 149.770 135.693 FS 1010 ? 1.00 19.63 3  
HETATM 1752  C C6  . SPH S 1 . 157.085 150.230 134.834 FS 1010 ? 1.00 19.63 3  
HETATM 1753  C C7  . SPH S 1 . 157.104 149.369 133.587 FS 1010 ? 1.00 19.63 3  
HETATM 1754  C C8  . SPH S 1 . 156.766 150.174 132.352 FS 1010 ? 1.00 19.63 3  
HETATM 1755  C C9  . SPH S 1 . 156.825 149.265 131.144 FS 1010 ? 1.00 19.63 3  
HETATM 1756  C C10 . SPH S 1 . 156.544 150.034 129.873 FS 1010 ? 1.00 19.63 3  
HETATM 1757  C C11 . SPH S 1 . 156.369 149.071 128.718 FS 1010 ? 1.00 19.63 3  
HETATM 1758  C C12 . SPH S 1 . 156.736 149.734 127.409 FS 1010 ? 1.00 19.63 3  
HETATM 1759  C C13 . SPH S 1 . 156.248 148.909 126.238 FS 1010 ? 1.00 19.63 3  
HETATM 1760  C C14 . SPH S 1 . 156.587 149.598 124.931 FS 1010 ? 1.00 19.63 3  
HETATM 1761  C C15 . SPH S 1 . 156.383 148.649 123.766 FS 1010 ? 1.00 19.63 3  
HETATM 1762  C C16 . SPH S 1 . 156.288 149.415 122.460 FS 1010 ? 1.00 19.63 3  
HETATM 1763  C C17 . SPH S 1 . 156.615 148.514 121.282 FS 1010 ? 1.00 19.63 3  
HETATM 1764  C C18 . SPH S 1 . 156.205 149.144 119.959 FS 1010 ? 1.00 19.63 3  
HETATM 1765  C C1  . SPH T 1 . 71.247  180.568 140.342 FT 1010 ? 1.00 19.63 3  
HETATM 1766  O O1  . SPH T 1 . 70.886  179.750 141.429 FT 1010 ? 1.00 19.63 3  
HETATM 1767  C C2  . SPH T 1 . 70.066  180.715 139.389 FT 1010 ? 1.00 19.63 3  
HETATM 1768  N N2  . SPH T 1 . 69.255  181.851 139.782 FT 1010 ? 1.00 19.63 3  
HETATM 1769  C C3  . SPH T 1 . 70.529  180.899 137.950 FT 1010 ? 1.00 19.63 3  
HETATM 1770  O O3  . SPH T 1 . 71.405  179.868 137.561 FT 1010 ? 1.00 19.63 3  
HETATM 1771  C C4  . SPH T 1 . 69.348  180.952 137.035 FT 1010 ? 1.00 19.63 3  
HETATM 1772  C C5  . SPH T 1 . 69.479  180.381 135.693 FT 1010 ? 1.00 19.63 3  
HETATM 1773  C C6  . SPH T 1 . 70.624  180.841 134.834 FT 1010 ? 1.00 19.63 3  
HETATM 1774  C C7  . SPH T 1 . 70.643  179.980 133.587 FT 1010 ? 1.00 19.63 3  
HETATM 1775  C C8  . SPH T 1 . 70.305  180.785 132.352 FT 1010 ? 1.00 19.63 3  
HETATM 1776  C C9  . SPH T 1 . 70.364  179.876 131.144 FT 1010 ? 1.00 19.63 3  
HETATM 1777  C C10 . SPH T 1 . 70.083  180.645 129.873 FT 1010 ? 1.00 19.63 3  
HETATM 1778  C C11 . SPH T 1 . 69.908  179.682 128.718 FT 1010 ? 1.00 19.63 3  
HETATM 1779  C C12 . SPH T 1 . 70.275  180.345 127.409 FT 1010 ? 1.00 19.63 3  
HETATM 1780  C C13 . SPH T 1 . 69.787  179.520 126.238 FT 1010 ? 1.00 19.63 3  
HETATM 1781  C C14 . SPH T 1 . 70.126  180.209 124.931 FT 1010 ? 1.00 19.63 3  
HETATM 1782  C C15 . SPH T 1 . 69.922  179.260 123.766 FT 1010 ? 1.00 19.63 3  
HETATM 1783  C C16 . SPH T 1 . 69.827  180.026 122.460 FT 1010 ? 1.00 19.63 3  
HETATM 1784  C C17 . SPH T 1 . 70.154  179.125 121.282 FT 1010 ? 1.00 19.63 3  
HETATM 1785  C C18 . SPH T 1 . 69.744  179.755 119.959 FT 1010 ? 1.00 19.63 3  
HETATM 1786  C C1  . SPH U 1 . 50.406  138.144 140.342 FU 1010 ? 1.00 19.63 3  
HETATM 1787  O O1  . SPH U 1 . 50.045  137.326 141.429 FU 1010 ? 1.00 19.63 3  
HETATM 1788  C C2  . SPH U 1 . 49.225  138.291 139.389 FU 1010 ? 1.00 19.63 3  
HETATM 1789  N N2  . SPH U 1 . 48.414  139.427 139.782 FU 1010 ? 1.00 19.63 3  
HETATM 1790  C C3  . SPH U 1 . 49.688  138.475 137.950 FU 1010 ? 1.00 19.63 3  
HETATM 1791  O O3  . SPH U 1 . 50.564  137.444 137.561 FU 1010 ? 1.00 19.63 3  
HETATM 1792  C C4  . SPH U 1 . 48.507  138.528 137.035 FU 1010 ? 1.00 19.63 3  
HETATM 1793  C C5  . SPH U 1 . 48.638  137.957 135.693 FU 1010 ? 1.00 19.63 3  
HETATM 1794  C C6  . SPH U 1 . 49.783  138.417 134.834 FU 1010 ? 1.00 19.63 3  
HETATM 1795  C C7  . SPH U 1 . 49.802  137.556 133.587 FU 1010 ? 1.00 19.63 3  
HETATM 1796  C C8  . SPH U 1 . 49.464  138.361 132.352 FU 1010 ? 1.00 19.63 3  
HETATM 1797  C C9  . SPH U 1 . 49.523  137.452 131.144 FU 1010 ? 1.00 19.63 3  
HETATM 1798  C C10 . SPH U 1 . 49.242  138.221 129.873 FU 1010 ? 1.00 19.63 3  
HETATM 1799  C C11 . SPH U 1 . 49.067  137.258 128.718 FU 1010 ? 1.00 19.63 3  
HETATM 1800  C C12 . SPH U 1 . 49.434  137.921 127.409 FU 1010 ? 1.00 19.63 3  
HETATM 1801  C C13 . SPH U 1 . 48.946  137.096 126.238 FU 1010 ? 1.00 19.63 3  
HETATM 1802  C C14 . SPH U 1 . 49.285  137.785 124.931 FU 1010 ? 1.00 19.63 3  
HETATM 1803  C C15 . SPH U 1 . 49.081  136.836 123.766 FU 1010 ? 1.00 19.63 3  
HETATM 1804  C C16 . SPH U 1 . 48.986  137.602 122.460 FU 1010 ? 1.00 19.63 3  
HETATM 1805  C C17 . SPH U 1 . 49.313  136.701 121.282 FU 1010 ? 1.00 19.63 3  
HETATM 1806  C C18 . SPH U 1 . 48.903  137.331 119.959 FU 1010 ? 1.00 19.63 3  
HETATM 1807  C C1  . SPH V 1 . 161.161 224.673 140.342 FV 1010 ? 1.00 19.63 3  
HETATM 1808  O O1  . SPH V 1 . 160.800 223.855 141.429 FV 1010 ? 1.00 19.63 3  
HETATM 1809  C C2  . SPH V 1 . 159.980 224.820 139.389 FV 1010 ? 1.00 19.63 3  
HETATM 1810  N N2  . SPH V 1 . 159.169 225.956 139.782 FV 1010 ? 1.00 19.63 3  
HETATM 1811  C C3  . SPH V 1 . 160.443 225.004 137.950 FV 1010 ? 1.00 19.63 3  
HETATM 1812  O O3  . SPH V 1 . 161.319 223.973 137.561 FV 1010 ? 1.00 19.63 3  
HETATM 1813  C C4  . SPH V 1 . 159.262 225.057 137.035 FV 1010 ? 1.00 19.63 3  
HETATM 1814  C C5  . SPH V 1 . 159.393 224.486 135.693 FV 1010 ? 1.00 19.63 3  
HETATM 1815  C C6  . SPH V 1 . 160.538 224.946 134.834 FV 1010 ? 1.00 19.63 3  
HETATM 1816  C C7  . SPH V 1 . 160.557 224.085 133.587 FV 1010 ? 1.00 19.63 3  
HETATM 1817  C C8  . SPH V 1 . 160.219 224.890 132.352 FV 1010 ? 1.00 19.63 3  
HETATM 1818  C C9  . SPH V 1 . 160.278 223.981 131.144 FV 1010 ? 1.00 19.63 3  
HETATM 1819  C C10 . SPH V 1 . 159.997 224.750 129.873 FV 1010 ? 1.00 19.63 3  
HETATM 1820  C C11 . SPH V 1 . 159.822 223.787 128.718 FV 1010 ? 1.00 19.63 3  
HETATM 1821  C C12 . SPH V 1 . 160.189 224.450 127.409 FV 1010 ? 1.00 19.63 3  
HETATM 1822  C C13 . SPH V 1 . 159.701 223.625 126.238 FV 1010 ? 1.00 19.63 3  
HETATM 1823  C C14 . SPH V 1 . 160.040 224.314 124.931 FV 1010 ? 1.00 19.63 3  
HETATM 1824  C C15 . SPH V 1 . 159.836 223.365 123.766 FV 1010 ? 1.00 19.63 3  
HETATM 1825  C C16 . SPH V 1 . 159.741 224.131 122.460 FV 1010 ? 1.00 19.63 3  
HETATM 1826  C C17 . SPH V 1 . 160.068 223.230 121.282 FV 1010 ? 1.00 19.63 3  
HETATM 1827  C C18 . SPH V 1 . 159.658 223.860 119.959 FV 1010 ? 1.00 19.63 3  
HETATM 1828  C C1  . SPH W 1 . 52.075  105.146 140.342 FW 1010 ? 1.00 19.63 3  
HETATM 1829  O O1  . SPH W 1 . 51.714  104.328 141.429 FW 1010 ? 1.00 19.63 3  
HETATM 1830  C C2  . SPH W 1 . 50.894  105.293 139.389 FW 1010 ? 1.00 19.63 3  
HETATM 1831  N N2  . SPH W 1 . 50.083  106.429 139.782 FW 1010 ? 1.00 19.63 3  
HETATM 1832  C C3  . SPH W 1 . 51.357  105.477 137.950 FW 1010 ? 1.00 19.63 3  
HETATM 1833  O O3  . SPH W 1 . 52.233  104.446 137.561 FW 1010 ? 1.00 19.63 3  
HETATM 1834  C C4  . SPH W 1 . 50.176  105.530 137.035 FW 1010 ? 1.00 19.63 3  
HETATM 1835  C C5  . SPH W 1 . 50.307  104.959 135.693 FW 1010 ? 1.00 19.63 3  
HETATM 1836  C C6  . SPH W 1 . 51.452  105.419 134.834 FW 1010 ? 1.00 19.63 3  
HETATM 1837  C C7  . SPH W 1 . 51.471  104.558 133.587 FW 1010 ? 1.00 19.63 3  
HETATM 1838  C C8  . SPH W 1 . 51.133  105.363 132.352 FW 1010 ? 1.00 19.63 3  
HETATM 1839  C C9  . SPH W 1 . 51.192  104.454 131.144 FW 1010 ? 1.00 19.63 3  
HETATM 1840  C C10 . SPH W 1 . 50.911  105.223 129.873 FW 1010 ? 1.00 19.63 3  
HETATM 1841  C C11 . SPH W 1 . 50.736  104.260 128.718 FW 1010 ? 1.00 19.63 3  
HETATM 1842  C C12 . SPH W 1 . 51.103  104.923 127.409 FW 1010 ? 1.00 19.63 3  
HETATM 1843  C C13 . SPH W 1 . 50.615  104.098 126.238 FW 1010 ? 1.00 19.63 3  
HETATM 1844  C C14 . SPH W 1 . 50.954  104.787 124.931 FW 1010 ? 1.00 19.63 3  
HETATM 1845  C C15 . SPH W 1 . 50.750  103.838 123.766 FW 1010 ? 1.00 19.63 3  
HETATM 1846  C C16 . SPH W 1 . 50.655  104.604 122.460 FW 1010 ? 1.00 19.63 3  
HETATM 1847  C C17 . SPH W 1 . 50.982  103.703 121.282 FW 1010 ? 1.00 19.63 3  
HETATM 1848  C C18 . SPH W 1 . 50.572  104.333 119.959 FW 1010 ? 1.00 19.63 3  
HETATM 1849  C C1  . SPH X 1 . 180.689 143.865 140.342 FX 1010 ? 1.00 19.63 3  
HETATM 1850  O O1  . SPH X 1 . 180.328 143.047 141.429 FX 1010 ? 1.00 19.63 3  
HETATM 1851  C C2  . SPH X 1 . 179.508 144.012 139.389 FX 1010 ? 1.00 19.63 3  
HETATM 1852  N N2  . SPH X 1 . 178.697 145.148 139.782 FX 1010 ? 1.00 19.63 3  
HETATM 1853  C C3  . SPH X 1 . 179.971 144.196 137.950 FX 1010 ? 1.00 19.63 3  
HETATM 1854  O O3  . SPH X 1 . 180.847 143.165 137.561 FX 1010 ? 1.00 19.63 3  
HETATM 1855  C C4  . SPH X 1 . 178.790 144.249 137.035 FX 1010 ? 1.00 19.63 3  
HETATM 1856  C C5  . SPH X 1 . 178.921 143.678 135.693 FX 1010 ? 1.00 19.63 3  
HETATM 1857  C C6  . SPH X 1 . 180.066 144.138 134.834 FX 1010 ? 1.00 19.63 3  
HETATM 1858  C C7  . SPH X 1 . 180.085 143.277 133.587 FX 1010 ? 1.00 19.63 3  
HETATM 1859  C C8  . SPH X 1 . 179.747 144.082 132.352 FX 1010 ? 1.00 19.63 3  
HETATM 1860  C C9  . SPH X 1 . 179.806 143.173 131.144 FX 1010 ? 1.00 19.63 3  
HETATM 1861  C C10 . SPH X 1 . 179.525 143.942 129.873 FX 1010 ? 1.00 19.63 3  
HETATM 1862  C C11 . SPH X 1 . 179.350 142.979 128.718 FX 1010 ? 1.00 19.63 3  
HETATM 1863  C C12 . SPH X 1 . 179.717 143.642 127.409 FX 1010 ? 1.00 19.63 3  
HETATM 1864  C C13 . SPH X 1 . 179.229 142.817 126.238 FX 1010 ? 1.00 19.63 3  
HETATM 1865  C C14 . SPH X 1 . 179.568 143.506 124.931 FX 1010 ? 1.00 19.63 3  
HETATM 1866  C C15 . SPH X 1 . 179.364 142.557 123.766 FX 1010 ? 1.00 19.63 3  
HETATM 1867  C C16 . SPH X 1 . 179.269 143.323 122.460 FX 1010 ? 1.00 19.63 3  
HETATM 1868  C C17 . SPH X 1 . 179.596 142.422 121.282 FX 1010 ? 1.00 19.63 3  
HETATM 1869  C C18 . SPH X 1 . 179.186 143.052 119.959 FX 1010 ? 1.00 19.63 3  
HETATM 1870  C C1  . SPH Y 1 . 152.048 173.825 140.342 FY 1010 ? 1.00 19.63 3  
HETATM 1871  O O1  . SPH Y 1 . 151.687 173.007 141.429 FY 1010 ? 1.00 19.63 3  
HETATM 1872  C C2  . SPH Y 1 . 150.867 173.972 139.389 FY 1010 ? 1.00 19.63 3  
HETATM 1873  N N2  . SPH Y 1 . 150.056 175.108 139.782 FY 1010 ? 1.00 19.63 3  
HETATM 1874  C C3  . SPH Y 1 . 151.330 174.156 137.950 FY 1010 ? 1.00 19.63 3  
HETATM 1875  O O3  . SPH Y 1 . 152.206 173.125 137.561 FY 1010 ? 1.00 19.63 3  
HETATM 1876  C C4  . SPH Y 1 . 150.149 174.209 137.035 FY 1010 ? 1.00 19.63 3  
HETATM 1877  C C5  . SPH Y 1 . 150.280 173.638 135.693 FY 1010 ? 1.00 19.63 3  
HETATM 1878  C C6  . SPH Y 1 . 151.425 174.098 134.834 FY 1010 ? 1.00 19.63 3  
HETATM 1879  C C7  . SPH Y 1 . 151.444 173.237 133.587 FY 1010 ? 1.00 19.63 3  
HETATM 1880  C C8  . SPH Y 1 . 151.106 174.042 132.352 FY 1010 ? 1.00 19.63 3  
HETATM 1881  C C9  . SPH Y 1 . 151.165 173.133 131.144 FY 1010 ? 1.00 19.63 3  
HETATM 1882  C C10 . SPH Y 1 . 150.884 173.902 129.873 FY 1010 ? 1.00 19.63 3  
HETATM 1883  C C11 . SPH Y 1 . 150.709 172.939 128.718 FY 1010 ? 1.00 19.63 3  
HETATM 1884  C C12 . SPH Y 1 . 151.076 173.602 127.409 FY 1010 ? 1.00 19.63 3  
HETATM 1885  C C13 . SPH Y 1 . 150.588 172.777 126.238 FY 1010 ? 1.00 19.63 3  
HETATM 1886  C C14 . SPH Y 1 . 150.927 173.466 124.931 FY 1010 ? 1.00 19.63 3  
HETATM 1887  C C15 . SPH Y 1 . 150.723 172.517 123.766 FY 1010 ? 1.00 19.63 3  
HETATM 1888  C C16 . SPH Y 1 . 150.628 173.283 122.460 FY 1010 ? 1.00 19.63 3  
HETATM 1889  C C17 . SPH Y 1 . 150.955 172.382 121.282 FY 1010 ? 1.00 19.63 3  
HETATM 1890  C C18 . SPH Y 1 . 150.545 173.012 119.959 FY 1010 ? 1.00 19.63 3  
HETATM 1891  C C1  . SPH Z 1 . 144.382 160.301 140.342 FZ 1010 ? 1.00 19.63 3  
HETATM 1892  O O1  . SPH Z 1 . 144.021 159.483 141.429 FZ 1010 ? 1.00 19.63 3  
HETATM 1893  C C2  . SPH Z 1 . 143.201 160.448 139.389 FZ 1010 ? 1.00 19.63 3  
HETATM 1894  N N2  . SPH Z 1 . 142.390 161.584 139.782 FZ 1010 ? 1.00 19.63 3  
HETATM 1895  C C3  . SPH Z 1 . 143.664 160.632 137.950 FZ 1010 ? 1.00 19.63 3  
HETATM 1896  O O3  . SPH Z 1 . 144.540 159.601 137.561 FZ 1010 ? 1.00 19.63 3  
HETATM 1897  C C4  . SPH Z 1 . 142.483 160.685 137.035 FZ 1010 ? 1.00 19.63 3  
HETATM 1898  C C5  . SPH Z 1 . 142.614 160.114 135.693 FZ 1010 ? 1.00 19.63 3  
HETATM 1899  C C6  . SPH Z 1 . 143.759 160.574 134.834 FZ 1010 ? 1.00 19.63 3  
HETATM 1900  C C7  . SPH Z 1 . 143.778 159.713 133.587 FZ 1010 ? 1.00 19.63 3  
HETATM 1901  C C8  . SPH Z 1 . 143.440 160.518 132.352 FZ 1010 ? 1.00 19.63 3  
HETATM 1902  C C9  . SPH Z 1 . 143.499 159.609 131.144 FZ 1010 ? 1.00 19.63 3  
HETATM 1903  C C10 . SPH Z 1 . 143.218 160.378 129.873 FZ 1010 ? 1.00 19.63 3  
HETATM 1904  C C11 . SPH Z 1 . 143.043 159.415 128.718 FZ 1010 ? 1.00 19.63 3  
HETATM 1905  C C12 . SPH Z 1 . 143.410 160.078 127.409 FZ 1010 ? 1.00 19.63 3  
HETATM 1906  C C13 . SPH Z 1 . 142.922 159.253 126.238 FZ 1010 ? 1.00 19.63 3  
HETATM 1907  C C14 . SPH Z 1 . 143.261 159.942 124.931 FZ 1010 ? 1.00 19.63 3  
HETATM 1908  C C15 . SPH Z 1 . 143.057 158.993 123.766 FZ 1010 ? 1.00 19.63 3  
HETATM 1909  C C16 . SPH Z 1 . 142.962 159.759 122.460 FZ 1010 ? 1.00 19.63 3  
HETATM 1910  C C17 . SPH Z 1 . 143.289 158.858 121.282 FZ 1010 ? 1.00 19.63 3  
HETATM 1911  C C18 . SPH Z 1 . 142.879 159.488 119.959 FZ 1010 ? 1.00 19.63 3  
HETATM 1912  C C1  . SPH a 1 . 149.127 159.982 140.342 Fa 1010 ? 1.00 19.63 3  
HETATM 1913  O O1  . SPH a 1 . 148.766 159.164 141.429 Fa 1010 ? 1.00 19.63 3  
HETATM 1914  C C2  . SPH a 1 . 147.946 160.129 139.389 Fa 1010 ? 1.00 19.63 3  
HETATM 1915  N N2  . SPH a 1 . 147.135 161.265 139.782 Fa 1010 ? 1.00 19.63 3  
HETATM 1916  C C3  . SPH a 1 . 148.409 160.313 137.950 Fa 1010 ? 1.00 19.63 3  
HETATM 1917  O O3  . SPH a 1 . 149.285 159.282 137.561 Fa 1010 ? 1.00 19.63 3  
HETATM 1918  C C4  . SPH a 1 . 147.228 160.366 137.035 Fa 1010 ? 1.00 19.63 3  
HETATM 1919  C C5  . SPH a 1 . 147.359 159.795 135.693 Fa 1010 ? 1.00 19.63 3  
HETATM 1920  C C6  . SPH a 1 . 148.504 160.255 134.834 Fa 1010 ? 1.00 19.63 3  
HETATM 1921  C C7  . SPH a 1 . 148.523 159.394 133.587 Fa 1010 ? 1.00 19.63 3  
HETATM 1922  C C8  . SPH a 1 . 148.185 160.199 132.352 Fa 1010 ? 1.00 19.63 3  
HETATM 1923  C C9  . SPH a 1 . 148.244 159.290 131.144 Fa 1010 ? 1.00 19.63 3  
HETATM 1924  C C10 . SPH a 1 . 147.963 160.059 129.873 Fa 1010 ? 1.00 19.63 3  
HETATM 1925  C C11 . SPH a 1 . 147.788 159.096 128.718 Fa 1010 ? 1.00 19.63 3  
HETATM 1926  C C12 . SPH a 1 . 148.155 159.759 127.409 Fa 1010 ? 1.00 19.63 3  
HETATM 1927  C C13 . SPH a 1 . 147.667 158.934 126.238 Fa 1010 ? 1.00 19.63 3  
HETATM 1928  C C14 . SPH a 1 . 148.006 159.623 124.931 Fa 1010 ? 1.00 19.63 3  
HETATM 1929  C C15 . SPH a 1 . 147.802 158.674 123.766 Fa 1010 ? 1.00 19.63 3  
HETATM 1930  C C16 . SPH a 1 . 147.707 159.440 122.460 Fa 1010 ? 1.00 19.63 3  
HETATM 1931  C C17 . SPH a 1 . 148.034 158.539 121.282 Fa 1010 ? 1.00 19.63 3  
HETATM 1932  C C18 . SPH a 1 . 147.624 159.169 119.959 Fa 1010 ? 1.00 19.63 3  
HETATM 1933  C C1  . SPH b 1 . 178.520 204.411 140.342 Fb 1010 ? 1.00 19.63 3  
HETATM 1934  O O1  . SPH b 1 . 178.159 203.593 141.429 Fb 1010 ? 1.00 19.63 3  
HETATM 1935  C C2  . SPH b 1 . 177.339 204.558 139.389 Fb 1010 ? 1.00 19.63 3  
HETATM 1936  N N2  . SPH b 1 . 176.528 205.694 139.782 Fb 1010 ? 1.00 19.63 3  
HETATM 1937  C C3  . SPH b 1 . 177.802 204.742 137.950 Fb 1010 ? 1.00 19.63 3  
HETATM 1938  O O3  . SPH b 1 . 178.678 203.711 137.561 Fb 1010 ? 1.00 19.63 3  
HETATM 1939  C C4  . SPH b 1 . 176.621 204.795 137.035 Fb 1010 ? 1.00 19.63 3  
HETATM 1940  C C5  . SPH b 1 . 176.752 204.224 135.693 Fb 1010 ? 1.00 19.63 3  
HETATM 1941  C C6  . SPH b 1 . 177.897 204.684 134.834 Fb 1010 ? 1.00 19.63 3  
HETATM 1942  C C7  . SPH b 1 . 177.916 203.823 133.587 Fb 1010 ? 1.00 19.63 3  
HETATM 1943  C C8  . SPH b 1 . 177.578 204.628 132.352 Fb 1010 ? 1.00 19.63 3  
HETATM 1944  C C9  . SPH b 1 . 177.637 203.719 131.144 Fb 1010 ? 1.00 19.63 3  
HETATM 1945  C C10 . SPH b 1 . 177.356 204.488 129.873 Fb 1010 ? 1.00 19.63 3  
HETATM 1946  C C11 . SPH b 1 . 177.181 203.525 128.718 Fb 1010 ? 1.00 19.63 3  
HETATM 1947  C C12 . SPH b 1 . 177.548 204.188 127.409 Fb 1010 ? 1.00 19.63 3  
HETATM 1948  C C13 . SPH b 1 . 177.060 203.363 126.238 Fb 1010 ? 1.00 19.63 3  
HETATM 1949  C C14 . SPH b 1 . 177.399 204.052 124.931 Fb 1010 ? 1.00 19.63 3  
HETATM 1950  C C15 . SPH b 1 . 177.195 203.103 123.766 Fb 1010 ? 1.00 19.63 3  
HETATM 1951  C C16 . SPH b 1 . 177.100 203.869 122.460 Fb 1010 ? 1.00 19.63 3  
HETATM 1952  C C17 . SPH b 1 . 177.427 202.968 121.282 Fb 1010 ? 1.00 19.63 3  
HETATM 1953  C C18 . SPH b 1 . 177.017 203.598 119.959 Fb 1010 ? 1.00 19.63 3  
HETATM 1954  C C1  . SPH c 1 . 138.115 198.106 140.342 Fc 1010 ? 1.00 19.63 3  
HETATM 1955  O O1  . SPH c 1 . 137.754 197.288 141.429 Fc 1010 ? 1.00 19.63 3  
HETATM 1956  C C2  . SPH c 1 . 136.934 198.253 139.389 Fc 1010 ? 1.00 19.63 3  
HETATM 1957  N N2  . SPH c 1 . 136.123 199.389 139.782 Fc 1010 ? 1.00 19.63 3  
HETATM 1958  C C3  . SPH c 1 . 137.397 198.437 137.950 Fc 1010 ? 1.00 19.63 3  
HETATM 1959  O O3  . SPH c 1 . 138.273 197.406 137.561 Fc 1010 ? 1.00 19.63 3  
HETATM 1960  C C4  . SPH c 1 . 136.216 198.490 137.035 Fc 1010 ? 1.00 19.63 3  
HETATM 1961  C C5  . SPH c 1 . 136.347 197.919 135.693 Fc 1010 ? 1.00 19.63 3  
HETATM 1962  C C6  . SPH c 1 . 137.492 198.379 134.834 Fc 1010 ? 1.00 19.63 3  
HETATM 1963  C C7  . SPH c 1 . 137.511 197.518 133.587 Fc 1010 ? 1.00 19.63 3  
HETATM 1964  C C8  . SPH c 1 . 137.173 198.323 132.352 Fc 1010 ? 1.00 19.63 3  
HETATM 1965  C C9  . SPH c 1 . 137.232 197.414 131.144 Fc 1010 ? 1.00 19.63 3  
HETATM 1966  C C10 . SPH c 1 . 136.951 198.183 129.873 Fc 1010 ? 1.00 19.63 3  
HETATM 1967  C C11 . SPH c 1 . 136.776 197.220 128.718 Fc 1010 ? 1.00 19.63 3  
HETATM 1968  C C12 . SPH c 1 . 137.143 197.883 127.409 Fc 1010 ? 1.00 19.63 3  
HETATM 1969  C C13 . SPH c 1 . 136.655 197.058 126.238 Fc 1010 ? 1.00 19.63 3  
HETATM 1970  C C14 . SPH c 1 . 136.994 197.747 124.931 Fc 1010 ? 1.00 19.63 3  
HETATM 1971  C C15 . SPH c 1 . 136.790 196.798 123.766 Fc 1010 ? 1.00 19.63 3  
HETATM 1972  C C16 . SPH c 1 . 136.695 197.564 122.460 Fc 1010 ? 1.00 19.63 3  
HETATM 1973  C C17 . SPH c 1 . 137.022 196.663 121.282 Fc 1010 ? 1.00 19.63 3  
HETATM 1974  C C18 . SPH c 1 . 136.612 197.293 119.959 Fc 1010 ? 1.00 19.63 3  
HETATM 1975  C C1  . SPH d 1 . 72.930  175.808 140.342 Fd 1010 ? 1.00 19.63 3  
HETATM 1976  O O1  . SPH d 1 . 72.569  174.990 141.429 Fd 1010 ? 1.00 19.63 3  
HETATM 1977  C C2  . SPH d 1 . 71.749  175.955 139.389 Fd 1010 ? 1.00 19.63 3  
HETATM 1978  N N2  . SPH d 1 . 70.938  177.091 139.782 Fd 1010 ? 1.00 19.63 3  
HETATM 1979  C C3  . SPH d 1 . 72.212  176.139 137.950 Fd 1010 ? 1.00 19.63 3  
HETATM 1980  O O3  . SPH d 1 . 73.088  175.108 137.561 Fd 1010 ? 1.00 19.63 3  
HETATM 1981  C C4  . SPH d 1 . 71.031  176.192 137.035 Fd 1010 ? 1.00 19.63 3  
HETATM 1982  C C5  . SPH d 1 . 71.162  175.621 135.693 Fd 1010 ? 1.00 19.63 3  
HETATM 1983  C C6  . SPH d 1 . 72.307  176.081 134.834 Fd 1010 ? 1.00 19.63 3  
HETATM 1984  C C7  . SPH d 1 . 72.326  175.220 133.587 Fd 1010 ? 1.00 19.63 3  
HETATM 1985  C C8  . SPH d 1 . 71.988  176.025 132.352 Fd 1010 ? 1.00 19.63 3  
HETATM 1986  C C9  . SPH d 1 . 72.047  175.116 131.144 Fd 1010 ? 1.00 19.63 3  
HETATM 1987  C C10 . SPH d 1 . 71.766  175.885 129.873 Fd 1010 ? 1.00 19.63 3  
HETATM 1988  C C11 . SPH d 1 . 71.591  174.922 128.718 Fd 1010 ? 1.00 19.63 3  
HETATM 1989  C C12 . SPH d 1 . 71.958  175.585 127.409 Fd 1010 ? 1.00 19.63 3  
HETATM 1990  C C13 . SPH d 1 . 71.470  174.760 126.238 Fd 1010 ? 1.00 19.63 3  
HETATM 1991  C C14 . SPH d 1 . 71.809  175.449 124.931 Fd 1010 ? 1.00 19.63 3  
HETATM 1992  C C15 . SPH d 1 . 71.605  174.500 123.766 Fd 1010 ? 1.00 19.63 3  
HETATM 1993  C C16 . SPH d 1 . 71.510  175.266 122.460 Fd 1010 ? 1.00 19.63 3  
HETATM 1994  C C17 . SPH d 1 . 71.837  174.365 121.282 Fd 1010 ? 1.00 19.63 3  
HETATM 1995  C C18 . SPH d 1 . 71.427  174.995 119.959 Fd 1010 ? 1.00 19.63 3  
HETATM 1996  C C1  . SPH e 1 . 181.304 207.568 141.816 Fe 1010 ? 1.00 19.63 3  
HETATM 1997  O O1  . SPH e 1 . 180.943 206.750 142.903 Fe 1010 ? 1.00 19.63 3  
HETATM 1998  C C2  . SPH e 1 . 180.123 207.715 140.863 Fe 1010 ? 1.00 19.63 3  
HETATM 1999  N N2  . SPH e 1 . 179.312 208.851 141.256 Fe 1010 ? 1.00 19.63 3  
HETATM 2000  C C3  . SPH e 1 . 180.586 207.899 139.424 Fe 1010 ? 1.00 19.63 3  
HETATM 2001  O O3  . SPH e 1 . 181.462 206.868 139.035 Fe 1010 ? 1.00 19.63 3  
HETATM 2002  C C4  . SPH e 1 . 179.405 207.952 138.509 Fe 1010 ? 1.00 19.63 3  
HETATM 2003  C C5  . SPH e 1 . 179.536 207.381 137.167 Fe 1010 ? 1.00 19.63 3  
HETATM 2004  C C6  . SPH e 1 . 180.681 207.841 136.308 Fe 1010 ? 1.00 19.63 3  
HETATM 2005  C C7  . SPH e 1 . 180.700 206.980 135.061 Fe 1010 ? 1.00 19.63 3  
HETATM 2006  C C8  . SPH e 1 . 180.362 207.785 133.826 Fe 1010 ? 1.00 19.63 3  
HETATM 2007  C C9  . SPH e 1 . 180.421 206.876 132.618 Fe 1010 ? 1.00 19.63 3  
HETATM 2008  C C10 . SPH e 1 . 180.140 207.645 131.347 Fe 1010 ? 1.00 19.63 3  
HETATM 2009  C C11 . SPH e 1 . 179.965 206.682 130.192 Fe 1010 ? 1.00 19.63 3  
HETATM 2010  C C12 . SPH e 1 . 180.332 207.345 128.883 Fe 1010 ? 1.00 19.63 3  
HETATM 2011  C C13 . SPH e 1 . 179.844 206.520 127.712 Fe 1010 ? 1.00 19.63 3  
HETATM 2012  C C14 . SPH e 1 . 180.183 207.209 126.405 Fe 1010 ? 1.00 19.63 3  
HETATM 2013  C C15 . SPH e 1 . 179.979 206.260 125.240 Fe 1010 ? 1.00 19.63 3  
HETATM 2014  C C16 . SPH e 1 . 179.884 207.026 123.934 Fe 1010 ? 1.00 19.63 3  
HETATM 2015  C C17 . SPH e 1 . 180.211 206.125 122.756 Fe 1010 ? 1.00 19.63 3  
HETATM 2016  C C18 . SPH e 1 . 179.801 206.755 121.433 Fe 1010 ? 1.00 19.63 3  
HETATM 2017  C C1  . SPH 1 1 . 155.316 87.280  140.395 F1 1010 ? 1.00 19.63 4  
HETATM 2018  O O1  . SPH 1 1 . 156.222 86.968  141.425 F1 1010 ? 1.00 19.63 4  
HETATM 2019  C C2  . SPH 1 1 . 155.171 86.091  139.453 F1 1010 ? 1.00 19.63 4  
HETATM 2020  N N2  . SPH 1 1 . 154.110 85.219  139.919 F1 1010 ? 1.00 19.63 4  
HETATM 2021  C C3  . SPH 1 1 . 154.867 86.539  138.029 F1 1010 ? 1.00 19.63 4  
HETATM 2022  O O3  . SPH 1 1 . 155.821 87.469  137.574 F1 1010 ? 1.00 19.63 4  
HETATM 2023  C C4  . SPH 1 1 . 154.819 85.354  137.119 F1 1010 ? 1.00 19.63 4  
HETATM 2024  C C5  . SPH 1 1 . 155.292 85.513  135.742 F1 1010 ? 1.00 19.63 4  
HETATM 2025  C C6  . SPH 1 1 . 154.715 86.629  134.917 F1 1010 ? 1.00 19.63 4  
HETATM 2026  C C7  . SPH 1 1 . 155.489 86.691  133.615 F1 1010 ? 1.00 19.63 4  
HETATM 2027  C C8  . SPH 1 1 . 154.624 86.307  132.436 F1 1010 ? 1.00 19.63 4  
HETATM 2028  C C9  . SPH 1 1 . 155.447 86.413  131.171 F1 1010 ? 1.00 19.63 4  
HETATM 2029  C C10 . SPH 1 1 . 154.613 86.086  129.953 F1 1010 ? 1.00 19.63 4  
HETATM 2030  C C11 . SPH 1 1 . 155.505 85.962  128.737 F1 1010 ? 1.00 19.63 4  
HETATM 2031  C C12 . SPH 1 1 . 154.739 86.288  127.475 F1 1010 ? 1.00 19.63 4  
HETATM 2032  C C13 . SPH 1 1 . 155.510 85.843  126.251 F1 1010 ? 1.00 19.63 4  
HETATM 2033  C C14 . SPH 1 1 . 154.719 86.140  124.993 F1 1010 ? 1.00 19.63 4  
HETATM 2034  C C15 . SPH 1 1 . 155.599 85.986  123.768 F1 1010 ? 1.00 19.63 4  
HETATM 2035  C C16 . SPH 1 1 . 154.755 85.846  122.515 F1 1010 ? 1.00 19.63 4  
HETATM 2036  C C17 . SPH 1 1 . 155.557 86.218  121.280 F1 1010 ? 1.00 19.63 4  
HETATM 2037  C C18 . SPH 1 1 . 154.864 85.770  120.001 F1 1010 ? 1.00 19.63 4  
HETATM 2038  C C1  . SPH 2 1 . 159.706 85.411  140.110 F2 1010 ? 1.00 19.63 4  
HETATM 2039  O O1  . SPH 2 1 . 160.613 85.099  141.140 F2 1010 ? 1.00 19.63 4  
HETATM 2040  C C2  . SPH 2 1 . 159.562 84.222  139.168 F2 1010 ? 1.00 19.63 4  
HETATM 2041  N N2  . SPH 2 1 . 158.500 83.350  139.634 F2 1010 ? 1.00 19.63 4  
HETATM 2042  C C3  . SPH 2 1 . 159.258 84.670  137.744 F2 1010 ? 1.00 19.63 4  
HETATM 2043  O O3  . SPH 2 1 . 160.212 85.600  137.289 F2 1010 ? 1.00 19.63 4  
HETATM 2044  C C4  . SPH 2 1 . 159.209 83.486  136.834 F2 1010 ? 1.00 19.63 4  
HETATM 2045  C C5  . SPH 2 1 . 159.683 83.644  135.457 F2 1010 ? 1.00 19.63 4  
HETATM 2046  C C6  . SPH 2 1 . 159.106 84.760  134.631 F2 1010 ? 1.00 19.63 4  
HETATM 2047  C C7  . SPH 2 1 . 159.880 84.823  133.330 F2 1010 ? 1.00 19.63 4  
HETATM 2048  C C8  . SPH 2 1 . 159.015 84.438  132.151 F2 1010 ? 1.00 19.63 4  
HETATM 2049  C C9  . SPH 2 1 . 159.838 84.544  130.885 F2 1010 ? 1.00 19.63 4  
HETATM 2050  C C10 . SPH 2 1 . 159.003 84.218  129.668 F2 1010 ? 1.00 19.63 4  
HETATM 2051  C C11 . SPH 2 1 . 159.896 84.093  128.451 F2 1010 ? 1.00 19.63 4  
HETATM 2052  C C12 . SPH 2 1 . 159.129 84.419  127.189 F2 1010 ? 1.00 19.63 4  
HETATM 2053  C C13 . SPH 2 1 . 159.901 83.974  125.966 F2 1010 ? 1.00 19.63 4  
HETATM 2054  C C14 . SPH 2 1 . 159.109 84.271  124.708 F2 1010 ? 1.00 19.63 4  
HETATM 2055  C C15 . SPH 2 1 . 159.990 84.117  123.482 F2 1010 ? 1.00 19.63 4  
HETATM 2056  C C16 . SPH 2 1 . 159.146 83.977  122.230 F2 1010 ? 1.00 19.63 4  
HETATM 2057  C C17 . SPH 2 1 . 159.947 84.350  120.995 F2 1010 ? 1.00 19.63 4  
HETATM 2058  C C18 . SPH 2 1 . 159.255 83.901  119.716 F2 1010 ? 1.00 19.63 4  
HETATM 2059  C C1  . SPH 3 1 . 145.036 78.112  140.488 F3 1010 ? 1.00 19.63 4  
HETATM 2060  O O1  . SPH 3 1 . 145.958 77.781  141.499 F3 1010 ? 1.00 19.63 4  
HETATM 2061  C C2  . SPH 3 1 . 144.872 76.938  139.530 F3 1010 ? 1.00 19.63 4  
HETATM 2062  N N2  . SPH 3 1 . 143.815 76.063  140.000 F3 1010 ? 1.00 19.63 4  
HETATM 2063  C C3  . SPH 3 1 . 144.548 77.409  138.119 F3 1010 ? 1.00 19.63 4  
HETATM 2064  O O3  . SPH 3 1 . 145.497 78.343  137.663 F3 1010 ? 1.00 19.63 4  
HETATM 2065  C C4  . SPH 3 1 . 144.480 76.238  137.191 F3 1010 ? 1.00 19.63 4  
HETATM 2066  C C5  . SPH 3 1 . 144.932 76.416  135.810 F3 1010 ? 1.00 19.63 4  
HETATM 2067  C C6  . SPH 3 1 . 144.345 77.546  135.011 F3 1010 ? 1.00 19.63 4  
HETATM 2068  C C7  . SPH 3 1 . 145.099 77.627  133.698 F3 1010 ? 1.00 19.63 4  
HETATM 2069  C C8  . SPH 3 1 . 144.214 77.263  132.527 F3 1010 ? 1.00 19.63 4  
HETATM 2070  C C9  . SPH 3 1 . 145.017 77.384  131.251 F3 1010 ? 1.00 19.63 4  
HETATM 2071  C C10 . SPH 3 1 . 144.162 77.080  130.042 F3 1010 ? 1.00 19.63 4  
HETATM 2072  C C11 . SPH 3 1 . 145.034 76.970  128.810 F3 1010 ? 1.00 19.63 4  
HETATM 2073  C C12 . SPH 3 1 . 144.249 77.318  127.565 F3 1010 ? 1.00 19.63 4  
HETATM 2074  C C13 . SPH 3 1 . 144.999 76.889  126.323 F3 1010 ? 1.00 19.63 4  
HETATM 2075  C C14 . SPH 3 1 . 144.189 77.209  125.082 F3 1010 ? 1.00 19.63 4  
HETATM 2076  C C15 . SPH 3 1 . 145.048 77.070  123.841 F3 1010 ? 1.00 19.63 4  
HETATM 2077  C C16 . SPH 3 1 . 144.184 76.951  122.600 F3 1010 ? 1.00 19.63 4  
HETATM 2078  C C17 . SPH 3 1 . 144.968 77.340  121.358 F3 1010 ? 1.00 19.63 4  
HETATM 2079  C C18 . SPH 3 1 . 144.253 76.914  120.084 F3 1010 ? 1.00 19.63 4  
HETATM 2080  C C1  . SPH 5 1 . 151.836 83.586  140.632 F5 1010 ? 1.00 19.63 4  
HETATM 2081  O O1  . SPH 5 1 . 152.742 83.273  141.662 F5 1010 ? 1.00 19.63 4  
HETATM 2082  C C2  . SPH 5 1 . 151.692 82.397  139.690 F5 1010 ? 1.00 19.63 4  
HETATM 2083  N N2  . SPH 5 1 . 150.630 81.525  140.156 F5 1010 ? 1.00 19.63 4  
HETATM 2084  C C3  . SPH 5 1 . 151.388 82.845  138.267 F5 1010 ? 1.00 19.63 4  
HETATM 2085  O O3  . SPH 5 1 . 152.342 83.775  137.811 F5 1010 ? 1.00 19.63 4  
HETATM 2086  C C4  . SPH 5 1 . 151.340 81.660  137.356 F5 1010 ? 1.00 19.63 4  
HETATM 2087  C C5  . SPH 5 1 . 151.813 81.819  135.979 F5 1010 ? 1.00 19.63 4  
HETATM 2088  C C6  . SPH 5 1 . 151.235 82.934  135.154 F5 1010 ? 1.00 19.63 4  
HETATM 2089  C C7  . SPH 5 1 . 152.010 82.997  133.853 F5 1010 ? 1.00 19.63 4  
HETATM 2090  C C8  . SPH 5 1 . 151.144 82.613  132.673 F5 1010 ? 1.00 19.63 4  
HETATM 2091  C C9  . SPH 5 1 . 151.968 82.719  131.408 F5 1010 ? 1.00 19.63 4  
HETATM 2092  C C10 . SPH 5 1 . 151.133 82.393  130.190 F5 1010 ? 1.00 19.63 4  
HETATM 2093  C C11 . SPH 5 1 . 152.026 82.268  128.974 F5 1010 ? 1.00 19.63 4  
HETATM 2094  C C12 . SPH 5 1 . 151.259 82.594  127.712 F5 1010 ? 1.00 19.63 4  
HETATM 2095  C C13 . SPH 5 1 . 152.030 82.149  126.488 F5 1010 ? 1.00 19.63 4  
HETATM 2096  C C14 . SPH 5 1 . 151.240 82.446  125.230 F5 1010 ? 1.00 19.63 4  
HETATM 2097  C C15 . SPH 5 1 . 152.119 82.291  124.005 F5 1010 ? 1.00 19.63 4  
HETATM 2098  C C16 . SPH 5 1 . 151.275 82.151  122.752 F5 1010 ? 1.00 19.63 4  
HETATM 2099  C C17 . SPH 5 1 . 152.077 82.523  121.517 F5 1010 ? 1.00 19.63 4  
HETATM 2100  C C18 . SPH 5 1 . 151.385 82.076  120.238 F5 1010 ? 1.00 19.63 4  
HETATM 2101  C C1  . SPH 6 1 . 139.990 62.764  139.776 F6 1010 ? 1.00 19.63 4  
HETATM 2102  O O1  . SPH 6 1 . 140.943 62.480  140.772 F6 1010 ? 1.00 19.63 4  
HETATM 2103  C C2  . SPH 6 1 . 139.912 61.606  138.788 F6 1010 ? 1.00 19.63 4  
HETATM 2104  N N2  . SPH 6 1 . 138.932 60.638  139.240 F6 1010 ? 1.00 19.63 4  
HETATM 2105  C C3  . SPH 6 1 . 139.540 62.087  137.392 F6 1010 ? 1.00 19.63 4  
HETATM 2106  O O3  . SPH 6 1 . 140.408 63.105  136.955 F6 1010 ? 1.00 19.63 4  
HETATM 2107  C C4  . SPH 6 1 . 139.557 60.940  136.433 F6 1010 ? 1.00 19.63 4  
HETATM 2108  C C5  . SPH 6 1 . 139.982 61.190  135.054 F6 1010 ? 1.00 19.63 4  
HETATM 2109  C C6  . SPH 6 1 . 139.301 62.291  134.290 F6 1010 ? 1.00 19.63 4  
HETATM 2110  C C7  . SPH 6 1 . 140.036 62.466  132.976 F6 1010 ? 1.00 19.63 4  
HETATM 2111  C C8  . SPH 6 1 . 139.172 62.063  131.800 F6 1010 ? 1.00 19.63 4  
HETATM 2112  C C9  . SPH 6 1 . 139.952 62.283  130.523 F6 1010 ? 1.00 19.63 4  
HETATM 2113  C C10 . SPH 6 1 . 139.114 61.944  129.311 F6 1010 ? 1.00 19.63 4  
HETATM 2114  C C11 . SPH 6 1 . 139.982 61.936  128.071 F6 1010 ? 1.00 19.63 4  
HETATM 2115  C C12 . SPH 6 1 . 139.161 62.254  126.841 F6 1010 ? 1.00 19.63 4  
HETATM 2116  C C13 . SPH 6 1 . 139.933 61.919  125.583 F6 1010 ? 1.00 19.63 4  
HETATM 2117  C C14 . SPH 6 1 . 139.090 62.206  124.357 F6 1010 ? 1.00 19.63 4  
HETATM 2118  C C15 . SPH 6 1 . 139.947 62.169  123.107 F6 1010 ? 1.00 19.63 4  
HETATM 2119  C C16 . SPH 6 1 . 139.085 62.015  121.868 F6 1010 ? 1.00 19.63 4  
HETATM 2120  C C17 . SPH 6 1 . 139.825 62.498  120.633 F6 1010 ? 1.00 19.63 4  
HETATM 2121  C C18 . SPH 6 1 . 139.135 62.051  119.352 F6 1010 ? 1.00 19.63 4  
HETATM 2122  C C1  . SPH 8 1 . 160.601 80.910  140.060 F8 1010 ? 1.00 19.63 4  
HETATM 2123  O O1  . SPH 8 1 . 161.507 80.598  141.090 F8 1010 ? 1.00 19.63 4  
HETATM 2124  C C2  . SPH 8 1 . 160.456 79.721  139.117 F8 1010 ? 1.00 19.63 4  
HETATM 2125  N N2  . SPH 8 1 . 159.395 78.850  139.584 F8 1010 ? 1.00 19.63 4  
HETATM 2126  C C3  . SPH 8 1 . 160.153 80.169  137.694 F8 1010 ? 1.00 19.63 4  
HETATM 2127  O O3  . SPH 8 1 . 161.107 81.100  137.239 F8 1010 ? 1.00 19.63 4  
HETATM 2128  C C4  . SPH 8 1 . 160.105 78.986  136.783 F8 1010 ? 1.00 19.63 4  
HETATM 2129  C C5  . SPH 8 1 . 160.578 79.143  135.407 F8 1010 ? 1.00 19.63 4  
HETATM 2130  C C6  . SPH 8 1 . 160.000 80.259  134.581 F8 1010 ? 1.00 19.63 4  
HETATM 2131  C C7  . SPH 8 1 . 160.774 80.322  133.280 F8 1010 ? 1.00 19.63 4  
HETATM 2132  C C8  . SPH 8 1 . 159.909 79.938  132.100 F8 1010 ? 1.00 19.63 4  
HETATM 2133  C C9  . SPH 8 1 . 160.732 80.043  130.835 F8 1010 ? 1.00 19.63 4  
HETATM 2134  C C10 . SPH 8 1 . 159.898 79.717  129.617 F8 1010 ? 1.00 19.63 4  
HETATM 2135  C C11 . SPH 8 1 . 160.790 79.592  128.401 F8 1010 ? 1.00 19.63 4  
HETATM 2136  C C12 . SPH 8 1 . 160.024 79.918  127.139 F8 1010 ? 1.00 19.63 4  
HETATM 2137  C C13 . SPH 8 1 . 160.795 79.473  125.916 F8 1010 ? 1.00 19.63 4  
HETATM 2138  C C14 . SPH 8 1 . 160.004 79.770  124.657 F8 1010 ? 1.00 19.63 4  
HETATM 2139  C C15 . SPH 8 1 . 160.884 79.616  123.432 F8 1010 ? 1.00 19.63 4  
HETATM 2140  C C16 . SPH 8 1 . 160.040 79.476  122.179 F8 1010 ? 1.00 19.63 4  
HETATM 2141  C C17 . SPH 8 1 . 160.842 79.849  120.945 F8 1010 ? 1.00 19.63 4  
HETATM 2142  C C18 . SPH 8 1 . 160.150 79.401  119.666 F8 1010 ? 1.00 19.63 4  
HETATM 2143  C C1  . SPH 9 1 . 149.415 76.233  140.104 F9 1010 ? 1.00 19.63 4  
HETATM 2144  O O1  . SPH 9 1 . 150.336 75.901  141.115 F9 1010 ? 1.00 19.63 4  
HETATM 2145  C C2  . SPH 9 1 . 149.250 75.058  139.147 F9 1010 ? 1.00 19.63 4  
HETATM 2146  N N2  . SPH 9 1 . 148.194 74.184  139.617 F9 1010 ? 1.00 19.63 4  
HETATM 2147  C C3  . SPH 9 1 . 148.926 75.529  137.735 F9 1010 ? 1.00 19.63 4  
HETATM 2148  O O3  . SPH 9 1 . 149.875 76.463  137.279 F9 1010 ? 1.00 19.63 4  
HETATM 2149  C C4  . SPH 9 1 . 148.858 74.359  136.808 F9 1010 ? 1.00 19.63 4  
HETATM 2150  C C5  . SPH 9 1 . 149.310 74.536  135.426 F9 1010 ? 1.00 19.63 4  
HETATM 2151  C C6  . SPH 9 1 . 148.723 75.666  134.627 F9 1010 ? 1.00 19.63 4  
HETATM 2152  C C7  . SPH 9 1 . 149.477 75.747  133.315 F9 1010 ? 1.00 19.63 4  
HETATM 2153  C C8  . SPH 9 1 . 148.593 75.383  132.143 F9 1010 ? 1.00 19.63 4  
HETATM 2154  C C9  . SPH 9 1 . 149.395 75.505  130.867 F9 1010 ? 1.00 19.63 4  
HETATM 2155  C C10 . SPH 9 1 . 148.540 75.200  129.658 F9 1010 ? 1.00 19.63 4  
HETATM 2156  C C11 . SPH 9 1 . 149.413 75.090  128.426 F9 1010 ? 1.00 19.63 4  
HETATM 2157  C C12 . SPH 9 1 . 148.627 75.439  127.181 F9 1010 ? 1.00 19.63 4  
HETATM 2158  C C13 . SPH 9 1 . 149.378 75.009  125.939 F9 1010 ? 1.00 19.63 4  
HETATM 2159  C C14 . SPH 9 1 . 148.567 75.329  124.698 F9 1010 ? 1.00 19.63 4  
HETATM 2160  C C15 . SPH 9 1 . 149.427 75.189  123.457 F9 1010 ? 1.00 19.63 4  
HETATM 2161  C C16 . SPH 9 1 . 148.562 75.071  122.216 F9 1010 ? 1.00 19.63 4  
HETATM 2162  C C17 . SPH 9 1 . 149.346 75.460  120.974 F9 1010 ? 1.00 19.63 4  
HETATM 2163  C C18 . SPH 9 1 . 148.631 75.034  119.700 F9 1010 ? 1.00 19.63 4  
HETATM 2164  C C1  . SPH A 1 . 142.264 70.728  140.318 FA 1010 ? 1.00 19.63 4  
HETATM 2165  O O1  . SPH A 1 . 143.190 70.453  141.342 FA 1010 ? 1.00 19.63 4  
HETATM 2166  C C2  . SPH A 1 . 142.177 69.541  139.365 FA 1010 ? 1.00 19.63 4  
HETATM 2167  N N2  . SPH A 1 . 141.163 68.613  139.828 FA 1010 ? 1.00 19.63 4  
HETATM 2168  C C3  . SPH A 1 . 141.844 69.986  137.947 FA 1010 ? 1.00 19.63 4  
HETATM 2169  O O3  . SPH A 1 . 142.747 70.968  137.497 FA 1010 ? 1.00 19.63 4  
HETATM 2170  C C4  . SPH A 1 . 141.852 68.809  137.026 FA 1010 ? 1.00 19.63 4  
HETATM 2171  C C5  . SPH A 1 . 142.311 69.003  135.649 FA 1010 ? 1.00 19.63 4  
HETATM 2172  C C6  . SPH A 1 . 141.673 70.096  134.836 FA 1010 ? 1.00 19.63 4  
HETATM 2173  C C7  . SPH A 1 . 142.438 70.209  133.532 FA 1010 ? 1.00 19.63 4  
HETATM 2174  C C8  . SPH A 1 . 141.589 69.791  132.353 FA 1010 ? 1.00 19.63 4  
HETATM 2175  C C9  . SPH A 1 . 142.400 69.949  131.085 FA 1010 ? 1.00 19.63 4  
HETATM 2176  C C10 . SPH A 1 . 141.578 69.593  129.868 FA 1010 ? 1.00 19.63 4  
HETATM 2177  C C11 . SPH A 1 . 142.471 69.524  128.647 FA 1010 ? 1.00 19.63 4  
HETATM 2178  C C12 . SPH A 1 . 141.682 69.822  127.391 FA 1010 ? 1.00 19.63 4  
HETATM 2179  C C13 . SPH A 1 . 142.470 69.428  126.161 FA 1010 ? 1.00 19.63 4  
HETATM 2180  C C14 . SPH A 1 . 141.660 69.695  124.908 FA 1010 ? 1.00 19.63 4  
HETATM 2181  C C15 . SPH A 1 . 142.541 69.597  123.678 FA 1010 ? 1.00 19.63 4  
HETATM 2182  C C16 . SPH A 1 . 141.700 69.424  122.428 FA 1010 ? 1.00 19.63 4  
HETATM 2183  C C17 . SPH A 1 . 142.476 69.848  121.193 FA 1010 ? 1.00 19.63 4  
HETATM 2184  C C18 . SPH A 1 . 141.802 69.378  119.913 FA 1010 ? 1.00 19.63 4  
HETATM 2185  C C1  . SPH B 1 . 138.761 67.178  140.037 FB 1010 ? 1.00 19.63 4  
HETATM 2186  O O1  . SPH B 1 . 139.714 66.893  141.032 FB 1010 ? 1.00 19.63 4  
HETATM 2187  C C2  . SPH B 1 . 138.683 66.019  139.048 FB 1010 ? 1.00 19.63 4  
HETATM 2188  N N2  . SPH B 1 . 137.702 65.052  139.501 FB 1010 ? 1.00 19.63 4  
HETATM 2189  C C3  . SPH B 1 . 138.310 66.501  137.652 FB 1010 ? 1.00 19.63 4  
HETATM 2190  O O3  . SPH B 1 . 139.179 67.518  137.216 FB 1010 ? 1.00 19.63 4  
HETATM 2191  C C4  . SPH B 1 . 138.328 65.354  136.694 FB 1010 ? 1.00 19.63 4  
HETATM 2192  C C5  . SPH B 1 . 138.753 65.604  135.315 FB 1010 ? 1.00 19.63 4  
HETATM 2193  C C6  . SPH B 1 . 138.071 66.705  134.550 FB 1010 ? 1.00 19.63 4  
HETATM 2194  C C7  . SPH B 1 . 138.806 66.879  133.236 FB 1010 ? 1.00 19.63 4  
HETATM 2195  C C8  . SPH B 1 . 137.943 66.477  132.061 FB 1010 ? 1.00 19.63 4  
HETATM 2196  C C9  . SPH B 1 . 138.723 66.696  130.783 FB 1010 ? 1.00 19.63 4  
HETATM 2197  C C10 . SPH B 1 . 137.885 66.357  129.572 FB 1010 ? 1.00 19.63 4  
HETATM 2198  C C11 . SPH B 1 . 138.753 66.350  128.332 FB 1010 ? 1.00 19.63 4  
HETATM 2199  C C12 . SPH B 1 . 137.932 66.668  127.102 FB 1010 ? 1.00 19.63 4  
HETATM 2200  C C13 . SPH B 1 . 138.704 66.333  125.844 FB 1010 ? 1.00 19.63 4  
HETATM 2201  C C14 . SPH B 1 . 137.860 66.620  124.617 FB 1010 ? 1.00 19.63 4  
HETATM 2202  C C15 . SPH B 1 . 138.718 66.582  123.367 FB 1010 ? 1.00 19.63 4  
HETATM 2203  C C16 . SPH B 1 . 137.855 66.429  122.129 FB 1010 ? 1.00 19.63 4  
HETATM 2204  C C17 . SPH B 1 . 138.596 66.912  120.894 FB 1010 ? 1.00 19.63 4  
HETATM 2205  C C18 . SPH B 1 . 137.906 66.465  119.613 FB 1010 ? 1.00 19.63 4  
HETATM 2206  C C1  . SPH C 1 . 141.550 75.427  140.740 FC 1010 ? 1.00 19.63 4  
HETATM 2207  O O1  . SPH C 1 . 142.471 75.096  141.751 FC 1010 ? 1.00 19.63 4  
HETATM 2208  C C2  . SPH C 1 . 141.385 74.253  139.782 FC 1010 ? 1.00 19.63 4  
HETATM 2209  N N2  . SPH C 1 . 140.329 73.378  140.252 FC 1010 ? 1.00 19.63 4  
HETATM 2210  C C3  . SPH C 1 . 141.061 74.724  138.371 FC 1010 ? 1.00 19.63 4  
HETATM 2211  O O3  . SPH C 1 . 142.010 75.658  137.915 FC 1010 ? 1.00 19.63 4  
HETATM 2212  C C4  . SPH C 1 . 140.993 73.553  137.444 FC 1010 ? 1.00 19.63 4  
HETATM 2213  C C5  . SPH C 1 . 141.445 73.731  136.062 FC 1010 ? 1.00 19.63 4  
HETATM 2214  C C6  . SPH C 1 . 140.858 74.861  135.263 FC 1010 ? 1.00 19.63 4  
HETATM 2215  C C7  . SPH C 1 . 141.612 74.941  133.951 FC 1010 ? 1.00 19.63 4  
HETATM 2216  C C8  . SPH C 1 . 140.728 74.577  132.779 FC 1010 ? 1.00 19.63 4  
HETATM 2217  C C9  . SPH C 1 . 141.530 74.699  131.503 FC 1010 ? 1.00 19.63 4  
HETATM 2218  C C10 . SPH C 1 . 140.675 74.395  130.294 FC 1010 ? 1.00 19.63 4  
HETATM 2219  C C11 . SPH C 1 . 141.548 74.284  129.062 FC 1010 ? 1.00 19.63 4  
HETATM 2220  C C12 . SPH C 1 . 140.762 74.633  127.817 FC 1010 ? 1.00 19.63 4  
HETATM 2221  C C13 . SPH C 1 . 141.513 74.204  126.575 FC 1010 ? 1.00 19.63 4  
HETATM 2222  C C14 . SPH C 1 . 140.702 74.524  125.334 FC 1010 ? 1.00 19.63 4  
HETATM 2223  C C15 . SPH C 1 . 141.562 74.384  124.093 FC 1010 ? 1.00 19.63 4  
HETATM 2224  C C16 . SPH C 1 . 140.697 74.266  122.852 FC 1010 ? 1.00 19.63 4  
HETATM 2225  C C17 . SPH C 1 . 141.481 74.655  121.610 FC 1010 ? 1.00 19.63 4  
HETATM 2226  C C18 . SPH C 1 . 140.766 74.229  120.336 FC 1010 ? 1.00 19.63 4  
HETATM 2227  C C1  . SPH D 1 . 134.250 68.692  140.498 FD 1010 ? 1.00 19.63 4  
HETATM 2228  O O1  . SPH D 1 . 135.204 68.408  141.494 FD 1010 ? 1.00 19.63 4  
HETATM 2229  C C2  . SPH D 1 . 134.172 67.534  139.510 FD 1010 ? 1.00 19.63 4  
HETATM 2230  N N2  . SPH D 1 . 133.191 66.567  139.963 FD 1010 ? 1.00 19.63 4  
HETATM 2231  C C3  . SPH D 1 . 133.800 68.015  138.114 FD 1010 ? 1.00 19.63 4  
HETATM 2232  O O3  . SPH D 1 . 134.669 69.033  137.677 FD 1010 ? 1.00 19.63 4  
HETATM 2233  C C4  . SPH D 1 . 133.817 66.869  137.155 FD 1010 ? 1.00 19.63 4  
HETATM 2234  C C5  . SPH D 1 . 134.242 67.118  135.777 FD 1010 ? 1.00 19.63 4  
HETATM 2235  C C6  . SPH D 1 . 133.561 68.220  135.012 FD 1010 ? 1.00 19.63 4  
HETATM 2236  C C7  . SPH D 1 . 134.296 68.394  133.698 FD 1010 ? 1.00 19.63 4  
HETATM 2237  C C8  . SPH D 1 . 133.433 67.993  132.523 FD 1010 ? 1.00 19.63 4  
HETATM 2238  C C9  . SPH D 1 . 134.213 68.211  131.245 FD 1010 ? 1.00 19.63 4  
HETATM 2239  C C10 . SPH D 1 . 133.374 67.872  130.033 FD 1010 ? 1.00 19.63 4  
HETATM 2240  C C11 . SPH D 1 . 134.243 67.865  128.793 FD 1010 ? 1.00 19.63 4  
HETATM 2241  C C12 . SPH D 1 . 133.422 68.183  127.564 FD 1010 ? 1.00 19.63 4  
HETATM 2242  C C13 . SPH D 1 . 134.193 67.848  126.306 FD 1010 ? 1.00 19.63 4  
HETATM 2243  C C14 . SPH D 1 . 133.351 68.135  125.079 FD 1010 ? 1.00 19.63 4  
HETATM 2244  C C15 . SPH D 1 . 134.208 68.098  123.829 FD 1010 ? 1.00 19.63 4  
HETATM 2245  C C16 . SPH D 1 . 133.345 67.945  122.590 FD 1010 ? 1.00 19.63 4  
HETATM 2246  C C17 . SPH D 1 . 134.085 68.426  121.355 FD 1010 ? 1.00 19.63 4  
HETATM 2247  C C18 . SPH D 1 . 133.396 67.980  120.074 FD 1010 ? 1.00 19.63 4  
HETATM 2248  C C1  . SPH F 1 . 156.006 82.142  140.364 FF 1010 ? 1.00 19.63 4  
HETATM 2249  O O1  . SPH F 1 . 156.912 81.829  141.394 FF 1010 ? 1.00 19.63 4  
HETATM 2250  C C2  . SPH F 1 . 155.862 80.953  139.422 FF 1010 ? 1.00 19.63 4  
HETATM 2251  N N2  . SPH F 1 . 154.800 80.082  139.888 FF 1010 ? 1.00 19.63 4  
HETATM 2252  C C3  . SPH F 1 . 155.558 81.401  137.998 FF 1010 ? 1.00 19.63 4  
HETATM 2253  O O3  . SPH F 1 . 156.511 82.331  137.543 FF 1010 ? 1.00 19.63 4  
HETATM 2254  C C4  . SPH F 1 . 155.509 80.217  137.088 FF 1010 ? 1.00 19.63 4  
HETATM 2255  C C5  . SPH F 1 . 155.983 80.375  135.711 FF 1010 ? 1.00 19.63 4  
HETATM 2256  C C6  . SPH F 1 . 155.404 81.491  134.885 FF 1010 ? 1.00 19.63 4  
HETATM 2257  C C7  . SPH F 1 . 156.179 81.554  133.584 FF 1010 ? 1.00 19.63 4  
HETATM 2258  C C8  . SPH F 1 . 155.314 81.169  132.405 FF 1010 ? 1.00 19.63 4  
HETATM 2259  C C9  . SPH F 1 . 156.137 81.274  131.140 FF 1010 ? 1.00 19.63 4  
HETATM 2260  C C10 . SPH F 1 . 155.303 80.949  129.922 FF 1010 ? 1.00 19.63 4  
HETATM 2261  C C11 . SPH F 1 . 156.195 80.823  128.706 FF 1010 ? 1.00 19.63 4  
HETATM 2262  C C12 . SPH F 1 . 155.429 81.151  127.444 FF 1010 ? 1.00 19.63 4  
HETATM 2263  C C13 . SPH F 1 . 156.200 80.705  126.220 FF 1010 ? 1.00 19.63 4  
HETATM 2264  C C14 . SPH F 1 . 155.409 81.003  124.962 FF 1010 ? 1.00 19.63 4  
HETATM 2265  C C15 . SPH F 1 . 156.288 80.848  123.737 FF 1010 ? 1.00 19.63 4  
HETATM 2266  C C16 . SPH F 1 . 155.444 80.707  122.484 FF 1010 ? 1.00 19.63 4  
HETATM 2267  C C17 . SPH F 1 . 156.246 81.080  121.249 FF 1010 ? 1.00 19.63 4  
HETATM 2268  C C18 . SPH F 1 . 155.554 80.633  119.970 FF 1010 ? 1.00 19.63 4  
HETATM 2269  C C1  . SPH G 1 . 153.874 91.757  138.135 FG 1010 ? 1.00 19.63 4  
HETATM 2270  O O1  . SPH G 1 . 154.845 91.989  139.128 FG 1010 ? 1.00 19.63 4  
HETATM 2271  C C2  . SPH G 1 . 154.368 90.687  137.168 FG 1010 ? 1.00 19.63 4  
HETATM 2272  N N2  . SPH G 1 . 153.977 89.375  137.645 FG 1010 ? 1.00 19.63 4  
HETATM 2273  C C3  . SPH G 1 . 153.811 90.901  135.767 FG 1010 ? 1.00 19.63 4  
HETATM 2274  O O3  . SPH G 1 . 154.079 92.203  135.305 FG 1010 ? 1.00 19.63 4  
HETATM 2275  C C4  . SPH G 1 . 154.383 89.887  134.828 FG 1010 ? 1.00 19.63 4  
HETATM 2276  C C5  . SPH G 1 . 154.635 90.285  133.442 FG 1010 ? 1.00 19.63 4  
HETATM 2277  C C6  . SPH G 1 . 153.508 90.904  132.663 FG 1010 ? 1.00 19.63 4  
HETATM 2278  C C7  . SPH G 1 . 154.067 91.386  131.340 FG 1010 ? 1.00 19.63 4  
HETATM 2279  C C8  . SPH G 1 . 153.508 90.595  130.180 FG 1010 ? 1.00 19.63 4  
HETATM 2280  C C9  . SPH G 1 . 154.086 91.139  128.892 FG 1010 ? 1.00 19.63 4  
HETATM 2281  C C10 . SPH G 1 . 153.519 90.413  127.693 FG 1010 ? 1.00 19.63 4  
HETATM 2282  C C11 . SPH G 1 . 154.284 90.803  126.447 FG 1010 ? 1.00 19.63 4  
HETATM 2283  C C12 . SPH G 1 . 153.413 90.660  125.218 FG 1010 ? 1.00 19.63 4  
HETATM 2284  C C13 . SPH G 1 . 154.252 90.716  123.960 FG 1010 ? 1.00 19.63 4  
HETATM 2285  C C14 . SPH G 1 . 153.377 90.535  122.735 FG 1010 ? 1.00 19.63 4  
HETATM 2286  C C15 . SPH G 1 . 154.147 90.894  121.479 FG 1010 ? 1.00 19.63 4  
HETATM 2287  C C16 . SPH G 1 . 153.468 90.318  120.251 FG 1010 ? 1.00 19.63 4  
HETATM 2288  C C17 . SPH G 1 . 153.884 91.074  119.001 FG 1010 ? 1.00 19.63 4  
HETATM 2289  C C18 . SPH G 1 . 153.499 90.325  117.734 FG 1010 ? 1.00 19.63 4  
HETATM 2290  C C1  . SPH H 1 . 109.284 173.216 140.342 FH 1010 ? 1.00 19.63 4  
HETATM 2291  O O1  . SPH H 1 . 108.923 172.398 141.429 FH 1010 ? 1.00 19.63 4  
HETATM 2292  C C2  . SPH H 1 . 108.103 173.363 139.389 FH 1010 ? 1.00 19.63 4  
HETATM 2293  N N2  . SPH H 1 . 107.292 174.499 139.782 FH 1010 ? 1.00 19.63 4  
HETATM 2294  C C3  . SPH H 1 . 108.566 173.547 137.950 FH 1010 ? 1.00 19.63 4  
HETATM 2295  O O3  . SPH H 1 . 109.442 172.516 137.561 FH 1010 ? 1.00 19.63 4  
HETATM 2296  C C4  . SPH H 1 . 107.385 173.600 137.035 FH 1010 ? 1.00 19.63 4  
HETATM 2297  C C5  . SPH H 1 . 107.516 173.029 135.693 FH 1010 ? 1.00 19.63 4  
HETATM 2298  C C6  . SPH H 1 . 108.661 173.489 134.834 FH 1010 ? 1.00 19.63 4  
HETATM 2299  C C7  . SPH H 1 . 108.680 172.628 133.587 FH 1010 ? 1.00 19.63 4  
HETATM 2300  C C8  . SPH H 1 . 108.342 173.433 132.352 FH 1010 ? 1.00 19.63 4  
HETATM 2301  C C9  . SPH H 1 . 108.401 172.524 131.144 FH 1010 ? 1.00 19.63 4  
HETATM 2302  C C10 . SPH H 1 . 108.120 173.293 129.873 FH 1010 ? 1.00 19.63 4  
HETATM 2303  C C11 . SPH H 1 . 107.945 172.330 128.718 FH 1010 ? 1.00 19.63 4  
HETATM 2304  C C12 . SPH H 1 . 108.312 172.993 127.409 FH 1010 ? 1.00 19.63 4  
HETATM 2305  C C13 . SPH H 1 . 107.824 172.168 126.238 FH 1010 ? 1.00 19.63 4  
HETATM 2306  C C14 . SPH H 1 . 108.163 172.857 124.931 FH 1010 ? 1.00 19.63 4  
HETATM 2307  C C15 . SPH H 1 . 107.959 171.908 123.766 FH 1010 ? 1.00 19.63 4  
HETATM 2308  C C16 . SPH H 1 . 107.864 172.674 122.460 FH 1010 ? 1.00 19.63 4  
HETATM 2309  C C17 . SPH H 1 . 108.191 171.773 121.282 FH 1010 ? 1.00 19.63 4  
HETATM 2310  C C18 . SPH H 1 . 107.781 172.403 119.959 FH 1010 ? 1.00 19.63 4  
HETATM 2311  C C1  . SPH I 1 . 155.263 177.197 140.342 FI 1010 ? 1.00 19.63 4  
HETATM 2312  O O1  . SPH I 1 . 154.902 176.379 141.429 FI 1010 ? 1.00 19.63 4  
HETATM 2313  C C2  . SPH I 1 . 154.082 177.344 139.389 FI 1010 ? 1.00 19.63 4  
HETATM 2314  N N2  . SPH I 1 . 153.271 178.480 139.782 FI 1010 ? 1.00 19.63 4  
HETATM 2315  C C3  . SPH I 1 . 154.545 177.528 137.950 FI 1010 ? 1.00 19.63 4  
HETATM 2316  O O3  . SPH I 1 . 155.421 176.497 137.561 FI 1010 ? 1.00 19.63 4  
HETATM 2317  C C4  . SPH I 1 . 153.364 177.581 137.035 FI 1010 ? 1.00 19.63 4  
HETATM 2318  C C5  . SPH I 1 . 153.495 177.010 135.693 FI 1010 ? 1.00 19.63 4  
HETATM 2319  C C6  . SPH I 1 . 154.640 177.470 134.834 FI 1010 ? 1.00 19.63 4  
HETATM 2320  C C7  . SPH I 1 . 154.659 176.609 133.587 FI 1010 ? 1.00 19.63 4  
HETATM 2321  C C8  . SPH I 1 . 154.321 177.414 132.352 FI 1010 ? 1.00 19.63 4  
HETATM 2322  C C9  . SPH I 1 . 154.380 176.505 131.144 FI 1010 ? 1.00 19.63 4  
HETATM 2323  C C10 . SPH I 1 . 154.099 177.274 129.873 FI 1010 ? 1.00 19.63 4  
HETATM 2324  C C11 . SPH I 1 . 153.924 176.311 128.718 FI 1010 ? 1.00 19.63 4  
HETATM 2325  C C12 . SPH I 1 . 154.291 176.974 127.409 FI 1010 ? 1.00 19.63 4  
HETATM 2326  C C13 . SPH I 1 . 153.803 176.149 126.238 FI 1010 ? 1.00 19.63 4  
HETATM 2327  C C14 . SPH I 1 . 154.142 176.838 124.931 FI 1010 ? 1.00 19.63 4  
HETATM 2328  C C15 . SPH I 1 . 153.938 175.889 123.766 FI 1010 ? 1.00 19.63 4  
HETATM 2329  C C16 . SPH I 1 . 153.843 176.655 122.460 FI 1010 ? 1.00 19.63 4  
HETATM 2330  C C17 . SPH I 1 . 154.170 175.754 121.282 FI 1010 ? 1.00 19.63 4  
HETATM 2331  C C18 . SPH I 1 . 153.760 176.384 119.959 FI 1010 ? 1.00 19.63 4  
HETATM 2332  C C1  . SPH J 1 . 147.541 64.346  140.009 FJ 1010 ? 1.00 19.63 4  
HETATM 2333  O O1  . SPH J 1 . 148.466 64.071  141.033 FJ 1010 ? 1.00 19.63 4  
HETATM 2334  C C2  . SPH J 1 . 147.454 63.159  139.057 FJ 1010 ? 1.00 19.63 4  
HETATM 2335  N N2  . SPH J 1 . 146.440 62.231  139.519 FJ 1010 ? 1.00 19.63 4  
HETATM 2336  C C3  . SPH J 1 . 147.121 63.604  137.639 FJ 1010 ? 1.00 19.63 4  
HETATM 2337  O O3  . SPH J 1 . 148.024 64.586  137.188 FJ 1010 ? 1.00 19.63 4  
HETATM 2338  C C4  . SPH J 1 . 147.130 62.427  136.718 FJ 1010 ? 1.00 19.63 4  
HETATM 2339  C C5  . SPH J 1 . 147.588 62.622  135.341 FJ 1010 ? 1.00 19.63 4  
HETATM 2340  C C6  . SPH J 1 . 146.950 63.713  134.527 FJ 1010 ? 1.00 19.63 4  
HETATM 2341  C C7  . SPH J 1 . 147.715 63.827  133.224 FJ 1010 ? 1.00 19.63 4  
HETATM 2342  C C8  . SPH J 1 . 146.866 63.409  132.044 FJ 1010 ? 1.00 19.63 4  
HETATM 2343  C C9  . SPH J 1 . 147.676 63.568  130.777 FJ 1010 ? 1.00 19.63 4  
HETATM 2344  C C10 . SPH J 1 . 146.855 63.210  129.560 FJ 1010 ? 1.00 19.63 4  
HETATM 2345  C C11 . SPH J 1 . 147.748 63.142  128.339 FJ 1010 ? 1.00 19.63 4  
HETATM 2346  C C12 . SPH J 1 . 146.959 63.440  127.083 FJ 1010 ? 1.00 19.63 4  
HETATM 2347  C C13 . SPH J 1 . 147.747 63.045  125.852 FJ 1010 ? 1.00 19.63 4  
HETATM 2348  C C14 . SPH J 1 . 146.936 63.314  124.600 FJ 1010 ? 1.00 19.63 4  
HETATM 2349  C C15 . SPH J 1 . 147.818 63.214  123.370 FJ 1010 ? 1.00 19.63 4  
HETATM 2350  C C16 . SPH J 1 . 146.976 63.042  122.119 FJ 1010 ? 1.00 19.63 4  
HETATM 2351  C C17 . SPH J 1 . 147.753 63.467  120.885 FJ 1010 ? 1.00 19.63 4  
HETATM 2352  C C18 . SPH J 1 . 147.079 62.996  119.605 FJ 1010 ? 1.00 19.63 4  
HETATM 2353  C C1  . SPH K 1 . 148.779 81.044  140.218 FK 1010 ? 1.00 19.63 4  
HETATM 2354  O O1  . SPH K 1 . 149.701 80.712  141.229 FK 1010 ? 1.00 19.63 4  
HETATM 2355  C C2  . SPH K 1 . 148.616 79.869  139.260 FK 1010 ? 1.00 19.63 4  
HETATM 2356  N N2  . SPH K 1 . 147.558 78.995  139.730 FK 1010 ? 1.00 19.63 4  
HETATM 2357  C C3  . SPH K 1 . 148.291 80.340  137.849 FK 1010 ? 1.00 19.63 4  
HETATM 2358  O O3  . SPH K 1 . 149.240 81.273  137.393 FK 1010 ? 1.00 19.63 4  
HETATM 2359  C C4  . SPH K 1 . 148.223 79.169  136.921 FK 1010 ? 1.00 19.63 4  
HETATM 2360  C C5  . SPH K 1 . 148.675 79.347  135.540 FK 1010 ? 1.00 19.63 4  
HETATM 2361  C C6  . SPH K 1 . 148.089 80.478  134.741 FK 1010 ? 1.00 19.63 4  
HETATM 2362  C C7  . SPH K 1 . 148.842 80.557  133.428 FK 1010 ? 1.00 19.63 4  
HETATM 2363  C C8  . SPH K 1 . 147.957 80.194  132.257 FK 1010 ? 1.00 19.63 4  
HETATM 2364  C C9  . SPH K 1 . 148.760 80.315  130.981 FK 1010 ? 1.00 19.63 4  
HETATM 2365  C C10 . SPH K 1 . 147.904 80.011  129.772 FK 1010 ? 1.00 19.63 4  
HETATM 2366  C C11 . SPH K 1 . 148.778 79.901  128.539 FK 1010 ? 1.00 19.63 4  
HETATM 2367  C C12 . SPH K 1 . 147.992 80.249  127.295 FK 1010 ? 1.00 19.63 4  
HETATM 2368  C C13 . SPH K 1 . 148.742 79.820  126.053 FK 1010 ? 1.00 19.63 4  
HETATM 2369  C C14 . SPH K 1 . 147.932 80.139  124.812 FK 1010 ? 1.00 19.63 4  
HETATM 2370  C C15 . SPH K 1 . 148.792 80.000  123.571 FK 1010 ? 1.00 19.63 4  
HETATM 2371  C C16 . SPH K 1 . 147.927 79.882  122.330 FK 1010 ? 1.00 19.63 4  
HETATM 2372  C C17 . SPH K 1 . 148.711 80.271  121.088 FK 1010 ? 1.00 19.63 4  
HETATM 2373  C C18 . SPH K 1 . 147.997 79.845  119.814 FK 1010 ? 1.00 19.63 4  
HETATM 2374  C C1  . SPH L 1 . 151.164 67.288  139.809 FL 1010 ? 1.00 19.63 4  
HETATM 2375  O O1  . SPH L 1 . 152.089 67.013  140.832 FL 1010 ? 1.00 19.63 4  
HETATM 2376  C C2  . SPH L 1 . 151.075 66.101  138.856 FL 1010 ? 1.00 19.63 4  
HETATM 2377  N N2  . SPH L 1 . 150.062 65.172  139.318 FL 1010 ? 1.00 19.63 4  
HETATM 2378  C C3  . SPH L 1 . 150.743 66.546  137.438 FL 1010 ? 1.00 19.63 4  
HETATM 2379  O O3  . SPH L 1 . 151.646 67.527  136.987 FL 1010 ? 1.00 19.63 4  
HETATM 2380  C C4  . SPH L 1 . 150.751 65.368  136.517 FL 1010 ? 1.00 19.63 4  
HETATM 2381  C C5  . SPH L 1 . 151.210 65.563  135.140 FL 1010 ? 1.00 19.63 4  
HETATM 2382  C C6  . SPH L 1 . 150.572 66.656  134.327 FL 1010 ? 1.00 19.63 4  
HETATM 2383  C C7  . SPH L 1 . 151.337 66.769  133.023 FL 1010 ? 1.00 19.63 4  
HETATM 2384  C C8  . SPH L 1 . 150.488 66.350  131.844 FL 1010 ? 1.00 19.63 4  
HETATM 2385  C C9  . SPH L 1 . 151.299 66.509  130.576 FL 1010 ? 1.00 19.63 4  
HETATM 2386  C C10 . SPH L 1 . 150.476 66.152  129.359 FL 1010 ? 1.00 19.63 4  
HETATM 2387  C C11 . SPH L 1 . 151.369 66.083  128.138 FL 1010 ? 1.00 19.63 4  
HETATM 2388  C C12 . SPH L 1 . 150.581 66.382  126.882 FL 1010 ? 1.00 19.63 4  
HETATM 2389  C C13 . SPH L 1 . 151.369 65.987  125.652 FL 1010 ? 1.00 19.63 4  
HETATM 2390  C C14 . SPH L 1 . 150.559 66.255  124.399 FL 1010 ? 1.00 19.63 4  
HETATM 2391  C C15 . SPH L 1 . 151.439 66.156  123.169 FL 1010 ? 1.00 19.63 4  
HETATM 2392  C C16 . SPH L 1 . 150.598 65.985  121.918 FL 1010 ? 1.00 19.63 4  
HETATM 2393  C C17 . SPH L 1 . 151.375 66.409  120.684 FL 1010 ? 1.00 19.63 4  
HETATM 2394  C C18 . SPH L 1 . 150.701 65.938  119.404 FL 1010 ? 1.00 19.63 4  
HETATM 2395  C C1  . SPH M 1 . 157.269 94.829  140.339 FM 1010 ? 1.00 19.63 4  
HETATM 2396  O O1  . SPH M 1 . 158.158 94.926  141.426 FM 1010 ? 1.00 19.63 4  
HETATM 2397  C C2  . SPH M 1 . 157.732 93.733  139.386 FM 1010 ? 1.00 19.63 4  
HETATM 2398  N N2  . SPH M 1 . 157.154 92.463  139.779 FM 1010 ? 1.00 19.63 4  
HETATM 2399  C C3  . SPH M 1 . 157.341 94.042  137.947 FM 1010 ? 1.00 19.63 4  
HETATM 2400  O O3  . SPH M 1 . 157.796 95.316  137.558 FM 1010 ? 1.00 19.63 4  
HETATM 2401  C C4  . SPH M 1 . 157.886 92.993  137.032 FM 1010 ? 1.00 19.63 4  
HETATM 2402  C C5  . SPH M 1 . 158.315 93.392  135.690 FM 1010 ? 1.00 19.63 4  
HETATM 2403  C C6  . SPH M 1 . 157.344 94.153  134.831 FM 1010 ? 1.00 19.63 4  
HETATM 2404  C C7  . SPH M 1 . 158.080 94.600  133.584 FM 1010 ? 1.00 19.63 4  
HETATM 2405  C C8  . SPH M 1 . 157.552 93.905  132.349 FM 1010 ? 1.00 19.63 4  
HETATM 2406  C C9  . SPH M 1 . 158.310 94.411  131.141 FM 1010 ? 1.00 19.63 4  
HETATM 2407  C C10 . SPH M 1 . 157.784 93.783  129.870 FM 1010 ? 1.00 19.63 4  
HETATM 2408  C C11 . SPH M 1 . 158.706 94.113  128.715 FM 1010 ? 1.00 19.63 4  
HETATM 2409  C C12 . SPH M 1 . 157.948 94.099  127.406 FM 1010 ? 1.00 19.63 4  
HETATM 2410  C C13 . SPH M 1 . 158.906 94.089  126.235 FM 1010 ? 1.00 19.63 4  
HETATM 2411  C C14 . SPH M 1 . 158.140 94.038  124.928 FM 1010 ? 1.00 19.63 4  
HETATM 2412  C C15 . SPH M 1 . 159.064 94.336  123.763 FM 1010 ? 1.00 19.63 4  
HETATM 2413  C C16 . SPH M 1 . 158.448 93.871  122.457 FM 1010 ? 1.00 19.63 4  
HETATM 2414  C C17 . SPH M 1 . 159.065 94.604  121.279 FM 1010 ? 1.00 19.63 4  
HETATM 2415  C C18 . SPH M 1 . 158.724 93.934  119.956 FM 1010 ? 1.00 19.63 4  
HETATM 2416  C C1  . SPH N 1 . 143.735 61.237  140.220 FN 1010 ? 1.00 19.63 4  
HETATM 2417  O O1  . SPH N 1 . 144.661 60.962  141.244 FN 1010 ? 1.00 19.63 4  
HETATM 2418  C C2  . SPH N 1 . 143.647 60.050  139.267 FN 1010 ? 1.00 19.63 4  
HETATM 2419  N N2  . SPH N 1 . 142.634 59.122  139.730 FN 1010 ? 1.00 19.63 4  
HETATM 2420  C C3  . SPH N 1 . 143.316 60.495  137.849 FN 1010 ? 1.00 19.63 4  
HETATM 2421  O O3  . SPH N 1 . 144.218 61.476  137.399 FN 1010 ? 1.00 19.63 4  
HETATM 2422  C C4  . SPH N 1 . 143.323 59.318  136.928 FN 1010 ? 1.00 19.63 4  
HETATM 2423  C C5  . SPH N 1 . 143.782 59.513  135.551 FN 1010 ? 1.00 19.63 4  
HETATM 2424  C C6  . SPH N 1 . 143.145 60.604  134.738 FN 1010 ? 1.00 19.63 4  
HETATM 2425  C C7  . SPH N 1 . 143.909 60.719  133.434 FN 1010 ? 1.00 19.63 4  
HETATM 2426  C C8  . SPH N 1 . 143.060 60.300  132.255 FN 1010 ? 1.00 19.63 4  
HETATM 2427  C C9  . SPH N 1 . 143.871 60.459  130.987 FN 1010 ? 1.00 19.63 4  
HETATM 2428  C C10 . SPH N 1 . 143.049 60.102  129.770 FN 1010 ? 1.00 19.63 4  
HETATM 2429  C C11 . SPH N 1 . 143.942 60.033  128.549 FN 1010 ? 1.00 19.63 4  
HETATM 2430  C C12 . SPH N 1 . 143.154 60.331  127.293 FN 1010 ? 1.00 19.63 4  
HETATM 2431  C C13 . SPH N 1 . 143.941 59.937  126.063 FN 1010 ? 1.00 19.63 4  
HETATM 2432  C C14 . SPH N 1 . 143.130 60.204  124.810 FN 1010 ? 1.00 19.63 4  
HETATM 2433  C C15 . SPH N 1 . 144.012 60.106  123.580 FN 1010 ? 1.00 19.63 4  
HETATM 2434  C C16 . SPH N 1 . 143.171 59.933  122.329 FN 1010 ? 1.00 19.63 4  
HETATM 2435  C C17 . SPH N 1 . 143.947 60.357  121.095 FN 1010 ? 1.00 19.63 4  
HETATM 2436  C C18 . SPH N 1 . 143.273 59.887  119.815 FN 1010 ? 1.00 19.63 4  
HETATM 2437  C C1  . SPH O 1 . 143.210 65.956  140.257 FO 1010 ? 1.00 19.63 4  
HETATM 2438  O O1  . SPH O 1 . 144.137 65.681  141.281 FO 1010 ? 1.00 19.63 4  
HETATM 2439  C C2  . SPH O 1 . 143.123 64.769  139.304 FO 1010 ? 1.00 19.63 4  
HETATM 2440  N N2  . SPH O 1 . 142.109 63.841  139.767 FO 1010 ? 1.00 19.63 4  
HETATM 2441  C C3  . SPH O 1 . 142.791 65.214  137.886 FO 1010 ? 1.00 19.63 4  
HETATM 2442  O O3  . SPH O 1 . 143.693 66.195  137.436 FO 1010 ? 1.00 19.63 4  
HETATM 2443  C C4  . SPH O 1 . 142.798 64.037  136.965 FO 1010 ? 1.00 19.63 4  
HETATM 2444  C C5  . SPH O 1 . 143.258 64.231  135.588 FO 1010 ? 1.00 19.63 4  
HETATM 2445  C C6  . SPH O 1 . 142.620 65.323  134.775 FO 1010 ? 1.00 19.63 4  
HETATM 2446  C C7  . SPH O 1 . 143.385 65.437  133.471 FO 1010 ? 1.00 19.63 4  
HETATM 2447  C C8  . SPH O 1 . 142.535 65.019  132.292 FO 1010 ? 1.00 19.63 4  
HETATM 2448  C C9  . SPH O 1 . 143.346 65.178  131.024 FO 1010 ? 1.00 19.63 4  
HETATM 2449  C C10 . SPH O 1 . 142.524 64.820  129.807 FO 1010 ? 1.00 19.63 4  
HETATM 2450  C C11 . SPH O 1 . 143.417 64.752  128.586 FO 1010 ? 1.00 19.63 4  
HETATM 2451  C C12 . SPH O 1 . 142.629 65.050  127.330 FO 1010 ? 1.00 19.63 4  
HETATM 2452  C C13 . SPH O 1 . 143.417 64.656  126.100 FO 1010 ? 1.00 19.63 4  
HETATM 2453  C C14 . SPH O 1 . 142.605 64.923  124.847 FO 1010 ? 1.00 19.63 4  
HETATM 2454  C C15 . SPH O 1 . 143.487 64.824  123.617 FO 1010 ? 1.00 19.63 4  
HETATM 2455  C C16 . SPH O 1 . 142.646 64.652  122.367 FO 1010 ? 1.00 19.63 4  
HETATM 2456  C C17 . SPH O 1 . 143.422 65.076  121.132 FO 1010 ? 1.00 19.63 4  
HETATM 2457  C C18 . SPH O 1 . 142.748 64.606  119.852 FO 1010 ? 1.00 19.63 4  
HETATM 2458  C C1  . SPH R 1 . 145.705 72.974  140.368 FR 1010 ? 1.00 19.63 4  
HETATM 2459  O O1  . SPH R 1 . 146.628 72.642  141.379 FR 1010 ? 1.00 19.63 4  
HETATM 2460  C C2  . SPH R 1 . 145.542 71.798  139.411 FR 1010 ? 1.00 19.63 4  
HETATM 2461  N N2  . SPH R 1 . 144.484 70.924  139.881 FR 1010 ? 1.00 19.63 4  
HETATM 2462  C C3  . SPH R 1 . 145.217 72.270  137.999 FR 1010 ? 1.00 19.63 4  
HETATM 2463  O O3  . SPH R 1 . 146.167 73.203  137.543 FR 1010 ? 1.00 19.63 4  
HETATM 2464  C C4  . SPH R 1 . 145.150 71.100  137.072 FR 1010 ? 1.00 19.63 4  
HETATM 2465  C C5  . SPH R 1 . 145.602 71.277  135.690 FR 1010 ? 1.00 19.63 4  
HETATM 2466  C C6  . SPH R 1 . 145.015 72.407  134.891 FR 1010 ? 1.00 19.63 4  
HETATM 2467  C C7  . SPH R 1 . 145.769 72.487  133.579 FR 1010 ? 1.00 19.63 4  
HETATM 2468  C C8  . SPH R 1 . 144.883 72.124  132.407 FR 1010 ? 1.00 19.63 4  
HETATM 2469  C C9  . SPH R 1 . 145.686 72.245  131.131 FR 1010 ? 1.00 19.63 4  
HETATM 2470  C C10 . SPH R 1 . 144.832 71.940  129.922 FR 1010 ? 1.00 19.63 4  
HETATM 2471  C C11 . SPH R 1 . 145.705 71.831  128.690 FR 1010 ? 1.00 19.63 4  
HETATM 2472  C C12 . SPH R 1 . 144.918 72.179  127.445 FR 1010 ? 1.00 19.63 4  
HETATM 2473  C C13 . SPH R 1 . 145.668 71.750  126.203 FR 1010 ? 1.00 19.63 4  
HETATM 2474  C C14 . SPH R 1 . 144.858 72.069  124.962 FR 1010 ? 1.00 19.63 4  
HETATM 2475  C C15 . SPH R 1 . 145.718 71.930  123.721 FR 1010 ? 1.00 19.63 4  
HETATM 2476  C C16 . SPH R 1 . 144.853 71.812  122.480 FR 1010 ? 1.00 19.63 4  
HETATM 2477  C C17 . SPH R 1 . 145.637 72.200  121.238 FR 1010 ? 1.00 19.63 4  
HETATM 2478  C C18 . SPH R 1 . 144.923 71.775  119.964 FR 1010 ? 1.00 19.63 4  
HETATM 2479  C C1  . SPH S 1 . 159.052 90.221  140.140 FS 1010 ? 1.00 19.63 4  
HETATM 2480  O O1  . SPH S 1 . 159.959 89.908  141.171 FS 1010 ? 1.00 19.63 4  
HETATM 2481  C C2  . SPH S 1 . 158.908 89.031  139.198 FS 1010 ? 1.00 19.63 4  
HETATM 2482  N N2  . SPH S 1 . 157.847 88.160  139.664 FS 1010 ? 1.00 19.63 4  
HETATM 2483  C C3  . SPH S 1 . 158.605 89.480  137.775 FS 1010 ? 1.00 19.63 4  
HETATM 2484  O O3  . SPH S 1 . 159.558 90.410  137.320 FS 1010 ? 1.00 19.63 4  
HETATM 2485  C C4  . SPH S 1 . 158.557 88.295  136.864 FS 1010 ? 1.00 19.63 4  
HETATM 2486  C C5  . SPH S 1 . 159.030 88.454  135.488 FS 1010 ? 1.00 19.63 4  
HETATM 2487  C C6  . SPH S 1 . 158.451 89.569  134.662 FS 1010 ? 1.00 19.63 4  
HETATM 2488  C C7  . SPH S 1 . 159.226 89.633  133.361 FS 1010 ? 1.00 19.63 4  
HETATM 2489  C C8  . SPH S 1 . 158.361 89.248  132.181 FS 1010 ? 1.00 19.63 4  
HETATM 2490  C C9  . SPH S 1 . 159.183 89.353  130.916 FS 1010 ? 1.00 19.63 4  
HETATM 2491  C C10 . SPH S 1 . 158.350 89.027  129.698 FS 1010 ? 1.00 19.63 4  
HETATM 2492  C C11 . SPH S 1 . 159.242 88.902  128.482 FS 1010 ? 1.00 19.63 4  
HETATM 2493  C C12 . SPH S 1 . 158.475 89.228  127.220 FS 1010 ? 1.00 19.63 4  
HETATM 2494  C C13 . SPH S 1 . 159.247 88.783  125.997 FS 1010 ? 1.00 19.63 4  
HETATM 2495  C C14 . SPH S 1 . 158.456 89.081  124.738 FS 1010 ? 1.00 19.63 4  
HETATM 2496  C C15 . SPH S 1 . 159.335 88.926  123.513 FS 1010 ? 1.00 19.63 4  
HETATM 2497  C C16 . SPH S 1 . 158.491 88.786  122.260 FS 1010 ? 1.00 19.63 4  
HETATM 2498  C C17 . SPH S 1 . 159.293 89.159  121.026 FS 1010 ? 1.00 19.63 4  
HETATM 2499  C C18 . SPH S 1 . 158.602 88.711  119.747 FS 1010 ? 1.00 19.63 4  
HETATM 2500  C C1  . SPH T 1 . 106.004 169.433 140.342 FT 1010 ? 1.00 19.63 4  
HETATM 2501  O O1  . SPH T 1 . 105.643 168.615 141.429 FT 1010 ? 1.00 19.63 4  
HETATM 2502  C C2  . SPH T 1 . 104.823 169.580 139.389 FT 1010 ? 1.00 19.63 4  
HETATM 2503  N N2  . SPH T 1 . 104.012 170.716 139.782 FT 1010 ? 1.00 19.63 4  
HETATM 2504  C C3  . SPH T 1 . 105.286 169.764 137.950 FT 1010 ? 1.00 19.63 4  
HETATM 2505  O O3  . SPH T 1 . 106.162 168.733 137.561 FT 1010 ? 1.00 19.63 4  
HETATM 2506  C C4  . SPH T 1 . 104.105 169.817 137.035 FT 1010 ? 1.00 19.63 4  
HETATM 2507  C C5  . SPH T 1 . 104.236 169.246 135.693 FT 1010 ? 1.00 19.63 4  
HETATM 2508  C C6  . SPH T 1 . 105.381 169.706 134.834 FT 1010 ? 1.00 19.63 4  
HETATM 2509  C C7  . SPH T 1 . 105.400 168.845 133.587 FT 1010 ? 1.00 19.63 4  
HETATM 2510  C C8  . SPH T 1 . 105.062 169.650 132.352 FT 1010 ? 1.00 19.63 4  
HETATM 2511  C C9  . SPH T 1 . 105.121 168.741 131.144 FT 1010 ? 1.00 19.63 4  
HETATM 2512  C C10 . SPH T 1 . 104.840 169.510 129.873 FT 1010 ? 1.00 19.63 4  
HETATM 2513  C C11 . SPH T 1 . 104.665 168.547 128.718 FT 1010 ? 1.00 19.63 4  
HETATM 2514  C C12 . SPH T 1 . 105.032 169.210 127.409 FT 1010 ? 1.00 19.63 4  
HETATM 2515  C C13 . SPH T 1 . 104.544 168.385 126.238 FT 1010 ? 1.00 19.63 4  
HETATM 2516  C C14 . SPH T 1 . 104.883 169.074 124.931 FT 1010 ? 1.00 19.63 4  
HETATM 2517  C C15 . SPH T 1 . 104.679 168.125 123.766 FT 1010 ? 1.00 19.63 4  
HETATM 2518  C C16 . SPH T 1 . 104.584 168.891 122.460 FT 1010 ? 1.00 19.63 4  
HETATM 2519  C C17 . SPH T 1 . 104.911 167.990 121.282 FT 1010 ? 1.00 19.63 4  
HETATM 2520  C C18 . SPH T 1 . 104.501 168.620 119.959 FT 1010 ? 1.00 19.63 4  
HETATM 2521  C C1  . SPH U 1 . 140.236 57.783  140.479 FU 1010 ? 1.00 19.63 4  
HETATM 2522  O O1  . SPH U 1 . 141.125 57.880  141.566 FU 1010 ? 1.00 19.63 4  
HETATM 2523  C C2  . SPH U 1 . 140.700 56.687  139.526 FU 1010 ? 1.00 19.63 4  
HETATM 2524  N N2  . SPH U 1 . 140.121 55.417  139.919 FU 1010 ? 1.00 19.63 4  
HETATM 2525  C C3  . SPH U 1 . 140.309 56.996  138.087 FU 1010 ? 1.00 19.63 4  
HETATM 2526  O O3  . SPH U 1 . 140.764 58.270  137.698 FU 1010 ? 1.00 19.63 4  
HETATM 2527  C C4  . SPH U 1 . 140.853 55.947  137.172 FU 1010 ? 1.00 19.63 4  
HETATM 2528  C C5  . SPH U 1 . 141.282 56.346  135.830 FU 1010 ? 1.00 19.63 4  
HETATM 2529  C C6  . SPH U 1 . 140.311 57.107  134.971 FU 1010 ? 1.00 19.63 4  
HETATM 2530  C C7  . SPH U 1 . 141.048 57.554  133.724 FU 1010 ? 1.00 19.63 4  
HETATM 2531  C C8  . SPH U 1 . 140.519 56.859  132.489 FU 1010 ? 1.00 19.63 4  
HETATM 2532  C C9  . SPH U 1 . 141.277 57.365  131.281 FU 1010 ? 1.00 19.63 4  
HETATM 2533  C C10 . SPH U 1 . 140.752 56.737  130.010 FU 1010 ? 1.00 19.63 4  
HETATM 2534  C C11 . SPH U 1 . 141.673 57.067  128.855 FU 1010 ? 1.00 19.63 4  
HETATM 2535  C C12 . SPH U 1 . 140.915 57.053  127.546 FU 1010 ? 1.00 19.63 4  
HETATM 2536  C C13 . SPH U 1 . 141.874 57.043  126.375 FU 1010 ? 1.00 19.63 4  
HETATM 2537  C C14 . SPH U 1 . 141.108 56.992  125.068 FU 1010 ? 1.00 19.63 4  
HETATM 2538  C C15 . SPH U 1 . 142.032 57.290  123.903 FU 1010 ? 1.00 19.63 4  
HETATM 2539  C C16 . SPH U 1 . 141.416 56.825  122.597 FU 1010 ? 1.00 19.63 4  
HETATM 2540  C C17 . SPH U 1 . 142.033 57.558  121.419 FU 1010 ? 1.00 19.63 4  
HETATM 2541  C C18 . SPH U 1 . 141.692 56.888  120.096 FU 1010 ? 1.00 19.63 4  
HETATM 2542  C C1  . SPH V 1 . 82.686  168.388 140.342 FV 1010 ? 1.00 19.63 4  
HETATM 2543  O O1  . SPH V 1 . 82.325  167.570 141.429 FV 1010 ? 1.00 19.63 4  
HETATM 2544  C C2  . SPH V 1 . 81.505  168.535 139.389 FV 1010 ? 1.00 19.63 4  
HETATM 2545  N N2  . SPH V 1 . 80.694  169.671 139.782 FV 1010 ? 1.00 19.63 4  
HETATM 2546  C C3  . SPH V 1 . 81.968  168.719 137.950 FV 1010 ? 1.00 19.63 4  
HETATM 2547  O O3  . SPH V 1 . 82.844  167.688 137.561 FV 1010 ? 1.00 19.63 4  
HETATM 2548  C C4  . SPH V 1 . 80.787  168.772 137.035 FV 1010 ? 1.00 19.63 4  
HETATM 2549  C C5  . SPH V 1 . 80.918  168.201 135.693 FV 1010 ? 1.00 19.63 4  
HETATM 2550  C C6  . SPH V 1 . 82.063  168.661 134.834 FV 1010 ? 1.00 19.63 4  
HETATM 2551  C C7  . SPH V 1 . 82.082  167.800 133.587 FV 1010 ? 1.00 19.63 4  
HETATM 2552  C C8  . SPH V 1 . 81.744  168.605 132.352 FV 1010 ? 1.00 19.63 4  
HETATM 2553  C C9  . SPH V 1 . 81.803  167.696 131.144 FV 1010 ? 1.00 19.63 4  
HETATM 2554  C C10 . SPH V 1 . 81.522  168.465 129.873 FV 1010 ? 1.00 19.63 4  
HETATM 2555  C C11 . SPH V 1 . 81.347  167.502 128.718 FV 1010 ? 1.00 19.63 4  
HETATM 2556  C C12 . SPH V 1 . 81.714  168.165 127.409 FV 1010 ? 1.00 19.63 4  
HETATM 2557  C C13 . SPH V 1 . 81.226  167.340 126.238 FV 1010 ? 1.00 19.63 4  
HETATM 2558  C C14 . SPH V 1 . 81.565  168.029 124.931 FV 1010 ? 1.00 19.63 4  
HETATM 2559  C C15 . SPH V 1 . 81.361  167.080 123.766 FV 1010 ? 1.00 19.63 4  
HETATM 2560  C C16 . SPH V 1 . 81.266  167.846 122.460 FV 1010 ? 1.00 19.63 4  
HETATM 2561  C C17 . SPH V 1 . 81.593  166.945 121.282 FV 1010 ? 1.00 19.63 4  
HETATM 2562  C C18 . SPH V 1 . 81.183  167.575 119.959 FV 1010 ? 1.00 19.63 4  
HETATM 2563  C C1  . SPH W 1 . 164.317 79.758  140.363 FW 1010 ? 1.00 19.63 4  
HETATM 2564  O O1  . SPH W 1 . 165.206 79.855  141.450 FW 1010 ? 1.00 19.63 4  
HETATM 2565  C C2  . SPH W 1 . 164.780 78.662  139.410 FW 1010 ? 1.00 19.63 4  
HETATM 2566  N N2  . SPH W 1 . 164.202 77.392  139.803 FW 1010 ? 1.00 19.63 4  
HETATM 2567  C C3  . SPH W 1 . 164.389 78.971  137.971 FW 1010 ? 1.00 19.63 4  
HETATM 2568  O O3  . SPH W 1 . 164.844 80.245  137.582 FW 1010 ? 1.00 19.63 4  
HETATM 2569  C C4  . SPH W 1 . 164.934 77.922  137.056 FW 1010 ? 1.00 19.63 4  
HETATM 2570  C C5  . SPH W 1 . 165.363 78.321  135.714 FW 1010 ? 1.00 19.63 4  
HETATM 2571  C C6  . SPH W 1 . 164.392 79.082  134.855 FW 1010 ? 1.00 19.63 4  
HETATM 2572  C C7  . SPH W 1 . 165.128 79.529  133.608 FW 1010 ? 1.00 19.63 4  
HETATM 2573  C C8  . SPH W 1 . 164.600 78.834  132.373 FW 1010 ? 1.00 19.63 4  
HETATM 2574  C C9  . SPH W 1 . 165.358 79.340  131.165 FW 1010 ? 1.00 19.63 4  
HETATM 2575  C C10 . SPH W 1 . 164.832 78.712  129.894 FW 1010 ? 1.00 19.63 4  
HETATM 2576  C C11 . SPH W 1 . 165.754 79.042  128.739 FW 1010 ? 1.00 19.63 4  
HETATM 2577  C C12 . SPH W 1 . 164.996 79.028  127.430 FW 1010 ? 1.00 19.63 4  
HETATM 2578  C C13 . SPH W 1 . 165.955 79.018  126.259 FW 1010 ? 1.00 19.63 4  
HETATM 2579  C C14 . SPH W 1 . 165.188 78.967  124.952 FW 1010 ? 1.00 19.63 4  
HETATM 2580  C C15 . SPH W 1 . 166.112 79.265  123.787 FW 1010 ? 1.00 19.63 4  
HETATM 2581  C C16 . SPH W 1 . 165.496 78.800  122.481 FW 1010 ? 1.00 19.63 4  
HETATM 2582  C C17 . SPH W 1 . 166.113 79.533  121.303 FW 1010 ? 1.00 19.63 4  
HETATM 2583  C C18 . SPH W 1 . 165.773 78.863  119.980 FW 1010 ? 1.00 19.63 4  
HETATM 2584  C C1  . SPH X 1 . 107.671 165.034 140.342 FX 1010 ? 1.00 19.63 4  
HETATM 2585  O O1  . SPH X 1 . 107.310 164.216 141.429 FX 1010 ? 1.00 19.63 4  
HETATM 2586  C C2  . SPH X 1 . 106.490 165.181 139.389 FX 1010 ? 1.00 19.63 4  
HETATM 2587  N N2  . SPH X 1 . 105.679 166.317 139.782 FX 1010 ? 1.00 19.63 4  
HETATM 2588  C C3  . SPH X 1 . 106.953 165.365 137.950 FX 1010 ? 1.00 19.63 4  
HETATM 2589  O O3  . SPH X 1 . 107.829 164.334 137.561 FX 1010 ? 1.00 19.63 4  
HETATM 2590  C C4  . SPH X 1 . 105.772 165.418 137.035 FX 1010 ? 1.00 19.63 4  
HETATM 2591  C C5  . SPH X 1 . 105.903 164.847 135.693 FX 1010 ? 1.00 19.63 4  
HETATM 2592  C C6  . SPH X 1 . 107.048 165.307 134.834 FX 1010 ? 1.00 19.63 4  
HETATM 2593  C C7  . SPH X 1 . 107.067 164.446 133.587 FX 1010 ? 1.00 19.63 4  
HETATM 2594  C C8  . SPH X 1 . 106.729 165.251 132.352 FX 1010 ? 1.00 19.63 4  
HETATM 2595  C C9  . SPH X 1 . 106.788 164.342 131.144 FX 1010 ? 1.00 19.63 4  
HETATM 2596  C C10 . SPH X 1 . 106.507 165.111 129.873 FX 1010 ? 1.00 19.63 4  
HETATM 2597  C C11 . SPH X 1 . 106.332 164.148 128.718 FX 1010 ? 1.00 19.63 4  
HETATM 2598  C C12 . SPH X 1 . 106.699 164.811 127.409 FX 1010 ? 1.00 19.63 4  
HETATM 2599  C C13 . SPH X 1 . 106.211 163.986 126.238 FX 1010 ? 1.00 19.63 4  
HETATM 2600  C C14 . SPH X 1 . 106.550 164.675 124.931 FX 1010 ? 1.00 19.63 4  
HETATM 2601  C C15 . SPH X 1 . 106.346 163.726 123.766 FX 1010 ? 1.00 19.63 4  
HETATM 2602  C C16 . SPH X 1 . 106.251 164.492 122.460 FX 1010 ? 1.00 19.63 4  
HETATM 2603  C C17 . SPH X 1 . 106.578 163.591 121.282 FX 1010 ? 1.00 19.63 4  
HETATM 2604  C C18 . SPH X 1 . 106.168 164.221 119.959 FX 1010 ? 1.00 19.63 4  
HETATM 2605  C C1  . SPH Y 1 . 137.747 71.918  140.285 FY 1010 ? 1.00 19.63 4  
HETATM 2606  O O1  . SPH Y 1 . 138.701 71.634  141.281 FY 1010 ? 1.00 19.63 4  
HETATM 2607  C C2  . SPH Y 1 . 137.669 70.760  139.297 FY 1010 ? 1.00 19.63 4  
HETATM 2608  N N2  . SPH Y 1 . 136.688 69.792  139.749 FY 1010 ? 1.00 19.63 4  
HETATM 2609  C C3  . SPH Y 1 . 137.296 71.241  137.901 FY 1010 ? 1.00 19.63 4  
HETATM 2610  O O3  . SPH Y 1 . 138.166 72.259  137.464 FY 1010 ? 1.00 19.63 4  
HETATM 2611  C C4  . SPH Y 1 . 137.314 70.094  136.942 FY 1010 ? 1.00 19.63 4  
HETATM 2612  C C5  . SPH Y 1 . 137.739 70.344  135.563 FY 1010 ? 1.00 19.63 4  
HETATM 2613  C C6  . SPH Y 1 . 137.059 71.444  134.799 FY 1010 ? 1.00 19.63 4  
HETATM 2614  C C7  . SPH Y 1 . 137.793 71.619  133.485 FY 1010 ? 1.00 19.63 4  
HETATM 2615  C C8  . SPH Y 1 . 136.930 71.217  132.309 FY 1010 ? 1.00 19.63 4  
HETATM 2616  C C9  . SPH Y 1 . 137.710 71.437  131.032 FY 1010 ? 1.00 19.63 4  
HETATM 2617  C C10 . SPH Y 1 . 136.871 71.097  129.820 FY 1010 ? 1.00 19.63 4  
HETATM 2618  C C11 . SPH Y 1 . 137.740 71.090  128.580 FY 1010 ? 1.00 19.63 4  
HETATM 2619  C C12 . SPH Y 1 . 136.919 71.409  127.350 FY 1010 ? 1.00 19.63 4  
HETATM 2620  C C13 . SPH Y 1 . 137.690 71.073  126.092 FY 1010 ? 1.00 19.63 4  
HETATM 2621  C C14 . SPH Y 1 . 136.847 71.360  124.866 FY 1010 ? 1.00 19.63 4  
HETATM 2622  C C15 . SPH Y 1 . 137.705 71.323  123.616 FY 1010 ? 1.00 19.63 4  
HETATM 2623  C C16 . SPH Y 1 . 136.842 71.169  122.377 FY 1010 ? 1.00 19.63 4  
HETATM 2624  C C17 . SPH Y 1 . 137.582 71.652  121.142 FY 1010 ? 1.00 19.63 4  
HETATM 2625  C C18 . SPH Y 1 . 136.893 71.205  119.861 FY 1010 ? 1.00 19.63 4  
HETATM 2626  C C1  . SPH Z 1 . 114.985 205.461 140.342 FZ 1010 ? 1.00 19.63 4  
HETATM 2627  O O1  . SPH Z 1 . 114.624 204.643 141.429 FZ 1010 ? 1.00 19.63 4  
HETATM 2628  C C2  . SPH Z 1 . 113.804 205.608 139.389 FZ 1010 ? 1.00 19.63 4  
HETATM 2629  N N2  . SPH Z 1 . 112.993 206.744 139.782 FZ 1010 ? 1.00 19.63 4  
HETATM 2630  C C3  . SPH Z 1 . 114.267 205.792 137.950 FZ 1010 ? 1.00 19.63 4  
HETATM 2631  O O3  . SPH Z 1 . 115.143 204.761 137.561 FZ 1010 ? 1.00 19.63 4  
HETATM 2632  C C4  . SPH Z 1 . 113.086 205.845 137.035 FZ 1010 ? 1.00 19.63 4  
HETATM 2633  C C5  . SPH Z 1 . 113.217 205.274 135.693 FZ 1010 ? 1.00 19.63 4  
HETATM 2634  C C6  . SPH Z 1 . 114.362 205.734 134.834 FZ 1010 ? 1.00 19.63 4  
HETATM 2635  C C7  . SPH Z 1 . 114.381 204.873 133.587 FZ 1010 ? 1.00 19.63 4  
HETATM 2636  C C8  . SPH Z 1 . 114.043 205.678 132.352 FZ 1010 ? 1.00 19.63 4  
HETATM 2637  C C9  . SPH Z 1 . 114.102 204.769 131.144 FZ 1010 ? 1.00 19.63 4  
HETATM 2638  C C10 . SPH Z 1 . 113.821 205.538 129.873 FZ 1010 ? 1.00 19.63 4  
HETATM 2639  C C11 . SPH Z 1 . 113.646 204.575 128.718 FZ 1010 ? 1.00 19.63 4  
HETATM 2640  C C12 . SPH Z 1 . 114.013 205.238 127.409 FZ 1010 ? 1.00 19.63 4  
HETATM 2641  C C13 . SPH Z 1 . 113.525 204.413 126.238 FZ 1010 ? 1.00 19.63 4  
HETATM 2642  C C14 . SPH Z 1 . 113.864 205.102 124.931 FZ 1010 ? 1.00 19.63 4  
HETATM 2643  C C15 . SPH Z 1 . 113.660 204.153 123.766 FZ 1010 ? 1.00 19.63 4  
HETATM 2644  C C16 . SPH Z 1 . 113.565 204.919 122.460 FZ 1010 ? 1.00 19.63 4  
HETATM 2645  C C17 . SPH Z 1 . 113.892 204.018 121.282 FZ 1010 ? 1.00 19.63 4  
HETATM 2646  C C18 . SPH Z 1 . 113.482 204.648 119.959 FZ 1010 ? 1.00 19.63 4  
HETATM 2647  C C1  . SPH a 1 . 150.291 71.731  139.972 Fa 1010 ? 1.00 19.63 4  
HETATM 2648  O O1  . SPH a 1 . 151.212 71.399  140.983 Fa 1010 ? 1.00 19.63 4  
HETATM 2649  C C2  . SPH a 1 . 150.127 70.555  139.014 Fa 1010 ? 1.00 19.63 4  
HETATM 2650  N N2  . SPH a 1 . 149.070 69.682  139.484 Fa 1010 ? 1.00 19.63 4  
HETATM 2651  C C3  . SPH a 1 . 149.803 71.026  137.603 Fa 1010 ? 1.00 19.63 4  
HETATM 2652  O O3  . SPH a 1 . 150.752 71.960  137.146 Fa 1010 ? 1.00 19.63 4  
HETATM 2653  C C4  . SPH a 1 . 149.735 69.857  136.675 Fa 1010 ? 1.00 19.63 4  
HETATM 2654  C C5  . SPH a 1 . 150.186 70.034  135.294 Fa 1010 ? 1.00 19.63 4  
HETATM 2655  C C6  . SPH a 1 . 149.600 71.164  134.494 Fa 1010 ? 1.00 19.63 4  
HETATM 2656  C C7  . SPH a 1 . 150.354 71.244  133.182 Fa 1010 ? 1.00 19.63 4  
HETATM 2657  C C8  . SPH a 1 . 149.469 70.880  132.011 Fa 1010 ? 1.00 19.63 4  
HETATM 2658  C C9  . SPH a 1 . 150.272 71.002  130.734 Fa 1010 ? 1.00 19.63 4  
HETATM 2659  C C10 . SPH a 1 . 149.417 70.697  129.525 Fa 1010 ? 1.00 19.63 4  
HETATM 2660  C C11 . SPH a 1 . 150.289 70.588  128.293 Fa 1010 ? 1.00 19.63 4  
HETATM 2661  C C12 . SPH a 1 . 149.504 70.937  127.049 Fa 1010 ? 1.00 19.63 4  
HETATM 2662  C C13 . SPH a 1 . 150.254 70.507  125.806 Fa 1010 ? 1.00 19.63 4  
HETATM 2663  C C14 . SPH a 1 . 149.444 70.826  124.566 Fa 1010 ? 1.00 19.63 4  
HETATM 2664  C C15 . SPH a 1 . 150.304 70.687  123.324 Fa 1010 ? 1.00 19.63 4  
HETATM 2665  C C16 . SPH a 1 . 149.439 70.569  122.083 Fa 1010 ? 1.00 19.63 4  
HETATM 2666  C C17 . SPH a 1 . 150.223 70.957  120.842 Fa 1010 ? 1.00 19.63 4  
HETATM 2667  C C18 . SPH a 1 . 149.508 70.532  119.567 Fa 1010 ? 1.00 19.63 4  
HETATM 2668  C C1  . SPH c 1 . 146.824 68.721  140.056 Fc 1010 ? 1.00 19.63 4  
HETATM 2669  O O1  . SPH c 1 . 147.749 68.446  141.080 Fc 1010 ? 1.00 19.63 4  
HETATM 2670  C C2  . SPH c 1 . 146.737 67.533  139.104 Fc 1010 ? 1.00 19.63 4  
HETATM 2671  N N2  . SPH c 1 . 145.723 66.605  139.566 Fc 1010 ? 1.00 19.63 4  
HETATM 2672  C C3  . SPH c 1 . 146.404 67.979  137.686 Fc 1010 ? 1.00 19.63 4  
HETATM 2673  O O3  . SPH c 1 . 147.307 68.960  137.235 Fc 1010 ? 1.00 19.63 4  
HETATM 2674  C C4  . SPH c 1 . 146.412 66.801  136.764 Fc 1010 ? 1.00 19.63 4  
HETATM 2675  C C5  . SPH c 1 . 146.871 66.995  135.387 Fc 1010 ? 1.00 19.63 4  
HETATM 2676  C C6  . SPH c 1 . 146.233 68.088  134.574 Fc 1010 ? 1.00 19.63 4  
HETATM 2677  C C7  . SPH c 1 . 146.999 68.202  133.271 Fc 1010 ? 1.00 19.63 4  
HETATM 2678  C C8  . SPH c 1 . 146.149 67.784  132.091 Fc 1010 ? 1.00 19.63 4  
HETATM 2679  C C9  . SPH c 1 . 146.960 67.943  130.824 Fc 1010 ? 1.00 19.63 4  
HETATM 2680  C C10 . SPH c 1 . 146.138 67.585  129.606 Fc 1010 ? 1.00 19.63 4  
HETATM 2681  C C11 . SPH c 1 . 147.030 67.517  128.386 Fc 1010 ? 1.00 19.63 4  
HETATM 2682  C C12 . SPH c 1 . 146.242 67.815  127.129 Fc 1010 ? 1.00 19.63 4  
HETATM 2683  C C13 . SPH c 1 . 147.031 67.420  125.899 Fc 1010 ? 1.00 19.63 4  
HETATM 2684  C C14 . SPH c 1 . 146.219 67.688  124.647 Fc 1010 ? 1.00 19.63 4  
HETATM 2685  C C15 . SPH c 1 . 147.101 67.589  123.417 Fc 1010 ? 1.00 19.63 4  
HETATM 2686  C C16 . SPH c 1 . 146.260 67.417  122.166 Fc 1010 ? 1.00 19.63 4  
HETATM 2687  C C17 . SPH c 1 . 147.036 67.841  120.932 Fc 1010 ? 1.00 19.63 4  
HETATM 2688  C C18 . SPH c 1 . 146.362 67.370  119.651 Fc 1010 ? 1.00 19.63 4  
HETATM 2689  C C1  . SPH d 1 . 135.324 63.628  140.235 Fd 1010 ? 1.00 19.63 4  
HETATM 2690  O O1  . SPH d 1 . 136.278 63.344  141.230 Fd 1010 ? 1.00 19.63 4  
HETATM 2691  C C2  . SPH d 1 . 135.246 62.470  139.246 Fd 1010 ? 1.00 19.63 4  
HETATM 2692  N N2  . SPH d 1 . 134.266 61.502  139.699 Fd 1010 ? 1.00 19.63 4  
HETATM 2693  C C3  . SPH d 1 . 134.874 62.951  137.850 Fd 1010 ? 1.00 19.63 4  
HETATM 2694  O O3  . SPH d 1 . 135.742 63.968  137.414 Fd 1010 ? 1.00 19.63 4  
HETATM 2695  C C4  . SPH d 1 . 134.891 61.804  136.892 Fd 1010 ? 1.00 19.63 4  
HETATM 2696  C C5  . SPH d 1 . 135.316 62.054  135.513 Fd 1010 ? 1.00 19.63 4  
HETATM 2697  C C6  . SPH d 1 . 134.636 63.155  134.748 Fd 1010 ? 1.00 19.63 4  
HETATM 2698  C C7  . SPH d 1 . 135.370 63.330  133.434 Fd 1010 ? 1.00 19.63 4  
HETATM 2699  C C8  . SPH d 1 . 134.506 62.927  132.259 Fd 1010 ? 1.00 19.63 4  
HETATM 2700  C C9  . SPH d 1 . 135.287 63.147  130.981 Fd 1010 ? 1.00 19.63 4  
HETATM 2701  C C10 . SPH d 1 . 134.448 62.808  129.770 Fd 1010 ? 1.00 19.63 4  
HETATM 2702  C C11 . SPH d 1 . 135.317 62.800  128.530 Fd 1010 ? 1.00 19.63 4  
HETATM 2703  C C12 . SPH d 1 . 134.495 63.118  127.300 Fd 1010 ? 1.00 19.63 4  
HETATM 2704  C C13 . SPH d 1 . 135.267 62.783  126.042 Fd 1010 ? 1.00 19.63 4  
HETATM 2705  C C14 . SPH d 1 . 134.424 63.070  124.815 Fd 1010 ? 1.00 19.63 4  
HETATM 2706  C C15 . SPH d 1 . 135.281 63.033  123.565 Fd 1010 ? 1.00 19.63 4  
HETATM 2707  C C16 . SPH d 1 . 134.420 62.879  122.327 Fd 1010 ? 1.00 19.63 4  
HETATM 2708  C C17 . SPH d 1 . 135.159 63.362  121.091 Fd 1010 ? 1.00 19.63 4  
HETATM 2709  C C18 . SPH d 1 . 134.470 62.915  119.810 Fd 1010 ? 1.00 19.63 4  
HETATM 2710  C C1  . SPH e 1 . 110.758 168.425 140.342 Fe 1010 ? 1.00 19.63 4  
HETATM 2711  O O1  . SPH e 1 . 110.397 167.607 141.429 Fe 1010 ? 1.00 19.63 4  
HETATM 2712  C C2  . SPH e 1 . 109.577 168.572 139.389 Fe 1010 ? 1.00 19.63 4  
HETATM 2713  N N2  . SPH e 1 . 108.766 169.708 139.782 Fe 1010 ? 1.00 19.63 4  
HETATM 2714  C C3  . SPH e 1 . 110.040 168.756 137.950 Fe 1010 ? 1.00 19.63 4  
HETATM 2715  O O3  . SPH e 1 . 110.916 167.725 137.561 Fe 1010 ? 1.00 19.63 4  
HETATM 2716  C C4  . SPH e 1 . 108.859 168.809 137.035 Fe 1010 ? 1.00 19.63 4  
HETATM 2717  C C5  . SPH e 1 . 108.990 168.238 135.693 Fe 1010 ? 1.00 19.63 4  
HETATM 2718  C C6  . SPH e 1 . 110.135 168.698 134.834 Fe 1010 ? 1.00 19.63 4  
HETATM 2719  C C7  . SPH e 1 . 110.154 167.837 133.587 Fe 1010 ? 1.00 19.63 4  
HETATM 2720  C C8  . SPH e 1 . 109.816 168.642 132.352 Fe 1010 ? 1.00 19.63 4  
HETATM 2721  C C9  . SPH e 1 . 109.875 167.733 131.144 Fe 1010 ? 1.00 19.63 4  
HETATM 2722  C C10 . SPH e 1 . 109.594 168.502 129.873 Fe 1010 ? 1.00 19.63 4  
HETATM 2723  C C11 . SPH e 1 . 109.419 167.539 128.718 Fe 1010 ? 1.00 19.63 4  
HETATM 2724  C C12 . SPH e 1 . 109.786 168.202 127.409 Fe 1010 ? 1.00 19.63 4  
HETATM 2725  C C13 . SPH e 1 . 109.298 167.377 126.238 Fe 1010 ? 1.00 19.63 4  
HETATM 2726  C C14 . SPH e 1 . 109.637 168.066 124.931 Fe 1010 ? 1.00 19.63 4  
HETATM 2727  C C15 . SPH e 1 . 109.433 167.117 123.766 Fe 1010 ? 1.00 19.63 4  
HETATM 2728  C C16 . SPH e 1 . 109.338 167.883 122.460 Fe 1010 ? 1.00 19.63 4  
HETATM 2729  C C17 . SPH e 1 . 109.665 166.982 121.282 Fe 1010 ? 1.00 19.63 4  
HETATM 2730  C C18 . SPH e 1 . 109.255 167.612 119.959 Fe 1010 ? 1.00 19.63 4  
HETATM 2731  C C1  . SPH 1 1 . 187.088 173.406 140.318 F1 1010 ? 1.00 19.63 5  
HETATM 2732  O O1  . SPH 1 1 . 186.863 174.345 141.342 F1 1010 ? 1.00 19.63 5  
HETATM 2733  C C2  . SPH 1 1 . 188.159 173.924 139.365 F1 1010 ? 1.00 19.63 5  
HETATM 2734  N N2  . SPH 1 1 . 189.470 173.510 139.828 F1 1010 ? 1.00 19.63 5  
HETATM 2735  C C3  . SPH 1 1 . 187.941 173.414 137.947 F1 1010 ? 1.00 19.63 5  
HETATM 2736  O O3  . SPH 1 1 . 186.639 173.705 137.497 F1 1010 ? 1.00 19.63 5  
HETATM 2737  C C4  . SPH 1 1 . 188.956 174.009 137.026 F1 1010 ? 1.00 19.63 5  
HETATM 2738  C C5  . SPH 1 1 . 188.558 174.309 135.649 F1 1010 ? 1.00 19.63 5  
HETATM 2739  C C6  . SPH 1 1 . 187.931 173.211 134.836 F1 1010 ? 1.00 19.63 5  
HETATM 2740  C C7  . SPH 1 1 . 187.450 173.816 133.532 F1 1010 ? 1.00 19.63 5  
HETATM 2741  C C8  . SPH 1 1 . 188.237 173.290 132.353 F1 1010 ? 1.00 19.63 5  
HETATM 2742  C C9  . SPH 1 1 . 187.694 173.913 131.085 F1 1010 ? 1.00 19.63 5  
HETATM 2743  C C10 . SPH 1 1 . 188.414 173.380 129.868 F1 1010 ? 1.00 19.63 5  
HETATM 2744  C C11 . SPH 1 1 . 188.027 174.187 128.647 F1 1010 ? 1.00 19.63 5  
HETATM 2745  C C12 . SPH 1 1 . 188.164 173.356 127.391 F1 1010 ? 1.00 19.63 5  
HETATM 2746  C C13 . SPH 1 1 . 188.111 174.235 126.161 F1 1010 ? 1.00 19.63 5  
HETATM 2747  C C14 . SPH 1 1 . 188.285 173.399 124.908 F1 1010 ? 1.00 19.63 5  
HETATM 2748  C C15 . SPH 1 1 . 187.929 174.212 123.678 F1 1010 ? 1.00 19.63 5  
HETATM 2749  C C16 . SPH 1 1 . 188.499 173.569 122.428 F1 1010 ? 1.00 19.63 5  
HETATM 2750  C C17 . SPH 1 1 . 187.744 174.030 121.193 F1 1010 ? 1.00 19.63 5  
HETATM 2751  C C18 . SPH 1 1 . 188.488 173.681 119.913 F1 1010 ? 1.00 19.63 5  
HETATM 2752  C C1  . SPH 2 1 . 174.897 173.891 140.218 F2 1010 ? 1.00 19.63 5  
HETATM 2753  O O1  . SPH 2 1 . 174.723 174.855 141.229 F2 1010 ? 1.00 19.63 5  
HETATM 2754  C C2  . SPH 2 1 . 175.996 174.337 139.260 F2 1010 ? 1.00 19.63 5  
HETATM 2755  N N2  . SPH 2 1 . 177.282 173.858 139.730 F2 1010 ? 1.00 19.63 5  
HETATM 2756  C C3  . SPH 2 1 . 175.750 173.819 137.849 F2 1010 ? 1.00 19.63 5  
HETATM 2757  O O3  . SPH 2 1 . 174.468 174.175 137.393 F2 1010 ? 1.00 19.63 5  
HETATM 2758  C C4  . SPH 2 1 . 176.798 174.346 136.921 F2 1010 ? 1.00 19.63 5  
HETATM 2759  C C5  . SPH 2 1 . 176.418 174.649 135.540 F2 1010 ? 1.00 19.63 5  
HETATM 2760  C C6  . SPH 2 1 . 175.732 173.576 134.741 F2 1010 ? 1.00 19.63 5  
HETATM 2761  C C7  . SPH 2 1 . 175.287 174.189 133.428 F2 1010 ? 1.00 19.63 5  
HETATM 2762  C C8  . SPH 2 1 . 176.044 173.604 132.257 F2 1010 ? 1.00 19.63 5  
HETATM 2763  C C9  . SPH 2 1 . 175.537 174.238 130.981 F2 1010 ? 1.00 19.63 5  
HETATM 2764  C C10 . SPH 2 1 . 176.229 173.650 129.772 F2 1010 ? 1.00 19.63 5  
HETATM 2765  C C11 . SPH 2 1 . 175.888 174.461 128.539 F2 1010 ? 1.00 19.63 5  
HETATM 2766  C C12 . SPH 2 1 . 175.978 173.606 127.295 F2 1010 ? 1.00 19.63 5  
HETATM 2767  C C13 . SPH 2 1 . 175.975 174.470 126.053 F2 1010 ? 1.00 19.63 5  
HETATM 2768  C C14 . SPH 2 1 . 176.104 173.609 124.812 F2 1010 ? 1.00 19.63 5  
HETATM 2769  C C15 . SPH 2 1 . 175.794 174.423 123.571 F2 1010 ? 1.00 19.63 5  
HETATM 2770  C C16 . SPH 2 1 . 176.329 173.734 122.330 F2 1010 ? 1.00 19.63 5  
HETATM 2771  C C17 . SPH 2 1 . 175.601 174.218 121.088 F2 1010 ? 1.00 19.63 5  
HETATM 2772  C C18 . SPH 2 1 . 176.326 173.813 119.814 F2 1010 ? 1.00 19.63 5  
HETATM 2773  C C1  . SPH 3 1 . 162.984 72.235  140.299 F3 1010 ? 1.00 19.63 5  
HETATM 2774  O O1  . SPH 3 1 . 163.918 72.106  141.344 F3 1010 ? 1.00 19.63 5  
HETATM 2775  C C2  . SPH 3 1 . 163.052 71.013  139.389 F3 1010 ? 1.00 19.63 5  
HETATM 2776  N N2  . SPH 3 1 . 162.145 69.989  139.873 F3 1010 ? 1.00 19.63 5  
HETATM 2777  C C3  . SPH 3 1 . 162.693 71.366  137.952 F3 1010 ? 1.00 19.63 5  
HETATM 2778  O O3  . SPH 3 1 . 163.483 72.430  137.477 F3 1010 ? 1.00 19.63 5  
HETATM 2779  C C4  . SPH 3 1 . 162.855 70.166  137.075 F3 1010 ? 1.00 19.63 5  
HETATM 2780  C C5  . SPH 3 1 . 163.311 70.365  135.698 F3 1010 ? 1.00 19.63 5  
HETATM 2781  C C6  . SPH 3 1 . 162.563 71.345  134.837 F3 1010 ? 1.00 19.63 5  
HETATM 2782  C C7  . SPH 3 1 . 163.331 71.503  133.540 F3 1010 ? 1.00 19.63 5  
HETATM 2783  C C8  . SPH 3 1 . 162.556 70.947  132.366 F3 1010 ? 1.00 19.63 5  
HETATM 2784  C C9  . SPH 3 1 . 163.364 71.155  131.104 F3 1010 ? 1.00 19.63 5  
HETATM 2785  C C10 . SPH 3 1 . 162.610 70.662  129.890 F3 1010 ? 1.00 19.63 5  
HETATM 2786  C C11 . SPH 3 1 . 163.525 70.656  128.684 F3 1010 ? 1.00 19.63 5  
HETATM 2787  C C12 . SPH 3 1 . 162.728 70.816  127.408 F3 1010 ? 1.00 19.63 5  
HETATM 2788  C C13 . SPH 3 1 . 163.578 70.474  126.203 F3 1010 ? 1.00 19.63 5  
HETATM 2789  C C14 . SPH 3 1 . 162.762 70.601  124.931 F3 1010 ? 1.00 19.63 5  
HETATM 2790  C C15 . SPH 3 1 . 163.670 70.563  123.717 F3 1010 ? 1.00 19.63 5  
HETATM 2791  C C16 . SPH 3 1 . 162.875 70.249  122.463 F3 1010 ? 1.00 19.63 5  
HETATM 2792  C C17 . SPH 3 1 . 163.618 70.719  121.224 F3 1010 ? 1.00 19.63 5  
HETATM 2793  C C18 . SPH 3 1 . 163.024 70.127  119.953 F3 1010 ? 1.00 19.63 5  
HETATM 2794  C C1  . SPH 4 1 . 156.834 77.861  139.890 F4 1010 ? 1.00 19.63 5  
HETATM 2795  O O1  . SPH 4 1 . 157.731 77.724  140.966 F4 1010 ? 1.00 19.63 5  
HETATM 2796  C C2  . SPH 4 1 . 156.904 76.626  138.998 F4 1010 ? 1.00 19.63 5  
HETATM 2797  N N2  . SPH 4 1 . 155.960 75.628  139.464 F4 1010 ? 1.00 19.63 5  
HETATM 2798  C C3  . SPH 4 1 . 156.598 76.968  137.545 F4 1010 ? 1.00 19.63 5  
HETATM 2799  O O3  . SPH 4 1 . 157.426 78.010  137.084 F4 1010 ? 1.00 19.63 5  
HETATM 2800  C C4  . SPH 4 1 . 156.761 75.755  136.688 F4 1010 ? 1.00 19.63 5  
HETATM 2801  C C5  . SPH 4 1 . 157.264 75.927  135.324 F4 1010 ? 1.00 19.63 5  
HETATM 2802  C C6  . SPH 4 1 . 156.567 76.912  134.428 F4 1010 ? 1.00 19.63 5  
HETATM 2803  C C7  . SPH 4 1 . 157.379 77.037  133.155 F4 1010 ? 1.00 19.63 5  
HETATM 2804  C C8  . SPH 4 1 . 156.630 76.483  131.963 F4 1010 ? 1.00 19.63 5  
HETATM 2805  C C9  . SPH 4 1 . 157.482 76.659  130.725 F4 1010 ? 1.00 19.63 5  
HETATM 2806  C C10 . SPH 4 1 . 156.755 76.166  129.494 F4 1010 ? 1.00 19.63 5  
HETATM 2807  C C11 . SPH 4 1 . 157.709 76.126  128.318 F4 1010 ? 1.00 19.63 5  
HETATM 2808  C C12 . SPH 4 1 . 156.956 76.287  127.015 F4 1010 ? 1.00 19.63 5  
HETATM 2809  C C13 . SPH 4 1 . 157.836 75.911  125.842 F4 1010 ? 1.00 19.63 5  
HETATM 2810  C C14 . SPH 4 1 . 157.064 76.040  124.543 F4 1010 ? 1.00 19.63 5  
HETATM 2811  C C15 . SPH 4 1 . 158.008 75.968  123.359 F4 1010 ? 1.00 19.63 5  
HETATM 2812  C C16 . SPH 4 1 . 157.248 75.656  122.084 F4 1010 ? 1.00 19.63 5  
HETATM 2813  C C17 . SPH 4 1 . 158.039 76.093  120.864 F4 1010 ? 1.00 19.63 5  
HETATM 2814  C C18 . SPH 4 1 . 157.473 75.500  119.582 F4 1010 ? 1.00 19.63 5  
HETATM 2815  C C1  . SPH 5 1 . 186.546 178.358 140.056 F5 1010 ? 1.00 19.63 5  
HETATM 2816  O O1  . SPH 5 1 . 186.322 179.298 141.080 F5 1010 ? 1.00 19.63 5  
HETATM 2817  C C2  . SPH 5 1 . 187.618 178.877 139.104 F5 1010 ? 1.00 19.63 5  
HETATM 2818  N N2  . SPH 5 1 . 188.929 178.463 139.566 F5 1010 ? 1.00 19.63 5  
HETATM 2819  C C3  . SPH 5 1 . 187.399 178.366 137.686 F5 1010 ? 1.00 19.63 5  
HETATM 2820  O O3  . SPH 5 1 . 186.097 178.657 137.235 F5 1010 ? 1.00 19.63 5  
HETATM 2821  C C4  . SPH 5 1 . 188.415 178.962 136.764 F5 1010 ? 1.00 19.63 5  
HETATM 2822  C C5  . SPH 5 1 . 188.017 179.262 135.387 F5 1010 ? 1.00 19.63 5  
HETATM 2823  C C6  . SPH 5 1 . 187.390 178.164 134.574 F5 1010 ? 1.00 19.63 5  
HETATM 2824  C C7  . SPH 5 1 . 186.908 178.770 133.271 F5 1010 ? 1.00 19.63 5  
HETATM 2825  C C8  . SPH 5 1 . 187.695 178.242 132.091 F5 1010 ? 1.00 19.63 5  
HETATM 2826  C C9  . SPH 5 1 . 187.152 178.866 130.824 F5 1010 ? 1.00 19.63 5  
HETATM 2827  C C10 . SPH 5 1 . 187.873 178.333 129.606 F5 1010 ? 1.00 19.63 5  
HETATM 2828  C C11 . SPH 5 1 . 187.486 179.139 128.386 F5 1010 ? 1.00 19.63 5  
HETATM 2829  C C12 . SPH 5 1 . 187.622 178.308 127.129 F5 1010 ? 1.00 19.63 5  
HETATM 2830  C C13 . SPH 5 1 . 187.569 179.188 125.899 F5 1010 ? 1.00 19.63 5  
HETATM 2831  C C14 . SPH 5 1 . 187.743 178.351 124.647 F5 1010 ? 1.00 19.63 5  
HETATM 2832  C C15 . SPH 5 1 . 187.388 179.165 123.417 F5 1010 ? 1.00 19.63 5  
HETATM 2833  C C16 . SPH 5 1 . 187.957 178.522 122.166 F5 1010 ? 1.00 19.63 5  
HETATM 2834  C C17 . SPH 5 1 . 187.202 178.982 120.932 F5 1010 ? 1.00 19.63 5  
HETATM 2835  C C18 . SPH 5 1 . 187.947 178.634 119.651 F5 1010 ? 1.00 19.63 5  
HETATM 2836  C C1  . SPH 6 1 . 164.525 67.287  140.417 F6 1010 ? 1.00 19.63 5  
HETATM 2837  O O1  . SPH 6 1 . 165.459 67.157  141.462 F6 1010 ? 1.00 19.63 5  
HETATM 2838  C C2  . SPH 6 1 . 164.592 66.064  139.508 F6 1010 ? 1.00 19.63 5  
HETATM 2839  N N2  . SPH 6 1 . 163.687 65.041  139.991 F6 1010 ? 1.00 19.63 5  
HETATM 2840  C C3  . SPH 6 1 . 164.235 66.418  138.070 F6 1010 ? 1.00 19.63 5  
HETATM 2841  O O3  . SPH 6 1 . 165.023 67.482  137.596 F6 1010 ? 1.00 19.63 5  
HETATM 2842  C C4  . SPH 6 1 . 164.396 65.217  137.193 F6 1010 ? 1.00 19.63 5  
HETATM 2843  C C5  . SPH 6 1 . 164.851 65.417  135.816 F6 1010 ? 1.00 19.63 5  
HETATM 2844  C C6  . SPH 6 1 . 164.105 66.397  134.955 F6 1010 ? 1.00 19.63 5  
HETATM 2845  C C7  . SPH 6 1 . 164.872 66.555  133.658 F6 1010 ? 1.00 19.63 5  
HETATM 2846  C C8  . SPH 6 1 . 164.098 65.999  132.484 F6 1010 ? 1.00 19.63 5  
HETATM 2847  C C9  . SPH 6 1 . 164.905 66.207  131.222 F6 1010 ? 1.00 19.63 5  
HETATM 2848  C C10 . SPH 6 1 . 164.151 65.713  130.008 F6 1010 ? 1.00 19.63 5  
HETATM 2849  C C11 . SPH 6 1 . 165.066 65.708  128.802 F6 1010 ? 1.00 19.63 5  
HETATM 2850  C C12 . SPH 6 1 . 164.270 65.868  127.526 F6 1010 ? 1.00 19.63 5  
HETATM 2851  C C13 . SPH 6 1 . 165.119 65.525  126.321 F6 1010 ? 1.00 19.63 5  
HETATM 2852  C C14 . SPH 6 1 . 164.303 65.652  125.050 F6 1010 ? 1.00 19.63 5  
HETATM 2853  C C15 . SPH 6 1 . 165.210 65.614  123.835 F6 1010 ? 1.00 19.63 5  
HETATM 2854  C C16 . SPH 6 1 . 164.416 65.301  122.581 F6 1010 ? 1.00 19.63 5  
HETATM 2855  C C17 . SPH 6 1 . 165.158 65.770  121.342 F6 1010 ? 1.00 19.63 5  
HETATM 2856  C C18 . SPH 6 1 . 164.565 65.179  120.072 F6 1010 ? 1.00 19.63 5  
HETATM 2857  C C1  . SPH 7 1 . 170.332 179.600 140.364 F7 1010 ? 1.00 19.63 5  
HETATM 2858  O O1  . SPH 7 1 . 170.150 180.541 141.394 F7 1010 ? 1.00 19.63 5  
HETATM 2859  C C2  . SPH 7 1 . 171.434 180.070 139.422 F7 1010 ? 1.00 19.63 5  
HETATM 2860  N N2  . SPH 7 1 . 172.719 179.585 139.888 F7 1010 ? 1.00 19.63 5  
HETATM 2861  C C3  . SPH 7 1 . 171.198 179.583 137.998 F7 1010 ? 1.00 19.63 5  
HETATM 2862  O O3  . SPH 7 1 . 169.916 179.943 137.543 F7 1010 ? 1.00 19.63 5  
HETATM 2863  C C4  . SPH 7 1 . 172.248 180.132 137.088 F7 1010 ? 1.00 19.63 5  
HETATM 2864  C C5  . SPH 7 1 . 171.874 180.464 135.711 F7 1010 ? 1.00 19.63 5  
HETATM 2865  C C6  . SPH 7 1 . 171.197 179.404 134.885 F7 1010 ? 1.00 19.63 5  
HETATM 2866  C C7  . SPH 7 1 . 170.755 180.044 133.584 F7 1010 ? 1.00 19.63 5  
HETATM 2867  C C8  . SPH 7 1 . 171.521 179.488 132.405 F7 1010 ? 1.00 19.63 5  
HETATM 2868  C C9  . SPH 7 1 . 171.018 180.147 131.140 F7 1010 ? 1.00 19.63 5  
HETATM 2869  C C10 . SPH 7 1 . 171.717 179.588 129.922 F7 1010 ? 1.00 19.63 5  
HETATM 2870  C C11 . SPH 7 1 . 171.380 180.423 128.706 F7 1010 ? 1.00 19.63 5  
HETATM 2871  C C12 . SPH 7 1 . 171.479 179.596 127.444 F7 1010 ? 1.00 19.63 5  
HETATM 2872  C C13 . SPH 7 1 . 171.480 180.487 126.220 F7 1010 ? 1.00 19.63 5  
HETATM 2873  C C14 . SPH 7 1 . 171.617 179.652 124.962 F7 1010 ? 1.00 19.63 5  
HETATM 2874  C C15 . SPH 7 1 . 171.312 180.492 123.737 F7 1010 ? 1.00 19.63 5  
HETATM 2875  C C16 . SPH 7 1 . 171.856 179.831 122.484 F7 1010 ? 1.00 19.63 5  
HETATM 2876  C C17 . SPH 7 1 . 171.132 180.339 121.249 F7 1010 ? 1.00 19.63 5  
HETATM 2877  C C18 . SPH 7 1 . 171.865 179.963 119.970 F7 1010 ? 1.00 19.63 5  
HETATM 2878  C C1  . SPH 9 1 . 152.284 79.079  139.854 F9 1010 ? 1.00 19.63 5  
HETATM 2879  O O1  . SPH 9 1 . 153.181 78.943  140.930 F9 1010 ? 1.00 19.63 5  
HETATM 2880  C C2  . SPH 9 1 . 152.354 77.844  138.962 F9 1010 ? 1.00 19.63 5  
HETATM 2881  N N2  . SPH 9 1 . 151.410 76.847  139.428 F9 1010 ? 1.00 19.63 5  
HETATM 2882  C C3  . SPH 9 1 . 152.049 78.188  137.509 F9 1010 ? 1.00 19.63 5  
HETATM 2883  O O3  . SPH 9 1 . 152.876 79.229  137.048 F9 1010 ? 1.00 19.63 5  
HETATM 2884  C C4  . SPH 9 1 . 152.212 76.974  136.652 F9 1010 ? 1.00 19.63 5  
HETATM 2885  C C5  . SPH 9 1 . 152.715 77.145  135.288 F9 1010 ? 1.00 19.63 5  
HETATM 2886  C C6  . SPH 9 1 . 152.017 78.131  134.392 F9 1010 ? 1.00 19.63 5  
HETATM 2887  C C7  . SPH 9 1 . 152.830 78.256  133.119 F9 1010 ? 1.00 19.63 5  
HETATM 2888  C C8  . SPH 9 1 . 152.080 77.702  131.927 F9 1010 ? 1.00 19.63 5  
HETATM 2889  C C9  . SPH 9 1 . 152.932 77.878  130.689 F9 1010 ? 1.00 19.63 5  
HETATM 2890  C C10 . SPH 9 1 . 152.206 77.385  129.458 F9 1010 ? 1.00 19.63 5  
HETATM 2891  C C11 . SPH 9 1 . 153.158 77.345  128.281 F9 1010 ? 1.00 19.63 5  
HETATM 2892  C C12 . SPH 9 1 . 152.406 77.505  126.979 F9 1010 ? 1.00 19.63 5  
HETATM 2893  C C13 . SPH 9 1 . 153.286 77.130  125.806 F9 1010 ? 1.00 19.63 5  
HETATM 2894  C C14 . SPH 9 1 . 152.514 77.259  124.507 F9 1010 ? 1.00 19.63 5  
HETATM 2895  C C15 . SPH 9 1 . 153.459 77.187  123.323 F9 1010 ? 1.00 19.63 5  
HETATM 2896  C C16 . SPH 9 1 . 152.697 76.875  122.048 F9 1010 ? 1.00 19.63 5  
HETATM 2897  C C17 . SPH 9 1 . 153.489 77.312  120.828 F9 1010 ? 1.00 19.63 5  
HETATM 2898  C C18 . SPH 9 1 . 152.924 76.719  119.546 F9 1010 ? 1.00 19.63 5  
HETATM 2899  C C1  . SPH A 1 . 168.037 187.831 140.342 FA 1010 ? 1.00 19.63 5  
HETATM 2900  O O1  . SPH A 1 . 167.509 188.553 141.429 FA 1010 ? 1.00 19.63 5  
HETATM 2901  C C2  . SPH A 1 . 168.755 188.781 139.389 FA 1010 ? 1.00 19.63 5  
HETATM 2902  N N2  . SPH A 1 . 170.144 188.915 139.782 FA 1010 ? 1.00 19.63 5  
HETATM 2903  C C3  . SPH A 1 . 168.683 188.288 137.950 FA 1010 ? 1.00 19.63 5  
HETATM 2904  O O3  . SPH A 1 . 167.352 188.044 137.561 FA 1010 ? 1.00 19.63 5  
HETATM 2905  C C4  . SPH A 1 . 169.319 189.284 137.035 FA 1010 ? 1.00 19.63 5  
HETATM 2906  C C5  . SPH A 1 . 168.759 189.456 135.693 FA 1010 ? 1.00 19.63 5  
HETATM 2907  C C6  . SPH A 1 . 168.585 188.234 134.834 FA 1010 ? 1.00 19.63 5  
HETATM 2908  C C7  . SPH A 1 . 167.830 188.648 133.587 FA 1010 ? 1.00 19.63 5  
HETATM 2909  C C8  . SPH A 1 . 168.696 188.539 132.352 FA 1010 ? 1.00 19.63 5  
HETATM 2910  C C9  . SPH A 1 . 167.879 188.942 131.144 FA 1010 ? 1.00 19.63 5  
HETATM 2911  C C10 . SPH A 1 . 168.686 188.801 129.873 FA 1010 ? 1.00 19.63 5  
HETATM 2912  C C11 . SPH A 1 . 167.939 189.434 128.718 FA 1010 ? 1.00 19.63 5  
HETATM 2913  C C12 . SPH A 1 . 168.330 188.785 127.409 FA 1010 ? 1.00 19.63 5  
HETATM 2914  C C13 . SPH A 1 . 167.859 189.620 126.238 FA 1010 ? 1.00 19.63 5  
HETATM 2915  C C14 . SPH A 1 . 168.287 188.982 124.931 FA 1010 ? 1.00 19.63 5  
HETATM 2916  C C15 . SPH A 1 . 167.567 189.633 123.766 FA 1010 ? 1.00 19.63 5  
HETATM 2917  C C16 . SPH A 1 . 168.278 189.332 122.460 FA 1010 ? 1.00 19.63 5  
HETATM 2918  C C17 . SPH A 1 . 167.334 189.499 121.282 FA 1010 ? 1.00 19.63 5  
HETATM 2919  C C18 . SPH A 1 . 168.084 189.539 119.959 FA 1010 ? 1.00 19.63 5  
HETATM 2920  C C1  . SPH B 1 . 158.145 73.226  140.105 FB 1010 ? 1.00 19.63 5  
HETATM 2921  O O1  . SPH B 1 . 159.043 73.090  141.180 FB 1010 ? 1.00 19.63 5  
HETATM 2922  C C2  . SPH B 1 . 158.214 71.991  139.212 FB 1010 ? 1.00 19.63 5  
HETATM 2923  N N2  . SPH B 1 . 157.272 70.994  139.678 FB 1010 ? 1.00 19.63 5  
HETATM 2924  C C3  . SPH B 1 . 157.910 72.334  137.760 FB 1010 ? 1.00 19.63 5  
HETATM 2925  O O3  . SPH B 1 . 158.738 73.375  137.298 FB 1010 ? 1.00 19.63 5  
HETATM 2926  C C4  . SPH B 1 . 158.073 71.121  136.903 FB 1010 ? 1.00 19.63 5  
HETATM 2927  C C5  . SPH B 1 . 158.576 71.293  135.538 FB 1010 ? 1.00 19.63 5  
HETATM 2928  C C6  . SPH B 1 . 157.878 72.279  134.643 FB 1010 ? 1.00 19.63 5  
HETATM 2929  C C7  . SPH B 1 . 158.690 72.403  133.369 FB 1010 ? 1.00 19.63 5  
HETATM 2930  C C8  . SPH B 1 . 157.941 71.850  132.178 FB 1010 ? 1.00 19.63 5  
HETATM 2931  C C9  . SPH B 1 . 158.793 72.025  130.940 FB 1010 ? 1.00 19.63 5  
HETATM 2932  C C10 . SPH B 1 . 158.067 71.532  129.708 FB 1010 ? 1.00 19.63 5  
HETATM 2933  C C11 . SPH B 1 . 159.019 71.492  128.532 FB 1010 ? 1.00 19.63 5  
HETATM 2934  C C12 . SPH B 1 . 158.268 71.653  127.230 FB 1010 ? 1.00 19.63 5  
HETATM 2935  C C13 . SPH B 1 . 159.147 71.278  126.056 FB 1010 ? 1.00 19.63 5  
HETATM 2936  C C14 . SPH B 1 . 158.375 71.406  124.758 FB 1010 ? 1.00 19.63 5  
HETATM 2937  C C15 . SPH B 1 . 159.319 71.334  123.574 FB 1010 ? 1.00 19.63 5  
HETATM 2938  C C16 . SPH B 1 . 158.559 71.023  122.299 FB 1010 ? 1.00 19.63 5  
HETATM 2939  C C17 . SPH B 1 . 159.350 71.460  121.079 FB 1010 ? 1.00 19.63 5  
HETATM 2940  C C18 . SPH B 1 . 158.785 70.866  119.797 FB 1010 ? 1.00 19.63 5  
HETATM 2941  C C1  . SPH C 1 . 195.122 175.419 139.776 FC 1010 ? 1.00 19.63 5  
HETATM 2942  O O1  . SPH C 1 . 194.892 176.387 140.772 FC 1010 ? 1.00 19.63 5  
HETATM 2943  C C2  . SPH C 1 . 196.164 175.930 138.788 FC 1010 ? 1.00 19.63 5  
HETATM 2944  N N2  . SPH C 1 . 197.492 175.565 139.240 FC 1010 ? 1.00 19.63 5  
HETATM 2945  C C3  . SPH C 1 . 195.933 175.367 137.392 FC 1010 ? 1.00 19.63 5  
HETATM 2946  O O3  . SPH C 1 . 194.618 175.611 136.955 FC 1010 ? 1.00 19.63 5  
HETATM 2947  C C4  . SPH C 1 . 196.918 175.956 136.433 FC 1010 ? 1.00 19.63 5  
HETATM 2948  C C5  . SPH C 1 . 196.489 176.199 135.054 FC 1010 ? 1.00 19.63 5  
HETATM 2949  C C6  . SPH C 1 . 195.876 175.058 134.290 FC 1010 ? 1.00 19.63 5  
HETATM 2950  C C7  . SPH C 1 . 195.357 175.607 132.976 FC 1010 ? 1.00 19.63 5  
HETATM 2951  C C8  . SPH C 1 . 196.138 175.061 131.800 FC 1010 ? 1.00 19.63 5  
HETATM 2952  C C9  . SPH C 1 . 195.558 175.627 130.523 FC 1010 ? 1.00 19.63 5  
HETATM 2953  C C10 . SPH C 1 . 196.270 175.070 129.311 FC 1010 ? 1.00 19.63 5  
HETATM 2954  C C11 . SPH C 1 . 195.843 175.826 128.071 FC 1010 ? 1.00 19.63 5  
HETATM 2955  C C12 . SPH C 1 . 195.978 174.956 126.841 FC 1010 ? 1.00 19.63 5  
HETATM 2956  C C13 . SPH C 1 . 195.882 175.792 125.583 FC 1010 ? 1.00 19.63 5  
HETATM 2957  C C14 . SPH C 1 . 196.055 174.918 124.357 FC 1010 ? 1.00 19.63 5  
HETATM 2958  C C15 . SPH C 1 . 195.659 175.679 123.107 FC 1010 ? 1.00 19.63 5  
HETATM 2959  C C16 . SPH C 1 . 196.223 175.009 121.868 FC 1010 ? 1.00 19.63 5  
HETATM 2960  C C17 . SPH C 1 . 195.435 175.409 120.633 FC 1010 ? 1.00 19.63 5  
HETATM 2961  C C18 . SPH C 1 . 196.167 175.035 119.352 FC 1010 ? 1.00 19.63 5  
HETATM 2962  C C1  . SPH D 1 . 163.684 172.566 140.342 FD 1010 ? 1.00 19.63 5  
HETATM 2963  O O1  . SPH D 1 . 163.157 173.288 141.429 FD 1010 ? 1.00 19.63 5  
HETATM 2964  C C2  . SPH D 1 . 164.402 173.516 139.389 FD 1010 ? 1.00 19.63 5  
HETATM 2965  N N2  . SPH D 1 . 165.792 173.650 139.782 FD 1010 ? 1.00 19.63 5  
HETATM 2966  C C3  . SPH D 1 . 164.330 173.023 137.950 FD 1010 ? 1.00 19.63 5  
HETATM 2967  O O3  . SPH D 1 . 162.999 172.780 137.561 FD 1010 ? 1.00 19.63 5  
HETATM 2968  C C4  . SPH D 1 . 164.967 174.019 137.035 FD 1010 ? 1.00 19.63 5  
HETATM 2969  C C5  . SPH D 1 . 164.407 174.191 135.693 FD 1010 ? 1.00 19.63 5  
HETATM 2970  C C6  . SPH D 1 . 164.232 172.969 134.834 FD 1010 ? 1.00 19.63 5  
HETATM 2971  C C7  . SPH D 1 . 163.477 173.384 133.587 FD 1010 ? 1.00 19.63 5  
HETATM 2972  C C8  . SPH D 1 . 164.343 173.274 132.352 FD 1010 ? 1.00 19.63 5  
HETATM 2973  C C9  . SPH D 1 . 163.527 173.677 131.144 FD 1010 ? 1.00 19.63 5  
HETATM 2974  C C10 . SPH D 1 . 164.333 173.536 129.873 FD 1010 ? 1.00 19.63 5  
HETATM 2975  C C11 . SPH D 1 . 163.587 174.169 128.718 FD 1010 ? 1.00 19.63 5  
HETATM 2976  C C12 . SPH D 1 . 163.977 173.520 127.409 FD 1010 ? 1.00 19.63 5  
HETATM 2977  C C13 . SPH D 1 . 163.507 174.355 126.238 FD 1010 ? 1.00 19.63 5  
HETATM 2978  C C14 . SPH D 1 . 163.934 173.717 124.931 FD 1010 ? 1.00 19.63 5  
HETATM 2979  C C15 . SPH D 1 . 163.214 174.368 123.766 FD 1010 ? 1.00 19.63 5  
HETATM 2980  C C16 . SPH D 1 . 163.925 174.067 122.460 FD 1010 ? 1.00 19.63 5  
HETATM 2981  C C17 . SPH D 1 . 162.981 174.235 121.282 FD 1010 ? 1.00 19.63 5  
HETATM 2982  C C18 . SPH D 1 . 163.732 174.275 119.959 FD 1010 ? 1.00 19.63 5  
HETATM 2983  C C1  . SPH E 1 . 158.796 174.204 140.342 FE 1010 ? 1.00 19.63 5  
HETATM 2984  O O1  . SPH E 1 . 158.268 174.926 141.429 FE 1010 ? 1.00 19.63 5  
HETATM 2985  C C2  . SPH E 1 . 159.514 175.153 139.389 FE 1010 ? 1.00 19.63 5  
HETATM 2986  N N2  . SPH E 1 . 160.903 175.288 139.782 FE 1010 ? 1.00 19.63 5  
HETATM 2987  C C3  . SPH E 1 . 159.442 174.660 137.950 FE 1010 ? 1.00 19.63 5  
HETATM 2988  O O3  . SPH E 1 . 158.111 174.417 137.561 FE 1010 ? 1.00 19.63 5  
HETATM 2989  C C4  . SPH E 1 . 160.078 175.656 137.035 FE 1010 ? 1.00 19.63 5  
HETATM 2990  C C5  . SPH E 1 . 159.518 175.829 135.693 FE 1010 ? 1.00 19.63 5  
HETATM 2991  C C6  . SPH E 1 . 159.344 174.607 134.834 FE 1010 ? 1.00 19.63 5  
HETATM 2992  C C7  . SPH E 1 . 158.589 175.021 133.587 FE 1010 ? 1.00 19.63 5  
HETATM 2993  C C8  . SPH E 1 . 159.455 174.911 132.352 FE 1010 ? 1.00 19.63 5  
HETATM 2994  C C9  . SPH E 1 . 158.639 175.315 131.144 FE 1010 ? 1.00 19.63 5  
HETATM 2995  C C10 . SPH E 1 . 159.445 175.173 129.873 FE 1010 ? 1.00 19.63 5  
HETATM 2996  C C11 . SPH E 1 . 158.699 175.807 128.718 FE 1010 ? 1.00 19.63 5  
HETATM 2997  C C12 . SPH E 1 . 159.089 175.157 127.409 FE 1010 ? 1.00 19.63 5  
HETATM 2998  C C13 . SPH E 1 . 158.619 175.992 126.238 FE 1010 ? 1.00 19.63 5  
HETATM 2999  C C14 . SPH E 1 . 159.046 175.354 124.931 FE 1010 ? 1.00 19.63 5  
HETATM 3000  C C15 . SPH E 1 . 158.326 176.005 123.766 FE 1010 ? 1.00 19.63 5  
HETATM 3001  C C16 . SPH E 1 . 159.037 175.705 122.460 FE 1010 ? 1.00 19.63 5  
HETATM 3002  C C17 . SPH E 1 . 158.093 175.872 121.282 FE 1010 ? 1.00 19.63 5  
HETATM 3003  C C18 . SPH E 1 . 158.844 175.912 119.959 FE 1010 ? 1.00 19.63 5  
HETATM 3004  C C1  . SPH F 1 . 190.748 176.612 140.257 FF 1010 ? 1.00 19.63 5  
HETATM 3005  O O1  . SPH F 1 . 190.523 177.551 141.281 FF 1010 ? 1.00 19.63 5  
HETATM 3006  C C2  . SPH F 1 . 191.819 177.129 139.304 FF 1010 ? 1.00 19.63 5  
HETATM 3007  N N2  . SPH F 1 . 193.130 176.716 139.767 FF 1010 ? 1.00 19.63 5  
HETATM 3008  C C3  . SPH F 1 . 191.600 176.620 137.886 FF 1010 ? 1.00 19.63 5  
HETATM 3009  O O3  . SPH F 1 . 190.299 176.910 137.436 FF 1010 ? 1.00 19.63 5  
HETATM 3010  C C4  . SPH F 1 . 192.616 177.215 136.965 FF 1010 ? 1.00 19.63 5  
HETATM 3011  C C5  . SPH F 1 . 192.217 177.515 135.588 FF 1010 ? 1.00 19.63 5  
HETATM 3012  C C6  . SPH F 1 . 191.591 176.417 134.775 FF 1010 ? 1.00 19.63 5  
HETATM 3013  C C7  . SPH F 1 . 191.109 177.022 133.471 FF 1010 ? 1.00 19.63 5  
HETATM 3014  C C8  . SPH F 1 . 191.897 176.496 132.292 FF 1010 ? 1.00 19.63 5  
HETATM 3015  C C9  . SPH F 1 . 191.354 177.119 131.024 FF 1010 ? 1.00 19.63 5  
HETATM 3016  C C10 . SPH F 1 . 192.074 176.585 129.807 FF 1010 ? 1.00 19.63 5  
HETATM 3017  C C11 . SPH F 1 . 191.687 177.393 128.586 FF 1010 ? 1.00 19.63 5  
HETATM 3018  C C12 . SPH F 1 . 191.823 176.562 127.330 FF 1010 ? 1.00 19.63 5  
HETATM 3019  C C13 . SPH F 1 . 191.770 177.441 126.100 FF 1010 ? 1.00 19.63 5  
HETATM 3020  C C14 . SPH F 1 . 191.945 176.604 124.847 FF 1010 ? 1.00 19.63 5  
HETATM 3021  C C15 . SPH F 1 . 191.589 177.417 123.617 FF 1010 ? 1.00 19.63 5  
HETATM 3022  C C16 . SPH F 1 . 192.159 176.775 122.367 FF 1010 ? 1.00 19.63 5  
HETATM 3023  C C17 . SPH F 1 . 191.404 177.235 121.132 FF 1010 ? 1.00 19.63 5  
HETATM 3024  C C18 . SPH F 1 . 192.148 176.887 119.852 FF 1010 ? 1.00 19.63 5  
HETATM 3025  C C1  . SPH G 1 . 192.858 167.484 140.498 FG 1010 ? 1.00 19.63 5  
HETATM 3026  O O1  . SPH G 1 . 192.627 168.452 141.494 FG 1010 ? 1.00 19.63 5  
HETATM 3027  C C2  . SPH G 1 . 193.900 167.995 139.510 FG 1010 ? 1.00 19.63 5  
HETATM 3028  N N2  . SPH G 1 . 195.228 167.629 139.963 FG 1010 ? 1.00 19.63 5  
HETATM 3029  C C3  . SPH G 1 . 193.670 167.432 138.114 FG 1010 ? 1.00 19.63 5  
HETATM 3030  O O3  . SPH G 1 . 192.353 167.676 137.677 FG 1010 ? 1.00 19.63 5  
HETATM 3031  C C4  . SPH G 1 . 194.654 168.021 137.155 FG 1010 ? 1.00 19.63 5  
HETATM 3032  C C5  . SPH G 1 . 194.225 168.264 135.777 FG 1010 ? 1.00 19.63 5  
HETATM 3033  C C6  . SPH G 1 . 193.612 167.124 135.012 FG 1010 ? 1.00 19.63 5  
HETATM 3034  C C7  . SPH G 1 . 193.093 167.672 133.698 FG 1010 ? 1.00 19.63 5  
HETATM 3035  C C8  . SPH G 1 . 193.872 167.126 132.523 FG 1010 ? 1.00 19.63 5  
HETATM 3036  C C9  . SPH G 1 . 193.293 167.692 131.245 FG 1010 ? 1.00 19.63 5  
HETATM 3037  C C10 . SPH G 1 . 194.006 167.135 130.033 FG 1010 ? 1.00 19.63 5  
HETATM 3038  C C11 . SPH G 1 . 193.578 167.891 128.793 FG 1010 ? 1.00 19.63 5  
HETATM 3039  C C12 . SPH G 1 . 193.713 167.021 127.564 FG 1010 ? 1.00 19.63 5  
HETATM 3040  C C13 . SPH G 1 . 193.618 167.857 126.306 FG 1010 ? 1.00 19.63 5  
HETATM 3041  C C14 . SPH G 1 . 193.790 166.984 125.079 FG 1010 ? 1.00 19.63 5  
HETATM 3042  C C15 . SPH G 1 . 193.394 167.745 123.829 FG 1010 ? 1.00 19.63 5  
HETATM 3043  C C16 . SPH G 1 . 193.958 167.074 122.590 FG 1010 ? 1.00 19.63 5  
HETATM 3044  C C17 . SPH G 1 . 193.171 167.474 121.355 FG 1010 ? 1.00 19.63 5  
HETATM 3045  C C18 . SPH G 1 . 193.902 167.100 120.074 FG 1010 ? 1.00 19.63 5  
HETATM 3046  C C1  . SPH H 1 . 153.676 74.422  140.082 FH 1010 ? 1.00 19.63 5  
HETATM 3047  O O1  . SPH H 1 . 154.573 74.286  141.158 FH 1010 ? 1.00 19.63 5  
HETATM 3048  C C2  . SPH H 1 . 153.745 73.188  139.190 FH 1010 ? 1.00 19.63 5  
HETATM 3049  N N2  . SPH H 1 . 152.802 72.190  139.656 FH 1010 ? 1.00 19.63 5  
HETATM 3050  C C3  . SPH H 1 . 153.440 73.531  137.737 FH 1010 ? 1.00 19.63 5  
HETATM 3051  O O3  . SPH H 1 . 154.268 74.572  137.276 FH 1010 ? 1.00 19.63 5  
HETATM 3052  C C4  . SPH H 1 . 153.603 72.317  136.880 FH 1010 ? 1.00 19.63 5  
HETATM 3053  C C5  . SPH H 1 . 154.106 72.489  135.516 FH 1010 ? 1.00 19.63 5  
HETATM 3054  C C6  . SPH H 1 . 153.409 73.474  134.620 FH 1010 ? 1.00 19.63 5  
HETATM 3055  C C7  . SPH H 1 . 154.221 73.599  133.347 FH 1010 ? 1.00 19.63 5  
HETATM 3056  C C8  . SPH H 1 . 153.472 73.045  132.155 FH 1010 ? 1.00 19.63 5  
HETATM 3057  C C9  . SPH H 1 . 154.324 73.221  130.917 FH 1010 ? 1.00 19.63 5  
HETATM 3058  C C10 . SPH H 1 . 153.597 72.729  129.686 FH 1010 ? 1.00 19.63 5  
HETATM 3059  C C11 . SPH H 1 . 154.550 72.688  128.509 FH 1010 ? 1.00 19.63 5  
HETATM 3060  C C12 . SPH H 1 . 153.798 72.849  127.207 FH 1010 ? 1.00 19.63 5  
HETATM 3061  C C13 . SPH H 1 . 154.677 72.474  126.034 FH 1010 ? 1.00 19.63 5  
HETATM 3062  C C14 . SPH H 1 . 153.906 72.602  124.735 FH 1010 ? 1.00 19.63 5  
HETATM 3063  C C15 . SPH H 1 . 154.850 72.531  123.551 FH 1010 ? 1.00 19.63 5  
HETATM 3064  C C16 . SPH H 1 . 154.089 72.218  122.276 FH 1010 ? 1.00 19.63 5  
HETATM 3065  C C17 . SPH H 1 . 154.881 72.656  121.056 FH 1010 ? 1.00 19.63 5  
HETATM 3066  C C18 . SPH H 1 . 154.315 72.062  119.774 FH 1010 ? 1.00 19.63 5  
HETATM 3067  C C1  . SPH I 1 . 169.265 66.835  140.179 FI 1010 ? 1.00 19.63 5  
HETATM 3068  O O1  . SPH I 1 . 170.199 66.707  141.224 FI 1010 ? 1.00 19.63 5  
HETATM 3069  C C2  . SPH I 1 . 169.333 65.613  139.269 FI 1010 ? 1.00 19.63 5  
HETATM 3070  N N2  . SPH I 1 . 168.427 64.589  139.753 FI 1010 ? 1.00 19.63 5  
HETATM 3071  C C3  . SPH I 1 . 168.975 65.966  137.832 FI 1010 ? 1.00 19.63 5  
HETATM 3072  O O3  . SPH I 1 . 169.764 67.031  137.357 FI 1010 ? 1.00 19.63 5  
HETATM 3073  C C4  . SPH I 1 . 169.136 64.767  136.955 FI 1010 ? 1.00 19.63 5  
HETATM 3074  C C5  . SPH I 1 . 169.592 64.966  135.577 FI 1010 ? 1.00 19.63 5  
HETATM 3075  C C6  . SPH I 1 . 168.844 65.946  134.717 FI 1010 ? 1.00 19.63 5  
HETATM 3076  C C7  . SPH I 1 . 169.612 66.104  133.420 FI 1010 ? 1.00 19.63 5  
HETATM 3077  C C8  . SPH I 1 . 168.838 65.548  132.246 FI 1010 ? 1.00 19.63 5  
HETATM 3078  C C9  . SPH I 1 . 169.645 65.757  130.983 FI 1010 ? 1.00 19.63 5  
HETATM 3079  C C10 . SPH I 1 . 168.891 65.262  129.770 FI 1010 ? 1.00 19.63 5  
HETATM 3080  C C11 . SPH I 1 . 169.806 65.257  128.564 FI 1010 ? 1.00 19.63 5  
HETATM 3081  C C12 . SPH I 1 . 169.009 65.416  127.288 FI 1010 ? 1.00 19.63 5  
HETATM 3082  C C13 . SPH I 1 . 169.859 65.075  126.083 FI 1010 ? 1.00 19.63 5  
HETATM 3083  C C14 . SPH I 1 . 169.043 65.201  124.811 FI 1010 ? 1.00 19.63 5  
HETATM 3084  C C15 . SPH I 1 . 169.951 65.164  123.597 FI 1010 ? 1.00 19.63 5  
HETATM 3085  C C16 . SPH I 1 . 169.156 64.850  122.343 FI 1010 ? 1.00 19.63 5  
HETATM 3086  C C17 . SPH I 1 . 169.899 65.320  121.104 FI 1010 ? 1.00 19.63 5  
HETATM 3087  C C18 . SPH I 1 . 169.305 64.729  119.833 FI 1010 ? 1.00 19.63 5  
HETATM 3088  C C1  . SPH J 1 . 197.051 166.140 140.699 FJ 1010 ? 1.00 19.63 5  
HETATM 3089  O O1  . SPH J 1 . 196.820 167.107 141.694 FJ 1010 ? 1.00 19.63 5  
HETATM 3090  C C2  . SPH J 1 . 198.093 166.651 139.710 FJ 1010 ? 1.00 19.63 5  
HETATM 3091  N N2  . SPH J 1 . 199.421 166.286 140.163 FJ 1010 ? 1.00 19.63 5  
HETATM 3092  C C3  . SPH J 1 . 197.862 166.088 138.314 FJ 1010 ? 1.00 19.63 5  
HETATM 3093  O O3  . SPH J 1 . 196.546 166.331 137.878 FJ 1010 ? 1.00 19.63 5  
HETATM 3094  C C4  . SPH J 1 . 198.846 166.676 137.356 FJ 1010 ? 1.00 19.63 5  
HETATM 3095  C C5  . SPH J 1 . 198.418 166.920 135.977 FJ 1010 ? 1.00 19.63 5  
HETATM 3096  C C6  . SPH J 1 . 197.805 165.780 135.212 FJ 1010 ? 1.00 19.63 5  
HETATM 3097  C C7  . SPH J 1 . 197.286 166.329 133.898 FJ 1010 ? 1.00 19.63 5  
HETATM 3098  C C8  . SPH J 1 . 198.066 165.782 132.723 FJ 1010 ? 1.00 19.63 5  
HETATM 3099  C C9  . SPH J 1 . 197.486 166.347 131.445 FJ 1010 ? 1.00 19.63 5  
HETATM 3100  C C10 . SPH J 1 . 198.199 165.791 130.234 FJ 1010 ? 1.00 19.63 5  
HETATM 3101  C C11 . SPH J 1 . 197.771 166.547 128.994 FJ 1010 ? 1.00 19.63 5  
HETATM 3102  C C12 . SPH J 1 . 197.906 165.676 127.764 FJ 1010 ? 1.00 19.63 5  
HETATM 3103  C C13 . SPH J 1 . 197.810 166.512 126.506 FJ 1010 ? 1.00 19.63 5  
HETATM 3104  C C14 . SPH J 1 . 197.984 165.639 125.279 FJ 1010 ? 1.00 19.63 5  
HETATM 3105  C C15 . SPH J 1 . 197.587 166.400 124.029 FJ 1010 ? 1.00 19.63 5  
HETATM 3106  C C16 . SPH J 1 . 198.152 165.730 122.791 FJ 1010 ? 1.00 19.63 5  
HETATM 3107  C C17 . SPH J 1 . 197.363 166.130 121.556 FJ 1010 ? 1.00 19.63 5  
HETATM 3108  C C18 . SPH J 1 . 198.094 165.756 120.275 FJ 1010 ? 1.00 19.63 5  
HETATM 3109  C C1  . SPH K 1 . 182.206 179.856 139.972 FK 1010 ? 1.00 19.63 5  
HETATM 3110  O O1  . SPH K 1 . 182.033 180.820 140.983 FK 1010 ? 1.00 19.63 5  
HETATM 3111  C C2  . SPH K 1 . 183.306 180.302 139.014 FK 1010 ? 1.00 19.63 5  
HETATM 3112  N N2  . SPH K 1 . 184.591 179.823 139.484 FK 1010 ? 1.00 19.63 5  
HETATM 3113  C C3  . SPH K 1 . 183.060 179.786 137.603 FK 1010 ? 1.00 19.63 5  
HETATM 3114  O O3  . SPH K 1 . 181.777 180.141 137.146 FK 1010 ? 1.00 19.63 5  
HETATM 3115  C C4  . SPH K 1 . 184.107 180.312 136.675 FK 1010 ? 1.00 19.63 5  
HETATM 3116  C C5  . SPH K 1 . 183.728 180.614 135.294 FK 1010 ? 1.00 19.63 5  
HETATM 3117  C C6  . SPH K 1 . 183.042 179.541 134.494 FK 1010 ? 1.00 19.63 5  
HETATM 3118  C C7  . SPH K 1 . 182.596 180.154 133.182 FK 1010 ? 1.00 19.63 5  
HETATM 3119  C C8  . SPH K 1 . 183.354 179.570 132.011 FK 1010 ? 1.00 19.63 5  
HETATM 3120  C C9  . SPH K 1 . 182.847 180.205 130.734 FK 1010 ? 1.00 19.63 5  
HETATM 3121  C C10 . SPH K 1 . 183.538 179.616 129.525 FK 1010 ? 1.00 19.63 5  
HETATM 3122  C C11 . SPH K 1 . 183.197 180.426 128.293 FK 1010 ? 1.00 19.63 5  
HETATM 3123  C C12 . SPH K 1 . 183.287 179.572 127.049 FK 1010 ? 1.00 19.63 5  
HETATM 3124  C C13 . SPH K 1 . 183.284 180.436 125.806 FK 1010 ? 1.00 19.63 5  
HETATM 3125  C C14 . SPH K 1 . 183.413 179.575 124.566 FK 1010 ? 1.00 19.63 5  
HETATM 3126  C C15 . SPH K 1 . 183.103 180.389 123.324 FK 1010 ? 1.00 19.63 5  
HETATM 3127  C C16 . SPH K 1 . 183.638 179.699 122.083 FK 1010 ? 1.00 19.63 5  
HETATM 3128  C C17 . SPH K 1 . 182.910 180.184 120.842 FK 1010 ? 1.00 19.63 5  
HETATM 3129  C C18 . SPH K 1 . 183.636 179.778 119.567 FK 1010 ? 1.00 19.63 5  
HETATM 3130  C C1  . SPH L 1 . 170.301 174.766 140.632 FL 1010 ? 1.00 19.63 5  
HETATM 3131  O O1  . SPH L 1 . 170.119 175.707 141.662 FL 1010 ? 1.00 19.63 5  
HETATM 3132  C C2  . SPH L 1 . 171.403 175.236 139.690 FL 1010 ? 1.00 19.63 5  
HETATM 3133  N N2  . SPH L 1 . 172.689 174.752 140.156 FL 1010 ? 1.00 19.63 5  
HETATM 3134  C C3  . SPH L 1 . 171.167 174.749 138.267 FL 1010 ? 1.00 19.63 5  
HETATM 3135  O O3  . SPH L 1 . 169.884 175.109 137.811 FL 1010 ? 1.00 19.63 5  
HETATM 3136  C C4  . SPH L 1 . 172.217 175.299 137.356 FL 1010 ? 1.00 19.63 5  
HETATM 3137  C C5  . SPH L 1 . 171.843 175.630 135.979 FL 1010 ? 1.00 19.63 5  
HETATM 3138  C C6  . SPH L 1 . 171.166 174.571 135.154 FL 1010 ? 1.00 19.63 5  
HETATM 3139  C C7  . SPH L 1 . 170.724 175.211 133.853 FL 1010 ? 1.00 19.63 5  
HETATM 3140  C C8  . SPH L 1 . 171.490 174.653 132.673 FL 1010 ? 1.00 19.63 5  
HETATM 3141  C C9  . SPH L 1 . 170.986 175.314 131.408 FL 1010 ? 1.00 19.63 5  
HETATM 3142  C C10 . SPH L 1 . 171.686 174.754 130.190 FL 1010 ? 1.00 19.63 5  
HETATM 3143  C C11 . SPH L 1 . 171.348 175.590 128.974 FL 1010 ? 1.00 19.63 5  
HETATM 3144  C C12 . SPH L 1 . 171.449 174.763 127.712 FL 1010 ? 1.00 19.63 5  
HETATM 3145  C C13 . SPH L 1 . 171.449 175.653 126.488 FL 1010 ? 1.00 19.63 5  
HETATM 3146  C C14 . SPH L 1 . 171.587 174.819 125.230 FL 1010 ? 1.00 19.63 5  
HETATM 3147  C C15 . SPH L 1 . 171.281 175.658 124.005 FL 1010 ? 1.00 19.63 5  
HETATM 3148  C C16 . SPH L 1 . 171.824 174.997 122.752 FL 1010 ? 1.00 19.63 5  
HETATM 3149  C C17 . SPH L 1 . 171.101 175.506 121.517 FL 1010 ? 1.00 19.63 5  
HETATM 3150  C C18 . SPH L 1 . 171.834 175.130 120.238 FL 1010 ? 1.00 19.63 5  
HETATM 3151  C C1  . SPH M 1 . 161.480 76.489  139.907 FM 1010 ? 1.00 19.63 5  
HETATM 3152  O O1  . SPH M 1 . 162.378 76.354  140.982 FM 1010 ? 1.00 19.63 5  
HETATM 3153  C C2  . SPH M 1 . 161.550 75.254  139.014 FM 1010 ? 1.00 19.63 5  
HETATM 3154  N N2  . SPH M 1 . 160.608 74.256  139.481 FM 1010 ? 1.00 19.63 5  
HETATM 3155  C C3  . SPH M 1 . 161.245 75.598  137.562 FM 1010 ? 1.00 19.63 5  
HETATM 3156  O O3  . SPH M 1 . 162.072 76.639  137.100 FM 1010 ? 1.00 19.63 5  
HETATM 3157  C C4  . SPH M 1 . 161.408 74.384  136.705 FM 1010 ? 1.00 19.63 5  
HETATM 3158  C C5  . SPH M 1 . 161.912 74.556  135.340 FM 1010 ? 1.00 19.63 5  
HETATM 3159  C C6  . SPH M 1 . 161.214 75.542  134.445 FM 1010 ? 1.00 19.63 5  
HETATM 3160  C C7  . SPH M 1 . 162.026 75.666  133.171 FM 1010 ? 1.00 19.63 5  
HETATM 3161  C C8  . SPH M 1 . 161.277 75.113  131.980 FM 1010 ? 1.00 19.63 5  
HETATM 3162  C C9  . SPH M 1 . 162.128 75.288  130.742 FM 1010 ? 1.00 19.63 5  
HETATM 3163  C C10 . SPH M 1 . 161.403 74.795  129.510 FM 1010 ? 1.00 19.63 5  
HETATM 3164  C C11 . SPH M 1 . 162.355 74.755  128.334 FM 1010 ? 1.00 19.63 5  
HETATM 3165  C C12 . SPH M 1 . 161.603 74.916  127.032 FM 1010 ? 1.00 19.63 5  
HETATM 3166  C C13 . SPH M 1 . 162.482 74.541  125.859 FM 1010 ? 1.00 19.63 5  
HETATM 3167  C C14 . SPH M 1 . 161.711 74.669  124.560 FM 1010 ? 1.00 19.63 5  
HETATM 3168  C C15 . SPH M 1 . 162.655 74.597  123.376 FM 1010 ? 1.00 19.63 5  
HETATM 3169  C C16 . SPH M 1 . 161.894 74.286  122.101 FM 1010 ? 1.00 19.63 5  
HETATM 3170  C C17 . SPH M 1 . 162.686 74.723  120.881 FM 1010 ? 1.00 19.63 5  
HETATM 3171  C C18 . SPH M 1 . 162.120 74.129  119.599 FM 1010 ? 1.00 19.63 5  
HETATM 3172  C C1  . SPH N 1 . 179.307 172.115 140.488 FN 1010 ? 1.00 19.63 5  
HETATM 3173  O O1  . SPH N 1 . 179.133 173.079 141.499 FN 1010 ? 1.00 19.63 5  
HETATM 3174  C C2  . SPH N 1 . 180.406 172.560 139.530 FN 1010 ? 1.00 19.63 5  
HETATM 3175  N N2  . SPH N 1 . 181.692 172.082 140.000 FN 1010 ? 1.00 19.63 5  
HETATM 3176  C C3  . SPH N 1 . 180.160 172.043 138.119 FN 1010 ? 1.00 19.63 5  
HETATM 3177  O O3  . SPH N 1 . 178.877 172.399 137.663 FN 1010 ? 1.00 19.63 5  
HETATM 3178  C C4  . SPH N 1 . 181.208 172.570 137.191 FN 1010 ? 1.00 19.63 5  
HETATM 3179  C C5  . SPH N 1 . 180.828 172.873 135.810 FN 1010 ? 1.00 19.63 5  
HETATM 3180  C C6  . SPH N 1 . 180.143 171.799 135.011 FN 1010 ? 1.00 19.63 5  
HETATM 3181  C C7  . SPH N 1 . 179.696 172.412 133.698 FN 1010 ? 1.00 19.63 5  
HETATM 3182  C C8  . SPH N 1 . 180.454 171.828 132.527 FN 1010 ? 1.00 19.63 5  
HETATM 3183  C C9  . SPH N 1 . 179.947 172.462 131.251 FN 1010 ? 1.00 19.63 5  
HETATM 3184  C C10 . SPH N 1 . 180.638 171.874 130.042 FN 1010 ? 1.00 19.63 5  
HETATM 3185  C C11 . SPH N 1 . 180.297 172.684 128.810 FN 1010 ? 1.00 19.63 5  
HETATM 3186  C C12 . SPH N 1 . 180.388 171.830 127.565 FN 1010 ? 1.00 19.63 5  
HETATM 3187  C C13 . SPH N 1 . 180.385 172.694 126.323 FN 1010 ? 1.00 19.63 5  
HETATM 3188  C C14 . SPH N 1 . 180.513 171.833 125.082 FN 1010 ? 1.00 19.63 5  
HETATM 3189  C C15 . SPH N 1 . 180.204 172.647 123.841 FN 1010 ? 1.00 19.63 5  
HETATM 3190  C C16 . SPH N 1 . 180.739 171.958 122.600 FN 1010 ? 1.00 19.63 5  
HETATM 3191  C C17 . SPH N 1 . 180.010 172.442 121.358 FN 1010 ? 1.00 19.63 5  
HETATM 3192  C C18 . SPH N 1 . 180.736 172.035 120.084 FN 1010 ? 1.00 19.63 5  
HETATM 3193  C C1  . SPH O 1 . 167.628 71.122  140.096 FO 1010 ? 1.00 19.63 5  
HETATM 3194  O O1  . SPH O 1 . 168.563 70.993  141.141 FO 1010 ? 1.00 19.63 5  
HETATM 3195  C C2  . SPH O 1 . 167.696 69.900  139.187 FO 1010 ? 1.00 19.63 5  
HETATM 3196  N N2  . SPH O 1 . 166.790 68.876  139.670 FO 1010 ? 1.00 19.63 5  
HETATM 3197  C C3  . SPH O 1 . 167.338 70.253  137.749 FO 1010 ? 1.00 19.63 5  
HETATM 3198  O O3  . SPH O 1 . 168.127 71.318  137.274 FO 1010 ? 1.00 19.63 5  
HETATM 3199  C C4  . SPH O 1 . 167.499 69.053  136.872 FO 1010 ? 1.00 19.63 5  
HETATM 3200  C C5  . SPH O 1 . 167.955 69.253  135.495 FO 1010 ? 1.00 19.63 5  
HETATM 3201  C C6  . SPH O 1 . 167.208 70.232  134.634 FO 1010 ? 1.00 19.63 5  
HETATM 3202  C C7  . SPH O 1 . 167.976 70.391  133.337 FO 1010 ? 1.00 19.63 5  
HETATM 3203  C C8  . SPH O 1 . 167.201 69.835  132.163 FO 1010 ? 1.00 19.63 5  
HETATM 3204  C C9  . SPH O 1 . 168.009 70.043  130.901 FO 1010 ? 1.00 19.63 5  
HETATM 3205  C C10 . SPH O 1 . 167.255 69.549  129.687 FO 1010 ? 1.00 19.63 5  
HETATM 3206  C C11 . SPH O 1 . 168.169 69.543  128.481 FO 1010 ? 1.00 19.63 5  
HETATM 3207  C C12 . SPH O 1 . 167.373 69.703  127.205 FO 1010 ? 1.00 19.63 5  
HETATM 3208  C C13 . SPH O 1 . 168.222 69.361  126.000 FO 1010 ? 1.00 19.63 5  
HETATM 3209  C C14 . SPH O 1 . 167.407 69.488  124.728 FO 1010 ? 1.00 19.63 5  
HETATM 3210  C C15 . SPH O 1 . 168.314 69.451  123.514 FO 1010 ? 1.00 19.63 5  
HETATM 3211  C C16 . SPH O 1 . 167.520 69.136  122.260 FO 1010 ? 1.00 19.63 5  
HETATM 3212  C C17 . SPH O 1 . 168.262 69.606  121.021 FO 1010 ? 1.00 19.63 5  
HETATM 3213  C C18 . SPH O 1 . 167.668 69.015  119.750 FO 1010 ? 1.00 19.63 5  
HETATM 3214  C C1  . SPH P 1 . 154.642 69.779  140.313 FP 1010 ? 1.00 19.63 5  
HETATM 3215  O O1  . SPH P 1 . 155.539 69.643  141.388 FP 1010 ? 1.00 19.63 5  
HETATM 3216  C C2  . SPH P 1 . 154.711 68.545  139.420 FP 1010 ? 1.00 19.63 5  
HETATM 3217  N N2  . SPH P 1 . 153.768 67.547  139.887 FP 1010 ? 1.00 19.63 5  
HETATM 3218  C C3  . SPH P 1 . 154.407 68.888  137.968 FP 1010 ? 1.00 19.63 5  
HETATM 3219  O O3  . SPH P 1 . 155.234 69.929  137.506 FP 1010 ? 1.00 19.63 5  
HETATM 3220  C C4  . SPH P 1 . 154.569 67.675  137.111 FP 1010 ? 1.00 19.63 5  
HETATM 3221  C C5  . SPH P 1 . 155.072 67.846  135.747 FP 1010 ? 1.00 19.63 5  
HETATM 3222  C C6  . SPH P 1 . 154.375 68.831  134.851 FP 1010 ? 1.00 19.63 5  
HETATM 3223  C C7  . SPH P 1 . 155.187 68.956  133.577 FP 1010 ? 1.00 19.63 5  
HETATM 3224  C C8  . SPH P 1 . 154.438 68.402  132.386 FP 1010 ? 1.00 19.63 5  
HETATM 3225  C C9  . SPH P 1 . 155.289 68.578  131.148 FP 1010 ? 1.00 19.63 5  
HETATM 3226  C C10 . SPH P 1 . 154.563 68.086  129.916 FP 1010 ? 1.00 19.63 5  
HETATM 3227  C C11 . SPH P 1 . 155.516 68.045  128.740 FP 1010 ? 1.00 19.63 5  
HETATM 3228  C C12 . SPH P 1 . 154.764 68.205  127.438 FP 1010 ? 1.00 19.63 5  
HETATM 3229  C C13 . SPH P 1 . 155.643 67.830  126.265 FP 1010 ? 1.00 19.63 5  
HETATM 3230  C C14 . SPH P 1 . 154.872 67.959  124.966 FP 1010 ? 1.00 19.63 5  
HETATM 3231  C C15 . SPH P 1 . 155.816 67.887  123.782 FP 1010 ? 1.00 19.63 5  
HETATM 3232  C C16 . SPH P 1 . 155.055 67.575  122.507 FP 1010 ? 1.00 19.63 5  
HETATM 3233  C C17 . SPH P 1 . 155.847 68.012  121.287 FP 1010 ? 1.00 19.63 5  
HETATM 3234  C C18 . SPH P 1 . 155.282 67.419  120.005 FP 1010 ? 1.00 19.63 5  
HETATM 3235  C C1  . SPH Q 1 . 165.651 181.170 140.110 FQ 1010 ? 1.00 19.63 5  
HETATM 3236  O O1  . SPH Q 1 . 165.468 182.112 141.140 FQ 1010 ? 1.00 19.63 5  
HETATM 3237  C C2  . SPH Q 1 . 166.753 181.640 139.168 FQ 1010 ? 1.00 19.63 5  
HETATM 3238  N N2  . SPH Q 1 . 168.039 181.156 139.634 FQ 1010 ? 1.00 19.63 5  
HETATM 3239  C C3  . SPH Q 1 . 166.517 181.153 137.744 FQ 1010 ? 1.00 19.63 5  
HETATM 3240  O O3  . SPH Q 1 . 165.234 181.513 137.289 FQ 1010 ? 1.00 19.63 5  
HETATM 3241  C C4  . SPH Q 1 . 167.567 181.702 136.834 FQ 1010 ? 1.00 19.63 5  
HETATM 3242  C C5  . SPH Q 1 . 167.193 182.034 135.457 FQ 1010 ? 1.00 19.63 5  
HETATM 3243  C C6  . SPH Q 1 . 166.515 180.976 134.631 FQ 1010 ? 1.00 19.63 5  
HETATM 3244  C C7  . SPH Q 1 . 166.073 181.614 133.330 FQ 1010 ? 1.00 19.63 5  
HETATM 3245  C C8  . SPH Q 1 . 166.839 181.058 132.151 FQ 1010 ? 1.00 19.63 5  
HETATM 3246  C C9  . SPH Q 1 . 166.336 181.718 130.885 FQ 1010 ? 1.00 19.63 5  
HETATM 3247  C C10 . SPH Q 1 . 167.036 181.158 129.668 FQ 1010 ? 1.00 19.63 5  
HETATM 3248  C C11 . SPH Q 1 . 166.698 181.994 128.451 FQ 1010 ? 1.00 19.63 5  
HETATM 3249  C C12 . SPH Q 1 . 166.799 181.167 127.189 FQ 1010 ? 1.00 19.63 5  
HETATM 3250  C C13 . SPH Q 1 . 166.798 182.057 125.966 FQ 1010 ? 1.00 19.63 5  
HETATM 3251  C C14 . SPH Q 1 . 166.937 181.223 124.708 FQ 1010 ? 1.00 19.63 5  
HETATM 3252  C C15 . SPH Q 1 . 166.630 182.063 123.482 FQ 1010 ? 1.00 19.63 5  
HETATM 3253  C C16 . SPH Q 1 . 167.174 181.402 122.230 FQ 1010 ? 1.00 19.63 5  
HETATM 3254  C C17 . SPH Q 1 . 166.450 181.910 120.995 FQ 1010 ? 1.00 19.63 5  
HETATM 3255  C C18 . SPH Q 1 . 167.184 181.534 119.716 FQ 1010 ? 1.00 19.63 5  
HETATM 3256  C C1  . SPH R 1 . 191.914 172.148 140.037 FR 1010 ? 1.00 19.63 5  
HETATM 3257  O O1  . SPH R 1 . 191.684 173.115 141.032 FR 1010 ? 1.00 19.63 5  
HETATM 3258  C C2  . SPH R 1 . 192.956 172.659 139.048 FR 1010 ? 1.00 19.63 5  
HETATM 3259  N N2  . SPH R 1 . 194.285 172.294 139.501 FR 1010 ? 1.00 19.63 5  
HETATM 3260  C C3  . SPH R 1 . 192.726 172.096 137.652 FR 1010 ? 1.00 19.63 5  
HETATM 3261  O O3  . SPH R 1 . 191.410 172.339 137.216 FR 1010 ? 1.00 19.63 5  
HETATM 3262  C C4  . SPH R 1 . 193.710 172.684 136.694 FR 1010 ? 1.00 19.63 5  
HETATM 3263  C C5  . SPH R 1 . 193.281 172.927 135.315 FR 1010 ? 1.00 19.63 5  
HETATM 3264  C C6  . SPH R 1 . 192.669 171.787 134.550 FR 1010 ? 1.00 19.63 5  
HETATM 3265  C C7  . SPH R 1 . 192.150 172.336 133.236 FR 1010 ? 1.00 19.63 5  
HETATM 3266  C C8  . SPH R 1 . 192.930 171.790 132.061 FR 1010 ? 1.00 19.63 5  
HETATM 3267  C C9  . SPH R 1 . 192.350 172.355 130.783 FR 1010 ? 1.00 19.63 5  
HETATM 3268  C C10 . SPH R 1 . 193.063 171.799 129.572 FR 1010 ? 1.00 19.63 5  
HETATM 3269  C C11 . SPH R 1 . 192.635 172.555 128.332 FR 1010 ? 1.00 19.63 5  
HETATM 3270  C C12 . SPH R 1 . 192.770 171.684 127.102 FR 1010 ? 1.00 19.63 5  
HETATM 3271  C C13 . SPH R 1 . 192.674 172.520 125.844 FR 1010 ? 1.00 19.63 5  
HETATM 3272  C C14 . SPH R 1 . 192.848 171.647 124.617 FR 1010 ? 1.00 19.63 5  
HETATM 3273  C C15 . SPH R 1 . 192.451 172.408 123.367 FR 1010 ? 1.00 19.63 5  
HETATM 3274  C C16 . SPH R 1 . 193.016 171.738 122.129 FR 1010 ? 1.00 19.63 5  
HETATM 3275  C C17 . SPH R 1 . 192.227 172.138 120.894 FR 1010 ? 1.00 19.63 5  
HETATM 3276  C C18 . SPH R 1 . 192.959 171.764 119.613 FR 1010 ? 1.00 19.63 5  
HETATM 3277  C C1  . SPH S 1 . 178.745 176.846 140.104 FS 1010 ? 1.00 19.63 5  
HETATM 3278  O O1  . SPH S 1 . 178.572 177.810 141.115 FS 1010 ? 1.00 19.63 5  
HETATM 3279  C C2  . SPH S 1 . 179.845 177.291 139.147 FS 1010 ? 1.00 19.63 5  
HETATM 3280  N N2  . SPH S 1 . 181.130 176.814 139.617 FS 1010 ? 1.00 19.63 5  
HETATM 3281  C C3  . SPH S 1 . 179.599 176.775 137.735 FS 1010 ? 1.00 19.63 5  
HETATM 3282  O O3  . SPH S 1 . 178.316 177.130 137.279 FS 1010 ? 1.00 19.63 5  
HETATM 3283  C C4  . SPH S 1 . 180.647 177.302 136.808 FS 1010 ? 1.00 19.63 5  
HETATM 3284  C C5  . SPH S 1 . 180.267 177.604 135.426 FS 1010 ? 1.00 19.63 5  
HETATM 3285  C C6  . SPH S 1 . 179.582 176.531 134.627 FS 1010 ? 1.00 19.63 5  
HETATM 3286  C C7  . SPH S 1 . 179.135 177.143 133.315 FS 1010 ? 1.00 19.63 5  
HETATM 3287  C C8  . SPH S 1 . 179.892 176.559 132.143 FS 1010 ? 1.00 19.63 5  
HETATM 3288  C C9  . SPH S 1 . 179.386 177.194 130.867 FS 1010 ? 1.00 19.63 5  
HETATM 3289  C C10 . SPH S 1 . 180.077 176.605 129.658 FS 1010 ? 1.00 19.63 5  
HETATM 3290  C C11 . SPH S 1 . 179.736 177.416 128.426 FS 1010 ? 1.00 19.63 5  
HETATM 3291  C C12 . SPH S 1 . 179.827 176.562 127.181 FS 1010 ? 1.00 19.63 5  
HETATM 3292  C C13 . SPH S 1 . 179.823 177.426 125.939 FS 1010 ? 1.00 19.63 5  
HETATM 3293  C C14 . SPH S 1 . 179.952 176.564 124.698 FS 1010 ? 1.00 19.63 5  
HETATM 3294  C C15 . SPH S 1 . 179.643 177.379 123.457 FS 1010 ? 1.00 19.63 5  
HETATM 3295  C C16 . SPH S 1 . 180.178 176.689 122.216 FS 1010 ? 1.00 19.63 5  
HETATM 3296  C C17 . SPH S 1 . 179.449 177.173 120.974 FS 1010 ? 1.00 19.63 5  
HETATM 3297  C C18 . SPH S 1 . 180.175 176.767 119.700 FS 1010 ? 1.00 19.63 5  
HETATM 3298  C C1  . SPH T 1 . 196.707 170.946 140.235 FT 1010 ? 1.00 19.63 5  
HETATM 3299  O O1  . SPH T 1 . 196.476 171.915 141.230 FT 1010 ? 1.00 19.63 5  
HETATM 3300  C C2  . SPH T 1 . 197.749 171.458 139.246 FT 1010 ? 1.00 19.63 5  
HETATM 3301  N N2  . SPH T 1 . 199.077 171.093 139.699 FT 1010 ? 1.00 19.63 5  
HETATM 3302  C C3  . SPH T 1 . 197.518 170.895 137.850 FT 1010 ? 1.00 19.63 5  
HETATM 3303  O O3  . SPH T 1 . 196.203 171.138 137.414 FT 1010 ? 1.00 19.63 5  
HETATM 3304  C C4  . SPH T 1 . 198.503 171.483 136.892 FT 1010 ? 1.00 19.63 5  
HETATM 3305  C C5  . SPH T 1 . 198.074 171.726 135.513 FT 1010 ? 1.00 19.63 5  
HETATM 3306  C C6  . SPH T 1 . 197.460 170.586 134.748 FT 1010 ? 1.00 19.63 5  
HETATM 3307  C C7  . SPH T 1 . 196.942 171.135 133.434 FT 1010 ? 1.00 19.63 5  
HETATM 3308  C C8  . SPH T 1 . 197.723 170.588 132.259 FT 1010 ? 1.00 19.63 5  
HETATM 3309  C C9  . SPH T 1 . 197.142 171.155 130.981 FT 1010 ? 1.00 19.63 5  
HETATM 3310  C C10 . SPH T 1 . 197.855 170.597 129.770 FT 1010 ? 1.00 19.63 5  
HETATM 3311  C C11 . SPH T 1 . 197.427 171.354 128.530 FT 1010 ? 1.00 19.63 5  
HETATM 3312  C C12 . SPH T 1 . 197.563 170.483 127.300 FT 1010 ? 1.00 19.63 5  
HETATM 3313  C C13 . SPH T 1 . 197.467 171.319 126.042 FT 1010 ? 1.00 19.63 5  
HETATM 3314  C C14 . SPH T 1 . 197.640 170.445 124.815 FT 1010 ? 1.00 19.63 5  
HETATM 3315  C C15 . SPH T 1 . 197.244 171.207 123.565 FT 1010 ? 1.00 19.63 5  
HETATM 3316  C C16 . SPH T 1 . 197.807 170.537 122.327 FT 1010 ? 1.00 19.63 5  
HETATM 3317  C C17 . SPH T 1 . 197.020 170.937 121.091 FT 1010 ? 1.00 19.63 5  
HETATM 3318  C C18 . SPH T 1 . 197.751 170.563 119.810 FT 1010 ? 1.00 19.63 5  
HETATM 3319  C C1  . SPH U 1 . 169.101 184.195 140.060 FU 1010 ? 1.00 19.63 5  
HETATM 3320  O O1  . SPH U 1 . 168.919 185.136 141.090 FU 1010 ? 1.00 19.63 5  
HETATM 3321  C C2  . SPH U 1 . 170.204 184.665 139.117 FU 1010 ? 1.00 19.63 5  
HETATM 3322  N N2  . SPH U 1 . 171.489 184.182 139.584 FU 1010 ? 1.00 19.63 5  
HETATM 3323  C C3  . SPH U 1 . 169.967 184.178 137.694 FU 1010 ? 1.00 19.63 5  
HETATM 3324  O O3  . SPH U 1 . 168.684 184.538 137.239 FU 1010 ? 1.00 19.63 5  
HETATM 3325  C C4  . SPH U 1 . 171.016 184.728 136.783 FU 1010 ? 1.00 19.63 5  
HETATM 3326  C C5  . SPH U 1 . 170.643 185.059 135.407 FU 1010 ? 1.00 19.63 5  
HETATM 3327  C C6  . SPH U 1 . 169.966 184.001 134.581 FU 1010 ? 1.00 19.63 5  
HETATM 3328  C C7  . SPH U 1 . 169.524 184.639 133.280 FU 1010 ? 1.00 19.63 5  
HETATM 3329  C C8  . SPH U 1 . 170.290 184.083 132.100 FU 1010 ? 1.00 19.63 5  
HETATM 3330  C C9  . SPH U 1 . 169.787 184.742 130.835 FU 1010 ? 1.00 19.63 5  
HETATM 3331  C C10 . SPH U 1 . 170.486 184.183 129.617 FU 1010 ? 1.00 19.63 5  
HETATM 3332  C C11 . SPH U 1 . 170.149 185.019 128.401 FU 1010 ? 1.00 19.63 5  
HETATM 3333  C C12 . SPH U 1 . 170.250 184.191 127.139 FU 1010 ? 1.00 19.63 5  
HETATM 3334  C C13 . SPH U 1 . 170.249 185.082 125.916 FU 1010 ? 1.00 19.63 5  
HETATM 3335  C C14 . SPH U 1 . 170.387 184.248 124.657 FU 1010 ? 1.00 19.63 5  
HETATM 3336  C C15 . SPH U 1 . 170.081 185.088 123.432 FU 1010 ? 1.00 19.63 5  
HETATM 3337  C C16 . SPH U 1 . 170.624 184.427 122.179 FU 1010 ? 1.00 19.63 5  
HETATM 3338  C C17 . SPH U 1 . 169.900 184.935 120.945 FU 1010 ? 1.00 19.63 5  
HETATM 3339  C C18 . SPH U 1 . 170.634 184.559 119.666 FU 1010 ? 1.00 19.63 5  
HETATM 3340  C C1  . SPH V 1 . 166.178 75.752  139.987 FV 1010 ? 1.00 19.63 5  
HETATM 3341  O O1  . SPH V 1 . 167.112 75.624  141.032 FV 1010 ? 1.00 19.63 5  
HETATM 3342  C C2  . SPH V 1 . 166.246 74.530  139.077 FV 1010 ? 1.00 19.63 5  
HETATM 3343  N N2  . SPH V 1 . 165.340 73.506  139.561 FV 1010 ? 1.00 19.63 5  
HETATM 3344  C C3  . SPH V 1 . 165.887 74.883  137.640 FV 1010 ? 1.00 19.63 5  
HETATM 3345  O O3  . SPH V 1 . 166.677 75.948  137.165 FV 1010 ? 1.00 19.63 5  
HETATM 3346  C C4  . SPH V 1 . 166.049 73.684  136.763 FV 1010 ? 1.00 19.63 5  
HETATM 3347  C C5  . SPH V 1 . 166.504 73.883  135.385 FV 1010 ? 1.00 19.63 5  
HETATM 3348  C C6  . SPH V 1 . 165.757 74.863  134.525 FV 1010 ? 1.00 19.63 5  
HETATM 3349  C C7  . SPH V 1 . 166.525 75.021  133.228 FV 1010 ? 1.00 19.63 5  
HETATM 3350  C C8  . SPH V 1 . 165.750 74.465  132.054 FV 1010 ? 1.00 19.63 5  
HETATM 3351  C C9  . SPH V 1 . 166.558 74.674  130.792 FV 1010 ? 1.00 19.63 5  
HETATM 3352  C C10 . SPH V 1 . 165.804 74.179  129.578 FV 1010 ? 1.00 19.63 5  
HETATM 3353  C C11 . SPH V 1 . 166.719 74.174  128.372 FV 1010 ? 1.00 19.63 5  
HETATM 3354  C C12 . SPH V 1 . 165.922 74.333  127.096 FV 1010 ? 1.00 19.63 5  
HETATM 3355  C C13 . SPH V 1 . 166.772 73.992  125.891 FV 1010 ? 1.00 19.63 5  
HETATM 3356  C C14 . SPH V 1 . 165.956 74.118  124.619 FV 1010 ? 1.00 19.63 5  
HETATM 3357  C C15 . SPH V 1 . 166.863 74.081  123.405 FV 1010 ? 1.00 19.63 5  
HETATM 3358  C C16 . SPH V 1 . 166.069 73.767  122.151 FV 1010 ? 1.00 19.63 5  
HETATM 3359  C C17 . SPH V 1 . 166.812 74.237  120.912 FV 1010 ? 1.00 19.63 5  
HETATM 3360  C C18 . SPH V 1 . 166.218 73.646  119.641 FV 1010 ? 1.00 19.63 5  
HETATM 3361  C C1  . SPH W 1 . 194.572 179.426 140.220 FW 1010 ? 1.00 19.63 5  
HETATM 3362  O O1  . SPH W 1 . 194.347 180.365 141.244 FW 1010 ? 1.00 19.63 5  
HETATM 3363  C C2  . SPH W 1 . 195.644 179.943 139.267 FW 1010 ? 1.00 19.63 5  
HETATM 3364  N N2  . SPH W 1 . 196.954 179.529 139.730 FW 1010 ? 1.00 19.63 5  
HETATM 3365  C C3  . SPH W 1 . 195.424 179.434 137.849 FW 1010 ? 1.00 19.63 5  
HETATM 3366  O O3  . SPH W 1 . 194.123 179.724 137.399 FW 1010 ? 1.00 19.63 5  
HETATM 3367  C C4  . SPH W 1 . 196.440 180.028 136.928 FW 1010 ? 1.00 19.63 5  
HETATM 3368  C C5  . SPH W 1 . 196.042 180.329 135.551 FW 1010 ? 1.00 19.63 5  
HETATM 3369  C C6  . SPH W 1 . 195.415 179.231 134.738 FW 1010 ? 1.00 19.63 5  
HETATM 3370  C C7  . SPH W 1 . 194.934 179.836 133.434 FW 1010 ? 1.00 19.63 5  
HETATM 3371  C C8  . SPH W 1 . 195.721 179.310 132.255 FW 1010 ? 1.00 19.63 5  
HETATM 3372  C C9  . SPH W 1 . 195.178 179.933 130.987 FW 1010 ? 1.00 19.63 5  
HETATM 3373  C C10 . SPH W 1 . 195.899 179.399 129.770 FW 1010 ? 1.00 19.63 5  
HETATM 3374  C C11 . SPH W 1 . 195.512 180.207 128.549 FW 1010 ? 1.00 19.63 5  
HETATM 3375  C C12 . SPH W 1 . 195.647 179.375 127.293 FW 1010 ? 1.00 19.63 5  
HETATM 3376  C C13 . SPH W 1 . 195.595 180.254 126.063 FW 1010 ? 1.00 19.63 5  
HETATM 3377  C C14 . SPH W 1 . 195.769 179.418 124.810 FW 1010 ? 1.00 19.63 5  
HETATM 3378  C C15 . SPH W 1 . 195.414 180.231 123.580 FW 1010 ? 1.00 19.63 5  
HETATM 3379  C C16 . SPH W 1 . 195.983 179.589 122.329 FW 1010 ? 1.00 19.63 5  
HETATM 3380  C C17 . SPH W 1 . 195.228 180.049 121.095 FW 1010 ? 1.00 19.63 5  
HETATM 3381  C C18 . SPH W 1 . 195.972 179.700 119.815 FW 1010 ? 1.00 19.63 5  
HETATM 3382  C C1  . SPH X 1 . 183.423 175.264 140.368 FX 1010 ? 1.00 19.63 5  
HETATM 3383  O O1  . SPH X 1 . 183.248 176.228 141.379 FX 1010 ? 1.00 19.63 5  
HETATM 3384  C C2  . SPH X 1 . 184.522 175.710 139.411 FX 1010 ? 1.00 19.63 5  
HETATM 3385  N N2  . SPH X 1 . 185.808 175.231 139.881 FX 1010 ? 1.00 19.63 5  
HETATM 3386  C C3  . SPH X 1 . 184.276 175.192 137.999 FX 1010 ? 1.00 19.63 5  
HETATM 3387  O O3  . SPH X 1 . 182.993 175.549 137.543 FX 1010 ? 1.00 19.63 5  
HETATM 3388  C C4  . SPH X 1 . 185.323 175.720 137.072 FX 1010 ? 1.00 19.63 5  
HETATM 3389  C C5  . SPH X 1 . 184.943 176.022 135.690 FX 1010 ? 1.00 19.63 5  
HETATM 3390  C C6  . SPH X 1 . 184.258 174.949 134.891 FX 1010 ? 1.00 19.63 5  
HETATM 3391  C C7  . SPH X 1 . 183.812 175.562 133.579 FX 1010 ? 1.00 19.63 5  
HETATM 3392  C C8  . SPH X 1 . 184.570 174.977 132.407 FX 1010 ? 1.00 19.63 5  
HETATM 3393  C C9  . SPH X 1 . 184.063 175.611 131.131 FX 1010 ? 1.00 19.63 5  
HETATM 3394  C C10 . SPH X 1 . 184.754 175.024 129.922 FX 1010 ? 1.00 19.63 5  
HETATM 3395  C C11 . SPH X 1 . 184.412 175.834 128.690 FX 1010 ? 1.00 19.63 5  
HETATM 3396  C C12 . SPH X 1 . 184.504 174.979 127.445 FX 1010 ? 1.00 19.63 5  
HETATM 3397  C C13 . SPH X 1 . 184.501 175.843 126.203 FX 1010 ? 1.00 19.63 5  
HETATM 3398  C C14 . SPH X 1 . 184.630 174.983 124.962 FX 1010 ? 1.00 19.63 5  
HETATM 3399  C C15 . SPH X 1 . 184.320 175.796 123.721 FX 1010 ? 1.00 19.63 5  
HETATM 3400  C C16 . SPH X 1 . 184.855 175.107 122.480 FX 1010 ? 1.00 19.63 5  
HETATM 3401  C C17 . SPH X 1 . 184.127 175.592 121.238 FX 1010 ? 1.00 19.63 5  
HETATM 3402  C C18 . SPH X 1 . 184.852 175.186 119.964 FX 1010 ? 1.00 19.63 5  
HETATM 3403  C C1  . SPH Y 1 . 183.375 170.438 140.740 FY 1010 ? 1.00 19.63 5  
HETATM 3404  O O1  . SPH Y 1 . 183.202 171.402 141.751 FY 1010 ? 1.00 19.63 5  
HETATM 3405  C C2  . SPH Y 1 . 184.475 170.883 139.782 FY 1010 ? 1.00 19.63 5  
HETATM 3406  N N2  . SPH Y 1 . 185.760 170.405 140.252 FY 1010 ? 1.00 19.63 5  
HETATM 3407  C C3  . SPH Y 1 . 184.229 170.366 138.371 FY 1010 ? 1.00 19.63 5  
HETATM 3408  O O3  . SPH Y 1 . 182.946 170.722 137.915 FY 1010 ? 1.00 19.63 5  
HETATM 3409  C C4  . SPH Y 1 . 185.277 170.893 137.444 FY 1010 ? 1.00 19.63 5  
HETATM 3410  C C5  . SPH Y 1 . 184.897 171.196 136.062 FY 1010 ? 1.00 19.63 5  
HETATM 3411  C C6  . SPH Y 1 . 184.212 170.122 135.263 FY 1010 ? 1.00 19.63 5  
HETATM 3412  C C7  . SPH Y 1 . 183.765 170.735 133.951 FY 1010 ? 1.00 19.63 5  
HETATM 3413  C C8  . SPH Y 1 . 184.522 170.151 132.779 FY 1010 ? 1.00 19.63 5  
HETATM 3414  C C9  . SPH Y 1 . 184.016 170.785 131.503 FY 1010 ? 1.00 19.63 5  
HETATM 3415  C C10 . SPH Y 1 . 184.707 170.197 130.294 FY 1010 ? 1.00 19.63 5  
HETATM 3416  C C11 . SPH Y 1 . 184.366 171.008 129.062 FY 1010 ? 1.00 19.63 5  
HETATM 3417  C C12 . SPH Y 1 . 184.457 170.153 127.817 FY 1010 ? 1.00 19.63 5  
HETATM 3418  C C13 . SPH Y 1 . 184.453 171.017 126.575 FY 1010 ? 1.00 19.63 5  
HETATM 3419  C C14 . SPH Y 1 . 184.582 170.156 125.334 FY 1010 ? 1.00 19.63 5  
HETATM 3420  C C15 . SPH Y 1 . 184.273 170.970 124.093 FY 1010 ? 1.00 19.63 5  
HETATM 3421  C C16 . SPH Y 1 . 184.808 170.281 122.852 FY 1010 ? 1.00 19.63 5  
HETATM 3422  C C17 . SPH Y 1 . 184.079 170.765 121.610 FY 1010 ? 1.00 19.63 5  
HETATM 3423  C C18 . SPH Y 1 . 184.805 170.358 120.336 FY 1010 ? 1.00 19.63 5  
HETATM 3424  C C1  . SPH Z 1 . 160.002 69.002  140.588 FZ 1010 ? 1.00 19.63 5  
HETATM 3425  O O1  . SPH Z 1 . 160.936 68.873  141.633 FZ 1010 ? 1.00 19.63 5  
HETATM 3426  C C2  . SPH Z 1 . 160.069 67.779  139.679 FZ 1010 ? 1.00 19.63 5  
HETATM 3427  N N2  . SPH Z 1 . 159.164 66.756  140.162 FZ 1010 ? 1.00 19.63 5  
HETATM 3428  C C3  . SPH Z 1 . 159.711 68.133  138.241 FZ 1010 ? 1.00 19.63 5  
HETATM 3429  O O3  . SPH Z 1 . 160.501 69.197  137.767 FZ 1010 ? 1.00 19.63 5  
HETATM 3430  C C4  . SPH Z 1 . 159.871 66.933  137.364 FZ 1010 ? 1.00 19.63 5  
HETATM 3431  C C5  . SPH Z 1 . 160.327 67.132  135.987 FZ 1010 ? 1.00 19.63 5  
HETATM 3432  C C6  . SPH Z 1 . 159.581 68.113  135.126 FZ 1010 ? 1.00 19.63 5  
HETATM 3433  C C7  . SPH Z 1 . 160.348 68.270  133.829 FZ 1010 ? 1.00 19.63 5  
HETATM 3434  C C8  . SPH Z 1 . 159.574 67.714  132.655 FZ 1010 ? 1.00 19.63 5  
HETATM 3435  C C9  . SPH Z 1 . 160.381 67.923  131.393 FZ 1010 ? 1.00 19.63 5  
HETATM 3436  C C10 . SPH Z 1 . 159.627 67.428  130.179 FZ 1010 ? 1.00 19.63 5  
HETATM 3437  C C11 . SPH Z 1 . 160.542 67.423  128.973 FZ 1010 ? 1.00 19.63 5  
HETATM 3438  C C12 . SPH Z 1 . 159.746 67.583  127.697 FZ 1010 ? 1.00 19.63 5  
HETATM 3439  C C13 . SPH Z 1 . 160.594 67.241  126.492 FZ 1010 ? 1.00 19.63 5  
HETATM 3440  C C14 . SPH Z 1 . 159.779 67.367  125.221 FZ 1010 ? 1.00 19.63 5  
HETATM 3441  C C15 . SPH Z 1 . 160.686 67.330  124.006 FZ 1010 ? 1.00 19.63 5  
HETATM 3442  C C16 . SPH Z 1 . 159.892 67.017  122.752 FZ 1010 ? 1.00 19.63 5  
HETATM 3443  C C17 . SPH Z 1 . 160.634 67.486  121.513 FZ 1010 ? 1.00 19.63 5  
HETATM 3444  C C18 . SPH Z 1 . 160.041 66.895  120.243 FZ 1010 ? 1.00 19.63 5  
HETATM 3445  C C1  . SPH a 1 . 166.227 176.433 140.395 Fa 1010 ? 1.00 19.63 5  
HETATM 3446  O O1  . SPH a 1 . 166.045 177.374 141.425 Fa 1010 ? 1.00 19.63 5  
HETATM 3447  C C2  . SPH a 1 . 167.330 176.903 139.453 Fa 1010 ? 1.00 19.63 5  
HETATM 3448  N N2  . SPH a 1 . 168.615 176.419 139.919 Fa 1010 ? 1.00 19.63 5  
HETATM 3449  C C3  . SPH a 1 . 167.094 176.415 138.029 Fa 1010 ? 1.00 19.63 5  
HETATM 3450  O O3  . SPH a 1 . 165.811 176.776 137.574 Fa 1010 ? 1.00 19.63 5  
HETATM 3451  C C4  . SPH a 1 . 168.144 176.966 137.119 Fa 1010 ? 1.00 19.63 5  
HETATM 3452  C C5  . SPH a 1 . 167.770 177.296 135.742 Fa 1010 ? 1.00 19.63 5  
HETATM 3453  C C6  . SPH a 1 . 167.092 176.239 134.917 Fa 1010 ? 1.00 19.63 5  
HETATM 3454  C C7  . SPH a 1 . 166.651 176.878 133.615 Fa 1010 ? 1.00 19.63 5  
HETATM 3455  C C8  . SPH a 1 . 167.416 176.321 132.436 Fa 1010 ? 1.00 19.63 5  
HETATM 3456  C C9  . SPH a 1 . 166.913 176.981 131.171 Fa 1010 ? 1.00 19.63 5  
HETATM 3457  C C10 . SPH a 1 . 167.613 176.421 129.953 Fa 1010 ? 1.00 19.63 5  
HETATM 3458  C C11 . SPH a 1 . 167.275 177.257 128.737 Fa 1010 ? 1.00 19.63 5  
HETATM 3459  C C12 . SPH a 1 . 167.376 176.429 127.475 Fa 1010 ? 1.00 19.63 5  
HETATM 3460  C C13 . SPH a 1 . 167.375 177.320 126.251 Fa 1010 ? 1.00 19.63 5  
HETATM 3461  C C14 . SPH a 1 . 167.513 176.486 124.993 Fa 1010 ? 1.00 19.63 5  
HETATM 3462  C C15 . SPH a 1 . 167.207 177.326 123.768 Fa 1010 ? 1.00 19.63 5  
HETATM 3463  C C16 . SPH a 1 . 167.750 176.665 122.515 Fa 1010 ? 1.00 19.63 5  
HETATM 3464  C C17 . SPH a 1 . 167.027 177.174 121.280 Fa 1010 ? 1.00 19.63 5  
HETATM 3465  C C18 . SPH a 1 . 167.761 176.797 120.001 Fa 1010 ? 1.00 19.63 5  
HETATM 3466  C C1  . SPH b 1 . 188.316 168.899 140.285 Fb 1010 ? 1.00 19.63 5  
HETATM 3467  O O1  . SPH b 1 . 188.085 169.868 141.281 Fb 1010 ? 1.00 19.63 5  
HETATM 3468  C C2  . SPH b 1 . 189.358 169.411 139.297 Fb 1010 ? 1.00 19.63 5  
HETATM 3469  N N2  . SPH b 1 . 190.687 169.046 139.749 Fb 1010 ? 1.00 19.63 5  
HETATM 3470  C C3  . SPH b 1 . 189.128 168.848 137.901 Fb 1010 ? 1.00 19.63 5  
HETATM 3471  O O3  . SPH b 1 . 187.811 169.091 137.464 Fb 1010 ? 1.00 19.63 5  
HETATM 3472  C C4  . SPH b 1 . 190.112 169.436 136.942 Fb 1010 ? 1.00 19.63 5  
HETATM 3473  C C5  . SPH b 1 . 189.683 169.679 135.563 Fb 1010 ? 1.00 19.63 5  
HETATM 3474  C C6  . SPH b 1 . 189.070 168.540 134.799 Fb 1010 ? 1.00 19.63 5  
HETATM 3475  C C7  . SPH b 1 . 188.552 169.089 133.485 Fb 1010 ? 1.00 19.63 5  
HETATM 3476  C C8  . SPH b 1 . 189.331 168.542 132.309 Fb 1010 ? 1.00 19.63 5  
HETATM 3477  C C9  . SPH b 1 . 188.751 169.108 131.032 Fb 1010 ? 1.00 19.63 5  
HETATM 3478  C C10 . SPH b 1 . 189.465 168.551 129.820 Fb 1010 ? 1.00 19.63 5  
HETATM 3479  C C11 . SPH b 1 . 189.036 169.307 128.580 Fb 1010 ? 1.00 19.63 5  
HETATM 3480  C C12 . SPH b 1 . 189.171 168.437 127.350 Fb 1010 ? 1.00 19.63 5  
HETATM 3481  C C13 . SPH b 1 . 189.076 169.272 126.092 Fb 1010 ? 1.00 19.63 5  
HETATM 3482  C C14 . SPH b 1 . 189.249 168.399 124.866 Fb 1010 ? 1.00 19.63 5  
HETATM 3483  C C15 . SPH b 1 . 188.852 169.160 123.616 Fb 1010 ? 1.00 19.63 5  
HETATM 3484  C C16 . SPH b 1 . 189.417 168.490 122.377 Fb 1010 ? 1.00 19.63 5  
HETATM 3485  C C17 . SPH b 1 . 188.629 168.890 121.142 Fb 1010 ? 1.00 19.63 5  
HETATM 3486  C C18 . SPH b 1 . 189.360 168.516 119.861 Fb 1010 ? 1.00 19.63 5  
HETATM 3487  C C1  . SPH c 1 . 189.976 181.167 140.009 Fc 1010 ? 1.00 19.63 5  
HETATM 3488  O O1  . SPH c 1 . 189.752 182.106 141.033 Fc 1010 ? 1.00 19.63 5  
HETATM 3489  C C2  . SPH c 1 . 191.048 181.685 139.057 Fc 1010 ? 1.00 19.63 5  
HETATM 3490  N N2  . SPH c 1 . 192.359 181.272 139.519 Fc 1010 ? 1.00 19.63 5  
HETATM 3491  C C3  . SPH c 1 . 190.829 181.174 137.639 Fc 1010 ? 1.00 19.63 5  
HETATM 3492  O O3  . SPH c 1 . 189.527 181.465 137.188 Fc 1010 ? 1.00 19.63 5  
HETATM 3493  C C4  . SPH c 1 . 191.844 181.771 136.718 Fc 1010 ? 1.00 19.63 5  
HETATM 3494  C C5  . SPH c 1 . 191.446 182.070 135.341 Fc 1010 ? 1.00 19.63 5  
HETATM 3495  C C6  . SPH c 1 . 190.820 180.972 134.527 Fc 1010 ? 1.00 19.63 5  
HETATM 3496  C C7  . SPH c 1 . 190.339 181.577 133.224 Fc 1010 ? 1.00 19.63 5  
HETATM 3497  C C8  . SPH c 1 . 191.125 181.051 132.044 Fc 1010 ? 1.00 19.63 5  
HETATM 3498  C C9  . SPH c 1 . 190.583 181.673 130.777 Fc 1010 ? 1.00 19.63 5  
HETATM 3499  C C10 . SPH c 1 . 191.303 181.141 129.560 Fc 1010 ? 1.00 19.63 5  
HETATM 3500  C C11 . SPH c 1 . 190.915 181.948 128.339 Fc 1010 ? 1.00 19.63 5  
HETATM 3501  C C12 . SPH c 1 . 191.052 181.116 127.083 Fc 1010 ? 1.00 19.63 5  
HETATM 3502  C C13 . SPH c 1 . 191.000 181.996 125.852 Fc 1010 ? 1.00 19.63 5  
HETATM 3503  C C14 . SPH c 1 . 191.173 181.160 124.600 Fc 1010 ? 1.00 19.63 5  
HETATM 3504  C C15 . SPH c 1 . 190.818 181.973 123.370 Fc 1010 ? 1.00 19.63 5  
HETATM 3505  C C16 . SPH c 1 . 191.388 181.330 122.119 Fc 1010 ? 1.00 19.63 5  
HETATM 3506  C C17 . SPH c 1 . 190.632 181.791 120.885 Fc 1010 ? 1.00 19.63 5  
HETATM 3507  C C18 . SPH c 1 . 191.377 181.443 119.605 Fc 1010 ? 1.00 19.63 5  
HETATM 3508  C C1  . SPH d 1 . 185.617 182.833 139.809 Fd 1010 ? 1.00 19.63 5  
HETATM 3509  O O1  . SPH d 1 . 185.393 183.773 140.832 Fd 1010 ? 1.00 19.63 5  
HETATM 3510  C C2  . SPH d 1 . 186.690 183.351 138.856 Fd 1010 ? 1.00 19.63 5  
HETATM 3511  N N2  . SPH d 1 . 188.000 182.937 139.318 Fd 1010 ? 1.00 19.63 5  
HETATM 3512  C C3  . SPH d 1 . 186.470 182.840 137.438 Fd 1010 ? 1.00 19.63 5  
HETATM 3513  O O3  . SPH d 1 . 185.169 183.131 136.987 Fd 1010 ? 1.00 19.63 5  
HETATM 3514  C C4  . SPH d 1 . 187.486 183.436 136.517 Fd 1010 ? 1.00 19.63 5  
HETATM 3515  C C5  . SPH d 1 . 187.088 183.736 135.140 Fd 1010 ? 1.00 19.63 5  
HETATM 3516  C C6  . SPH d 1 . 186.461 182.638 134.327 Fd 1010 ? 1.00 19.63 5  
HETATM 3517  C C7  . SPH d 1 . 185.980 183.243 133.023 Fd 1010 ? 1.00 19.63 5  
HETATM 3518  C C8  . SPH d 1 . 186.767 182.717 131.844 Fd 1010 ? 1.00 19.63 5  
HETATM 3519  C C9  . SPH d 1 . 186.224 183.340 130.576 Fd 1010 ? 1.00 19.63 5  
HETATM 3520  C C10 . SPH d 1 . 186.945 182.806 129.359 Fd 1010 ? 1.00 19.63 5  
HETATM 3521  C C11 . SPH d 1 . 186.558 183.614 128.138 Fd 1010 ? 1.00 19.63 5  
HETATM 3522  C C12 . SPH d 1 . 186.693 182.782 126.882 Fd 1010 ? 1.00 19.63 5  
HETATM 3523  C C13 . SPH d 1 . 186.641 183.662 125.652 Fd 1010 ? 1.00 19.63 5  
HETATM 3524  C C14 . SPH d 1 . 186.814 182.826 124.399 Fd 1010 ? 1.00 19.63 5  
HETATM 3525  C C15 . SPH d 1 . 186.460 183.638 123.169 Fd 1010 ? 1.00 19.63 5  
HETATM 3526  C C16 . SPH d 1 . 187.029 182.996 121.918 Fd 1010 ? 1.00 19.63 5  
HETATM 3527  C C17 . SPH d 1 . 186.273 183.456 120.684 Fd 1010 ? 1.00 19.63 5  
HETATM 3528  C C18 . SPH d 1 . 187.018 183.108 119.404 Fd 1010 ? 1.00 19.63 5  
HETATM 3529  C C1  . SPH e 1 . 161.813 178.199 140.140 Fe 1010 ? 1.00 19.63 5  
HETATM 3530  O O1  . SPH e 1 . 161.630 179.140 141.171 Fe 1010 ? 1.00 19.63 5  
HETATM 3531  C C2  . SPH e 1 . 162.915 178.668 139.198 Fe 1010 ? 1.00 19.63 5  
HETATM 3532  N N2  . SPH e 1 . 164.200 178.185 139.664 Fe 1010 ? 1.00 19.63 5  
HETATM 3533  C C3  . SPH e 1 . 162.678 178.182 137.775 Fe 1010 ? 1.00 19.63 5  
HETATM 3534  O O3  . SPH e 1 . 161.396 178.542 137.320 Fe 1010 ? 1.00 19.63 5  
HETATM 3535  C C4  . SPH e 1 . 163.728 178.733 136.864 Fe 1010 ? 1.00 19.63 5  
HETATM 3536  C C5  . SPH e 1 . 163.354 179.063 135.488 Fe 1010 ? 1.00 19.63 5  
HETATM 3537  C C6  . SPH e 1 . 162.678 178.004 134.662 Fe 1010 ? 1.00 19.63 5  
HETATM 3538  C C7  . SPH e 1 . 162.235 178.643 133.361 Fe 1010 ? 1.00 19.63 5  
HETATM 3539  C C8  . SPH e 1 . 163.001 178.087 132.181 Fe 1010 ? 1.00 19.63 5  
HETATM 3540  C C9  . SPH e 1 . 162.499 178.746 130.916 Fe 1010 ? 1.00 19.63 5  
HETATM 3541  C C10 . SPH e 1 . 163.197 178.187 129.698 Fe 1010 ? 1.00 19.63 5  
HETATM 3542  C C11 . SPH e 1 . 162.860 179.023 128.482 Fe 1010 ? 1.00 19.63 5  
HETATM 3543  C C12 . SPH e 1 . 162.961 178.195 127.220 Fe 1010 ? 1.00 19.63 5  
HETATM 3544  C C13 . SPH e 1 . 162.960 179.086 125.997 Fe 1010 ? 1.00 19.63 5  
HETATM 3545  C C14 . SPH e 1 . 163.098 178.253 124.738 Fe 1010 ? 1.00 19.63 5  
HETATM 3546  C C15 . SPH e 1 . 162.793 179.092 123.513 Fe 1010 ? 1.00 19.63 5  
HETATM 3547  C C16 . SPH e 1 . 163.336 178.430 122.260 Fe 1010 ? 1.00 19.63 5  
HETATM 3548  C C17 . SPH e 1 . 162.612 178.938 121.026 Fe 1010 ? 1.00 19.63 5  
HETATM 3549  C C18 . SPH e 1 . 163.346 178.563 119.747 Fe 1010 ? 1.00 19.63 5  
HETATM 3550  C C1  . SPH 1 1 . 180.943 133.852 140.342 F1 1010 ? 1.00 19.63 6  
HETATM 3551  O O1  . SPH 1 1 . 181.304 134.670 141.429 F1 1010 ? 1.00 19.63 6  
HETATM 3552  C C2  . SPH 1 1 . 182.124 133.705 139.389 F1 1010 ? 1.00 19.63 6  
HETATM 3553  N N2  . SPH 1 1 . 182.935 132.569 139.782 F1 1010 ? 1.00 19.63 6  
HETATM 3554  C C3  . SPH 1 1 . 181.661 133.521 137.950 F1 1010 ? 1.00 19.63 6  
HETATM 3555  O O3  . SPH 1 1 . 180.785 134.552 137.561 F1 1010 ? 1.00 19.63 6  
HETATM 3556  C C4  . SPH 1 1 . 182.842 133.468 137.035 F1 1010 ? 1.00 19.63 6  
HETATM 3557  C C5  . SPH 1 1 . 182.711 134.039 135.693 F1 1010 ? 1.00 19.63 6  
HETATM 3558  C C6  . SPH 1 1 . 181.566 133.579 134.834 F1 1010 ? 1.00 19.63 6  
HETATM 3559  C C7  . SPH 1 1 . 181.547 134.440 133.587 F1 1010 ? 1.00 19.63 6  
HETATM 3560  C C8  . SPH 1 1 . 181.885 133.635 132.352 F1 1010 ? 1.00 19.63 6  
HETATM 3561  C C9  . SPH 1 1 . 181.826 134.544 131.144 F1 1010 ? 1.00 19.63 6  
HETATM 3562  C C10 . SPH 1 1 . 182.107 133.775 129.873 F1 1010 ? 1.00 19.63 6  
HETATM 3563  C C11 . SPH 1 1 . 182.282 134.738 128.718 F1 1010 ? 1.00 19.63 6  
HETATM 3564  C C12 . SPH 1 1 . 181.915 134.075 127.409 F1 1010 ? 1.00 19.63 6  
HETATM 3565  C C13 . SPH 1 1 . 182.403 134.900 126.238 F1 1010 ? 1.00 19.63 6  
HETATM 3566  C C14 . SPH 1 1 . 182.064 134.211 124.931 F1 1010 ? 1.00 19.63 6  
HETATM 3567  C C15 . SPH 1 1 . 182.268 135.160 123.766 F1 1010 ? 1.00 19.63 6  
HETATM 3568  C C16 . SPH 1 1 . 182.363 134.394 122.460 F1 1010 ? 1.00 19.63 6  
HETATM 3569  C C17 . SPH 1 1 . 182.036 135.295 121.282 F1 1010 ? 1.00 19.63 6  
HETATM 3570  C C18 . SPH 1 1 . 182.446 134.665 119.959 F1 1010 ? 1.00 19.63 6  
HETATM 3571  C C1  . SPH 2 1 . 195.721 104.143 140.037 F2 1010 ? 1.00 19.63 6  
HETATM 3572  O O1  . SPH 2 1 . 196.444 104.826 141.032 F2 1010 ? 1.00 19.63 6  
HETATM 3573  C C2  . SPH 2 1 . 196.685 103.496 139.048 F2 1010 ? 1.00 19.63 6  
HETATM 3574  N N2  . SPH 2 1 . 197.033 102.163 139.501 F2 1010 ? 1.00 19.63 6  
HETATM 3575  C C3  . SPH 2 1 . 196.082 103.414 137.652 F2 1010 ? 1.00 19.63 6  
HETATM 3576  O O3  . SPH 2 1 . 195.635 104.675 137.216 F2 1010 ? 1.00 19.63 6  
HETATM 3577  C C4  . SPH 2 1 . 197.084 102.856 136.694 F2 1010 ? 1.00 19.63 6  
HETATM 3578  C C5  . SPH 2 1 . 197.080 103.349 135.315 F2 1010 ? 1.00 19.63 6  
HETATM 3579  C C6  . SPH 2 1 . 195.786 103.309 134.550 F2 1010 ? 1.00 19.63 6  
HETATM 3580  C C7  . SPH 2 1 . 196.002 104.033 133.236 F2 1010 ? 1.00 19.63 6  
HETATM 3581  C C8  . SPH 2 1 . 195.919 103.084 132.061 F2 1010 ? 1.00 19.63 6  
HETATM 3582  C C9  . SPH 2 1 . 196.119 103.869 130.783 F2 1010 ? 1.00 19.63 6  
HETATM 3583  C C10 . SPH 2 1 . 195.994 102.974 129.572 F2 1010 ? 1.00 19.63 6  
HETATM 3584  C C11 . SPH 2 1 . 196.434 103.722 128.332 F2 1010 ? 1.00 19.63 6  
HETATM 3585  C C12 . SPH 2 1 . 195.748 103.170 127.102 F2 1010 ? 1.00 19.63 6  
HETATM 3586  C C13 . SPH 2 1 . 196.424 103.671 125.844 F2 1010 ? 1.00 19.63 6  
HETATM 3587  C C14 . SPH 2 1 . 195.754 103.084 124.617 F2 1010 ? 1.00 19.63 6  
HETATM 3588  C C15 . SPH 2 1 . 196.215 103.808 123.367 F2 1010 ? 1.00 19.63 6  
HETATM 3589  C C16 . SPH 2 1 . 195.917 102.984 122.129 F2 1010 ? 1.00 19.63 6  
HETATM 3590  C C17 . SPH 2 1 . 195.869 103.867 120.894 F2 1010 ? 1.00 19.63 6  
HETATM 3591  C C18 . SPH 2 1 . 195.911 103.046 119.613 F2 1010 ? 1.00 19.63 6  
HETATM 3592  C C1  . SPH 3 1 . 173.838 182.794 139.893 F3 1010 ? 1.00 19.63 6  
HETATM 3593  O O1  . SPH 3 1 . 173.507 183.640 140.969 F3 1010 ? 1.00 19.63 6  
HETATM 3594  C C2  . SPH 3 1 . 174.872 183.472 139.001 F3 1010 ? 1.00 19.63 6  
HETATM 3595  N N2  . SPH 3 1 . 176.208 183.154 139.467 F3 1010 ? 1.00 19.63 6  
HETATM 3596  C C3  . SPH 3 1 . 174.728 183.036 137.548 F3 1010 ? 1.00 19.63 6  
HETATM 3597  O O3  . SPH 3 1 . 173.413 183.232 137.087 F3 1010 ? 1.00 19.63 6  
HETATM 3598  C C4  . SPH 3 1 . 175.698 183.784 136.691 F3 1010 ? 1.00 19.63 6  
HETATM 3599  C C5  . SPH 3 1 . 175.297 184.134 135.327 F3 1010 ? 1.00 19.63 6  
HETATM 3600  C C6  . SPH 3 1 . 174.792 183.037 134.431 F3 1010 ? 1.00 19.63 6  
HETATM 3601  C C7  . SPH 3 1 . 174.279 183.678 133.158 F3 1010 ? 1.00 19.63 6  
HETATM 3602  C C8  . SPH 3 1 . 175.132 183.306 131.966 F3 1010 ? 1.00 19.63 6  
HETATM 3603  C C9  . SPH 3 1 . 174.555 183.956 130.728 F3 1010 ? 1.00 19.63 6  
HETATM 3604  C C10 . SPH 3 1 . 175.344 183.573 129.497 F3 1010 ? 1.00 19.63 6  
HETATM 3605  C C11 . SPH 3 1 . 174.903 184.419 128.321 F3 1010 ? 1.00 19.63 6  
HETATM 3606  C C12 . SPH 3 1 . 175.139 183.687 127.018 F3 1010 ? 1.00 19.63 6  
HETATM 3607  C C13 . SPH 3 1 . 175.025 184.636 125.845 F3 1010 ? 1.00 19.63 6  
HETATM 3608  C C14 . SPH 3 1 . 175.299 183.904 124.546 F3 1010 ? 1.00 19.63 6  
HETATM 3609  C C15 . SPH 3 1 . 174.889 184.757 123.362 F3 1010 ? 1.00 19.63 6  
HETATM 3610  C C16 . SPH 3 1 . 175.540 184.255 122.087 F3 1010 ? 1.00 19.63 6  
HETATM 3611  C C17 . SPH 3 1 . 174.766 184.721 120.867 F3 1010 ? 1.00 19.63 6  
HETATM 3612  C C18 . SPH 3 1 . 175.563 184.528 119.585 F3 1010 ? 1.00 19.63 6  
HETATM 3613  C C1  . SPH 4 1 . 189.971 110.683 140.740 F4 1010 ? 1.00 19.63 6  
HETATM 3614  O O1  . SPH 4 1 . 190.719 111.315 141.751 F4 1010 ? 1.00 19.63 6  
HETATM 3615  C C2  . SPH 4 1 . 190.906 109.953 139.782 F4 1010 ? 1.00 19.63 6  
HETATM 3616  N N2  . SPH 4 1 . 191.135 108.601 140.252 F4 1010 ? 1.00 19.63 6  
HETATM 3617  C C3  . SPH 4 1 . 190.336 109.908 138.371 F4 1010 ? 1.00 19.63 6  
HETATM 3618  O O3  . SPH 4 1 . 190.002 111.197 137.915 F4 1010 ? 1.00 19.63 6  
HETATM 3619  C C4  . SPH 4 1 . 191.316 109.264 137.444 F4 1010 ? 1.00 19.63 6  
HETATM 3620  C C5  . SPH 4 1 . 191.388 109.744 136.062 F4 1010 ? 1.00 19.63 6  
HETATM 3621  C C6  . SPH 4 1 . 190.116 109.801 135.263 F4 1010 ? 1.00 19.63 6  
HETATM 3622  C C7  . SPH 4 1 . 190.423 110.494 133.951 F4 1010 ? 1.00 19.63 6  
HETATM 3623  C C8  . SPH 4 1 . 190.296 109.546 132.779 F4 1010 ? 1.00 19.63 6  
HETATM 3624  C C9  . SPH 4 1 . 190.592 110.302 131.503 F4 1010 ? 1.00 19.63 6  
HETATM 3625  C C10 . SPH 4 1 . 190.428 109.409 130.294 F4 1010 ? 1.00 19.63 6  
HETATM 3626  C C11 . SPH 4 1 . 190.960 110.110 129.062 F4 1010 ? 1.00 19.63 6  
HETATM 3627  C C12 . SPH 4 1 . 190.265 109.604 127.817 F4 1010 ? 1.00 19.63 6  
HETATM 3628  C C13 . SPH 4 1 . 191.012 110.039 126.575 F4 1010 ? 1.00 19.63 6  
HETATM 3629  C C14 . SPH 4 1 . 190.330 109.497 125.334 F4 1010 ? 1.00 19.63 6  
HETATM 3630  C C15 . SPH 4 1 . 190.881 110.172 124.093 F4 1010 ? 1.00 19.63 6  
HETATM 3631  C C16 . SPH 4 1 . 190.551 109.364 122.852 F4 1010 ? 1.00 19.63 6  
HETATM 3632  C C17 . SPH 4 1 . 190.606 110.237 121.610 F4 1010 ? 1.00 19.63 6  
HETATM 3633  C C18 . SPH 4 1 . 190.617 109.405 120.336 F4 1010 ? 1.00 19.63 6  
HETATM 3634  C C1  . SPH 5 1 . 175.423 190.597 140.299 F5 1010 ? 1.00 19.63 6  
HETATM 3635  O O1  . SPH 5 1 . 175.068 191.471 141.344 F5 1010 ? 1.00 19.63 6  
HETATM 3636  C C2  . SPH 5 1 . 176.447 191.266 139.389 F5 1010 ? 1.00 19.63 6  
HETATM 3637  N N2  . SPH 5 1 . 177.788 190.994 139.873 F5 1010 ? 1.00 19.63 6  
HETATM 3638  C C3  . SPH 5 1 . 176.321 190.779 137.952 F5 1010 ? 1.00 19.63 6  
HETATM 3639  O O3  . SPH 5 1 . 175.004 190.931 137.477 F5 1010 ? 1.00 19.63 6  
HETATM 3640  C C4  . SPH 5 1 . 177.279 191.519 137.075 F5 1010 ? 1.00 19.63 6  
HETATM 3641  C C5  . SPH 5 1 . 176.879 191.815 135.698 F5 1010 ? 1.00 19.63 6  
HETATM 3642  C C6  . SPH 5 1 . 176.404 190.677 134.837 F5 1010 ? 1.00 19.63 6  
HETATM 3643  C C7  . SPH 5 1 . 175.883 191.263 133.540 F5 1010 ? 1.00 19.63 6  
HETATM 3644  C C8  . SPH 5 1 . 176.752 190.870 132.366 F5 1010 ? 1.00 19.63 6  
HETATM 3645  C C9  . SPH 5 1 . 176.168 191.466 131.104 F5 1010 ? 1.00 19.63 6  
HETATM 3646  C C10 . SPH 5 1 . 176.972 191.059 129.890 F5 1010 ? 1.00 19.63 6  
HETATM 3647  C C11 . SPH 5 1 . 176.520 191.855 128.684 F5 1010 ? 1.00 19.63 6  
HETATM 3648  C C12 . SPH 5 1 . 176.780 191.085 127.408 F5 1010 ? 1.00 19.63 6  
HETATM 3649  C C13 . SPH 5 1 . 176.651 191.992 126.203 F5 1010 ? 1.00 19.63 6  
HETATM 3650  C C14 . SPH 5 1 . 176.949 191.221 124.931 F5 1010 ? 1.00 19.63 6  
HETATM 3651  C C15 . SPH 5 1 . 176.528 192.027 123.717 F5 1010 ? 1.00 19.63 6  
HETATM 3652  C C16 . SPH 5 1 . 177.197 191.495 122.463 F5 1010 ? 1.00 19.63 6  
HETATM 3653  C C17 . SPH 5 1 . 176.419 191.904 121.224 F5 1010 ? 1.00 19.63 6  
HETATM 3654  C C18 . SPH 5 1 . 177.228 191.685 119.953 F5 1010 ? 1.00 19.63 6  
HETATM 3655  C C1  . SPH 6 1 . 191.109 105.635 140.285 F6 1010 ? 1.00 19.63 6  
HETATM 3656  O O1  . SPH 6 1 . 191.832 106.319 141.281 F6 1010 ? 1.00 19.63 6  
HETATM 3657  C C2  . SPH 6 1 . 192.073 104.988 139.297 F6 1010 ? 1.00 19.63 6  
HETATM 3658  N N2  . SPH 6 1 . 192.421 103.655 139.749 F6 1010 ? 1.00 19.63 6  
HETATM 3659  C C3  . SPH 6 1 . 191.470 104.906 137.901 F6 1010 ? 1.00 19.63 6  
HETATM 3660  O O3  . SPH 6 1 . 191.023 106.168 137.464 F6 1010 ? 1.00 19.63 6  
HETATM 3661  C C4  . SPH 6 1 . 192.472 104.348 136.942 F6 1010 ? 1.00 19.63 6  
HETATM 3662  C C5  . SPH 6 1 . 192.468 104.841 135.563 F6 1010 ? 1.00 19.63 6  
HETATM 3663  C C6  . SPH 6 1 . 191.175 104.802 134.799 F6 1010 ? 1.00 19.63 6  
HETATM 3664  C C7  . SPH 6 1 . 191.391 105.525 133.485 F6 1010 ? 1.00 19.63 6  
HETATM 3665  C C8  . SPH 6 1 . 191.307 104.577 132.309 F6 1010 ? 1.00 19.63 6  
HETATM 3666  C C9  . SPH 6 1 . 191.507 105.362 131.032 F6 1010 ? 1.00 19.63 6  
HETATM 3667  C C10 . SPH 6 1 . 191.382 104.466 129.820 F6 1010 ? 1.00 19.63 6  
HETATM 3668  C C11 . SPH 6 1 . 191.822 105.215 128.580 F6 1010 ? 1.00 19.63 6  
HETATM 3669  C C12 . SPH 6 1 . 191.136 104.663 127.350 F6 1010 ? 1.00 19.63 6  
HETATM 3670  C C13 . SPH 6 1 . 191.812 105.163 126.092 F6 1010 ? 1.00 19.63 6  
HETATM 3671  C C14 . SPH 6 1 . 191.142 104.577 124.866 F6 1010 ? 1.00 19.63 6  
HETATM 3672  C C15 . SPH 6 1 . 191.603 105.301 123.616 F6 1010 ? 1.00 19.63 6  
HETATM 3673  C C16 . SPH 6 1 . 191.305 104.477 122.377 F6 1010 ? 1.00 19.63 6  
HETATM 3674  C C17 . SPH 6 1 . 191.257 105.359 121.142 F6 1010 ? 1.00 19.63 6  
HETATM 3675  C C18 . SPH 6 1 . 191.299 104.539 119.861 F6 1010 ? 1.00 19.63 6  
HETATM 3676  C C1  . SPH 7 1 . 200.158 103.001 139.776 F7 1010 ? 1.00 19.63 6  
HETATM 3677  O O1  . SPH 7 1 . 200.881 103.684 140.772 F7 1010 ? 1.00 19.63 6  
HETATM 3678  C C2  . SPH 7 1 . 201.122 102.354 138.788 F7 1010 ? 1.00 19.63 6  
HETATM 3679  N N2  . SPH 7 1 . 201.470 101.021 139.240 F7 1010 ? 1.00 19.63 6  
HETATM 3680  C C3  . SPH 7 1 . 200.519 102.272 137.392 F7 1010 ? 1.00 19.63 6  
HETATM 3681  O O3  . SPH 7 1 . 200.072 103.533 136.955 F7 1010 ? 1.00 19.63 6  
HETATM 3682  C C4  . SPH 7 1 . 201.521 101.714 136.433 F7 1010 ? 1.00 19.63 6  
HETATM 3683  C C5  . SPH 7 1 . 201.517 102.207 135.054 F7 1010 ? 1.00 19.63 6  
HETATM 3684  C C6  . SPH 7 1 . 200.223 102.167 134.290 F7 1010 ? 1.00 19.63 6  
HETATM 3685  C C7  . SPH 7 1 . 200.439 102.891 132.976 F7 1010 ? 1.00 19.63 6  
HETATM 3686  C C8  . SPH 7 1 . 200.356 101.942 131.800 F7 1010 ? 1.00 19.63 6  
HETATM 3687  C C9  . SPH 7 1 . 200.556 102.727 130.523 F7 1010 ? 1.00 19.63 6  
HETATM 3688  C C10 . SPH 7 1 . 200.430 101.832 129.311 F7 1010 ? 1.00 19.63 6  
HETATM 3689  C C11 . SPH 7 1 . 200.871 102.580 128.071 F7 1010 ? 1.00 19.63 6  
HETATM 3690  C C12 . SPH 7 1 . 200.185 102.028 126.841 F7 1010 ? 1.00 19.63 6  
HETATM 3691  C C13 . SPH 7 1 . 200.861 102.529 125.583 F7 1010 ? 1.00 19.63 6  
HETATM 3692  C C14 . SPH 7 1 . 200.191 101.942 124.357 F7 1010 ? 1.00 19.63 6  
HETATM 3693  C C15 . SPH 7 1 . 200.652 102.666 123.107 F7 1010 ? 1.00 19.63 6  
HETATM 3694  C C16 . SPH 7 1 . 200.354 101.842 121.868 F7 1010 ? 1.00 19.63 6  
HETATM 3695  C C17 . SPH 7 1 . 200.306 102.725 120.633 F7 1010 ? 1.00 19.63 6  
HETATM 3696  C C18 . SPH 7 1 . 200.348 101.904 119.352 F7 1010 ? 1.00 19.63 6  
HETATM 3697  C C1  . SPH 8 1 . 179.714 189.631 140.588 F8 1010 ? 1.00 19.63 6  
HETATM 3698  O O1  . SPH 8 1 . 179.358 190.504 141.633 F8 1010 ? 1.00 19.63 6  
HETATM 3699  C C2  . SPH 8 1 . 180.739 190.300 139.679 F8 1010 ? 1.00 19.63 6  
HETATM 3700  N N2  . SPH 8 1 . 182.079 190.028 140.162 F8 1010 ? 1.00 19.63 6  
HETATM 3701  C C3  . SPH 8 1 . 180.612 189.813 138.241 F8 1010 ? 1.00 19.63 6  
HETATM 3702  O O3  . SPH 8 1 . 179.295 189.965 137.767 F8 1010 ? 1.00 19.63 6  
HETATM 3703  C C4  . SPH 8 1 . 181.571 190.552 137.364 F8 1010 ? 1.00 19.63 6  
HETATM 3704  C C5  . SPH 8 1 . 181.171 190.848 135.987 F8 1010 ? 1.00 19.63 6  
HETATM 3705  C C6  . SPH 8 1 . 180.694 189.710 135.126 F8 1010 ? 1.00 19.63 6  
HETATM 3706  C C7  . SPH 8 1 . 180.175 190.297 133.829 F8 1010 ? 1.00 19.63 6  
HETATM 3707  C C8  . SPH 8 1 . 181.043 189.904 132.655 F8 1010 ? 1.00 19.63 6  
HETATM 3708  C C9  . SPH 8 1 . 180.459 190.499 131.393 F8 1010 ? 1.00 19.63 6  
HETATM 3709  C C10 . SPH 8 1 . 181.264 190.093 130.179 F8 1010 ? 1.00 19.63 6  
HETATM 3710  C C11 . SPH 8 1 . 180.811 190.888 128.973 F8 1010 ? 1.00 19.63 6  
HETATM 3711  C C12 . SPH 8 1 . 181.071 190.119 127.697 F8 1010 ? 1.00 19.63 6  
HETATM 3712  C C13 . SPH 8 1 . 180.943 191.024 126.492 F8 1010 ? 1.00 19.63 6  
HETATM 3713  C C14 . SPH 8 1 . 181.241 190.255 125.221 F8 1010 ? 1.00 19.63 6  
HETATM 3714  C C15 . SPH 8 1 . 180.820 191.059 124.006 F8 1010 ? 1.00 19.63 6  
HETATM 3715  C C16 . SPH 8 1 . 181.488 190.528 122.752 F8 1010 ? 1.00 19.63 6  
HETATM 3716  C C17 . SPH 8 1 . 180.711 190.937 121.513 F8 1010 ? 1.00 19.63 6  
HETATM 3717  C C18 . SPH 8 1 . 181.519 190.718 120.243 F8 1010 ? 1.00 19.63 6  
HETATM 3718  C C1  . SPH 9 1 . 170.780 191.604 139.987 F9 1010 ? 1.00 19.63 6  
HETATM 3719  O O1  . SPH 9 1 . 170.424 192.477 141.032 F9 1010 ? 1.00 19.63 6  
HETATM 3720  C C2  . SPH 9 1 . 171.804 192.274 139.077 F9 1010 ? 1.00 19.63 6  
HETATM 3721  N N2  . SPH 9 1 . 173.144 192.001 139.561 F9 1010 ? 1.00 19.63 6  
HETATM 3722  C C3  . SPH 9 1 . 171.678 191.787 137.640 F9 1010 ? 1.00 19.63 6  
HETATM 3723  O O3  . SPH 9 1 . 170.361 191.939 137.165 F9 1010 ? 1.00 19.63 6  
HETATM 3724  C C4  . SPH 9 1 . 172.635 192.526 136.763 F9 1010 ? 1.00 19.63 6  
HETATM 3725  C C5  . SPH 9 1 . 172.236 192.822 135.385 F9 1010 ? 1.00 19.63 6  
HETATM 3726  C C6  . SPH 9 1 . 171.760 191.684 134.525 F9 1010 ? 1.00 19.63 6  
HETATM 3727  C C7  . SPH 9 1 . 171.240 192.271 133.228 F9 1010 ? 1.00 19.63 6  
HETATM 3728  C C8  . SPH 9 1 . 172.109 191.878 132.054 F9 1010 ? 1.00 19.63 6  
HETATM 3729  C C9  . SPH 9 1 . 171.524 192.473 130.792 F9 1010 ? 1.00 19.63 6  
HETATM 3730  C C10 . SPH 9 1 . 172.329 192.067 129.578 F9 1010 ? 1.00 19.63 6  
HETATM 3731  C C11 . SPH 9 1 . 171.877 192.861 128.372 F9 1010 ? 1.00 19.63 6  
HETATM 3732  C C12 . SPH 9 1 . 172.137 192.092 127.096 F9 1010 ? 1.00 19.63 6  
HETATM 3733  C C13 . SPH 9 1 . 172.007 192.998 125.891 F9 1010 ? 1.00 19.63 6  
HETATM 3734  C C14 . SPH 9 1 . 172.306 192.229 124.619 F9 1010 ? 1.00 19.63 6  
HETATM 3735  C C15 . SPH 9 1 . 171.885 193.033 123.405 F9 1010 ? 1.00 19.63 6  
HETATM 3736  C C16 . SPH 9 1 . 172.553 192.502 122.151 F9 1010 ? 1.00 19.63 6  
HETATM 3737  C C17 . SPH 9 1 . 171.776 192.911 120.912 F9 1010 ? 1.00 19.63 6  
HETATM 3738  C C18 . SPH 9 1 . 172.584 192.692 119.641 F9 1010 ? 1.00 19.63 6  
HETATM 3739  C C1  . SPH A 1 . 187.182 124.170 140.632 FA 1010 ? 1.00 19.63 6  
HETATM 3740  O O1  . SPH A 1 . 187.906 124.798 141.662 FA 1010 ? 1.00 19.63 6  
HETATM 3741  C C2  . SPH A 1 . 188.140 123.450 139.690 FA 1010 ? 1.00 19.63 6  
HETATM 3742  N N2  . SPH A 1 . 188.364 122.095 140.156 FA 1010 ? 1.00 19.63 6  
HETATM 3743  C C3  . SPH A 1 . 187.600 123.411 138.267 FA 1010 ? 1.00 19.63 6  
HETATM 3744  O O3  . SPH A 1 . 187.271 124.702 137.811 FA 1010 ? 1.00 19.63 6  
HETATM 3745  C C4  . SPH A 1 . 188.602 122.777 137.356 FA 1010 ? 1.00 19.63 6  
HETATM 3746  C C5  . SPH A 1 . 188.701 123.266 135.979 FA 1010 ? 1.00 19.63 6  
HETATM 3747  C C6  . SPH A 1 . 187.446 123.323 135.154 FA 1010 ? 1.00 19.63 6  
HETATM 3748  C C7  . SPH A 1 . 187.779 124.026 133.853 FA 1010 ? 1.00 19.63 6  
HETATM 3749  C C8  . SPH A 1 . 187.679 123.084 132.673 FA 1010 ? 1.00 19.63 6  
HETATM 3750  C C9  . SPH A 1 . 187.999 123.850 131.408 FA 1010 ? 1.00 19.63 6  
HETATM 3751  C C10 . SPH A 1 . 187.864 122.964 130.190 FA 1010 ? 1.00 19.63 6  
HETATM 3752  C C11 . SPH A 1 . 188.419 123.675 128.974 FA 1010 ? 1.00 19.63 6  
HETATM 3753  C C12 . SPH A 1 . 187.753 123.174 127.712 FA 1010 ? 1.00 19.63 6  
HETATM 3754  C C13 . SPH A 1 . 188.524 123.619 126.488 FA 1010 ? 1.00 19.63 6  
HETATM 3755  C C14 . SPH A 1 . 187.871 123.083 125.230 FA 1010 ? 1.00 19.63 6  
HETATM 3756  C C15 . SPH A 1 . 188.445 123.767 124.005 FA 1010 ? 1.00 19.63 6  
HETATM 3757  C C16 . SPH A 1 . 188.144 122.966 122.752 FA 1010 ? 1.00 19.63 6  
HETATM 3758  C C17 . SPH A 1 . 188.223 123.847 121.517 FA 1010 ? 1.00 19.63 6  
HETATM 3759  C C18 . SPH A 1 . 188.264 123.024 120.238 FA 1010 ? 1.00 19.63 6  
HETATM 3760  C C1  . SPH B 1 . 194.748 129.923 140.060 FB 1010 ? 1.00 19.63 6  
HETATM 3761  O O1  . SPH B 1 . 195.472 130.552 141.090 FB 1010 ? 1.00 19.63 6  
HETATM 3762  C C2  . SPH B 1 . 195.706 129.203 139.117 FB 1010 ? 1.00 19.63 6  
HETATM 3763  N N2  . SPH B 1 . 195.930 127.849 139.584 FB 1010 ? 1.00 19.63 6  
HETATM 3764  C C3  . SPH B 1 . 195.166 129.165 137.694 FB 1010 ? 1.00 19.63 6  
HETATM 3765  O O3  . SPH B 1 . 194.837 130.456 137.239 FB 1010 ? 1.00 19.63 6  
HETATM 3766  C C4  . SPH B 1 . 196.167 128.531 136.783 FB 1010 ? 1.00 19.63 6  
HETATM 3767  C C5  . SPH B 1 . 196.267 129.020 135.407 FB 1010 ? 1.00 19.63 6  
HETATM 3768  C C6  . SPH B 1 . 195.012 129.077 134.581 FB 1010 ? 1.00 19.63 6  
HETATM 3769  C C7  . SPH B 1 . 195.344 129.779 133.280 FB 1010 ? 1.00 19.63 6  
HETATM 3770  C C8  . SPH B 1 . 195.245 128.838 132.100 FB 1010 ? 1.00 19.63 6  
HETATM 3771  C C9  . SPH B 1 . 195.565 129.603 130.835 FB 1010 ? 1.00 19.63 6  
HETATM 3772  C C10 . SPH B 1 . 195.430 128.718 129.617 FB 1010 ? 1.00 19.63 6  
HETATM 3773  C C11 . SPH B 1 . 195.985 129.428 128.401 FB 1010 ? 1.00 19.63 6  
HETATM 3774  C C12 . SPH B 1 . 195.319 128.927 127.139 FB 1010 ? 1.00 19.63 6  
HETATM 3775  C C13 . SPH B 1 . 196.090 129.373 125.916 FB 1010 ? 1.00 19.63 6  
HETATM 3776  C C14 . SPH B 1 . 195.437 128.836 124.657 FB 1010 ? 1.00 19.63 6  
HETATM 3777  C C15 . SPH B 1 . 196.011 129.521 123.432 FB 1010 ? 1.00 19.63 6  
HETATM 3778  C C16 . SPH B 1 . 195.710 128.720 122.179 FB 1010 ? 1.00 19.63 6  
HETATM 3779  C C17 . SPH B 1 . 195.788 129.601 120.945 FB 1010 ? 1.00 19.63 6  
HETATM 3780  C C18 . SPH B 1 . 195.830 128.778 119.666 FB 1010 ? 1.00 19.63 6  
HETATM 3781  C C1  . SPH C 1 . 193.206 117.897 140.104 FC 1010 ? 1.00 19.63 6  
HETATM 3782  O O1  . SPH C 1 . 193.954 118.529 141.115 FC 1010 ? 1.00 19.63 6  
HETATM 3783  C C2  . SPH C 1 . 194.141 117.167 139.147 FC 1010 ? 1.00 19.63 6  
HETATM 3784  N N2  . SPH C 1 . 194.370 115.815 139.617 FC 1010 ? 1.00 19.63 6  
HETATM 3785  C C3  . SPH C 1 . 193.571 117.122 137.735 FC 1010 ? 1.00 19.63 6  
HETATM 3786  O O3  . SPH C 1 . 193.237 118.411 137.279 FC 1010 ? 1.00 19.63 6  
HETATM 3787  C C4  . SPH C 1 . 194.551 116.478 136.808 FC 1010 ? 1.00 19.63 6  
HETATM 3788  C C5  . SPH C 1 . 194.623 116.958 135.426 FC 1010 ? 1.00 19.63 6  
HETATM 3789  C C6  . SPH C 1 . 193.351 117.015 134.627 FC 1010 ? 1.00 19.63 6  
HETATM 3790  C C7  . SPH C 1 . 193.658 117.708 133.315 FC 1010 ? 1.00 19.63 6  
HETATM 3791  C C8  . SPH C 1 . 193.531 116.760 132.143 FC 1010 ? 1.00 19.63 6  
HETATM 3792  C C9  . SPH C 1 . 193.827 117.516 130.867 FC 1010 ? 1.00 19.63 6  
HETATM 3793  C C10 . SPH C 1 . 193.663 116.623 129.658 FC 1010 ? 1.00 19.63 6  
HETATM 3794  C C11 . SPH C 1 . 194.195 117.324 128.426 FC 1010 ? 1.00 19.63 6  
HETATM 3795  C C12 . SPH C 1 . 193.500 116.818 127.181 FC 1010 ? 1.00 19.63 6  
HETATM 3796  C C13 . SPH C 1 . 194.247 117.253 125.939 FC 1010 ? 1.00 19.63 6  
HETATM 3797  C C14 . SPH C 1 . 193.565 116.711 124.698 FC 1010 ? 1.00 19.63 6  
HETATM 3798  C C15 . SPH C 1 . 194.116 117.386 123.457 FC 1010 ? 1.00 19.63 6  
HETATM 3799  C C16 . SPH C 1 . 193.786 116.578 122.216 FC 1010 ? 1.00 19.63 6  
HETATM 3800  C C17 . SPH C 1 . 193.841 117.451 120.974 FC 1010 ? 1.00 19.63 6  
HETATM 3801  C C18 . SPH C 1 . 193.852 116.619 119.700 FC 1010 ? 1.00 19.63 6  
HETATM 3802  C C1  . SPH D 1 . 174.065 195.175 140.096 FD 1010 ? 1.00 19.63 6  
HETATM 3803  O O1  . SPH D 1 . 173.709 196.049 141.141 FD 1010 ? 1.00 19.63 6  
HETATM 3804  C C2  . SPH D 1 . 175.089 195.845 139.187 FD 1010 ? 1.00 19.63 6  
HETATM 3805  N N2  . SPH D 1 . 176.429 195.572 139.670 FD 1010 ? 1.00 19.63 6  
HETATM 3806  C C3  . SPH D 1 . 174.962 195.358 137.749 FD 1010 ? 1.00 19.63 6  
HETATM 3807  O O3  . SPH D 1 . 173.646 195.510 137.274 FD 1010 ? 1.00 19.63 6  
HETATM 3808  C C4  . SPH D 1 . 175.921 196.098 136.872 FD 1010 ? 1.00 19.63 6  
HETATM 3809  C C5  . SPH D 1 . 175.520 196.393 135.495 FD 1010 ? 1.00 19.63 6  
HETATM 3810  C C6  . SPH D 1 . 175.045 195.256 134.634 FD 1010 ? 1.00 19.63 6  
HETATM 3811  C C7  . SPH D 1 . 174.524 195.842 133.337 FD 1010 ? 1.00 19.63 6  
HETATM 3812  C C8  . SPH D 1 . 175.393 195.449 132.163 FD 1010 ? 1.00 19.63 6  
HETATM 3813  C C9  . SPH D 1 . 174.809 196.045 130.901 FD 1010 ? 1.00 19.63 6  
HETATM 3814  C C10 . SPH D 1 . 175.613 195.638 129.687 FD 1010 ? 1.00 19.63 6  
HETATM 3815  C C11 . SPH D 1 . 175.162 196.433 128.481 FD 1010 ? 1.00 19.63 6  
HETATM 3816  C C12 . SPH D 1 . 175.421 195.663 127.205 FD 1010 ? 1.00 19.63 6  
HETATM 3817  C C13 . SPH D 1 . 175.293 196.570 126.000 FD 1010 ? 1.00 19.63 6  
HETATM 3818  C C14 . SPH D 1 . 175.590 195.800 124.728 FD 1010 ? 1.00 19.63 6  
HETATM 3819  C C15 . SPH D 1 . 175.169 196.605 123.514 FD 1010 ? 1.00 19.63 6  
HETATM 3820  C C16 . SPH D 1 . 175.839 196.074 122.260 FD 1010 ? 1.00 19.63 6  
HETATM 3821  C C17 . SPH D 1 . 175.061 196.483 121.021 FD 1010 ? 1.00 19.63 6  
HETATM 3822  C C18 . SPH D 1 . 175.870 196.264 119.750 FD 1010 ? 1.00 19.63 6  
HETATM 3823  C C1  . SPH E 1 . 186.589 128.531 140.395 FE 1010 ? 1.00 19.63 6  
HETATM 3824  O O1  . SPH E 1 . 187.313 129.160 141.425 FE 1010 ? 1.00 19.63 6  
HETATM 3825  C C2  . SPH E 1 . 187.547 127.811 139.453 FE 1010 ? 1.00 19.63 6  
HETATM 3826  N N2  . SPH E 1 . 187.771 126.456 139.919 FE 1010 ? 1.00 19.63 6  
HETATM 3827  C C3  . SPH E 1 . 187.007 127.772 138.029 FE 1010 ? 1.00 19.63 6  
HETATM 3828  O O3  . SPH E 1 . 186.678 129.063 137.574 FE 1010 ? 1.00 19.63 6  
HETATM 3829  C C4  . SPH E 1 . 188.009 127.138 137.119 FE 1010 ? 1.00 19.63 6  
HETATM 3830  C C5  . SPH E 1 . 188.108 127.627 135.742 FE 1010 ? 1.00 19.63 6  
HETATM 3831  C C6  . SPH E 1 . 186.853 127.685 134.917 FE 1010 ? 1.00 19.63 6  
HETATM 3832  C C7  . SPH E 1 . 187.186 128.387 133.615 FE 1010 ? 1.00 19.63 6  
HETATM 3833  C C8  . SPH E 1 . 187.086 127.446 132.436 FE 1010 ? 1.00 19.63 6  
HETATM 3834  C C9  . SPH E 1 . 187.406 128.211 131.171 FE 1010 ? 1.00 19.63 6  
HETATM 3835  C C10 . SPH E 1 . 187.272 127.325 129.953 FE 1010 ? 1.00 19.63 6  
HETATM 3836  C C11 . SPH E 1 . 187.826 128.036 128.737 FE 1010 ? 1.00 19.63 6  
HETATM 3837  C C12 . SPH E 1 . 187.160 127.535 127.475 FE 1010 ? 1.00 19.63 6  
HETATM 3838  C C13 . SPH E 1 . 187.931 127.981 126.251 FE 1010 ? 1.00 19.63 6  
HETATM 3839  C C14 . SPH E 1 . 187.278 127.444 124.993 FE 1010 ? 1.00 19.63 6  
HETATM 3840  C C15 . SPH E 1 . 187.852 128.129 123.768 FE 1010 ? 1.00 19.63 6  
HETATM 3841  C C16 . SPH E 1 . 187.551 127.328 122.515 FE 1010 ? 1.00 19.63 6  
HETATM 3842  C C17 . SPH E 1 . 187.630 128.209 121.280 FE 1010 ? 1.00 19.63 6  
HETATM 3843  C C18 . SPH E 1 . 187.671 127.385 120.001 FE 1010 ? 1.00 19.63 6  
HETATM 3844  C C1  . SPH F 1 . 198.416 111.897 140.056 FF 1010 ? 1.00 19.63 6  
HETATM 3845  O O1  . SPH F 1 . 199.117 112.561 141.080 FF 1010 ? 1.00 19.63 6  
HETATM 3846  C C2  . SPH F 1 . 199.401 111.228 139.104 FF 1010 ? 1.00 19.63 6  
HETATM 3847  N N2  . SPH F 1 . 199.698 109.886 139.566 FF 1010 ? 1.00 19.63 6  
HETATM 3848  C C3  . SPH F 1 . 198.849 111.163 137.686 FF 1010 ? 1.00 19.63 6  
HETATM 3849  O O3  . SPH F 1 . 198.450 112.435 137.235 FF 1010 ? 1.00 19.63 6  
HETATM 3850  C C4  . SPH F 1 . 199.873 110.581 136.764 FF 1010 ? 1.00 19.63 6  
HETATM 3851  C C5  . SPH F 1 . 199.934 111.075 135.387 FF 1010 ? 1.00 19.63 6  
HETATM 3852  C C6  . SPH F 1 . 198.669 111.069 134.574 FF 1010 ? 1.00 19.63 6  
HETATM 3853  C C7  . SPH F 1 . 198.953 111.789 133.271 FF 1010 ? 1.00 19.63 6  
HETATM 3854  C C8  . SPH F 1 . 198.890 110.844 132.091 FF 1010 ? 1.00 19.63 6  
HETATM 3855  C C9  . SPH F 1 . 199.158 111.626 130.824 FF 1010 ? 1.00 19.63 6  
HETATM 3856  C C10 . SPH F 1 . 199.057 110.735 129.606 FF 1010 ? 1.00 19.63 6  
HETATM 3857  C C11 . SPH F 1 . 199.562 111.474 128.386 FF 1010 ? 1.00 19.63 6  
HETATM 3858  C C12 . SPH F 1 . 198.910 110.940 127.129 FF 1010 ? 1.00 19.63 6  
HETATM 3859  C C13 . SPH F 1 . 199.646 111.426 125.899 FF 1010 ? 1.00 19.63 6  
HETATM 3860  C C14 . SPH F 1 . 199.008 110.857 124.647 FF 1010 ? 1.00 19.63 6  
HETATM 3861  C C15 . SPH F 1 . 199.535 111.571 123.417 FF 1010 ? 1.00 19.63 6  
HETATM 3862  C C16 . SPH F 1 . 199.263 110.757 122.166 FF 1010 ? 1.00 19.63 6  
HETATM 3863  C C17 . SPH F 1 . 199.284 111.641 120.932 FF 1010 ? 1.00 19.63 6  
HETATM 3864  C C18 . SPH F 1 . 199.355 110.822 119.651 FF 1010 ? 1.00 19.63 6  
HETATM 3865  C C1  . SPH G 1 . 176.984 185.910 140.105 FG 1010 ? 1.00 19.63 6  
HETATM 3866  O O1  . SPH G 1 . 176.653 186.756 141.180 FG 1010 ? 1.00 19.63 6  
HETATM 3867  C C2  . SPH G 1 . 178.019 186.588 139.212 FG 1010 ? 1.00 19.63 6  
HETATM 3868  N N2  . SPH G 1 . 179.354 186.271 139.678 FG 1010 ? 1.00 19.63 6  
HETATM 3869  C C3  . SPH G 1 . 177.874 186.153 137.760 FG 1010 ? 1.00 19.63 6  
HETATM 3870  O O3  . SPH G 1 . 176.559 186.349 137.298 FG 1010 ? 1.00 19.63 6  
HETATM 3871  C C4  . SPH G 1 . 178.843 186.900 136.903 FG 1010 ? 1.00 19.63 6  
HETATM 3872  C C5  . SPH G 1 . 178.443 187.251 135.538 FG 1010 ? 1.00 19.63 6  
HETATM 3873  C C6  . SPH G 1 . 177.938 186.153 134.643 FG 1010 ? 1.00 19.63 6  
HETATM 3874  C C7  . SPH G 1 . 177.424 186.794 133.369 FG 1010 ? 1.00 19.63 6  
HETATM 3875  C C8  . SPH G 1 . 178.278 186.422 132.178 FG 1010 ? 1.00 19.63 6  
HETATM 3876  C C9  . SPH G 1 . 177.700 187.072 130.940 FG 1010 ? 1.00 19.63 6  
HETATM 3877  C C10 . SPH G 1 . 178.490 186.690 129.708 FG 1010 ? 1.00 19.63 6  
HETATM 3878  C C11 . SPH G 1 . 178.049 187.535 128.532 FG 1010 ? 1.00 19.63 6  
HETATM 3879  C C12 . SPH G 1 . 178.285 186.804 127.230 FG 1010 ? 1.00 19.63 6  
HETATM 3880  C C13 . SPH G 1 . 178.170 187.752 126.056 FG 1010 ? 1.00 19.63 6  
HETATM 3881  C C14 . SPH G 1 . 178.445 187.019 124.758 FG 1010 ? 1.00 19.63 6  
HETATM 3882  C C15 . SPH G 1 . 178.036 187.874 123.574 FG 1010 ? 1.00 19.63 6  
HETATM 3883  C C16 . SPH G 1 . 178.685 187.370 122.299 FG 1010 ? 1.00 19.63 6  
HETATM 3884  C C17 . SPH G 1 . 177.911 187.837 121.079 FG 1010 ? 1.00 19.63 6  
HETATM 3885  C C18 . SPH G 1 . 178.708 187.645 119.797 FG 1010 ? 1.00 19.63 6  
HETATM 3886  C C1  . SPH H 1 . 190.403 131.399 140.110 FH 1010 ? 1.00 19.63 6  
HETATM 3887  O O1  . SPH H 1 . 191.127 132.028 141.140 FH 1010 ? 1.00 19.63 6  
HETATM 3888  C C2  . SPH H 1 . 191.361 130.679 139.168 FH 1010 ? 1.00 19.63 6  
HETATM 3889  N N2  . SPH H 1 . 191.585 129.324 139.634 FH 1010 ? 1.00 19.63 6  
HETATM 3890  C C3  . SPH H 1 . 190.821 130.640 137.744 FH 1010 ? 1.00 19.63 6  
HETATM 3891  O O3  . SPH H 1 . 190.492 131.931 137.289 FH 1010 ? 1.00 19.63 6  
HETATM 3892  C C4  . SPH H 1 . 191.822 130.006 136.834 FH 1010 ? 1.00 19.63 6  
HETATM 3893  C C5  . SPH H 1 . 191.922 130.495 135.457 FH 1010 ? 1.00 19.63 6  
HETATM 3894  C C6  . SPH H 1 . 190.667 130.553 134.631 FH 1010 ? 1.00 19.63 6  
HETATM 3895  C C7  . SPH H 1 . 190.999 131.255 133.330 FH 1010 ? 1.00 19.63 6  
HETATM 3896  C C8  . SPH H 1 . 190.900 130.314 132.151 FH 1010 ? 1.00 19.63 6  
HETATM 3897  C C9  . SPH H 1 . 191.220 131.079 130.885 FH 1010 ? 1.00 19.63 6  
HETATM 3898  C C10 . SPH H 1 . 191.085 130.193 129.668 FH 1010 ? 1.00 19.63 6  
HETATM 3899  C C11 . SPH H 1 . 191.640 130.904 128.451 FH 1010 ? 1.00 19.63 6  
HETATM 3900  C C12 . SPH H 1 . 190.974 130.403 127.189 FH 1010 ? 1.00 19.63 6  
HETATM 3901  C C13 . SPH H 1 . 191.745 130.849 125.966 FH 1010 ? 1.00 19.63 6  
HETATM 3902  C C14 . SPH H 1 . 191.092 130.312 124.708 FH 1010 ? 1.00 19.63 6  
HETATM 3903  C C15 . SPH H 1 . 191.666 130.997 123.482 FH 1010 ? 1.00 19.63 6  
HETATM 3904  C C16 . SPH H 1 . 191.365 130.196 122.230 FH 1010 ? 1.00 19.63 6  
HETATM 3905  C C17 . SPH H 1 . 191.443 131.077 120.995 FH 1010 ? 1.00 19.63 6  
HETATM 3906  C C18 . SPH H 1 . 191.485 130.253 119.716 FH 1010 ? 1.00 19.63 6  
HETATM 3907  C C1  . SPH I 1 . 189.389 115.045 140.488 FI 1010 ? 1.00 19.63 6  
HETATM 3908  O O1  . SPH I 1 . 190.137 115.677 141.499 FI 1010 ? 1.00 19.63 6  
HETATM 3909  C C2  . SPH I 1 . 190.324 114.315 139.530 FI 1010 ? 1.00 19.63 6  
HETATM 3910  N N2  . SPH I 1 . 190.553 112.963 140.000 FI 1010 ? 1.00 19.63 6  
HETATM 3911  C C3  . SPH I 1 . 189.754 114.270 138.119 FI 1010 ? 1.00 19.63 6  
HETATM 3912  O O3  . SPH I 1 . 189.420 115.559 137.663 FI 1010 ? 1.00 19.63 6  
HETATM 3913  C C4  . SPH I 1 . 190.734 113.626 137.191 FI 1010 ? 1.00 19.63 6  
HETATM 3914  C C5  . SPH I 1 . 190.806 114.106 135.810 FI 1010 ? 1.00 19.63 6  
HETATM 3915  C C6  . SPH I 1 . 189.534 114.163 135.011 FI 1010 ? 1.00 19.63 6  
HETATM 3916  C C7  . SPH I 1 . 189.841 114.856 133.698 FI 1010 ? 1.00 19.63 6  
HETATM 3917  C C8  . SPH I 1 . 189.714 113.908 132.527 FI 1010 ? 1.00 19.63 6  
HETATM 3918  C C9  . SPH I 1 . 190.010 114.664 131.251 FI 1010 ? 1.00 19.63 6  
HETATM 3919  C C10 . SPH I 1 . 189.846 113.771 130.042 FI 1010 ? 1.00 19.63 6  
HETATM 3920  C C11 . SPH I 1 . 190.377 114.472 128.810 FI 1010 ? 1.00 19.63 6  
HETATM 3921  C C12 . SPH I 1 . 189.683 113.966 127.565 FI 1010 ? 1.00 19.63 6  
HETATM 3922  C C13 . SPH I 1 . 190.430 114.401 126.323 FI 1010 ? 1.00 19.63 6  
HETATM 3923  C C14 . SPH I 1 . 189.748 113.859 125.082 FI 1010 ? 1.00 19.63 6  
HETATM 3924  C C15 . SPH I 1 . 190.298 114.534 123.841 FI 1010 ? 1.00 19.63 6  
HETATM 3925  C C16 . SPH I 1 . 189.969 113.726 122.600 FI 1010 ? 1.00 19.63 6  
HETATM 3926  C C17 . SPH I 1 . 190.024 114.599 121.358 FI 1010 ? 1.00 19.63 6  
HETATM 3927  C C18 . SPH I 1 . 190.035 113.767 120.084 FI 1010 ? 1.00 19.63 6  
HETATM 3928  C C1  . SPH J 1 . 176.959 198.736 140.179 FJ 1010 ? 1.00 19.63 6  
HETATM 3929  O O1  . SPH J 1 . 176.603 199.609 141.224 FJ 1010 ? 1.00 19.63 6  
HETATM 3930  C C2  . SPH J 1 . 177.983 199.406 139.269 FJ 1010 ? 1.00 19.63 6  
HETATM 3931  N N2  . SPH J 1 . 179.323 199.133 139.753 FJ 1010 ? 1.00 19.63 6  
HETATM 3932  C C3  . SPH J 1 . 177.856 198.919 137.832 FJ 1010 ? 1.00 19.63 6  
HETATM 3933  O O3  . SPH J 1 . 176.540 199.071 137.357 FJ 1010 ? 1.00 19.63 6  
HETATM 3934  C C4  . SPH J 1 . 178.814 199.658 136.955 FJ 1010 ? 1.00 19.63 6  
HETATM 3935  C C5  . SPH J 1 . 178.415 199.954 135.577 FJ 1010 ? 1.00 19.63 6  
HETATM 3936  C C6  . SPH J 1 . 177.939 198.816 134.717 FJ 1010 ? 1.00 19.63 6  
HETATM 3937  C C7  . SPH J 1 . 177.419 199.403 133.420 FJ 1010 ? 1.00 19.63 6  
HETATM 3938  C C8  . SPH J 1 . 178.288 199.010 132.246 FJ 1010 ? 1.00 19.63 6  
HETATM 3939  C C9  . SPH J 1 . 177.703 199.605 130.983 FJ 1010 ? 1.00 19.63 6  
HETATM 3940  C C10 . SPH J 1 . 178.508 199.199 129.770 FJ 1010 ? 1.00 19.63 6  
HETATM 3941  C C11 . SPH J 1 . 178.055 199.994 128.564 FJ 1010 ? 1.00 19.63 6  
HETATM 3942  C C12 . SPH J 1 . 178.316 199.224 127.288 FJ 1010 ? 1.00 19.63 6  
HETATM 3943  C C13 . SPH J 1 . 178.186 200.130 126.083 FJ 1010 ? 1.00 19.63 6  
HETATM 3944  C C14 . SPH J 1 . 178.485 199.361 124.811 FJ 1010 ? 1.00 19.63 6  
HETATM 3945  C C15 . SPH J 1 . 178.063 200.166 123.597 FJ 1010 ? 1.00 19.63 6  
HETATM 3946  C C16 . SPH J 1 . 178.732 199.634 122.343 FJ 1010 ? 1.00 19.63 6  
HETATM 3947  C C17 . SPH J 1 . 177.954 200.043 121.104 FJ 1010 ? 1.00 19.63 6  
HETATM 3948  C C18 . SPH J 1 . 178.763 199.824 119.833 FJ 1010 ? 1.00 19.63 6  
HETATM 3949  C C1  . SPH K 1 . 199.004 107.385 140.257 FK 1010 ? 1.00 19.63 6  
HETATM 3950  O O1  . SPH K 1 . 199.705 108.050 141.281 FK 1010 ? 1.00 19.63 6  
HETATM 3951  C C2  . SPH K 1 . 199.988 106.716 139.304 FK 1010 ? 1.00 19.63 6  
HETATM 3952  N N2  . SPH K 1 . 200.285 105.374 139.767 FK 1010 ? 1.00 19.63 6  
HETATM 3953  C C3  . SPH K 1 . 199.437 106.651 137.886 FK 1010 ? 1.00 19.63 6  
HETATM 3954  O O3  . SPH K 1 . 199.038 107.923 137.436 FK 1010 ? 1.00 19.63 6  
HETATM 3955  C C4  . SPH K 1 . 200.460 106.069 136.965 FK 1010 ? 1.00 19.63 6  
HETATM 3956  C C5  . SPH K 1 . 200.521 106.564 135.588 FK 1010 ? 1.00 19.63 6  
HETATM 3957  C C6  . SPH K 1 . 199.257 106.557 134.775 FK 1010 ? 1.00 19.63 6  
HETATM 3958  C C7  . SPH K 1 . 199.540 107.277 133.471 FK 1010 ? 1.00 19.63 6  
HETATM 3959  C C8  . SPH K 1 . 199.478 106.332 132.292 FK 1010 ? 1.00 19.63 6  
HETATM 3960  C C9  . SPH K 1 . 199.746 107.114 131.024 FK 1010 ? 1.00 19.63 6  
HETATM 3961  C C10 . SPH K 1 . 199.644 106.223 129.807 FK 1010 ? 1.00 19.63 6  
HETATM 3962  C C11 . SPH K 1 . 200.150 106.962 128.586 FK 1010 ? 1.00 19.63 6  
HETATM 3963  C C12 . SPH K 1 . 199.498 106.429 127.330 FK 1010 ? 1.00 19.63 6  
HETATM 3964  C C13 . SPH K 1 . 200.233 106.914 126.100 FK 1010 ? 1.00 19.63 6  
HETATM 3965  C C14 . SPH K 1 . 199.596 106.345 124.847 FK 1010 ? 1.00 19.63 6  
HETATM 3966  C C15 . SPH K 1 . 200.122 107.059 123.617 FK 1010 ? 1.00 19.63 6  
HETATM 3967  C C16 . SPH K 1 . 199.851 106.245 122.367 FK 1010 ? 1.00 19.63 6  
HETATM 3968  C C17 . SPH K 1 . 199.872 107.129 121.132 FK 1010 ? 1.00 19.63 6  
HETATM 3969  C C18 . SPH K 1 . 199.942 106.310 119.852 FK 1010 ? 1.00 19.63 6  
HETATM 3970  C C1  . SPH L 1 . 197.543 116.405 139.972 FL 1010 ? 1.00 19.63 6  
HETATM 3971  O O1  . SPH L 1 . 198.291 117.037 140.983 FL 1010 ? 1.00 19.63 6  
HETATM 3972  C C2  . SPH L 1 . 198.479 115.675 139.014 FL 1010 ? 1.00 19.63 6  
HETATM 3973  N N2  . SPH L 1 . 198.707 114.323 139.484 FL 1010 ? 1.00 19.63 6  
HETATM 3974  C C3  . SPH L 1 . 197.909 115.630 137.603 FL 1010 ? 1.00 19.63 6  
HETATM 3975  O O3  . SPH L 1 . 197.575 116.919 137.146 FL 1010 ? 1.00 19.63 6  
HETATM 3976  C C4  . SPH L 1 . 198.888 114.986 136.675 FL 1010 ? 1.00 19.63 6  
HETATM 3977  C C5  . SPH L 1 . 198.960 115.466 135.294 FL 1010 ? 1.00 19.63 6  
HETATM 3978  C C6  . SPH L 1 . 197.688 115.523 134.494 FL 1010 ? 1.00 19.63 6  
HETATM 3979  C C7  . SPH L 1 . 197.996 116.216 133.182 FL 1010 ? 1.00 19.63 6  
HETATM 3980  C C8  . SPH L 1 . 197.869 115.268 132.011 FL 1010 ? 1.00 19.63 6  
HETATM 3981  C C9  . SPH L 1 . 198.165 116.024 130.734 FL 1010 ? 1.00 19.63 6  
HETATM 3982  C C10 . SPH L 1 . 198.001 115.131 129.525 FL 1010 ? 1.00 19.63 6  
HETATM 3983  C C11 . SPH L 1 . 198.532 115.832 128.293 FL 1010 ? 1.00 19.63 6  
HETATM 3984  C C12 . SPH L 1 . 197.837 115.326 127.049 FL 1010 ? 1.00 19.63 6  
HETATM 3985  C C13 . SPH L 1 . 198.584 115.761 125.806 FL 1010 ? 1.00 19.63 6  
HETATM 3986  C C14 . SPH L 1 . 197.903 115.219 124.566 FL 1010 ? 1.00 19.63 6  
HETATM 3987  C C15 . SPH L 1 . 198.453 115.894 123.324 FL 1010 ? 1.00 19.63 6  
HETATM 3988  C C16 . SPH L 1 . 198.123 115.086 122.083 FL 1010 ? 1.00 19.63 6  
HETATM 3989  C C17 . SPH L 1 . 198.179 115.959 120.842 FL 1010 ? 1.00 19.63 6  
HETATM 3990  C C18 . SPH L 1 . 198.190 115.127 119.567 FL 1010 ? 1.00 19.63 6  
HETATM 3991  C C1  . SPH M 1 . 172.491 187.167 139.907 FM 1010 ? 1.00 19.63 6  
HETATM 3992  O O1  . SPH M 1 . 172.159 188.013 140.982 FM 1010 ? 1.00 19.63 6  
HETATM 3993  C C2  . SPH M 1 . 173.525 187.845 139.014 FM 1010 ? 1.00 19.63 6  
HETATM 3994  N N2  . SPH M 1 . 174.861 187.528 139.481 FM 1010 ? 1.00 19.63 6  
HETATM 3995  C C3  . SPH M 1 . 173.380 187.409 137.562 FM 1010 ? 1.00 19.63 6  
HETATM 3996  O O3  . SPH M 1 . 172.065 187.605 137.100 FM 1010 ? 1.00 19.63 6  
HETATM 3997  C C4  . SPH M 1 . 174.350 188.158 136.705 FM 1010 ? 1.00 19.63 6  
HETATM 3998  C C5  . SPH M 1 . 173.949 188.508 135.340 FM 1010 ? 1.00 19.63 6  
HETATM 3999  C C6  . SPH M 1 . 173.444 187.410 134.445 FM 1010 ? 1.00 19.63 6  
HETATM 4000  C C7  . SPH M 1 . 172.930 188.051 133.171 FM 1010 ? 1.00 19.63 6  
HETATM 4001  C C8  . SPH M 1 . 173.784 187.679 131.980 FM 1010 ? 1.00 19.63 6  
HETATM 4002  C C9  . SPH M 1 . 173.207 188.329 130.742 FM 1010 ? 1.00 19.63 6  
HETATM 4003  C C10 . SPH M 1 . 173.996 187.947 129.510 FM 1010 ? 1.00 19.63 6  
HETATM 4004  C C11 . SPH M 1 . 173.555 188.792 128.334 FM 1010 ? 1.00 19.63 6  
HETATM 4005  C C12 . SPH M 1 . 173.792 188.061 127.032 FM 1010 ? 1.00 19.63 6  
HETATM 4006  C C13 . SPH M 1 . 173.677 189.009 125.859 FM 1010 ? 1.00 19.63 6  
HETATM 4007  C C14 . SPH M 1 . 173.951 188.277 124.560 FM 1010 ? 1.00 19.63 6  
HETATM 4008  C C15 . SPH M 1 . 173.542 189.131 123.376 FM 1010 ? 1.00 19.63 6  
HETATM 4009  C C16 . SPH M 1 . 174.192 188.628 122.101 FM 1010 ? 1.00 19.63 6  
HETATM 4010  C C17 . SPH M 1 . 173.417 189.094 120.881 FM 1010 ? 1.00 19.63 6  
HETATM 4011  C C18 . SPH M 1 . 174.215 188.902 119.599 FM 1010 ? 1.00 19.63 6  
HETATM 4012  C C1  . SPH N 1 . 194.398 108.952 140.318 FN 1010 ? 1.00 19.63 6  
HETATM 4013  O O1  . SPH N 1 . 195.099 109.616 141.342 FN 1010 ? 1.00 19.63 6  
HETATM 4014  C C2  . SPH N 1 . 195.382 108.283 139.365 FN 1010 ? 1.00 19.63 6  
HETATM 4015  N N2  . SPH N 1 . 195.679 106.941 139.828 FN 1010 ? 1.00 19.63 6  
HETATM 4016  C C3  . SPH N 1 . 194.831 108.217 137.947 FN 1010 ? 1.00 19.63 6  
HETATM 4017  O O3  . SPH N 1 . 194.432 109.490 137.497 FN 1010 ? 1.00 19.63 6  
HETATM 4018  C C4  . SPH N 1 . 195.854 107.636 137.026 FN 1010 ? 1.00 19.63 6  
HETATM 4019  C C5  . SPH N 1 . 195.915 108.130 135.649 FN 1010 ? 1.00 19.63 6  
HETATM 4020  C C6  . SPH N 1 . 194.650 108.124 134.836 FN 1010 ? 1.00 19.63 6  
HETATM 4021  C C7  . SPH N 1 . 194.934 108.843 133.532 FN 1010 ? 1.00 19.63 6  
HETATM 4022  C C8  . SPH N 1 . 194.872 107.899 132.353 FN 1010 ? 1.00 19.63 6  
HETATM 4023  C C9  . SPH N 1 . 195.140 108.680 131.085 FN 1010 ? 1.00 19.63 6  
HETATM 4024  C C10 . SPH N 1 . 195.038 107.790 129.868 FN 1010 ? 1.00 19.63 6  
HETATM 4025  C C11 . SPH N 1 . 195.544 108.529 128.647 FN 1010 ? 1.00 19.63 6  
HETATM 4026  C C12 . SPH N 1 . 194.892 107.995 127.391 FN 1010 ? 1.00 19.63 6  
HETATM 4027  C C13 . SPH N 1 . 195.627 108.480 126.161 FN 1010 ? 1.00 19.63 6  
HETATM 4028  C C14 . SPH N 1 . 194.990 107.912 124.908 FN 1010 ? 1.00 19.63 6  
HETATM 4029  C C15 . SPH N 1 . 195.516 108.626 123.678 FN 1010 ? 1.00 19.63 6  
HETATM 4030  C C16 . SPH N 1 . 195.245 107.811 122.428 FN 1010 ? 1.00 19.63 6  
HETATM 4031  C C17 . SPH N 1 . 195.266 108.696 121.193 FN 1010 ? 1.00 19.63 6  
HETATM 4032  C C18 . SPH N 1 . 195.336 107.877 119.913 FN 1010 ? 1.00 19.63 6  
HETATM 4033  C C1  . SPH O 1 . 185.911 133.237 140.140 FO 1010 ? 1.00 19.63 6  
HETATM 4034  O O1  . SPH O 1 . 186.635 133.866 141.171 FO 1010 ? 1.00 19.63 6  
HETATM 4035  C C2  . SPH O 1 . 186.869 132.517 139.198 FO 1010 ? 1.00 19.63 6  
HETATM 4036  N N2  . SPH O 1 . 187.093 131.163 139.664 FO 1010 ? 1.00 19.63 6  
HETATM 4037  C C3  . SPH O 1 . 186.329 132.479 137.775 FO 1010 ? 1.00 19.63 6  
HETATM 4038  O O3  . SPH O 1 . 186.000 133.770 137.320 FO 1010 ? 1.00 19.63 6  
HETATM 4039  C C4  . SPH O 1 . 187.331 131.845 136.864 FO 1010 ? 1.00 19.63 6  
HETATM 4040  C C5  . SPH O 1 . 187.430 132.334 135.488 FO 1010 ? 1.00 19.63 6  
HETATM 4041  C C6  . SPH O 1 . 186.175 132.391 134.662 FO 1010 ? 1.00 19.63 6  
HETATM 4042  C C7  . SPH O 1 . 186.507 133.094 133.361 FO 1010 ? 1.00 19.63 6  
HETATM 4043  C C8  . SPH O 1 . 186.408 132.152 132.181 FO 1010 ? 1.00 19.63 6  
HETATM 4044  C C9  . SPH O 1 . 186.728 132.917 130.916 FO 1010 ? 1.00 19.63 6  
HETATM 4045  C C10 . SPH O 1 . 186.593 132.032 129.698 FO 1010 ? 1.00 19.63 6  
HETATM 4046  C C11 . SPH O 1 . 187.148 132.742 128.482 FO 1010 ? 1.00 19.63 6  
HETATM 4047  C C12 . SPH O 1 . 186.482 132.241 127.220 FO 1010 ? 1.00 19.63 6  
HETATM 4048  C C13 . SPH O 1 . 187.253 132.687 125.997 FO 1010 ? 1.00 19.63 6  
HETATM 4049  C C14 . SPH O 1 . 186.600 132.151 124.738 FO 1010 ? 1.00 19.63 6  
HETATM 4050  C C15 . SPH O 1 . 187.174 132.835 123.513 FO 1010 ? 1.00 19.63 6  
HETATM 4051  C C16 . SPH O 1 . 186.873 132.034 122.260 FO 1010 ? 1.00 19.63 6  
HETATM 4052  C C17 . SPH O 1 . 186.951 132.915 121.026 FO 1010 ? 1.00 19.63 6  
HETATM 4053  C C18 . SPH O 1 . 186.993 132.092 119.747 FO 1010 ? 1.00 19.63 6  
HETATM 4054  C C1  . SPH P 1 . 226.757 137.980 140.342 FP 1010 ? 1.00 19.63 6  
HETATM 4055  O O1  . SPH P 1 . 227.118 138.798 141.429 FP 1010 ? 1.00 19.63 6  
HETATM 4056  C C2  . SPH P 1 . 227.938 137.833 139.389 FP 1010 ? 1.00 19.63 6  
HETATM 4057  N N2  . SPH P 1 . 228.749 136.697 139.782 FP 1010 ? 1.00 19.63 6  
HETATM 4058  C C3  . SPH P 1 . 227.475 137.649 137.950 FP 1010 ? 1.00 19.63 6  
HETATM 4059  O O3  . SPH P 1 . 226.599 138.680 137.561 FP 1010 ? 1.00 19.63 6  
HETATM 4060  C C4  . SPH P 1 . 228.656 137.596 137.035 FP 1010 ? 1.00 19.63 6  
HETATM 4061  C C5  . SPH P 1 . 228.525 138.167 135.693 FP 1010 ? 1.00 19.63 6  
HETATM 4062  C C6  . SPH P 1 . 227.380 137.707 134.834 FP 1010 ? 1.00 19.63 6  
HETATM 4063  C C7  . SPH P 1 . 227.361 138.568 133.587 FP 1010 ? 1.00 19.63 6  
HETATM 4064  C C8  . SPH P 1 . 227.699 137.763 132.352 FP 1010 ? 1.00 19.63 6  
HETATM 4065  C C9  . SPH P 1 . 227.640 138.672 131.144 FP 1010 ? 1.00 19.63 6  
HETATM 4066  C C10 . SPH P 1 . 227.921 137.903 129.873 FP 1010 ? 1.00 19.63 6  
HETATM 4067  C C11 . SPH P 1 . 228.096 138.866 128.718 FP 1010 ? 1.00 19.63 6  
HETATM 4068  C C12 . SPH P 1 . 227.729 138.203 127.409 FP 1010 ? 1.00 19.63 6  
HETATM 4069  C C13 . SPH P 1 . 228.217 139.028 126.238 FP 1010 ? 1.00 19.63 6  
HETATM 4070  C C14 . SPH P 1 . 227.878 138.339 124.931 FP 1010 ? 1.00 19.63 6  
HETATM 4071  C C15 . SPH P 1 . 228.082 139.288 123.766 FP 1010 ? 1.00 19.63 6  
HETATM 4072  C C16 . SPH P 1 . 228.177 138.522 122.460 FP 1010 ? 1.00 19.63 6  
HETATM 4073  C C17 . SPH P 1 . 227.850 139.423 121.282 FP 1010 ? 1.00 19.63 6  
HETATM 4074  C C18 . SPH P 1 . 228.260 138.793 119.959 FP 1010 ? 1.00 19.63 6  
HETATM 4075  C C1  . SPH Q 1 . 178.938 194.406 140.417 FQ 1010 ? 1.00 19.63 6  
HETATM 4076  O O1  . SPH Q 1 . 178.583 195.279 141.462 FQ 1010 ? 1.00 19.63 6  
HETATM 4077  C C2  . SPH Q 1 . 179.963 195.075 139.508 FQ 1010 ? 1.00 19.63 6  
HETATM 4078  N N2  . SPH Q 1 . 181.302 194.803 139.991 FQ 1010 ? 1.00 19.63 6  
HETATM 4079  C C3  . SPH Q 1 . 179.835 194.588 138.070 FQ 1010 ? 1.00 19.63 6  
HETATM 4080  O O3  . SPH Q 1 . 178.520 194.740 137.596 FQ 1010 ? 1.00 19.63 6  
HETATM 4081  C C4  . SPH Q 1 . 180.795 195.328 137.193 FQ 1010 ? 1.00 19.63 6  
HETATM 4082  C C5  . SPH Q 1 . 180.394 195.623 135.816 FQ 1010 ? 1.00 19.63 6  
HETATM 4083  C C6  . SPH Q 1 . 179.918 194.486 134.955 FQ 1010 ? 1.00 19.63 6  
HETATM 4084  C C7  . SPH Q 1 . 179.398 195.072 133.658 FQ 1010 ? 1.00 19.63 6  
HETATM 4085  C C8  . SPH Q 1 . 180.266 194.679 132.484 FQ 1010 ? 1.00 19.63 6  
HETATM 4086  C C9  . SPH Q 1 . 179.683 195.275 131.222 FQ 1010 ? 1.00 19.63 6  
HETATM 4087  C C10 . SPH Q 1 . 180.487 194.868 130.008 FQ 1010 ? 1.00 19.63 6  
HETATM 4088  C C11 . SPH Q 1 . 180.035 195.664 128.802 FQ 1010 ? 1.00 19.63 6  
HETATM 4089  C C12 . SPH Q 1 . 180.294 194.894 127.526 FQ 1010 ? 1.00 19.63 6  
HETATM 4090  C C13 . SPH Q 1 . 180.167 195.800 126.321 FQ 1010 ? 1.00 19.63 6  
HETATM 4091  C C14 . SPH Q 1 . 180.464 195.030 125.050 FQ 1010 ? 1.00 19.63 6  
HETATM 4092  C C15 . SPH Q 1 . 180.044 195.835 123.835 FQ 1010 ? 1.00 19.63 6  
HETATM 4093  C C16 . SPH Q 1 . 180.712 195.304 122.581 FQ 1010 ? 1.00 19.63 6  
HETATM 4094  C C17 . SPH Q 1 . 179.935 195.712 121.342 FQ 1010 ? 1.00 19.63 6  
HETATM 4095  C C18 . SPH Q 1 . 180.743 195.494 120.072 FQ 1010 ? 1.00 19.63 6  
HETATM 4096  C C1  . SPH R 1 . 178.183 181.442 140.082 FR 1010 ? 1.00 19.63 6  
HETATM 4097  O O1  . SPH R 1 . 177.852 182.287 141.158 FR 1010 ? 1.00 19.63 6  
HETATM 4098  C C2  . SPH R 1 . 179.217 182.119 139.190 FR 1010 ? 1.00 19.63 6  
HETATM 4099  N N2  . SPH R 1 . 180.553 181.801 139.656 FR 1010 ? 1.00 19.63 6  
HETATM 4100  C C3  . SPH R 1 . 179.073 181.684 137.737 FR 1010 ? 1.00 19.63 6  
HETATM 4101  O O3  . SPH R 1 . 177.758 181.880 137.276 FR 1010 ? 1.00 19.63 6  
HETATM 4102  C C4  . SPH R 1 . 180.042 182.431 136.880 FR 1010 ? 1.00 19.63 6  
HETATM 4103  C C5  . SPH R 1 . 179.642 182.781 135.516 FR 1010 ? 1.00 19.63 6  
HETATM 4104  C C6  . SPH R 1 . 179.137 181.685 134.620 FR 1010 ? 1.00 19.63 6  
HETATM 4105  C C7  . SPH R 1 . 178.623 182.325 133.347 FR 1010 ? 1.00 19.63 6  
HETATM 4106  C C8  . SPH R 1 . 179.477 181.954 132.155 FR 1010 ? 1.00 19.63 6  
HETATM 4107  C C9  . SPH R 1 . 178.900 182.604 130.917 FR 1010 ? 1.00 19.63 6  
HETATM 4108  C C10 . SPH R 1 . 179.689 182.221 129.686 FR 1010 ? 1.00 19.63 6  
HETATM 4109  C C11 . SPH R 1 . 179.248 183.067 128.509 FR 1010 ? 1.00 19.63 6  
HETATM 4110  C C12 . SPH R 1 . 179.484 182.334 127.207 FR 1010 ? 1.00 19.63 6  
HETATM 4111  C C13 . SPH R 1 . 179.370 183.284 126.034 FR 1010 ? 1.00 19.63 6  
HETATM 4112  C C14 . SPH R 1 . 179.644 182.551 124.735 FR 1010 ? 1.00 19.63 6  
HETATM 4113  C C15 . SPH R 1 . 179.234 183.405 123.551 FR 1010 ? 1.00 19.63 6  
HETATM 4114  C C16 . SPH R 1 . 179.885 182.902 122.276 FR 1010 ? 1.00 19.63 6  
HETATM 4115  C C17 . SPH R 1 . 179.110 183.369 121.056 FR 1010 ? 1.00 19.63 6  
HETATM 4116  C C18 . SPH R 1 . 179.907 183.175 119.774 FR 1010 ? 1.00 19.63 6  
HETATM 4117  C C1  . SPH S 1 . 181.721 184.600 140.313 FS 1010 ? 1.00 19.63 6  
HETATM 4118  O O1  . SPH S 1 . 181.390 185.445 141.388 FS 1010 ? 1.00 19.63 6  
HETATM 4119  C C2  . SPH S 1 . 182.755 185.277 139.420 FS 1010 ? 1.00 19.63 6  
HETATM 4120  N N2  . SPH S 1 . 184.091 184.960 139.887 FS 1010 ? 1.00 19.63 6  
HETATM 4121  C C3  . SPH S 1 . 182.610 184.842 137.968 FS 1010 ? 1.00 19.63 6  
HETATM 4122  O O3  . SPH S 1 . 181.295 185.038 137.506 FS 1010 ? 1.00 19.63 6  
HETATM 4123  C C4  . SPH S 1 . 183.580 185.590 137.111 FS 1010 ? 1.00 19.63 6  
HETATM 4124  C C5  . SPH S 1 . 183.180 185.939 135.747 FS 1010 ? 1.00 19.63 6  
HETATM 4125  C C6  . SPH S 1 . 182.675 184.843 134.851 FS 1010 ? 1.00 19.63 6  
HETATM 4126  C C7  . SPH S 1 . 182.161 185.484 133.577 FS 1010 ? 1.00 19.63 6  
HETATM 4127  C C8  . SPH S 1 . 183.015 185.112 132.386 FS 1010 ? 1.00 19.63 6  
HETATM 4128  C C9  . SPH S 1 . 182.438 185.762 131.148 FS 1010 ? 1.00 19.63 6  
HETATM 4129  C C10 . SPH S 1 . 183.227 185.379 129.916 FS 1010 ? 1.00 19.63 6  
HETATM 4130  C C11 . SPH S 1 . 182.786 186.225 128.740 FS 1010 ? 1.00 19.63 6  
HETATM 4131  C C12 . SPH S 1 . 183.023 185.493 127.438 FS 1010 ? 1.00 19.63 6  
HETATM 4132  C C13 . SPH S 1 . 182.908 186.442 126.265 FS 1010 ? 1.00 19.63 6  
HETATM 4133  C C14 . SPH S 1 . 183.182 185.709 124.966 FS 1010 ? 1.00 19.63 6  
HETATM 4134  C C15 . SPH S 1 . 182.772 186.563 123.782 FS 1010 ? 1.00 19.63 6  
HETATM 4135  C C16 . SPH S 1 . 183.423 186.060 122.507 FS 1010 ? 1.00 19.63 6  
HETATM 4136  C C17 . SPH S 1 . 182.648 186.527 121.287 FS 1010 ? 1.00 19.63 6  
HETATM 4137  C C18 . SPH S 1 . 183.445 186.335 120.005 FS 1010 ? 1.00 19.63 6  
HETATM 4138  C C1  . SPH T 1 . 201.827 114.939 139.809 FT 1010 ? 1.00 19.63 6  
HETATM 4139  O O1  . SPH T 1 . 202.528 115.603 140.832 FT 1010 ? 1.00 19.63 6  
HETATM 4140  C C2  . SPH T 1 . 202.811 114.269 138.856 FT 1010 ? 1.00 19.63 6  
HETATM 4141  N N2  . SPH T 1 . 203.108 112.927 139.318 FT 1010 ? 1.00 19.63 6  
HETATM 4142  C C3  . SPH T 1 . 202.259 114.204 137.438 FT 1010 ? 1.00 19.63 6  
HETATM 4143  O O3  . SPH T 1 . 201.861 115.476 136.987 FT 1010 ? 1.00 19.63 6  
HETATM 4144  C C4  . SPH T 1 . 203.283 113.622 136.517 FT 1010 ? 1.00 19.63 6  
HETATM 4145  C C5  . SPH T 1 . 203.344 114.117 135.140 FT 1010 ? 1.00 19.63 6  
HETATM 4146  C C6  . SPH T 1 . 202.079 114.111 134.327 FT 1010 ? 1.00 19.63 6  
HETATM 4147  C C7  . SPH T 1 . 202.363 114.830 133.023 FT 1010 ? 1.00 19.63 6  
HETATM 4148  C C8  . SPH T 1 . 202.301 113.885 131.844 FT 1010 ? 1.00 19.63 6  
HETATM 4149  C C9  . SPH T 1 . 202.569 114.667 130.576 FT 1010 ? 1.00 19.63 6  
HETATM 4150  C C10 . SPH T 1 . 202.467 113.776 129.359 FT 1010 ? 1.00 19.63 6  
HETATM 4151  C C11 . SPH T 1 . 202.973 114.515 128.138 FT 1010 ? 1.00 19.63 6  
HETATM 4152  C C12 . SPH T 1 . 202.320 113.982 126.882 FT 1010 ? 1.00 19.63 6  
HETATM 4153  C C13 . SPH T 1 . 203.056 114.467 125.652 FT 1010 ? 1.00 19.63 6  
HETATM 4154  C C14 . SPH T 1 . 202.419 113.899 124.399 FT 1010 ? 1.00 19.63 6  
HETATM 4155  C C15 . SPH T 1 . 202.945 114.612 123.169 FT 1010 ? 1.00 19.63 6  
HETATM 4156  C C16 . SPH T 1 . 202.673 113.798 121.918 FT 1010 ? 1.00 19.63 6  
HETATM 4157  C C17 . SPH T 1 . 202.694 114.683 120.684 FT 1010 ? 1.00 19.63 6  
HETATM 4158  C C18 . SPH T 1 . 202.765 113.863 119.404 FT 1010 ? 1.00 19.63 6  
HETATM 4159  C C1  . SPH U 1 . 197.077 99.392  140.235 FU 1010 ? 1.00 19.63 6  
HETATM 4160  O O1  . SPH U 1 . 197.800 100.076 141.230 FU 1010 ? 1.00 19.63 6  
HETATM 4161  C C2  . SPH U 1 . 198.041 98.745  139.246 FU 1010 ? 1.00 19.63 6  
HETATM 4162  N N2  . SPH U 1 . 198.389 97.412  139.699 FU 1010 ? 1.00 19.63 6  
HETATM 4163  C C3  . SPH U 1 . 197.438 98.663  137.850 FU 1010 ? 1.00 19.63 6  
HETATM 4164  O O3  . SPH U 1 . 196.991 99.924  137.414 FU 1010 ? 1.00 19.63 6  
HETATM 4165  C C4  . SPH U 1 . 198.440 98.105  136.892 FU 1010 ? 1.00 19.63 6  
HETATM 4166  C C5  . SPH U 1 . 198.436 98.598  135.513 FU 1010 ? 1.00 19.63 6  
HETATM 4167  C C6  . SPH U 1 . 197.142 98.559  134.748 FU 1010 ? 1.00 19.63 6  
HETATM 4168  C C7  . SPH U 1 . 197.358 99.282  133.434 FU 1010 ? 1.00 19.63 6  
HETATM 4169  C C8  . SPH U 1 . 197.275 98.333  132.259 FU 1010 ? 1.00 19.63 6  
HETATM 4170  C C9  . SPH U 1 . 197.475 99.119  130.981 FU 1010 ? 1.00 19.63 6  
HETATM 4171  C C10 . SPH U 1 . 197.349 98.223  129.770 FU 1010 ? 1.00 19.63 6  
HETATM 4172  C C11 . SPH U 1 . 197.790 98.972  128.530 FU 1010 ? 1.00 19.63 6  
HETATM 4173  C C12 . SPH U 1 . 197.104 98.419  127.300 FU 1010 ? 1.00 19.63 6  
HETATM 4174  C C13 . SPH U 1 . 197.780 98.920  126.042 FU 1010 ? 1.00 19.63 6  
HETATM 4175  C C14 . SPH U 1 . 197.110 98.333  124.815 FU 1010 ? 1.00 19.63 6  
HETATM 4176  C C15 . SPH U 1 . 197.571 99.057  123.565 FU 1010 ? 1.00 19.63 6  
HETATM 4177  C C16 . SPH U 1 . 197.273 98.234  122.327 FU 1010 ? 1.00 19.63 6  
HETATM 4178  C C17 . SPH U 1 . 197.225 99.116  121.091 FU 1010 ? 1.00 19.63 6  
HETATM 4179  C C18 . SPH U 1 . 197.267 98.296  119.810 FU 1010 ? 1.00 19.63 6  
HETATM 4180  C C1  . SPH V 1 . 188.722 119.752 140.218 FV 1010 ? 1.00 19.63 6  
HETATM 4181  O O1  . SPH V 1 . 189.470 120.384 141.229 FV 1010 ? 1.00 19.63 6  
HETATM 4182  C C2  . SPH V 1 . 189.658 119.023 139.260 FV 1010 ? 1.00 19.63 6  
HETATM 4183  N N2  . SPH V 1 . 189.886 117.670 139.730 FV 1010 ? 1.00 19.63 6  
HETATM 4184  C C3  . SPH V 1 . 189.087 118.977 137.849 FV 1010 ? 1.00 19.63 6  
HETATM 4185  O O3  . SPH V 1 . 188.754 120.266 137.393 FV 1010 ? 1.00 19.63 6  
HETATM 4186  C C4  . SPH V 1 . 190.067 118.333 136.921 FV 1010 ? 1.00 19.63 6  
HETATM 4187  C C5  . SPH V 1 . 190.139 118.814 135.540 FV 1010 ? 1.00 19.63 6  
HETATM 4188  C C6  . SPH V 1 . 188.867 118.871 134.741 FV 1010 ? 1.00 19.63 6  
HETATM 4189  C C7  . SPH V 1 . 189.175 119.563 133.428 FV 1010 ? 1.00 19.63 6  
HETATM 4190  C C8  . SPH V 1 . 189.047 118.615 132.257 FV 1010 ? 1.00 19.63 6  
HETATM 4191  C C9  . SPH V 1 . 189.343 119.371 130.981 FV 1010 ? 1.00 19.63 6  
HETATM 4192  C C10 . SPH V 1 . 189.179 118.478 129.772 FV 1010 ? 1.00 19.63 6  
HETATM 4193  C C11 . SPH V 1 . 189.711 119.179 128.539 FV 1010 ? 1.00 19.63 6  
HETATM 4194  C C12 . SPH V 1 . 189.016 118.673 127.295 FV 1010 ? 1.00 19.63 6  
HETATM 4195  C C13 . SPH V 1 . 189.763 119.108 126.053 FV 1010 ? 1.00 19.63 6  
HETATM 4196  C C14 . SPH V 1 . 189.082 118.566 124.812 FV 1010 ? 1.00 19.63 6  
HETATM 4197  C C15 . SPH V 1 . 189.632 119.241 123.571 FV 1010 ? 1.00 19.63 6  
HETATM 4198  C C16 . SPH V 1 . 189.302 118.433 122.330 FV 1010 ? 1.00 19.63 6  
HETATM 4199  C C17 . SPH V 1 . 189.357 119.306 121.088 FV 1010 ? 1.00 19.63 6  
HETATM 4200  C C18 . SPH V 1 . 189.369 118.475 119.814 FV 1010 ? 1.00 19.63 6  
HETATM 4201  C C1  . SPH W 1 . 202.563 110.331 140.009 FW 1010 ? 1.00 19.63 6  
HETATM 4202  O O1  . SPH W 1 . 203.264 110.995 141.033 FW 1010 ? 1.00 19.63 6  
HETATM 4203  C C2  . SPH W 1 . 203.548 109.662 139.057 FW 1010 ? 1.00 19.63 6  
HETATM 4204  N N2  . SPH W 1 . 203.845 108.320 139.519 FW 1010 ? 1.00 19.63 6  
HETATM 4205  C C3  . SPH W 1 . 202.996 109.596 137.639 FW 1010 ? 1.00 19.63 6  
HETATM 4206  O O3  . SPH W 1 . 202.597 110.869 137.188 FW 1010 ? 1.00 19.63 6  
HETATM 4207  C C4  . SPH W 1 . 204.020 109.015 136.718 FW 1010 ? 1.00 19.63 6  
HETATM 4208  C C5  . SPH W 1 . 204.080 109.509 135.341 FW 1010 ? 1.00 19.63 6  
HETATM 4209  C C6  . SPH W 1 . 202.816 109.503 134.527 FW 1010 ? 1.00 19.63 6  
HETATM 4210  C C7  . SPH W 1 . 203.100 110.222 133.224 FW 1010 ? 1.00 19.63 6  
HETATM 4211  C C8  . SPH W 1 . 203.037 109.278 132.044 FW 1010 ? 1.00 19.63 6  
HETATM 4212  C C9  . SPH W 1 . 203.305 110.059 130.777 FW 1010 ? 1.00 19.63 6  
HETATM 4213  C C10 . SPH W 1 . 203.204 109.169 129.560 FW 1010 ? 1.00 19.63 6  
HETATM 4214  C C11 . SPH W 1 . 203.709 109.908 128.339 FW 1010 ? 1.00 19.63 6  
HETATM 4215  C C12 . SPH W 1 . 203.057 109.374 127.083 FW 1010 ? 1.00 19.63 6  
HETATM 4216  C C13 . SPH W 1 . 203.793 109.859 125.852 FW 1010 ? 1.00 19.63 6  
HETATM 4217  C C14 . SPH W 1 . 203.155 109.291 124.600 FW 1010 ? 1.00 19.63 6  
HETATM 4218  C C15 . SPH W 1 . 203.682 110.005 123.370 FW 1010 ? 1.00 19.63 6  
HETATM 4219  C C16 . SPH W 1 . 203.410 109.190 122.119 FW 1010 ? 1.00 19.63 6  
HETATM 4220  C C17 . SPH W 1 . 203.431 110.075 120.885 FW 1010 ? 1.00 19.63 6  
HETATM 4221  C C18 . SPH W 1 . 203.502 109.256 119.605 FW 1010 ? 1.00 19.63 6  
HETATM 4222  C C1  . SPH X 1 . 197.365 132.199 140.342 FX 1010 ? 1.00 19.63 6  
HETATM 4223  O O1  . SPH X 1 . 197.726 133.017 141.429 FX 1010 ? 1.00 19.63 6  
HETATM 4224  C C2  . SPH X 1 . 198.546 132.052 139.389 FX 1010 ? 1.00 19.63 6  
HETATM 4225  N N2  . SPH X 1 . 199.357 130.916 139.782 FX 1010 ? 1.00 19.63 6  
HETATM 4226  C C3  . SPH X 1 . 198.083 131.868 137.950 FX 1010 ? 1.00 19.63 6  
HETATM 4227  O O3  . SPH X 1 . 197.207 132.899 137.561 FX 1010 ? 1.00 19.63 6  
HETATM 4228  C C4  . SPH X 1 . 199.264 131.815 137.035 FX 1010 ? 1.00 19.63 6  
HETATM 4229  C C5  . SPH X 1 . 199.133 132.386 135.693 FX 1010 ? 1.00 19.63 6  
HETATM 4230  C C6  . SPH X 1 . 197.988 131.926 134.834 FX 1010 ? 1.00 19.63 6  
HETATM 4231  C C7  . SPH X 1 . 197.969 132.787 133.587 FX 1010 ? 1.00 19.63 6  
HETATM 4232  C C8  . SPH X 1 . 198.307 131.982 132.352 FX 1010 ? 1.00 19.63 6  
HETATM 4233  C C9  . SPH X 1 . 198.248 132.891 131.144 FX 1010 ? 1.00 19.63 6  
HETATM 4234  C C10 . SPH X 1 . 198.529 132.122 129.873 FX 1010 ? 1.00 19.63 6  
HETATM 4235  C C11 . SPH X 1 . 198.704 133.085 128.718 FX 1010 ? 1.00 19.63 6  
HETATM 4236  C C12 . SPH X 1 . 198.337 132.422 127.409 FX 1010 ? 1.00 19.63 6  
HETATM 4237  C C13 . SPH X 1 . 198.825 133.247 126.238 FX 1010 ? 1.00 19.63 6  
HETATM 4238  C C14 . SPH X 1 . 198.486 132.558 124.931 FX 1010 ? 1.00 19.63 6  
HETATM 4239  C C15 . SPH X 1 . 198.690 133.507 123.766 FX 1010 ? 1.00 19.63 6  
HETATM 4240  C C16 . SPH X 1 . 198.785 132.741 122.460 FX 1010 ? 1.00 19.63 6  
HETATM 4241  C C17 . SPH X 1 . 198.458 133.642 121.282 FX 1010 ? 1.00 19.63 6  
HETATM 4242  C C18 . SPH X 1 . 198.868 133.012 119.959 FX 1010 ? 1.00 19.63 6  
HETATM 4243  C C1  . SPH Y 1 . 192.154 100.994 140.498 FY 1010 ? 1.00 19.63 6  
HETATM 4244  O O1  . SPH Y 1 . 192.877 101.678 141.494 FY 1010 ? 1.00 19.63 6  
HETATM 4245  C C2  . SPH Y 1 . 193.118 100.347 139.510 FY 1010 ? 1.00 19.63 6  
HETATM 4246  N N2  . SPH Y 1 . 193.465 99.014  139.963 FY 1010 ? 1.00 19.63 6  
HETATM 4247  C C3  . SPH Y 1 . 192.515 100.265 138.114 FY 1010 ? 1.00 19.63 6  
HETATM 4248  O O3  . SPH Y 1 . 192.068 101.527 137.677 FY 1010 ? 1.00 19.63 6  
HETATM 4249  C C4  . SPH Y 1 . 193.517 99.707  137.155 FY 1010 ? 1.00 19.63 6  
HETATM 4250  C C5  . SPH Y 1 . 193.513 100.200 135.777 FY 1010 ? 1.00 19.63 6  
HETATM 4251  C C6  . SPH Y 1 . 192.219 100.161 135.012 FY 1010 ? 1.00 19.63 6  
HETATM 4252  C C7  . SPH Y 1 . 192.435 100.884 133.698 FY 1010 ? 1.00 19.63 6  
HETATM 4253  C C8  . SPH Y 1 . 192.351 99.936  132.523 FY 1010 ? 1.00 19.63 6  
HETATM 4254  C C9  . SPH Y 1 . 192.552 100.721 131.245 FY 1010 ? 1.00 19.63 6  
HETATM 4255  C C10 . SPH Y 1 . 192.426 99.825  130.033 FY 1010 ? 1.00 19.63 6  
HETATM 4256  C C11 . SPH Y 1 . 192.867 100.574 128.793 FY 1010 ? 1.00 19.63 6  
HETATM 4257  C C12 . SPH Y 1 . 192.181 100.022 127.564 FY 1010 ? 1.00 19.63 6  
HETATM 4258  C C13 . SPH Y 1 . 192.857 100.522 126.306 FY 1010 ? 1.00 19.63 6  
HETATM 4259  C C14 . SPH Y 1 . 192.187 99.936  125.079 FY 1010 ? 1.00 19.63 6  
HETATM 4260  C C15 . SPH Y 1 . 192.648 100.660 123.829 FY 1010 ? 1.00 19.63 6  
HETATM 4261  C C16 . SPH Y 1 . 192.349 99.836  122.590 FY 1010 ? 1.00 19.63 6  
HETATM 4262  C C17 . SPH Y 1 . 192.302 100.718 121.355 FY 1010 ? 1.00 19.63 6  
HETATM 4263  C C18 . SPH Y 1 . 192.344 99.898  120.074 FY 1010 ? 1.00 19.63 6  
HETATM 4264  C C1  . SPH Z 1 . 194.174 113.055 140.368 FZ 1010 ? 1.00 19.63 6  
HETATM 4265  O O1  . SPH Z 1 . 194.922 113.688 141.379 FZ 1010 ? 1.00 19.63 6  
HETATM 4266  C C2  . SPH Z 1 . 195.110 112.326 139.411 FZ 1010 ? 1.00 19.63 6  
HETATM 4267  N N2  . SPH Z 1 . 195.338 110.973 139.881 FZ 1010 ? 1.00 19.63 6  
HETATM 4268  C C3  . SPH Z 1 . 194.539 112.280 137.999 FZ 1010 ? 1.00 19.63 6  
HETATM 4269  O O3  . SPH Z 1 . 194.206 113.569 137.543 FZ 1010 ? 1.00 19.63 6  
HETATM 4270  C C4  . SPH Z 1 . 195.519 111.637 137.072 FZ 1010 ? 1.00 19.63 6  
HETATM 4271  C C5  . SPH Z 1 . 195.591 112.117 135.690 FZ 1010 ? 1.00 19.63 6  
HETATM 4272  C C6  . SPH Z 1 . 194.319 112.174 134.891 FZ 1010 ? 1.00 19.63 6  
HETATM 4273  C C7  . SPH Z 1 . 194.627 112.867 133.579 FZ 1010 ? 1.00 19.63 6  
HETATM 4274  C C8  . SPH Z 1 . 194.499 111.918 132.407 FZ 1010 ? 1.00 19.63 6  
HETATM 4275  C C9  . SPH Z 1 . 194.795 112.674 131.131 FZ 1010 ? 1.00 19.63 6  
HETATM 4276  C C10 . SPH Z 1 . 194.632 111.782 129.922 FZ 1010 ? 1.00 19.63 6  
HETATM 4277  C C11 . SPH Z 1 . 195.163 112.483 128.690 FZ 1010 ? 1.00 19.63 6  
HETATM 4278  C C12 . SPH Z 1 . 194.468 111.976 127.445 FZ 1010 ? 1.00 19.63 6  
HETATM 4279  C C13 . SPH Z 1 . 195.215 112.411 126.203 FZ 1010 ? 1.00 19.63 6  
HETATM 4280  C C14 . SPH Z 1 . 194.534 111.869 124.962 FZ 1010 ? 1.00 19.63 6  
HETATM 4281  C C15 . SPH Z 1 . 195.084 112.544 123.721 FZ 1010 ? 1.00 19.63 6  
HETATM 4282  C C16 . SPH Z 1 . 194.754 111.736 122.480 FZ 1010 ? 1.00 19.63 6  
HETATM 4283  C C17 . SPH Z 1 . 194.810 112.609 121.238 FZ 1010 ? 1.00 19.63 6  
HETATM 4284  C C18 . SPH Z 1 . 194.821 111.778 119.964 FZ 1010 ? 1.00 19.63 6  
HETATM 4285  C C1  . SPH a 1 . 174.846 177.908 139.854 Fa 1010 ? 1.00 19.63 6  
HETATM 4286  O O1  . SPH a 1 . 174.515 178.753 140.930 Fa 1010 ? 1.00 19.63 6  
HETATM 4287  C C2  . SPH a 1 . 175.880 178.586 138.962 Fa 1010 ? 1.00 19.63 6  
HETATM 4288  N N2  . SPH a 1 . 177.216 178.268 139.428 Fa 1010 ? 1.00 19.63 6  
HETATM 4289  C C3  . SPH a 1 . 175.735 178.150 137.509 Fa 1010 ? 1.00 19.63 6  
HETATM 4290  O O3  . SPH a 1 . 174.420 178.346 137.048 Fa 1010 ? 1.00 19.63 6  
HETATM 4291  C C4  . SPH a 1 . 176.705 178.899 136.652 Fa 1010 ? 1.00 19.63 6  
HETATM 4292  C C5  . SPH a 1 . 176.305 179.248 135.288 Fa 1010 ? 1.00 19.63 6  
HETATM 4293  C C6  . SPH a 1 . 175.800 178.151 134.392 Fa 1010 ? 1.00 19.63 6  
HETATM 4294  C C7  . SPH a 1 . 175.286 178.792 133.119 Fa 1010 ? 1.00 19.63 6  
HETATM 4295  C C8  . SPH a 1 . 176.140 178.420 131.927 Fa 1010 ? 1.00 19.63 6  
HETATM 4296  C C9  . SPH a 1 . 175.562 179.070 130.689 Fa 1010 ? 1.00 19.63 6  
HETATM 4297  C C10 . SPH a 1 . 176.352 178.688 129.458 Fa 1010 ? 1.00 19.63 6  
HETATM 4298  C C11 . SPH a 1 . 175.911 179.533 128.281 Fa 1010 ? 1.00 19.63 6  
HETATM 4299  C C12 . SPH a 1 . 176.148 178.801 126.979 Fa 1010 ? 1.00 19.63 6  
HETATM 4300  C C13 . SPH a 1 . 176.032 179.750 125.806 Fa 1010 ? 1.00 19.63 6  
HETATM 4301  C C14 . SPH a 1 . 176.307 179.017 124.507 Fa 1010 ? 1.00 19.63 6  
HETATM 4302  C C15 . SPH a 1 . 175.897 179.872 123.323 Fa 1010 ? 1.00 19.63 6  
HETATM 4303  C C16 . SPH a 1 . 176.548 179.368 122.048 Fa 1010 ? 1.00 19.63 6  
HETATM 4304  C C17 . SPH a 1 . 175.773 179.835 120.828 Fa 1010 ? 1.00 19.63 6  
HETATM 4305  C C18 . SPH a 1 . 176.570 179.643 119.546 Fa 1010 ? 1.00 19.63 6  
HETATM 4306  C C1  . SPH b 1 . 203.353 105.480 140.220 Fb 1010 ? 1.00 19.63 6  
HETATM 4307  O O1  . SPH b 1 . 204.054 106.145 141.244 Fb 1010 ? 1.00 19.63 6  
HETATM 4308  C C2  . SPH b 1 . 204.337 104.811 139.267 Fb 1010 ? 1.00 19.63 6  
HETATM 4309  N N2  . SPH b 1 . 204.634 103.469 139.730 Fb 1010 ? 1.00 19.63 6  
HETATM 4310  C C3  . SPH b 1 . 203.786 104.746 137.849 Fb 1010 ? 1.00 19.63 6  
HETATM 4311  O O3  . SPH b 1 . 203.387 106.018 137.399 Fb 1010 ? 1.00 19.63 6  
HETATM 4312  C C4  . SPH b 1 . 204.809 104.164 136.928 Fb 1010 ? 1.00 19.63 6  
HETATM 4313  C C5  . SPH b 1 . 204.870 104.659 135.551 Fb 1010 ? 1.00 19.63 6  
HETATM 4314  C C6  . SPH b 1 . 203.606 104.653 134.738 Fb 1010 ? 1.00 19.63 6  
HETATM 4315  C C7  . SPH b 1 . 203.889 105.372 133.434 Fb 1010 ? 1.00 19.63 6  
HETATM 4316  C C8  . SPH b 1 . 203.827 104.427 132.255 Fb 1010 ? 1.00 19.63 6  
HETATM 4317  C C9  . SPH b 1 . 204.095 105.209 130.987 Fb 1010 ? 1.00 19.63 6  
HETATM 4318  C C10 . SPH b 1 . 203.993 104.318 129.770 Fb 1010 ? 1.00 19.63 6  
HETATM 4319  C C11 . SPH b 1 . 204.499 105.057 128.549 Fb 1010 ? 1.00 19.63 6  
HETATM 4320  C C12 . SPH b 1 . 203.847 104.524 127.293 Fb 1010 ? 1.00 19.63 6  
HETATM 4321  C C13 . SPH b 1 . 204.582 105.009 126.063 Fb 1010 ? 1.00 19.63 6  
HETATM 4322  C C14 . SPH b 1 . 203.945 104.440 124.810 Fb 1010 ? 1.00 19.63 6  
HETATM 4323  C C15 . SPH b 1 . 204.471 105.154 123.580 Fb 1010 ? 1.00 19.63 6  
HETATM 4324  C C16 . SPH b 1 . 204.200 104.340 122.329 Fb 1010 ? 1.00 19.63 6  
HETATM 4325  C C17 . SPH b 1 . 204.221 105.224 121.095 Fb 1010 ? 1.00 19.63 6  
HETATM 4326  C C18 . SPH b 1 . 204.291 104.405 119.815 Fb 1010 ? 1.00 19.63 6  
HETATM 4327  C C1  . SPH c 1 . 191.384 126.560 140.364 Fc 1010 ? 1.00 19.63 6  
HETATM 4328  O O1  . SPH c 1 . 192.108 127.188 141.394 Fc 1010 ? 1.00 19.63 6  
HETATM 4329  C C2  . SPH c 1 . 192.342 125.840 139.422 Fc 1010 ? 1.00 19.63 6  
HETATM 4330  N N2  . SPH c 1 . 192.565 124.485 139.888 Fc 1010 ? 1.00 19.63 6  
HETATM 4331  C C3  . SPH c 1 . 191.802 125.801 137.998 Fc 1010 ? 1.00 19.63 6  
HETATM 4332  O O3  . SPH c 1 . 191.473 127.092 137.543 Fc 1010 ? 1.00 19.63 6  
HETATM 4333  C C4  . SPH c 1 . 192.803 125.167 137.088 Fc 1010 ? 1.00 19.63 6  
HETATM 4334  C C5  . SPH c 1 . 192.903 125.656 135.711 Fc 1010 ? 1.00 19.63 6  
HETATM 4335  C C6  . SPH c 1 . 191.647 125.713 134.885 Fc 1010 ? 1.00 19.63 6  
HETATM 4336  C C7  . SPH c 1 . 191.980 126.416 133.584 Fc 1010 ? 1.00 19.63 6  
HETATM 4337  C C8  . SPH c 1 . 191.881 125.474 132.405 Fc 1010 ? 1.00 19.63 6  
HETATM 4338  C C9  . SPH c 1 . 192.201 126.239 131.140 Fc 1010 ? 1.00 19.63 6  
HETATM 4339  C C10 . SPH c 1 . 192.066 125.354 129.922 Fc 1010 ? 1.00 19.63 6  
HETATM 4340  C C11 . SPH c 1 . 192.621 126.064 128.706 Fc 1010 ? 1.00 19.63 6  
HETATM 4341  C C12 . SPH c 1 . 191.954 125.564 127.444 Fc 1010 ? 1.00 19.63 6  
HETATM 4342  C C13 . SPH c 1 . 192.726 126.009 126.220 Fc 1010 ? 1.00 19.63 6  
HETATM 4343  C C14 . SPH c 1 . 192.072 125.473 124.962 Fc 1010 ? 1.00 19.63 6  
HETATM 4344  C C15 . SPH c 1 . 192.646 126.157 123.737 Fc 1010 ? 1.00 19.63 6  
HETATM 4345  C C16 . SPH c 1 . 192.346 125.356 122.484 Fc 1010 ? 1.00 19.63 6  
HETATM 4346  C C17 . SPH c 1 . 192.424 126.237 121.249 Fc 1010 ? 1.00 19.63 6  
HETATM 4347  C C18 . SPH c 1 . 192.465 125.414 119.970 Fc 1010 ? 1.00 19.63 6  
HETATM 4348  C C1  . SPH d 1 . 181.969 128.800 140.342 Fd 1010 ? 1.00 19.63 6  
HETATM 4349  O O1  . SPH d 1 . 182.330 129.618 141.429 Fd 1010 ? 1.00 19.63 6  
HETATM 4350  C C2  . SPH d 1 . 183.150 128.653 139.389 Fd 1010 ? 1.00 19.63 6  
HETATM 4351  N N2  . SPH d 1 . 183.961 127.517 139.782 Fd 1010 ? 1.00 19.63 6  
HETATM 4352  C C3  . SPH d 1 . 182.687 128.469 137.950 Fd 1010 ? 1.00 19.63 6  
HETATM 4353  O O3  . SPH d 1 . 181.811 129.500 137.561 Fd 1010 ? 1.00 19.63 6  
HETATM 4354  C C4  . SPH d 1 . 183.868 128.416 137.035 Fd 1010 ? 1.00 19.63 6  
HETATM 4355  C C5  . SPH d 1 . 183.737 128.987 135.693 Fd 1010 ? 1.00 19.63 6  
HETATM 4356  C C6  . SPH d 1 . 182.592 128.527 134.834 Fd 1010 ? 1.00 19.63 6  
HETATM 4357  C C7  . SPH d 1 . 182.573 129.388 133.587 Fd 1010 ? 1.00 19.63 6  
HETATM 4358  C C8  . SPH d 1 . 182.911 128.583 132.352 Fd 1010 ? 1.00 19.63 6  
HETATM 4359  C C9  . SPH d 1 . 182.852 129.492 131.144 Fd 1010 ? 1.00 19.63 6  
HETATM 4360  C C10 . SPH d 1 . 183.133 128.723 129.873 Fd 1010 ? 1.00 19.63 6  
HETATM 4361  C C11 . SPH d 1 . 183.308 129.686 128.718 Fd 1010 ? 1.00 19.63 6  
HETATM 4362  C C12 . SPH d 1 . 182.941 129.023 127.409 Fd 1010 ? 1.00 19.63 6  
HETATM 4363  C C13 . SPH d 1 . 183.429 129.848 126.238 Fd 1010 ? 1.00 19.63 6  
HETATM 4364  C C14 . SPH d 1 . 183.090 129.159 124.931 Fd 1010 ? 1.00 19.63 6  
HETATM 4365  C C15 . SPH d 1 . 183.294 130.108 123.766 Fd 1010 ? 1.00 19.63 6  
HETATM 4366  C C16 . SPH d 1 . 183.389 129.342 122.460 Fd 1010 ? 1.00 19.63 6  
HETATM 4367  C C17 . SPH d 1 . 183.062 130.243 121.282 Fd 1010 ? 1.00 19.63 6  
HETATM 4368  C C18 . SPH d 1 . 183.472 129.613 119.959 Fd 1010 ? 1.00 19.63 6  
HETATM 4369  C C1  . SPH e 1 . 193.087 96.691  140.699 Fe 1010 ? 1.00 19.63 6  
HETATM 4370  O O1  . SPH e 1 . 193.809 97.374  141.694 Fe 1010 ? 1.00 19.63 6  
HETATM 4371  C C2  . SPH e 1 . 194.050 96.044  139.710 Fe 1010 ? 1.00 19.63 6  
HETATM 4372  N N2  . SPH e 1 . 194.398 94.711  140.163 Fe 1010 ? 1.00 19.63 6  
HETATM 4373  C C3  . SPH e 1 . 193.447 95.962  138.314 Fe 1010 ? 1.00 19.63 6  
HETATM 4374  O O3  . SPH e 1 . 193.000 97.223  137.878 Fe 1010 ? 1.00 19.63 6  
HETATM 4375  C C4  . SPH e 1 . 194.449 95.404  137.356 Fe 1010 ? 1.00 19.63 6  
HETATM 4376  C C5  . SPH e 1 . 194.446 95.897  135.977 Fe 1010 ? 1.00 19.63 6  
HETATM 4377  C C6  . SPH e 1 . 193.152 95.857  135.212 Fe 1010 ? 1.00 19.63 6  
HETATM 4378  C C7  . SPH e 1 . 193.368 96.581  133.898 Fe 1010 ? 1.00 19.63 6  
HETATM 4379  C C8  . SPH e 1 . 193.284 95.632  132.723 Fe 1010 ? 1.00 19.63 6  
HETATM 4380  C C9  . SPH e 1 . 193.484 96.417  131.445 Fe 1010 ? 1.00 19.63 6  
HETATM 4381  C C10 . SPH e 1 . 193.359 95.522  130.234 Fe 1010 ? 1.00 19.63 6  
HETATM 4382  C C11 . SPH e 1 . 193.799 96.270  128.994 Fe 1010 ? 1.00 19.63 6  
HETATM 4383  C C12 . SPH e 1 . 193.113 95.718  127.764 Fe 1010 ? 1.00 19.63 6  
HETATM 4384  C C13 . SPH e 1 . 193.789 96.219  126.506 Fe 1010 ? 1.00 19.63 6  
HETATM 4385  C C14 . SPH e 1 . 193.119 95.632  125.279 Fe 1010 ? 1.00 19.63 6  
HETATM 4386  C C15 . SPH e 1 . 193.580 96.356  124.029 Fe 1010 ? 1.00 19.63 6  
HETATM 4387  C C16 . SPH e 1 . 193.282 95.532  122.791 Fe 1010 ? 1.00 19.63 6  
HETATM 4388  C C17 . SPH e 1 . 193.234 96.415  121.556 Fe 1010 ? 1.00 19.63 6  
HETATM 4389  C C18 . SPH e 1 . 193.276 95.595  120.275 Fe 1010 ? 1.00 19.63 6  
HETATM 4390  C C1  . SPH 1 1 . 70.668  200.457 140.342 F1 1010 ? 1.00 19.63 7  
HETATM 4391  O O1  . SPH 1 1 . 69.779  200.361 141.429 F1 1010 ? 1.00 19.63 7  
HETATM 4392  C C2  . SPH 1 1 . 70.205  201.554 139.389 F1 1010 ? 1.00 19.63 7  
HETATM 4393  N N2  . SPH 1 1 . 70.783  202.824 139.782 F1 1010 ? 1.00 19.63 7  
HETATM 4394  C C3  . SPH 1 1 . 70.596  201.245 137.950 F1 1010 ? 1.00 19.63 7  
HETATM 4395  O O3  . SPH 1 1 . 70.141  199.971 137.561 F1 1010 ? 1.00 19.63 7  
HETATM 4396  C C4  . SPH 1 1 . 70.051  202.294 137.035 F1 1010 ? 1.00 19.63 7  
HETATM 4397  C C5  . SPH 1 1 . 69.622  201.895 135.693 F1 1010 ? 1.00 19.63 7  
HETATM 4398  C C6  . SPH 1 1 . 70.593  201.133 134.834 F1 1010 ? 1.00 19.63 7  
HETATM 4399  C C7  . SPH 1 1 . 69.857  200.687 133.587 F1 1010 ? 1.00 19.63 7  
HETATM 4400  C C8  . SPH 1 1 . 70.385  201.382 132.352 F1 1010 ? 1.00 19.63 7  
HETATM 4401  C C9  . SPH 1 1 . 69.627  200.876 131.144 F1 1010 ? 1.00 19.63 7  
HETATM 4402  C C10 . SPH 1 1 . 70.153  201.504 129.873 F1 1010 ? 1.00 19.63 7  
HETATM 4403  C C11 . SPH 1 1 . 69.231  201.174 128.718 F1 1010 ? 1.00 19.63 7  
HETATM 4404  C C12 . SPH 1 1 . 69.989  201.188 127.409 F1 1010 ? 1.00 19.63 7  
HETATM 4405  C C13 . SPH 1 1 . 69.031  201.198 126.238 F1 1010 ? 1.00 19.63 7  
HETATM 4406  C C14 . SPH 1 1 . 69.797  201.249 124.931 F1 1010 ? 1.00 19.63 7  
HETATM 4407  C C15 . SPH 1 1 . 68.873  200.951 123.766 F1 1010 ? 1.00 19.63 7  
HETATM 4408  C C16 . SPH 1 1 . 69.489  201.416 122.460 F1 1010 ? 1.00 19.63 7  
HETATM 4409  C C17 . SPH 1 1 . 68.872  200.682 121.282 F1 1010 ? 1.00 19.63 7  
HETATM 4410  C C18 . SPH 1 1 . 69.213  201.353 119.959 F1 1010 ? 1.00 19.63 7  
HETATM 4411  C C1  . SPH 2 1 . 124.705 191.812 140.488 F2 1010 ? 1.00 19.63 7  
HETATM 4412  O O1  . SPH 2 1 . 123.784 192.144 141.499 F2 1010 ? 1.00 19.63 7  
HETATM 4413  C C2  . SPH 2 1 . 124.870 192.987 139.530 F2 1010 ? 1.00 19.63 7  
HETATM 4414  N N2  . SPH 2 1 . 125.926 193.861 140.000 F2 1010 ? 1.00 19.63 7  
HETATM 4415  C C3  . SPH 2 1 . 125.194 192.516 138.119 F2 1010 ? 1.00 19.63 7  
HETATM 4416  O O3  . SPH 2 1 . 124.245 191.582 137.663 F2 1010 ? 1.00 19.63 7  
HETATM 4417  C C4  . SPH 2 1 . 125.262 193.687 137.191 F2 1010 ? 1.00 19.63 7  
HETATM 4418  C C5  . SPH 2 1 . 124.810 193.509 135.810 F2 1010 ? 1.00 19.63 7  
HETATM 4419  C C6  . SPH 2 1 . 125.397 192.379 135.011 F2 1010 ? 1.00 19.63 7  
HETATM 4420  C C7  . SPH 2 1 . 124.643 192.298 133.698 F2 1010 ? 1.00 19.63 7  
HETATM 4421  C C8  . SPH 2 1 . 125.527 192.662 132.527 F2 1010 ? 1.00 19.63 7  
HETATM 4422  C C9  . SPH 2 1 . 124.725 192.541 131.251 F2 1010 ? 1.00 19.63 7  
HETATM 4423  C C10 . SPH 2 1 . 125.580 192.845 130.042 F2 1010 ? 1.00 19.63 7  
HETATM 4424  C C11 . SPH 2 1 . 124.708 192.954 128.810 F2 1010 ? 1.00 19.63 7  
HETATM 4425  C C12 . SPH 2 1 . 125.493 192.606 127.565 F2 1010 ? 1.00 19.63 7  
HETATM 4426  C C13 . SPH 2 1 . 124.742 193.036 126.323 F2 1010 ? 1.00 19.63 7  
HETATM 4427  C C14 . SPH 2 1 . 125.553 192.716 125.082 F2 1010 ? 1.00 19.63 7  
HETATM 4428  C C15 . SPH 2 1 . 124.693 192.855 123.841 F2 1010 ? 1.00 19.63 7  
HETATM 4429  C C16 . SPH 2 1 . 125.558 192.974 122.600 F2 1010 ? 1.00 19.63 7  
HETATM 4430  C C17 . SPH 2 1 . 124.774 192.585 121.358 F2 1010 ? 1.00 19.63 7  
HETATM 4431  C C18 . SPH 2 1 . 125.489 193.011 120.084 F2 1010 ? 1.00 19.63 7  
HETATM 4432  C C1  . SPH 3 1 . 131.995 198.007 140.285 F3 1010 ? 1.00 19.63 7  
HETATM 4433  O O1  . SPH 3 1 . 131.041 198.291 141.281 F3 1010 ? 1.00 19.63 7  
HETATM 4434  C C2  . SPH 3 1 . 132.073 199.165 139.297 F3 1010 ? 1.00 19.63 7  
HETATM 4435  N N2  . SPH 3 1 . 133.053 200.133 139.749 F3 1010 ? 1.00 19.63 7  
HETATM 4436  C C3  . SPH 3 1 . 132.445 198.684 137.901 F3 1010 ? 1.00 19.63 7  
HETATM 4437  O O3  . SPH 3 1 . 131.576 197.666 137.464 F3 1010 ? 1.00 19.63 7  
HETATM 4438  C C4  . SPH 3 1 . 132.428 199.831 136.942 F3 1010 ? 1.00 19.63 7  
HETATM 4439  C C5  . SPH 3 1 . 132.003 199.581 135.563 F3 1010 ? 1.00 19.63 7  
HETATM 4440  C C6  . SPH 3 1 . 132.683 198.481 134.799 F3 1010 ? 1.00 19.63 7  
HETATM 4441  C C7  . SPH 3 1 . 131.949 198.306 133.485 F3 1010 ? 1.00 19.63 7  
HETATM 4442  C C8  . SPH 3 1 . 132.812 198.707 132.309 F3 1010 ? 1.00 19.63 7  
HETATM 4443  C C9  . SPH 3 1 . 132.032 198.488 131.032 F3 1010 ? 1.00 19.63 7  
HETATM 4444  C C10 . SPH 3 1 . 132.870 198.828 129.820 F3 1010 ? 1.00 19.63 7  
HETATM 4445  C C11 . SPH 3 1 . 132.002 198.834 128.580 F3 1010 ? 1.00 19.63 7  
HETATM 4446  C C12 . SPH 3 1 . 132.823 198.516 127.350 F3 1010 ? 1.00 19.63 7  
HETATM 4447  C C13 . SPH 3 1 . 132.052 198.852 126.092 F3 1010 ? 1.00 19.63 7  
HETATM 4448  C C14 . SPH 3 1 . 132.894 198.564 124.866 F3 1010 ? 1.00 19.63 7  
HETATM 4449  C C15 . SPH 3 1 . 132.037 198.602 123.616 F3 1010 ? 1.00 19.63 7  
HETATM 4450  C C16 . SPH 3 1 . 132.899 198.756 122.377 F3 1010 ? 1.00 19.63 7  
HETATM 4451  C C17 . SPH 3 1 . 132.160 198.273 121.142 F3 1010 ? 1.00 19.63 7  
HETATM 4452  C C18 . SPH 3 1 . 132.849 198.719 119.861 F3 1010 ? 1.00 19.63 7  
HETATM 4453  C C1  . SPH 4 1 . 211.270 130.389 140.179 F4 1010 ? 1.00 19.63 7  
HETATM 4454  O O1  . SPH 4 1 . 211.848 131.134 141.224 F4 1010 ? 1.00 19.63 7  
HETATM 4455  C C2  . SPH 4 1 . 212.362 129.837 139.269 F4 1010 ? 1.00 19.63 7  
HETATM 4456  N N2  . SPH 4 1 . 212.796 128.540 139.753 F4 1010 ? 1.00 19.63 7  
HETATM 4457  C C3  . SPH 4 1 . 211.877 129.703 137.832 F4 1010 ? 1.00 19.63 7  
HETATM 4458  O O3  . SPH 4 1 . 211.350 130.919 137.357 F4 1010 ? 1.00 19.63 7  
HETATM 4459  C C4  . SPH 4 1 . 212.996 129.243 136.955 F4 1010 ? 1.00 19.63 7  
HETATM 4460  C C5  . SPH 4 1 . 213.052 129.737 135.577 F4 1010 ? 1.00 19.63 7  
HETATM 4461  C C6  . SPH 4 1 . 211.829 129.580 134.717 F4 1010 ? 1.00 19.63 7  
HETATM 4462  C C7  . SPH 4 1 . 212.077 130.324 133.420 F4 1010 ? 1.00 19.63 7  
HETATM 4463  C C8  . SPH 4 1 . 212.171 129.375 132.246 F4 1010 ? 1.00 19.63 7  
HETATM 4464  C C9  . SPH 4 1 . 212.394 130.179 130.983 F4 1010 ? 1.00 19.63 7  
HETATM 4465  C C10 . SPH 4 1 . 212.445 129.279 129.770 F4 1010 ? 1.00 19.63 7  
HETATM 4466  C C11 . SPH 4 1 . 212.907 130.068 128.564 F4 1010 ? 1.00 19.63 7  
HETATM 4467  C C12 . SPH 4 1 . 212.371 129.458 127.288 F4 1010 ? 1.00 19.63 7  
HETATM 4468  C C13 . SPH 4 1 . 213.091 130.023 126.083 F4 1010 ? 1.00 19.63 7  
HETATM 4469  C C14 . SPH 4 1 . 212.574 129.380 124.811 F4 1010 ? 1.00 19.63 7  
HETATM 4470  C C15 . SPH 4 1 . 213.060 130.147 123.597 F4 1010 ? 1.00 19.63 7  
HETATM 4471  C C16 . SPH 4 1 . 212.934 129.302 122.343 F4 1010 ? 1.00 19.63 7  
HETATM 4472  C C17 . SPH 4 1 . 212.899 130.180 121.104 F4 1010 ? 1.00 19.63 7  
HETATM 4473  C C18 . SPH 4 1 . 213.114 129.370 119.833 F4 1010 ? 1.00 19.63 7  
HETATM 4474  C C1  . SPH 5 1 . 196.905 120.682 140.082 F5 1010 ? 1.00 19.63 7  
HETATM 4475  O O1  . SPH 5 1 . 197.471 121.391 141.158 F5 1010 ? 1.00 19.63 7  
HETATM 4476  C C2  . SPH 5 1 . 198.008 120.125 139.190 F5 1010 ? 1.00 19.63 7  
HETATM 4477  N N2  . SPH 5 1 . 198.401 118.809 139.656 F5 1010 ? 1.00 19.63 7  
HETATM 4478  C C3  . SPH 5 1 . 197.559 120.032 137.737 F5 1010 ? 1.00 19.63 7  
HETATM 4479  O O3  . SPH 5 1 . 197.071 121.269 137.276 F5 1010 ? 1.00 19.63 7  
HETATM 4480  C C4  . SPH 5 1 . 198.691 119.566 136.880 F5 1010 ? 1.00 19.63 7  
HETATM 4481  C C5  . SPH 5 1 . 198.794 120.088 135.516 F5 1010 ? 1.00 19.63 7  
HETATM 4482  C C6  . SPH 5 1 . 197.592 119.977 134.620 F5 1010 ? 1.00 19.63 7  
HETATM 4483  C C7  . SPH 5 1 . 197.890 120.742 133.347 F5 1010 ? 1.00 19.63 7  
HETATM 4484  C C8  . SPH 5 1 . 197.995 119.817 132.155 F5 1010 ? 1.00 19.63 7  
HETATM 4485  C C9  . SPH 5 1 . 198.269 120.642 130.917 F5 1010 ? 1.00 19.63 7  
HETATM 4486  C C10 . SPH 5 1 . 198.332 119.767 129.686 F5 1010 ? 1.00 19.63 7  
HETATM 4487  C C11 . SPH 5 1 . 198.844 120.572 128.509 F5 1010 ? 1.00 19.63 7  
HETATM 4488  C C12 . SPH 5 1 . 198.328 120.001 127.207 F5 1010 ? 1.00 19.63 7  
HETATM 4489  C C13 . SPH 5 1 . 199.093 120.575 126.034 F5 1010 ? 1.00 19.63 7  
HETATM 4490  C C14 . SPH 5 1 . 198.596 119.971 124.735 F5 1010 ? 1.00 19.63 7  
HETATM 4491  C C15 . SPH 5 1 . 199.130 120.753 123.551 F5 1010 ? 1.00 19.63 7  
HETATM 4492  C C16 . SPH 5 1 . 199.020 119.938 122.276 F5 1010 ? 1.00 19.63 7  
HETATM 4493  C C17 . SPH 5 1 . 199.037 120.842 121.056 F5 1010 ? 1.00 19.63 7  
HETATM 4494  C C18 . SPH 5 1 . 199.268 120.055 119.774 F5 1010 ? 1.00 19.63 7  
HETATM 4495  C C1  . SPH 6 1 . 201.409 119.197 140.313 F6 1010 ? 1.00 19.63 7  
HETATM 4496  O O1  . SPH 6 1 . 201.975 119.906 141.388 F6 1010 ? 1.00 19.63 7  
HETATM 4497  C C2  . SPH 6 1 . 202.512 118.640 139.420 F6 1010 ? 1.00 19.63 7  
HETATM 4498  N N2  . SPH 6 1 . 202.905 117.324 139.887 F6 1010 ? 1.00 19.63 7  
HETATM 4499  C C3  . SPH 6 1 . 202.063 118.548 137.968 F6 1010 ? 1.00 19.63 7  
HETATM 4500  O O3  . SPH 6 1 . 201.575 119.785 137.506 F6 1010 ? 1.00 19.63 7  
HETATM 4501  C C4  . SPH 6 1 . 203.195 118.082 137.111 F6 1010 ? 1.00 19.63 7  
HETATM 4502  C C5  . SPH 6 1 . 203.298 118.603 135.747 F6 1010 ? 1.00 19.63 7  
HETATM 4503  C C6  . SPH 6 1 . 202.096 118.492 134.851 F6 1010 ? 1.00 19.63 7  
HETATM 4504  C C7  . SPH 6 1 . 202.394 119.258 133.577 F6 1010 ? 1.00 19.63 7  
HETATM 4505  C C8  . SPH 6 1 . 202.499 118.332 132.386 F6 1010 ? 1.00 19.63 7  
HETATM 4506  C C9  . SPH 6 1 . 202.773 119.157 131.148 F6 1010 ? 1.00 19.63 7  
HETATM 4507  C C10 . SPH 6 1 . 202.836 118.282 129.916 F6 1010 ? 1.00 19.63 7  
HETATM 4508  C C11 . SPH 6 1 . 203.348 119.087 128.740 F6 1010 ? 1.00 19.63 7  
HETATM 4509  C C12 . SPH 6 1 . 202.833 118.516 127.438 F6 1010 ? 1.00 19.63 7  
HETATM 4510  C C13 . SPH 6 1 . 203.597 119.090 126.265 F6 1010 ? 1.00 19.63 7  
HETATM 4511  C C14 . SPH 6 1 . 203.100 118.486 124.966 F6 1010 ? 1.00 19.63 7  
HETATM 4512  C C15 . SPH 6 1 . 203.634 119.268 123.782 F6 1010 ? 1.00 19.63 7  
HETATM 4513  C C16 . SPH 6 1 . 203.524 118.453 122.507 F6 1010 ? 1.00 19.63 7  
HETATM 4514  C C17 . SPH 6 1 . 203.541 119.357 121.287 F6 1010 ? 1.00 19.63 7  
HETATM 4515  C C18 . SPH 6 1 . 203.773 118.571 120.005 F6 1010 ? 1.00 19.63 7  
HETATM 4516  C C1  . SPH 7 1 . 116.503 178.509 140.342 F7 1010 ? 1.00 19.63 7  
HETATM 4517  O O1  . SPH 7 1 . 115.614 178.413 141.429 F7 1010 ? 1.00 19.63 7  
HETATM 4518  C C2  . SPH 7 1 . 116.040 179.605 139.389 F7 1010 ? 1.00 19.63 7  
HETATM 4519  N N2  . SPH 7 1 . 116.618 180.875 139.782 F7 1010 ? 1.00 19.63 7  
HETATM 4520  C C3  . SPH 7 1 . 116.431 179.296 137.950 F7 1010 ? 1.00 19.63 7  
HETATM 4521  O O3  . SPH 7 1 . 115.976 178.022 137.561 F7 1010 ? 1.00 19.63 7  
HETATM 4522  C C4  . SPH 7 1 . 115.886 180.345 137.035 F7 1010 ? 1.00 19.63 7  
HETATM 4523  C C5  . SPH 7 1 . 115.457 179.947 135.693 F7 1010 ? 1.00 19.63 7  
HETATM 4524  C C6  . SPH 7 1 . 116.428 179.185 134.834 F7 1010 ? 1.00 19.63 7  
HETATM 4525  C C7  . SPH 7 1 . 115.692 178.738 133.587 F7 1010 ? 1.00 19.63 7  
HETATM 4526  C C8  . SPH 7 1 . 116.220 179.433 132.352 F7 1010 ? 1.00 19.63 7  
HETATM 4527  C C9  . SPH 7 1 . 115.462 178.928 131.144 F7 1010 ? 1.00 19.63 7  
HETATM 4528  C C10 . SPH 7 1 . 115.988 179.555 129.873 F7 1010 ? 1.00 19.63 7  
HETATM 4529  C C11 . SPH 7 1 . 115.066 179.225 128.718 F7 1010 ? 1.00 19.63 7  
HETATM 4530  C C12 . SPH 7 1 . 115.824 179.239 127.409 F7 1010 ? 1.00 19.63 7  
HETATM 4531  C C13 . SPH 7 1 . 114.865 179.249 126.238 F7 1010 ? 1.00 19.63 7  
HETATM 4532  C C14 . SPH 7 1 . 115.632 179.300 124.931 F7 1010 ? 1.00 19.63 7  
HETATM 4533  C C15 . SPH 7 1 . 114.708 179.002 123.766 F7 1010 ? 1.00 19.63 7  
HETATM 4534  C C16 . SPH 7 1 . 115.324 179.468 122.460 F7 1010 ? 1.00 19.63 7  
HETATM 4535  C C17 . SPH 7 1 . 114.707 178.734 121.282 F7 1010 ? 1.00 19.63 7  
HETATM 4536  C C18 . SPH 7 1 . 115.048 179.404 119.959 F7 1010 ? 1.00 19.63 7  
HETATM 4537  C C1  . SPH 8 1 . 208.509 126.510 140.417 F8 1010 ? 1.00 19.63 7  
HETATM 4538  O O1  . SPH 8 1 . 209.088 127.254 141.462 F8 1010 ? 1.00 19.63 7  
HETATM 4539  C C2  . SPH 8 1 . 209.601 125.957 139.508 F8 1010 ? 1.00 19.63 7  
HETATM 4540  N N2  . SPH 8 1 . 210.035 124.661 139.991 F8 1010 ? 1.00 19.63 7  
HETATM 4541  C C3  . SPH 8 1 . 209.116 125.824 138.070 F8 1010 ? 1.00 19.63 7  
HETATM 4542  O O3  . SPH 8 1 . 208.589 127.039 137.596 F8 1010 ? 1.00 19.63 7  
HETATM 4543  C C4  . SPH 8 1 . 210.236 125.363 137.193 F8 1010 ? 1.00 19.63 7  
HETATM 4544  C C5  . SPH 8 1 . 210.291 125.857 135.816 F8 1010 ? 1.00 19.63 7  
HETATM 4545  C C6  . SPH 8 1 . 209.069 125.701 134.955 F8 1010 ? 1.00 19.63 7  
HETATM 4546  C C7  . SPH 8 1 . 209.316 126.444 133.658 F8 1010 ? 1.00 19.63 7  
HETATM 4547  C C8  . SPH 8 1 . 209.410 125.496 132.484 F8 1010 ? 1.00 19.63 7  
HETATM 4548  C C9  . SPH 8 1 . 209.634 126.299 131.222 F8 1010 ? 1.00 19.63 7  
HETATM 4549  C C10 . SPH 8 1 . 209.684 125.399 130.008 F8 1010 ? 1.00 19.63 7  
HETATM 4550  C C11 . SPH 8 1 . 210.147 126.189 128.802 F8 1010 ? 1.00 19.63 7  
HETATM 4551  C C12 . SPH 8 1 . 209.610 125.579 127.526 F8 1010 ? 1.00 19.63 7  
HETATM 4552  C C13 . SPH 8 1 . 210.331 126.143 126.321 F8 1010 ? 1.00 19.63 7  
HETATM 4553  C C14 . SPH 8 1 . 209.813 125.500 125.050 F8 1010 ? 1.00 19.63 7  
HETATM 4554  C C15 . SPH 8 1 . 210.300 126.267 123.835 F8 1010 ? 1.00 19.63 7  
HETATM 4555  C C16 . SPH 8 1 . 210.174 125.423 122.581 F8 1010 ? 1.00 19.63 7  
HETATM 4556  C C17 . SPH 8 1 . 210.139 126.300 121.342 F8 1010 ? 1.00 19.63 7  
HETATM 4557  C C18 . SPH 8 1 . 210.354 125.491 120.072 F8 1010 ? 1.00 19.63 7  
HETATM 4558  C C1  . SPH 9 1 . 206.739 131.115 140.096 F9 1010 ? 1.00 19.63 7  
HETATM 4559  O O1  . SPH 9 1 . 207.318 131.860 141.141 F9 1010 ? 1.00 19.63 7  
HETATM 4560  C C2  . SPH 9 1 . 207.831 130.563 139.187 F9 1010 ? 1.00 19.63 7  
HETATM 4561  N N2  . SPH 9 1 . 208.265 129.266 139.670 F9 1010 ? 1.00 19.63 7  
HETATM 4562  C C3  . SPH 9 1 . 207.346 130.429 137.749 F9 1010 ? 1.00 19.63 7  
HETATM 4563  O O3  . SPH 9 1 . 206.819 131.645 137.274 F9 1010 ? 1.00 19.63 7  
HETATM 4564  C C4  . SPH 9 1 . 208.466 129.969 136.872 F9 1010 ? 1.00 19.63 7  
HETATM 4565  C C5  . SPH 9 1 . 208.521 130.463 135.495 F9 1010 ? 1.00 19.63 7  
HETATM 4566  C C6  . SPH 9 1 . 207.299 130.306 134.634 F9 1010 ? 1.00 19.63 7  
HETATM 4567  C C7  . SPH 9 1 . 207.546 131.050 133.337 F9 1010 ? 1.00 19.63 7  
HETATM 4568  C C8  . SPH 9 1 . 207.640 130.101 132.163 F9 1010 ? 1.00 19.63 7  
HETATM 4569  C C9  . SPH 9 1 . 207.864 130.905 130.901 F9 1010 ? 1.00 19.63 7  
HETATM 4570  C C10 . SPH 9 1 . 207.914 130.005 129.687 F9 1010 ? 1.00 19.63 7  
HETATM 4571  C C11 . SPH 9 1 . 208.377 130.794 128.481 F9 1010 ? 1.00 19.63 7  
HETATM 4572  C C12 . SPH 9 1 . 207.840 130.184 127.205 F9 1010 ? 1.00 19.63 7  
HETATM 4573  C C13 . SPH 9 1 . 208.561 130.749 126.000 F9 1010 ? 1.00 19.63 7  
HETATM 4574  C C14 . SPH 9 1 . 208.043 130.106 124.728 F9 1010 ? 1.00 19.63 7  
HETATM 4575  C C15 . SPH 9 1 . 208.529 130.873 123.514 F9 1010 ? 1.00 19.63 7  
HETATM 4576  C C16 . SPH 9 1 . 208.404 130.028 122.260 F9 1010 ? 1.00 19.63 7  
HETATM 4577  C C17 . SPH 9 1 . 208.369 130.906 121.021 F9 1010 ? 1.00 19.63 7  
HETATM 4578  C C18 . SPH 9 1 . 208.584 130.096 119.750 F9 1010 ? 1.00 19.63 7  
HETATM 4579  C C1  . SPH A 1 . 119.450 198.194 139.972 FA 1010 ? 1.00 19.63 7  
HETATM 4580  O O1  . SPH A 1 . 118.529 198.526 140.983 FA 1010 ? 1.00 19.63 7  
HETATM 4581  C C2  . SPH A 1 . 119.615 199.369 139.014 FA 1010 ? 1.00 19.63 7  
HETATM 4582  N N2  . SPH A 1 . 120.672 200.243 139.484 FA 1010 ? 1.00 19.63 7  
HETATM 4583  C C3  . SPH A 1 . 119.939 198.898 137.603 FA 1010 ? 1.00 19.63 7  
HETATM 4584  O O3  . SPH A 1 . 118.989 197.965 137.146 FA 1010 ? 1.00 19.63 7  
HETATM 4585  C C4  . SPH A 1 . 120.007 200.068 136.675 FA 1010 ? 1.00 19.63 7  
HETATM 4586  C C5  . SPH A 1 . 119.555 199.891 135.294 FA 1010 ? 1.00 19.63 7  
HETATM 4587  C C6  . SPH A 1 . 120.142 198.760 134.494 FA 1010 ? 1.00 19.63 7  
HETATM 4588  C C7  . SPH A 1 . 119.388 198.681 133.182 FA 1010 ? 1.00 19.63 7  
HETATM 4589  C C8  . SPH A 1 . 120.272 199.045 132.011 FA 1010 ? 1.00 19.63 7  
HETATM 4590  C C9  . SPH A 1 . 119.469 198.923 130.734 FA 1010 ? 1.00 19.63 7  
HETATM 4591  C C10 . SPH A 1 . 120.325 199.227 129.525 FA 1010 ? 1.00 19.63 7  
HETATM 4592  C C11 . SPH A 1 . 119.452 199.337 128.293 FA 1010 ? 1.00 19.63 7  
HETATM 4593  C C12 . SPH A 1 . 120.238 198.988 127.049 FA 1010 ? 1.00 19.63 7  
HETATM 4594  C C13 . SPH A 1 . 119.488 199.417 125.806 FA 1010 ? 1.00 19.63 7  
HETATM 4595  C C14 . SPH A 1 . 120.298 199.099 124.566 FA 1010 ? 1.00 19.63 7  
HETATM 4596  C C15 . SPH A 1 . 119.438 199.237 123.324 FA 1010 ? 1.00 19.63 7  
HETATM 4597  C C16 . SPH A 1 . 120.303 199.356 122.083 FA 1010 ? 1.00 19.63 7  
HETATM 4598  C C17 . SPH A 1 . 119.519 198.968 120.842 FA 1010 ? 1.00 19.63 7  
HETATM 4599  C C18 . SPH A 1 . 120.234 199.393 119.567 FA 1010 ? 1.00 19.63 7  
HETATM 4600  C C1  . SPH B 1 . 199.017 128.474 139.907 FB 1010 ? 1.00 19.63 7  
HETATM 4601  O O1  . SPH B 1 . 199.583 129.184 140.982 FB 1010 ? 1.00 19.63 7  
HETATM 4602  C C2  . SPH B 1 . 200.121 127.917 139.014 FB 1010 ? 1.00 19.63 7  
HETATM 4603  N N2  . SPH B 1 . 200.514 126.602 139.481 FB 1010 ? 1.00 19.63 7  
HETATM 4604  C C3  . SPH B 1 . 199.671 127.825 137.562 FB 1010 ? 1.00 19.63 7  
HETATM 4605  O O3  . SPH B 1 . 199.183 129.062 137.100 FB 1010 ? 1.00 19.63 7  
HETATM 4606  C C4  . SPH B 1 . 200.804 127.359 136.705 FB 1010 ? 1.00 19.63 7  
HETATM 4607  C C5  . SPH B 1 . 200.907 127.881 135.340 FB 1010 ? 1.00 19.63 7  
HETATM 4608  C C6  . SPH B 1 . 199.704 127.770 134.445 FB 1010 ? 1.00 19.63 7  
HETATM 4609  C C7  . SPH B 1 . 200.002 128.535 133.171 FB 1010 ? 1.00 19.63 7  
HETATM 4610  C C8  . SPH B 1 . 200.107 127.610 131.980 FB 1010 ? 1.00 19.63 7  
HETATM 4611  C C9  . SPH B 1 . 200.381 128.435 130.742 FB 1010 ? 1.00 19.63 7  
HETATM 4612  C C10 . SPH B 1 . 200.445 127.560 129.510 FB 1010 ? 1.00 19.63 7  
HETATM 4613  C C11 . SPH B 1 . 200.956 128.365 128.334 FB 1010 ? 1.00 19.63 7  
HETATM 4614  C C12 . SPH B 1 . 200.441 127.794 127.032 FB 1010 ? 1.00 19.63 7  
HETATM 4615  C C13 . SPH B 1 . 201.205 128.368 125.859 FB 1010 ? 1.00 19.63 7  
HETATM 4616  C C14 . SPH B 1 . 200.708 127.764 124.560 FB 1010 ? 1.00 19.63 7  
HETATM 4617  C C15 . SPH B 1 . 201.243 128.545 123.376 FB 1010 ? 1.00 19.63 7  
HETATM 4618  C C16 . SPH B 1 . 201.132 127.731 122.101 FB 1010 ? 1.00 19.63 7  
HETATM 4619  C C17 . SPH B 1 . 201.149 128.635 120.881 FB 1010 ? 1.00 19.63 7  
HETATM 4620  C C18 . SPH B 1 . 201.381 127.848 119.599 FB 1010 ? 1.00 19.63 7  
HETATM 4621  C C1  . SPH C 1 . 127.477 199.197 140.318 FC 1010 ? 1.00 19.63 7  
HETATM 4622  O O1  . SPH C 1 . 126.552 199.472 141.342 FC 1010 ? 1.00 19.63 7  
HETATM 4623  C C2  . SPH C 1 . 127.565 200.383 139.365 FC 1010 ? 1.00 19.63 7  
HETATM 4624  N N2  . SPH C 1 . 128.579 201.312 139.828 FC 1010 ? 1.00 19.63 7  
HETATM 4625  C C3  . SPH C 1 . 127.897 199.939 137.947 FC 1010 ? 1.00 19.63 7  
HETATM 4626  O O3  . SPH C 1 . 126.995 198.957 137.497 FC 1010 ? 1.00 19.63 7  
HETATM 4627  C C4  . SPH C 1 . 127.889 201.116 137.026 FC 1010 ? 1.00 19.63 7  
HETATM 4628  C C5  . SPH C 1 . 127.431 200.921 135.649 FC 1010 ? 1.00 19.63 7  
HETATM 4629  C C6  . SPH C 1 . 128.069 199.829 134.836 FC 1010 ? 1.00 19.63 7  
HETATM 4630  C C7  . SPH C 1 . 127.304 199.715 133.532 FC 1010 ? 1.00 19.63 7  
HETATM 4631  C C8  . SPH C 1 . 128.152 200.134 132.353 FC 1010 ? 1.00 19.63 7  
HETATM 4632  C C9  . SPH C 1 . 127.342 199.975 131.085 FC 1010 ? 1.00 19.63 7  
HETATM 4633  C C10 . SPH C 1 . 128.164 200.332 129.868 FC 1010 ? 1.00 19.63 7  
HETATM 4634  C C11 . SPH C 1 . 127.271 200.401 128.647 FC 1010 ? 1.00 19.63 7  
HETATM 4635  C C12 . SPH C 1 . 128.059 200.103 127.391 FC 1010 ? 1.00 19.63 7  
HETATM 4636  C C13 . SPH C 1 . 127.272 200.497 126.161 FC 1010 ? 1.00 19.63 7  
HETATM 4637  C C14 . SPH C 1 . 128.082 200.229 124.908 FC 1010 ? 1.00 19.63 7  
HETATM 4638  C C15 . SPH C 1 . 127.201 200.328 123.678 FC 1010 ? 1.00 19.63 7  
HETATM 4639  C C16 . SPH C 1 . 128.042 200.501 122.428 FC 1010 ? 1.00 19.63 7  
HETATM 4640  C C17 . SPH C 1 . 127.265 200.076 121.193 FC 1010 ? 1.00 19.63 7  
HETATM 4641  C C18 . SPH C 1 . 127.939 200.547 119.913 FC 1010 ? 1.00 19.63 7  
HETATM 4642  C C1  . SPH D 1 . 124.036 196.951 140.368 FD 1010 ? 1.00 19.63 7  
HETATM 4643  O O1  . SPH D 1 . 123.114 197.282 141.379 FD 1010 ? 1.00 19.63 7  
HETATM 4644  C C2  . SPH D 1 . 124.199 198.126 139.411 FD 1010 ? 1.00 19.63 7  
HETATM 4645  N N2  . SPH D 1 . 125.257 199.000 139.881 FD 1010 ? 1.00 19.63 7  
HETATM 4646  C C3  . SPH D 1 . 124.525 197.655 137.999 FD 1010 ? 1.00 19.63 7  
HETATM 4647  O O3  . SPH D 1 . 123.575 196.722 137.543 FD 1010 ? 1.00 19.63 7  
HETATM 4648  C C4  . SPH D 1 . 124.592 198.825 137.072 FD 1010 ? 1.00 19.63 7  
HETATM 4649  C C5  . SPH D 1 . 124.140 198.647 135.690 FD 1010 ? 1.00 19.63 7  
HETATM 4650  C C6  . SPH D 1 . 124.727 197.517 134.891 FD 1010 ? 1.00 19.63 7  
HETATM 4651  C C7  . SPH D 1 . 123.972 197.438 133.579 FD 1010 ? 1.00 19.63 7  
HETATM 4652  C C8  . SPH D 1 . 124.858 197.801 132.407 FD 1010 ? 1.00 19.63 7  
HETATM 4653  C C9  . SPH D 1 . 124.056 197.680 131.131 FD 1010 ? 1.00 19.63 7  
HETATM 4654  C C10 . SPH D 1 . 124.910 197.984 129.922 FD 1010 ? 1.00 19.63 7  
HETATM 4655  C C11 . SPH D 1 . 124.037 198.094 128.690 FD 1010 ? 1.00 19.63 7  
HETATM 4656  C C12 . SPH D 1 . 124.824 197.745 127.445 FD 1010 ? 1.00 19.63 7  
HETATM 4657  C C13 . SPH D 1 . 124.073 198.175 126.203 FD 1010 ? 1.00 19.63 7  
HETATM 4658  C C14 . SPH D 1 . 124.883 197.856 124.962 FD 1010 ? 1.00 19.63 7  
HETATM 4659  C C15 . SPH D 1 . 124.024 197.995 123.721 FD 1010 ? 1.00 19.63 7  
HETATM 4660  C C16 . SPH D 1 . 124.888 198.113 122.480 FD 1010 ? 1.00 19.63 7  
HETATM 4661  C C17 . SPH D 1 . 124.104 197.725 121.238 FD 1010 ? 1.00 19.63 7  
HETATM 4662  C C18 . SPH D 1 . 124.819 198.150 119.964 FD 1010 ? 1.00 19.63 7  
HETATM 4663  C C1  . SPH E 1 . 134.417 206.297 140.235 FE 1010 ? 1.00 19.63 7  
HETATM 4664  O O1  . SPH E 1 . 133.463 206.581 141.230 FE 1010 ? 1.00 19.63 7  
HETATM 4665  C C2  . SPH E 1 . 134.495 207.455 139.246 FE 1010 ? 1.00 19.63 7  
HETATM 4666  N N2  . SPH E 1 . 135.476 208.423 139.699 FE 1010 ? 1.00 19.63 7  
HETATM 4667  C C3  . SPH E 1 . 134.868 206.974 137.850 FE 1010 ? 1.00 19.63 7  
HETATM 4668  O O3  . SPH E 1 . 133.999 205.956 137.414 FE 1010 ? 1.00 19.63 7  
HETATM 4669  C C4  . SPH E 1 . 134.850 208.121 136.892 FE 1010 ? 1.00 19.63 7  
HETATM 4670  C C5  . SPH E 1 . 134.425 207.871 135.513 FE 1010 ? 1.00 19.63 7  
HETATM 4671  C C6  . SPH E 1 . 135.106 206.770 134.748 FE 1010 ? 1.00 19.63 7  
HETATM 4672  C C7  . SPH E 1 . 134.372 206.595 133.434 FE 1010 ? 1.00 19.63 7  
HETATM 4673  C C8  . SPH E 1 . 135.235 206.998 132.259 FE 1010 ? 1.00 19.63 7  
HETATM 4674  C C9  . SPH E 1 . 134.455 206.778 130.981 FE 1010 ? 1.00 19.63 7  
HETATM 4675  C C10 . SPH E 1 . 135.294 207.117 129.770 FE 1010 ? 1.00 19.63 7  
HETATM 4676  C C11 . SPH E 1 . 134.424 207.124 128.530 FE 1010 ? 1.00 19.63 7  
HETATM 4677  C C12 . SPH E 1 . 135.246 206.807 127.300 FE 1010 ? 1.00 19.63 7  
HETATM 4678  C C13 . SPH E 1 . 134.474 207.142 126.042 FE 1010 ? 1.00 19.63 7  
HETATM 4679  C C14 . SPH E 1 . 135.318 206.855 124.815 FE 1010 ? 1.00 19.63 7  
HETATM 4680  C C15 . SPH E 1 . 134.460 206.892 123.565 FE 1010 ? 1.00 19.63 7  
HETATM 4681  C C16 . SPH E 1 . 135.322 207.046 122.327 FE 1010 ? 1.00 19.63 7  
HETATM 4682  C C17 . SPH E 1 . 134.582 206.563 121.091 FE 1010 ? 1.00 19.63 7  
HETATM 4683  C C18 . SPH E 1 . 135.271 207.009 119.810 FE 1010 ? 1.00 19.63 7  
HETATM 4684  C C1  . SPH F 1 . 135.491 201.232 140.498 FF 1010 ? 1.00 19.63 7  
HETATM 4685  O O1  . SPH F 1 . 134.537 201.516 141.494 FF 1010 ? 1.00 19.63 7  
HETATM 4686  C C2  . SPH F 1 . 135.570 202.391 139.510 FF 1010 ? 1.00 19.63 7  
HETATM 4687  N N2  . SPH F 1 . 136.551 203.358 139.963 FF 1010 ? 1.00 19.63 7  
HETATM 4688  C C3  . SPH F 1 . 135.942 201.909 138.114 FF 1010 ? 1.00 19.63 7  
HETATM 4689  O O3  . SPH F 1 . 135.073 200.891 137.677 FF 1010 ? 1.00 19.63 7  
HETATM 4690  C C4  . SPH F 1 . 135.924 203.056 137.155 FF 1010 ? 1.00 19.63 7  
HETATM 4691  C C5  . SPH F 1 . 135.499 202.806 135.777 FF 1010 ? 1.00 19.63 7  
HETATM 4692  C C6  . SPH F 1 . 136.180 201.705 135.012 FF 1010 ? 1.00 19.63 7  
HETATM 4693  C C7  . SPH F 1 . 135.446 201.531 133.698 FF 1010 ? 1.00 19.63 7  
HETATM 4694  C C8  . SPH F 1 . 136.309 201.932 132.523 FF 1010 ? 1.00 19.63 7  
HETATM 4695  C C9  . SPH F 1 . 135.529 201.714 131.245 FF 1010 ? 1.00 19.63 7  
HETATM 4696  C C10 . SPH F 1 . 136.368 202.052 130.033 FF 1010 ? 1.00 19.63 7  
HETATM 4697  C C11 . SPH F 1 . 135.499 202.060 128.793 FF 1010 ? 1.00 19.63 7  
HETATM 4698  C C12 . SPH F 1 . 136.320 201.742 127.564 FF 1010 ? 1.00 19.63 7  
HETATM 4699  C C13 . SPH F 1 . 135.549 202.077 126.306 FF 1010 ? 1.00 19.63 7  
HETATM 4700  C C14 . SPH F 1 . 136.391 201.790 125.079 FF 1010 ? 1.00 19.63 7  
HETATM 4701  C C15 . SPH F 1 . 135.534 201.827 123.829 FF 1010 ? 1.00 19.63 7  
HETATM 4702  C C16 . SPH F 1 . 136.397 201.980 122.590 FF 1010 ? 1.00 19.63 7  
HETATM 4703  C C17 . SPH F 1 . 135.656 201.499 121.355 FF 1010 ? 1.00 19.63 7  
HETATM 4704  C C18 . SPH F 1 . 136.345 201.945 120.074 FF 1010 ? 1.00 19.63 7  
HETATM 4705  C C1  . SPH G 1 . 113.735 187.783 140.364 FG 1010 ? 1.00 19.63 7  
HETATM 4706  O O1  . SPH G 1 . 112.830 188.096 141.394 FG 1010 ? 1.00 19.63 7  
HETATM 4707  C C2  . SPH G 1 . 113.880 188.972 139.422 FG 1010 ? 1.00 19.63 7  
HETATM 4708  N N2  . SPH G 1 . 114.942 189.843 139.888 FG 1010 ? 1.00 19.63 7  
HETATM 4709  C C3  . SPH G 1 . 114.184 188.524 137.998 FG 1010 ? 1.00 19.63 7  
HETATM 4710  O O3  . SPH G 1 . 113.230 187.594 137.543 FG 1010 ? 1.00 19.63 7  
HETATM 4711  C C4  . SPH G 1 . 114.232 189.708 137.088 FG 1010 ? 1.00 19.63 7  
HETATM 4712  C C5  . SPH G 1 . 113.759 189.550 135.711 FG 1010 ? 1.00 19.63 7  
HETATM 4713  C C6  . SPH G 1 . 114.338 188.434 134.885 FG 1010 ? 1.00 19.63 7  
HETATM 4714  C C7  . SPH G 1 . 113.562 188.371 133.584 FG 1010 ? 1.00 19.63 7  
HETATM 4715  C C8  . SPH G 1 . 114.427 188.756 132.405 FG 1010 ? 1.00 19.63 7  
HETATM 4716  C C9  . SPH G 1 . 113.605 188.651 131.140 FG 1010 ? 1.00 19.63 7  
HETATM 4717  C C10 . SPH G 1 . 114.439 188.976 129.922 FG 1010 ? 1.00 19.63 7  
HETATM 4718  C C11 . SPH G 1 . 113.547 189.102 128.706 FG 1010 ? 1.00 19.63 7  
HETATM 4719  C C12 . SPH G 1 . 114.313 188.774 127.444 FG 1010 ? 1.00 19.63 7  
HETATM 4720  C C13 . SPH G 1 . 113.542 189.220 126.220 FG 1010 ? 1.00 19.63 7  
HETATM 4721  C C14 . SPH G 1 . 114.333 188.922 124.962 FG 1010 ? 1.00 19.63 7  
HETATM 4722  C C15 . SPH G 1 . 113.453 189.077 123.737 FG 1010 ? 1.00 19.63 7  
HETATM 4723  C C16 . SPH G 1 . 114.297 189.218 122.484 FG 1010 ? 1.00 19.63 7  
HETATM 4724  C C17 . SPH G 1 . 113.495 188.845 121.249 FG 1010 ? 1.00 19.63 7  
HETATM 4725  C C18 . SPH G 1 . 114.187 189.292 119.970 FG 1010 ? 1.00 19.63 7  
HETATM 4726  C C1  . SPH H 1 . 192.176 121.805 139.854 FH 1010 ? 1.00 19.63 7  
HETATM 4727  O O1  . SPH H 1 . 192.742 122.514 140.930 FH 1010 ? 1.00 19.63 7  
HETATM 4728  C C2  . SPH H 1 . 193.280 121.248 138.962 FH 1010 ? 1.00 19.63 7  
HETATM 4729  N N2  . SPH H 1 . 193.672 119.932 139.428 FH 1010 ? 1.00 19.63 7  
HETATM 4730  C C3  . SPH H 1 . 192.830 121.156 137.509 FH 1010 ? 1.00 19.63 7  
HETATM 4731  O O3  . SPH H 1 . 192.342 122.393 137.048 FH 1010 ? 1.00 19.63 7  
HETATM 4732  C C4  . SPH H 1 . 193.963 120.690 136.652 FH 1010 ? 1.00 19.63 7  
HETATM 4733  C C5  . SPH H 1 . 194.066 121.211 135.288 FH 1010 ? 1.00 19.63 7  
HETATM 4734  C C6  . SPH H 1 . 192.863 121.100 134.392 FH 1010 ? 1.00 19.63 7  
HETATM 4735  C C7  . SPH H 1 . 193.161 121.866 133.119 FH 1010 ? 1.00 19.63 7  
HETATM 4736  C C8  . SPH H 1 . 193.266 120.940 131.927 FH 1010 ? 1.00 19.63 7  
HETATM 4737  C C9  . SPH H 1 . 193.540 121.765 130.689 FH 1010 ? 1.00 19.63 7  
HETATM 4738  C C10 . SPH H 1 . 193.604 120.890 129.458 FH 1010 ? 1.00 19.63 7  
HETATM 4739  C C11 . SPH H 1 . 194.115 121.695 128.281 FH 1010 ? 1.00 19.63 7  
HETATM 4740  C C12 . SPH H 1 . 193.600 121.124 126.979 FH 1010 ? 1.00 19.63 7  
HETATM 4741  C C13 . SPH H 1 . 194.364 121.698 125.806 FH 1010 ? 1.00 19.63 7  
HETATM 4742  C C14 . SPH H 1 . 193.867 121.094 124.507 FH 1010 ? 1.00 19.63 7  
HETATM 4743  C C15 . SPH H 1 . 194.402 121.876 123.323 FH 1010 ? 1.00 19.63 7  
HETATM 4744  C C16 . SPH H 1 . 194.291 121.061 122.048 FH 1010 ? 1.00 19.63 7  
HETATM 4745  C C17 . SPH H 1 . 194.308 121.965 120.828 FH 1010 ? 1.00 19.63 7  
HETATM 4746  C C18 . SPH H 1 . 194.540 121.179 119.546 FH 1010 ? 1.00 19.63 7  
HETATM 4747  C C1  . SPH I 1 . 195.903 125.121 139.893 FI 1010 ? 1.00 19.63 7  
HETATM 4748  O O1  . SPH I 1 . 196.470 125.830 140.969 FI 1010 ? 1.00 19.63 7  
HETATM 4749  C C2  . SPH I 1 . 197.007 124.564 139.001 FI 1010 ? 1.00 19.63 7  
HETATM 4750  N N2  . SPH I 1 . 197.400 123.248 139.467 FI 1010 ? 1.00 19.63 7  
HETATM 4751  C C3  . SPH I 1 . 196.558 124.471 137.548 FI 1010 ? 1.00 19.63 7  
HETATM 4752  O O3  . SPH I 1 . 196.070 125.708 137.087 FI 1010 ? 1.00 19.63 7  
HETATM 4753  C C4  . SPH I 1 . 197.690 124.005 136.691 FI 1010 ? 1.00 19.63 7  
HETATM 4754  C C5  . SPH I 1 . 197.793 124.527 135.327 FI 1010 ? 1.00 19.63 7  
HETATM 4755  C C6  . SPH I 1 . 196.591 124.416 134.431 FI 1010 ? 1.00 19.63 7  
HETATM 4756  C C7  . SPH I 1 . 196.889 125.181 133.158 FI 1010 ? 1.00 19.63 7  
HETATM 4757  C C8  . SPH I 1 . 196.994 124.256 131.966 FI 1010 ? 1.00 19.63 7  
HETATM 4758  C C9  . SPH I 1 . 197.268 125.081 130.728 FI 1010 ? 1.00 19.63 7  
HETATM 4759  C C10 . SPH I 1 . 197.331 124.206 129.497 FI 1010 ? 1.00 19.63 7  
HETATM 4760  C C11 . SPH I 1 . 197.843 125.011 128.321 FI 1010 ? 1.00 19.63 7  
HETATM 4761  C C12 . SPH I 1 . 197.327 124.440 127.018 FI 1010 ? 1.00 19.63 7  
HETATM 4762  C C13 . SPH I 1 . 198.092 125.014 125.845 FI 1010 ? 1.00 19.63 7  
HETATM 4763  C C14 . SPH I 1 . 197.595 124.410 124.546 FI 1010 ? 1.00 19.63 7  
HETATM 4764  C C15 . SPH I 1 . 198.129 125.192 123.362 FI 1010 ? 1.00 19.63 7  
HETATM 4765  C C16 . SPH I 1 . 198.019 124.377 122.087 FI 1010 ? 1.00 19.63 7  
HETATM 4766  C C17 . SPH I 1 . 198.036 125.281 120.867 FI 1010 ? 1.00 19.63 7  
HETATM 4767  C C18 . SPH I 1 . 198.267 124.494 119.585 FI 1010 ? 1.00 19.63 7  
HETATM 4768  C C1  . SPH J 1 . 122.918 201.204 140.056 FJ 1010 ? 1.00 19.63 7  
HETATM 4769  O O1  . SPH J 1 . 121.992 201.479 141.080 FJ 1010 ? 1.00 19.63 7  
HETATM 4770  C C2  . SPH J 1 . 123.005 202.391 139.104 FJ 1010 ? 1.00 19.63 7  
HETATM 4771  N N2  . SPH J 1 . 124.019 203.320 139.566 FJ 1010 ? 1.00 19.63 7  
HETATM 4772  C C3  . SPH J 1 . 123.337 201.946 137.686 FJ 1010 ? 1.00 19.63 7  
HETATM 4773  O O3  . SPH J 1 . 122.435 200.964 137.235 FJ 1010 ? 1.00 19.63 7  
HETATM 4774  C C4  . SPH J 1 . 123.329 203.124 136.764 FJ 1010 ? 1.00 19.63 7  
HETATM 4775  C C5  . SPH J 1 . 122.871 202.930 135.387 FJ 1010 ? 1.00 19.63 7  
HETATM 4776  C C6  . SPH J 1 . 123.509 201.837 134.574 FJ 1010 ? 1.00 19.63 7  
HETATM 4777  C C7  . SPH J 1 . 122.743 201.723 133.271 FJ 1010 ? 1.00 19.63 7  
HETATM 4778  C C8  . SPH J 1 . 123.593 202.141 132.091 FJ 1010 ? 1.00 19.63 7  
HETATM 4779  C C9  . SPH J 1 . 122.782 201.982 130.824 FJ 1010 ? 1.00 19.63 7  
HETATM 4780  C C10 . SPH J 1 . 123.604 202.340 129.606 FJ 1010 ? 1.00 19.63 7  
HETATM 4781  C C11 . SPH J 1 . 122.711 202.408 128.386 FJ 1010 ? 1.00 19.63 7  
HETATM 4782  C C12 . SPH J 1 . 123.500 202.110 127.129 FJ 1010 ? 1.00 19.63 7  
HETATM 4783  C C13 . SPH J 1 . 122.711 202.505 125.899 FJ 1010 ? 1.00 19.63 7  
HETATM 4784  C C14 . SPH J 1 . 123.523 202.237 124.647 FJ 1010 ? 1.00 19.63 7  
HETATM 4785  C C15 . SPH J 1 . 122.641 202.336 123.417 FJ 1010 ? 1.00 19.63 7  
HETATM 4786  C C16 . SPH J 1 . 123.482 202.507 122.166 FJ 1010 ? 1.00 19.63 7  
HETATM 4787  C C17 . SPH J 1 . 122.706 202.084 120.932 FJ 1010 ? 1.00 19.63 7  
HETATM 4788  C C18 . SPH J 1 . 123.379 202.555 119.651 FJ 1010 ? 1.00 19.63 7  
HETATM 4789  C C1  . SPH K 1 . 120.962 188.881 140.218 FK 1010 ? 1.00 19.63 7  
HETATM 4790  O O1  . SPH K 1 . 120.041 189.213 141.229 FK 1010 ? 1.00 19.63 7  
HETATM 4791  C C2  . SPH K 1 . 121.126 190.056 139.260 FK 1010 ? 1.00 19.63 7  
HETATM 4792  N N2  . SPH K 1 . 122.183 190.930 139.730 FK 1010 ? 1.00 19.63 7  
HETATM 4793  C C3  . SPH K 1 . 121.451 189.585 137.849 FK 1010 ? 1.00 19.63 7  
HETATM 4794  O O3  . SPH K 1 . 120.501 188.652 137.393 FK 1010 ? 1.00 19.63 7  
HETATM 4795  C C4  . SPH K 1 . 121.519 190.755 136.921 FK 1010 ? 1.00 19.63 7  
HETATM 4796  C C5  . SPH K 1 . 121.066 190.577 135.540 FK 1010 ? 1.00 19.63 7  
HETATM 4797  C C6  . SPH K 1 . 121.653 189.447 134.741 FK 1010 ? 1.00 19.63 7  
HETATM 4798  C C7  . SPH K 1 . 120.900 189.368 133.428 FK 1010 ? 1.00 19.63 7  
HETATM 4799  C C8  . SPH K 1 . 121.785 189.731 132.257 FK 1010 ? 1.00 19.63 7  
HETATM 4800  C C9  . SPH K 1 . 120.982 189.609 130.981 FK 1010 ? 1.00 19.63 7  
HETATM 4801  C C10 . SPH K 1 . 121.837 189.914 129.772 FK 1010 ? 1.00 19.63 7  
HETATM 4802  C C11 . SPH K 1 . 120.964 190.024 128.539 FK 1010 ? 1.00 19.63 7  
HETATM 4803  C C12 . SPH K 1 . 121.750 189.675 127.295 FK 1010 ? 1.00 19.63 7  
HETATM 4804  C C13 . SPH K 1 . 121.000 190.105 126.053 FK 1010 ? 1.00 19.63 7  
HETATM 4805  C C14 . SPH K 1 . 121.809 189.786 124.812 FK 1010 ? 1.00 19.63 7  
HETATM 4806  C C15 . SPH K 1 . 120.950 189.925 123.571 FK 1010 ? 1.00 19.63 7  
HETATM 4807  C C16 . SPH K 1 . 121.815 190.043 122.330 FK 1010 ? 1.00 19.63 7  
HETATM 4808  C C17 . SPH K 1 . 121.031 189.654 121.088 FK 1010 ? 1.00 19.63 7  
HETATM 4809  C C18 . SPH K 1 . 121.745 190.080 119.814 FK 1010 ? 1.00 19.63 7  
HETATM 4810  C C1  . SPH L 1 . 126.007 208.688 140.220 FL 1010 ? 1.00 19.63 7  
HETATM 4811  O O1  . SPH L 1 . 125.080 208.963 141.244 FL 1010 ? 1.00 19.63 7  
HETATM 4812  C C2  . SPH L 1 . 126.094 209.875 139.267 FL 1010 ? 1.00 19.63 7  
HETATM 4813  N N2  . SPH L 1 . 127.108 210.803 139.730 FL 1010 ? 1.00 19.63 7  
HETATM 4814  C C3  . SPH L 1 . 126.426 209.430 137.849 FL 1010 ? 1.00 19.63 7  
HETATM 4815  O O3  . SPH L 1 . 125.524 208.448 137.399 FL 1010 ? 1.00 19.63 7  
HETATM 4816  C C4  . SPH L 1 . 126.418 210.607 136.928 FL 1010 ? 1.00 19.63 7  
HETATM 4817  C C5  . SPH L 1 . 125.959 210.412 135.551 FL 1010 ? 1.00 19.63 7  
HETATM 4818  C C6  . SPH L 1 . 126.597 209.321 134.738 FL 1010 ? 1.00 19.63 7  
HETATM 4819  C C7  . SPH L 1 . 125.832 209.206 133.434 FL 1010 ? 1.00 19.63 7  
HETATM 4820  C C8  . SPH L 1 . 126.682 209.625 132.255 FL 1010 ? 1.00 19.63 7  
HETATM 4821  C C9  . SPH L 1 . 125.870 209.466 130.987 FL 1010 ? 1.00 19.63 7  
HETATM 4822  C C10 . SPH L 1 . 126.693 209.823 129.770 FL 1010 ? 1.00 19.63 7  
HETATM 4823  C C11 . SPH L 1 . 125.800 209.892 128.549 FL 1010 ? 1.00 19.63 7  
HETATM 4824  C C12 . SPH L 1 . 126.588 209.594 127.293 FL 1010 ? 1.00 19.63 7  
HETATM 4825  C C13 . SPH L 1 . 125.800 209.988 126.063 FL 1010 ? 1.00 19.63 7  
HETATM 4826  C C14 . SPH L 1 . 126.611 209.721 124.810 FL 1010 ? 1.00 19.63 7  
HETATM 4827  C C15 . SPH L 1 . 125.730 209.819 123.580 FL 1010 ? 1.00 19.63 7  
HETATM 4828  C C16 . SPH L 1 . 126.571 209.991 122.329 FL 1010 ? 1.00 19.63 7  
HETATM 4829  C C17 . SPH L 1 . 125.795 209.568 121.095 FL 1010 ? 1.00 19.63 7  
HETATM 4830  C C18 . SPH L 1 . 126.469 210.038 119.815 FL 1010 ? 1.00 19.63 7  
HETATM 4831  C C1  . SPH M 1 . 110.035 184.513 140.110 FM 1010 ? 1.00 19.63 7  
HETATM 4832  O O1  . SPH M 1 . 109.129 184.826 141.140 FM 1010 ? 1.00 19.63 7  
HETATM 4833  C C2  . SPH M 1 . 110.180 185.703 139.168 FM 1010 ? 1.00 19.63 7  
HETATM 4834  N N2  . SPH M 1 . 111.241 186.575 139.634 FM 1010 ? 1.00 19.63 7  
HETATM 4835  C C3  . SPH M 1 . 110.484 185.255 137.744 FM 1010 ? 1.00 19.63 7  
HETATM 4836  O O3  . SPH M 1 . 109.530 184.325 137.289 FM 1010 ? 1.00 19.63 7  
HETATM 4837  C C4  . SPH M 1 . 110.532 186.439 136.834 FM 1010 ? 1.00 19.63 7  
HETATM 4838  C C5  . SPH M 1 . 110.059 186.281 135.457 FM 1010 ? 1.00 19.63 7  
HETATM 4839  C C6  . SPH M 1 . 110.636 185.165 134.631 FM 1010 ? 1.00 19.63 7  
HETATM 4840  C C7  . SPH M 1 . 109.862 185.102 133.330 FM 1010 ? 1.00 19.63 7  
HETATM 4841  C C8  . SPH M 1 . 110.726 185.486 132.151 FM 1010 ? 1.00 19.63 7  
HETATM 4842  C C9  . SPH M 1 . 109.904 185.381 130.885 FM 1010 ? 1.00 19.63 7  
HETATM 4843  C C10 . SPH M 1 . 110.739 185.707 129.668 FM 1010 ? 1.00 19.63 7  
HETATM 4844  C C11 . SPH M 1 . 109.845 185.832 128.451 FM 1010 ? 1.00 19.63 7  
HETATM 4845  C C12 . SPH M 1 . 110.612 185.506 127.189 FM 1010 ? 1.00 19.63 7  
HETATM 4846  C C13 . SPH M 1 . 109.841 185.951 125.966 FM 1010 ? 1.00 19.63 7  
HETATM 4847  C C14 . SPH M 1 . 110.632 185.654 124.708 FM 1010 ? 1.00 19.63 7  
HETATM 4848  C C15 . SPH M 1 . 109.752 185.808 123.482 FM 1010 ? 1.00 19.63 7  
HETATM 4849  C C16 . SPH M 1 . 110.596 185.948 122.230 FM 1010 ? 1.00 19.63 7  
HETATM 4850  C C17 . SPH M 1 . 109.794 185.575 120.995 FM 1010 ? 1.00 19.63 7  
HETATM 4851  C C18 . SPH M 1 . 110.487 186.023 119.716 FM 1010 ? 1.00 19.63 7  
HETATM 4852  C C1  . SPH N 1 . 114.426 182.644 140.395 FN 1010 ? 1.00 19.63 7  
HETATM 4853  O O1  . SPH N 1 . 113.519 182.957 141.425 FN 1010 ? 1.00 19.63 7  
HETATM 4854  C C2  . SPH N 1 . 114.571 183.834 139.453 FN 1010 ? 1.00 19.63 7  
HETATM 4855  N N2  . SPH N 1 . 115.632 184.706 139.919 FN 1010 ? 1.00 19.63 7  
HETATM 4856  C C3  . SPH N 1 . 114.874 183.386 138.029 FN 1010 ? 1.00 19.63 7  
HETATM 4857  O O3  . SPH N 1 . 113.921 182.455 137.574 FN 1010 ? 1.00 19.63 7  
HETATM 4858  C C4  . SPH N 1 . 114.922 184.571 137.119 FN 1010 ? 1.00 19.63 7  
HETATM 4859  C C5  . SPH N 1 . 114.449 184.412 135.742 FN 1010 ? 1.00 19.63 7  
HETATM 4860  C C6  . SPH N 1 . 115.027 183.296 134.917 FN 1010 ? 1.00 19.63 7  
HETATM 4861  C C7  . SPH N 1 . 114.252 183.233 133.615 FN 1010 ? 1.00 19.63 7  
HETATM 4862  C C8  . SPH N 1 . 115.117 183.617 132.436 FN 1010 ? 1.00 19.63 7  
HETATM 4863  C C9  . SPH N 1 . 114.295 183.512 131.171 FN 1010 ? 1.00 19.63 7  
HETATM 4864  C C10 . SPH N 1 . 115.129 183.839 129.953 FN 1010 ? 1.00 19.63 7  
HETATM 4865  C C11 . SPH N 1 . 114.236 183.963 128.737 FN 1010 ? 1.00 19.63 7  
HETATM 4866  C C12 . SPH N 1 . 115.003 183.637 127.475 FN 1010 ? 1.00 19.63 7  
HETATM 4867  C C13 . SPH N 1 . 114.231 184.082 126.251 FN 1010 ? 1.00 19.63 7  
HETATM 4868  C C14 . SPH N 1 . 115.023 183.785 124.993 FN 1010 ? 1.00 19.63 7  
HETATM 4869  C C15 . SPH N 1 . 114.143 183.939 123.768 FN 1010 ? 1.00 19.63 7  
HETATM 4870  C C16 . SPH N 1 . 114.987 184.079 122.515 FN 1010 ? 1.00 19.63 7  
HETATM 4871  C C17 . SPH N 1 . 114.184 183.707 121.280 FN 1010 ? 1.00 19.63 7  
HETATM 4872  C C18 . SPH N 1 . 114.878 184.154 120.001 FN 1010 ? 1.00 19.63 7  
HETATM 4873  C C1  . SPH O 1 . 120.327 193.692 140.104 FO 1010 ? 1.00 19.63 7  
HETATM 4874  O O1  . SPH O 1 . 119.406 194.024 141.115 FO 1010 ? 1.00 19.63 7  
HETATM 4875  C C2  . SPH O 1 . 120.492 194.867 139.147 FO 1010 ? 1.00 19.63 7  
HETATM 4876  N N2  . SPH O 1 . 121.548 195.741 139.617 FO 1010 ? 1.00 19.63 7  
HETATM 4877  C C3  . SPH O 1 . 120.816 194.395 137.735 FO 1010 ? 1.00 19.63 7  
HETATM 4878  O O3  . SPH O 1 . 119.866 193.462 137.279 FO 1010 ? 1.00 19.63 7  
HETATM 4879  C C4  . SPH O 1 . 120.883 195.566 136.808 FO 1010 ? 1.00 19.63 7  
HETATM 4880  C C5  . SPH O 1 . 120.432 195.389 135.426 FO 1010 ? 1.00 19.63 7  
HETATM 4881  C C6  . SPH O 1 . 121.018 194.258 134.627 FO 1010 ? 1.00 19.63 7  
HETATM 4882  C C7  . SPH O 1 . 120.265 194.178 133.315 FO 1010 ? 1.00 19.63 7  
HETATM 4883  C C8  . SPH O 1 . 121.149 194.542 132.143 FO 1010 ? 1.00 19.63 7  
HETATM 4884  C C9  . SPH O 1 . 120.346 194.420 130.867 FO 1010 ? 1.00 19.63 7  
HETATM 4885  C C10 . SPH O 1 . 121.202 194.725 129.658 FO 1010 ? 1.00 19.63 7  
HETATM 4886  C C11 . SPH O 1 . 120.329 194.835 128.426 FO 1010 ? 1.00 19.63 7  
HETATM 4887  C C12 . SPH O 1 . 121.114 194.486 127.181 FO 1010 ? 1.00 19.63 7  
HETATM 4888  C C13 . SPH O 1 . 120.364 194.915 125.939 FO 1010 ? 1.00 19.63 7  
HETATM 4889  C C14 . SPH O 1 . 121.174 194.596 124.698 FO 1010 ? 1.00 19.63 7  
HETATM 4890  C C15 . SPH O 1 . 120.314 194.735 123.457 FO 1010 ? 1.00 19.63 7  
HETATM 4891  C C16 . SPH O 1 . 121.179 194.854 122.216 FO 1010 ? 1.00 19.63 7  
HETATM 4892  C C17 . SPH O 1 . 120.396 194.465 120.974 FO 1010 ? 1.00 19.63 7  
HETATM 4893  C C18 . SPH O 1 . 121.111 194.890 119.700 FO 1010 ? 1.00 19.63 7  
HETATM 4894  C C1  . SPH P 1 . 122.201 205.578 140.009 FP 1010 ? 1.00 19.63 7  
HETATM 4895  O O1  . SPH P 1 . 121.275 205.853 141.033 FP 1010 ? 1.00 19.63 7  
HETATM 4896  C C2  . SPH P 1 . 122.288 206.766 139.057 FP 1010 ? 1.00 19.63 7  
HETATM 4897  N N2  . SPH P 1 . 123.301 207.694 139.519 FP 1010 ? 1.00 19.63 7  
HETATM 4898  C C3  . SPH P 1 . 122.621 206.321 137.639 FP 1010 ? 1.00 19.63 7  
HETATM 4899  O O3  . SPH P 1 . 121.718 205.339 137.188 FP 1010 ? 1.00 19.63 7  
HETATM 4900  C C4  . SPH P 1 . 122.612 207.498 136.718 FP 1010 ? 1.00 19.63 7  
HETATM 4901  C C5  . SPH P 1 . 122.154 207.303 135.341 FP 1010 ? 1.00 19.63 7  
HETATM 4902  C C6  . SPH P 1 . 122.791 206.211 134.527 FP 1010 ? 1.00 19.63 7  
HETATM 4903  C C7  . SPH P 1 . 122.027 206.098 133.224 FP 1010 ? 1.00 19.63 7  
HETATM 4904  C C8  . SPH P 1 . 122.876 206.515 132.044 FP 1010 ? 1.00 19.63 7  
HETATM 4905  C C9  . SPH P 1 . 122.065 206.357 130.777 FP 1010 ? 1.00 19.63 7  
HETATM 4906  C C10 . SPH P 1 . 122.887 206.714 129.560 FP 1010 ? 1.00 19.63 7  
HETATM 4907  C C11 . SPH P 1 . 121.994 206.782 128.339 FP 1010 ? 1.00 19.63 7  
HETATM 4908  C C12 . SPH P 1 . 122.782 206.485 127.083 FP 1010 ? 1.00 19.63 7  
HETATM 4909  C C13 . SPH P 1 . 121.994 206.880 125.852 FP 1010 ? 1.00 19.63 7  
HETATM 4910  C C14 . SPH P 1 . 122.805 206.611 124.600 FP 1010 ? 1.00 19.63 7  
HETATM 4911  C C15 . SPH P 1 . 121.924 206.710 123.370 FP 1010 ? 1.00 19.63 7  
HETATM 4912  C C16 . SPH P 1 . 122.765 206.882 122.119 FP 1010 ? 1.00 19.63 7  
HETATM 4913  C C17 . SPH P 1 . 121.988 206.458 120.885 FP 1010 ? 1.00 19.63 7  
HETATM 4914  C C18 . SPH P 1 . 122.662 206.929 119.605 FP 1010 ? 1.00 19.63 7  
HETATM 4915  C C1  . SPH Q 1 . 110.690 179.704 140.140 FQ 1010 ? 1.00 19.63 7  
HETATM 4916  O O1  . SPH Q 1 . 109.783 180.017 141.171 FQ 1010 ? 1.00 19.63 7  
HETATM 4917  C C2  . SPH Q 1 . 110.834 180.894 139.198 FQ 1010 ? 1.00 19.63 7  
HETATM 4918  N N2  . SPH Q 1 . 111.895 181.765 139.664 FQ 1010 ? 1.00 19.63 7  
HETATM 4919  C C3  . SPH Q 1 . 111.137 180.445 137.775 FQ 1010 ? 1.00 19.63 7  
HETATM 4920  O O3  . SPH Q 1 . 110.183 179.515 137.320 FQ 1010 ? 1.00 19.63 7  
HETATM 4921  C C4  . SPH Q 1 . 111.185 181.630 136.864 FQ 1010 ? 1.00 19.63 7  
HETATM 4922  C C5  . SPH Q 1 . 110.712 181.471 135.488 FQ 1010 ? 1.00 19.63 7  
HETATM 4923  C C6  . SPH Q 1 . 111.290 180.356 134.662 FQ 1010 ? 1.00 19.63 7  
HETATM 4924  C C7  . SPH Q 1 . 110.515 180.292 133.361 FQ 1010 ? 1.00 19.63 7  
HETATM 4925  C C8  . SPH Q 1 . 111.381 180.677 132.181 FQ 1010 ? 1.00 19.63 7  
HETATM 4926  C C9  . SPH Q 1 . 110.558 180.572 130.916 FQ 1010 ? 1.00 19.63 7  
HETATM 4927  C C10 . SPH Q 1 . 111.392 180.897 129.698 FQ 1010 ? 1.00 19.63 7  
HETATM 4928  C C11 . SPH Q 1 . 110.500 181.023 128.482 FQ 1010 ? 1.00 19.63 7  
HETATM 4929  C C12 . SPH Q 1 . 111.267 180.697 127.220 FQ 1010 ? 1.00 19.63 7  
HETATM 4930  C C13 . SPH Q 1 . 110.495 181.141 125.997 FQ 1010 ? 1.00 19.63 7  
HETATM 4931  C C14 . SPH Q 1 . 111.286 180.844 124.738 FQ 1010 ? 1.00 19.63 7  
HETATM 4932  C C15 . SPH Q 1 . 110.406 180.999 123.513 FQ 1010 ? 1.00 19.63 7  
HETATM 4933  C C16 . SPH Q 1 . 111.250 181.139 122.260 FQ 1010 ? 1.00 19.63 7  
HETATM 4934  C C17 . SPH Q 1 . 110.448 180.766 121.026 FQ 1010 ? 1.00 19.63 7  
HETATM 4935  C C18 . SPH Q 1 . 111.140 181.214 119.747 FQ 1010 ? 1.00 19.63 7  
HETATM 4936  C C1  . SPH R 1 . 130.981 202.747 140.037 FR 1010 ? 1.00 19.63 7  
HETATM 4937  O O1  . SPH R 1 . 130.028 203.032 141.032 FR 1010 ? 1.00 19.63 7  
HETATM 4938  C C2  . SPH R 1 . 131.059 203.905 139.048 FR 1010 ? 1.00 19.63 7  
HETATM 4939  N N2  . SPH R 1 . 132.039 204.873 139.501 FR 1010 ? 1.00 19.63 7  
HETATM 4940  C C3  . SPH R 1 . 131.432 203.424 137.652 FR 1010 ? 1.00 19.63 7  
HETATM 4941  O O3  . SPH R 1 . 130.563 202.406 137.216 FR 1010 ? 1.00 19.63 7  
HETATM 4942  C C4  . SPH R 1 . 131.414 204.571 136.694 FR 1010 ? 1.00 19.63 7  
HETATM 4943  C C5  . SPH R 1 . 130.989 204.321 135.315 FR 1010 ? 1.00 19.63 7  
HETATM 4944  C C6  . SPH R 1 . 131.670 203.220 134.550 FR 1010 ? 1.00 19.63 7  
HETATM 4945  C C7  . SPH R 1 . 130.935 203.045 133.236 FR 1010 ? 1.00 19.63 7  
HETATM 4946  C C8  . SPH R 1 . 131.799 203.448 132.061 FR 1010 ? 1.00 19.63 7  
HETATM 4947  C C9  . SPH R 1 . 131.019 203.229 130.783 FR 1010 ? 1.00 19.63 7  
HETATM 4948  C C10 . SPH R 1 . 131.857 203.568 129.572 FR 1010 ? 1.00 19.63 7  
HETATM 4949  C C11 . SPH R 1 . 130.989 203.575 128.332 FR 1010 ? 1.00 19.63 7  
HETATM 4950  C C12 . SPH R 1 . 131.810 203.257 127.102 FR 1010 ? 1.00 19.63 7  
HETATM 4951  C C13 . SPH R 1 . 131.038 203.592 125.844 FR 1010 ? 1.00 19.63 7  
HETATM 4952  C C14 . SPH R 1 . 131.881 203.305 124.617 FR 1010 ? 1.00 19.63 7  
HETATM 4953  C C15 . SPH R 1 . 131.024 203.342 123.367 FR 1010 ? 1.00 19.63 7  
HETATM 4954  C C16 . SPH R 1 . 131.886 203.496 122.129 FR 1010 ? 1.00 19.63 7  
HETATM 4955  C C17 . SPH R 1 . 131.146 203.013 120.894 FR 1010 ? 1.00 19.63 7  
HETATM 4956  C C18 . SPH R 1 . 131.836 203.460 119.613 FR 1010 ? 1.00 19.63 7  
HETATM 4957  C C1  . SPH S 1 . 109.141 189.014 140.060 FS 1010 ? 1.00 19.63 7  
HETATM 4958  O O1  . SPH S 1 . 108.234 189.327 141.090 FS 1010 ? 1.00 19.63 7  
HETATM 4959  C C2  . SPH S 1 . 109.286 190.204 139.117 FS 1010 ? 1.00 19.63 7  
HETATM 4960  N N2  . SPH S 1 . 110.346 191.075 139.584 FS 1010 ? 1.00 19.63 7  
HETATM 4961  C C3  . SPH S 1 . 109.588 189.755 137.694 FS 1010 ? 1.00 19.63 7  
HETATM 4962  O O3  . SPH S 1 . 108.635 188.825 137.239 FS 1010 ? 1.00 19.63 7  
HETATM 4963  C C4  . SPH S 1 . 109.637 190.939 136.783 FS 1010 ? 1.00 19.63 7  
HETATM 4964  C C5  . SPH S 1 . 109.164 190.781 135.407 FS 1010 ? 1.00 19.63 7  
HETATM 4965  C C6  . SPH S 1 . 109.742 189.666 134.581 FS 1010 ? 1.00 19.63 7  
HETATM 4966  C C7  . SPH S 1 . 108.968 189.602 133.280 FS 1010 ? 1.00 19.63 7  
HETATM 4967  C C8  . SPH S 1 . 109.832 189.987 132.100 FS 1010 ? 1.00 19.63 7  
HETATM 4968  C C9  . SPH S 1 . 109.010 189.882 130.835 FS 1010 ? 1.00 19.63 7  
HETATM 4969  C C10 . SPH S 1 . 109.844 190.207 129.617 FS 1010 ? 1.00 19.63 7  
HETATM 4970  C C11 . SPH S 1 . 108.951 190.333 128.401 FS 1010 ? 1.00 19.63 7  
HETATM 4971  C C12 . SPH S 1 . 109.718 190.007 127.139 FS 1010 ? 1.00 19.63 7  
HETATM 4972  C C13 . SPH S 1 . 108.946 190.452 125.916 FS 1010 ? 1.00 19.63 7  
HETATM 4973  C C14 . SPH S 1 . 109.738 190.155 124.657 FS 1010 ? 1.00 19.63 7
[truncated: 618,563 more chars]
