# Supplementary material for: Unveiling Liquid-Crystalline Lipids in the Urothelial Membrane through Cryo-EM
Source: bioRxiv. 2023 Aug 6:2023.05.29.542358. Originally published 2023 May 29. Preprint. [Version 2] doi: 10.1101/2023.05.29.542358 (PMC10312457; doi:10.1101/2023.05.29.542358)
Supplement: Supplement 2 [file media-3.zip › Supplementary_Data1/Alphafold_prediction.pdb]

HELIX    1   1 ALA A    2  GLY A    8  1                                   7
HELIX    2   2 PRO A   13  THR A   41  1                                  29
HELIX    3   3 TYR A   48  SER A   54  1                                   7
HELIX    4   4 ASP A   57  CYS A   86  1                                  30
HELIX    5   5 ARG A   89  VAL A  121  1                                  33
HELIX    6   6 SER A  125  PHE A  134  1                                  10
HELIX    7   7 ASP A  140  GLU A  155  1                                  16
HELIX    8   8 PRO A  164  ASN A  169  1                                   6
HELIX    9   9 ALA A  173  SER A  177  1                                   5
HELIX   10  10 GLU A  201  ARG A  205  1                                   5
HELIX   11  11 CYS A  217  THR A  256  1                                  40
HELIX   12  12 LEU B   10  LEU B   12  1                                   3
HELIX   13  13 LEU B   14  LEU B   20  1                                   7
HELIX   14  14 CYS B   51  LEU B   53  1                                   3
HELIX   15  15 ALA B  143  ALA B  145  1                                   3
HELIX   16  16 GLY B  154  ARG B  183  1                                  30
HELIX   17  17 PRO C    2  CYS C   12  1                                  11
HELIX   18  18 LEU C  116  ARG C  120  1                                   5
HELIX   19  19 ALA C  125  TYR C  132  1                                   8
HELIX   20  20 TYR C  194  ALA C  196  1                                   3
HELIX   21  21 GLY C  206  MET C  237  1                                  32
HELIX   22  22 ALA D    2  VAL D   37  1                                  36
HELIX   23  23 TYR D   44  THR D   50  1                                   7
HELIX   24  24 ASP D   54  MET D   81  1                                  28
HELIX   25  25 ARG D   85  PHE D  115  1                                  31
HELIX   26  26 PRO D  118  ARG D  128  1                                  11
HELIX   27  27 ASN D  137  GLN D  156  1                                  20
HELIX   28  28 PRO D  165  LYS D  170  1                                   6
HELIX   29  29 ALA D  174  GLU D  178  1                                   5
HELIX   30  30 ARG D  188  CYS D  190  1                                   3
HELIX   31  31 LEU D  202  LYS D  206  1                                   5
HELIX   32  32 TYR D  219  ARG D  257  1                                  39
SHEET    1   1 1 LEU B  44  ALA B  47  0
SHEET    2   2 1 ASN B  57  ARG B  64  0
SHEET    3   3 1 VAL B  70  MET B  76  0
SHEET    4   4 1 ALA B 103  VAL B 106  0
SHEET    5   5 1 LYS B 114  LYS B 123  0
SHEET    6   6 1 SER B 126  SER B 129  0
SHEET    7   7 1 ILE B 133  SER B 136  0
SHEET    8   8 1 VAL C  40  GLU C  43  0
SHEET    9   9 1 TYR C  59  VAL C  67  0
SHEET   10  10 1 TYR C 100  ASP C 106  0
SHEET   11  11 1 LEU C 133  VAL C 136  0
SHEET   12  12 1 TYR C 162  ASN C 170  0
SHEET   13  13 1 LEU C 175  GLN C 179  0
ATOM    130  N   GLY A  11     111.968  76.223  91.410  1.00 57.25           N
ATOM    131  H   GLY A  11     111.394  75.559  90.910  1.00 57.25           H
ATOM    132  CA  GLY A  11     111.560  76.588  92.763  1.00 57.25           C
ATOM    133  HA2 GLY A  11     110.857  75.840  93.129  1.00 57.25           H
ATOM    134  HA3 GLY A  11     112.436  76.572  93.413  1.00 57.25           H
ATOM    135  C   GLY A  11     110.925  77.980  92.846  1.00 57.25           C
ATOM    136  O   GLY A  11     111.508  78.972  92.400  1.00 57.25           O
ATOM    137  N   SER A  12     109.743  78.065  93.467  1.00 73.44           N
ATOM    138  H   SER A  12     109.321  77.211  93.805  1.00 73.44           H
ATOM    139  CA  SER A  12     109.037  79.336  93.682  1.00 73.44           C
ATOM    140  HA  SER A  12     108.796  79.745  92.702  1.00 73.44           H
ATOM    141  C   SER A  12     109.915  80.330  94.464  1.00 73.44           C
ATOM    142  CB  SER A  12     107.720  79.103  94.430  1.00 73.44           C
ATOM    143  HB2 SER A  12     107.023  78.587  93.770  1.00 73.44           H
ATOM    144  HB3 SER A  12     107.909  78.475  95.301  1.00 73.44           H
ATOM    145  O   SER A  12     110.425  79.977  95.533  1.00 73.44           O
ATOM    146  OG  SER A  12     107.152  80.330  94.858  1.00 73.44           O
ATOM    147  HG  SER A  12     106.228  80.172  95.067  1.00 73.44           H
ATOM    148  N   PRO A  13     110.070  81.589  94.004  1.00 82.05           N
ATOM    149  CA  PRO A  13     110.872  82.585  94.713  1.00 82.05           C
ATOM    150  HA  PRO A  13     111.887  82.211  94.849  1.00 82.05           H
ATOM    151  C   PRO A  13     110.302  82.915  96.102  1.00 82.05           C
ATOM    152  CB  PRO A  13     110.904  83.809  93.791  1.00 82.05           C
ATOM    153  HB2 PRO A  13     110.937  84.746  94.347  1.00 82.05           H
ATOM    154  HB3 PRO A  13     111.763  83.736  93.124  1.00 82.05           H
ATOM    155  O   PRO A  13     111.067  83.248  97.003  1.00 82.05           O
ATOM    156  CG  PRO A  13     109.620  83.683  92.972  1.00 82.05           C
ATOM    157  HG2 PRO A  13     108.780  84.082  93.541  1.00 82.05           H
ATOM    158  HG3 PRO A  13     109.702  84.182  92.006  1.00 82.05           H
ATOM    159  CD  PRO A  13     109.461  82.172  92.814  1.00 82.05           C
ATOM    160  HD2 PRO A  13     108.405  81.918  92.738  1.00 82.05           H
ATOM    161  HD3 PRO A  13     109.999  81.831  91.929  1.00 82.05           H
ATOM    162  N   VAL A  14     108.989  82.748  96.304  1.00 86.51           N
ATOM    163  H   VAL A  14     108.424  82.430  95.530  1.00 86.51           H
ATOM    164  CA  VAL A  14     108.332  82.921  97.611  1.00 86.51           C
ATOM    165  HA  VAL A  14     108.631  83.883  98.030  1.00 86.51           H
ATOM    166  C   VAL A  14     108.777  81.838  98.598  1.00 86.51           C
ATOM    167  CB  VAL A  14     106.795  82.916  97.464  1.00 86.51           C
ATOM    168  HB  VAL A  14     106.476  81.937  97.107  1.00 86.51           H
ATOM    169  O   VAL A  14     109.060  82.140  99.753  1.00 86.51           O
ATOM    170  CG1 VAL A  14     106.091  83.196  98.797  1.00 86.51           C
ATOM    171 HG11 VAL A  14     106.314  82.412  99.520  1.00 86.51           H
ATOM    172 HG12 VAL A  14     106.419  84.154  99.201  1.00 86.51           H
ATOM    173 HG13 VAL A  14     105.012  83.222  98.652  1.00 86.51           H
ATOM    174  CG2 VAL A  14     106.321  83.973  96.456  1.00 86.51           C
ATOM    175 HG21 VAL A  14     106.667  84.961  96.761  1.00 86.51           H
ATOM    176 HG22 VAL A  14     106.698  83.751  95.458  1.00 86.51           H
ATOM    177 HG23 VAL A  14     105.232  83.979  96.411  1.00 86.51           H
ATOM    178  N   VAL A  15     108.912  80.587  98.139  1.00 90.79           N
ATOM    179  H   VAL A  15     108.741  80.418  97.158  1.00 90.79           H
ATOM    180  CA  VAL A  15     109.390  79.464  98.968  1.00 90.79           C
ATOM    181  HA  VAL A  15     108.819  79.440  99.895  1.00 90.79           H
ATOM    182  C   VAL A  15     110.855  79.667  99.358  1.00 90.79           C
ATOM    183  CB  VAL A  15     109.179  78.120  98.243  1.00 90.79           C
ATOM    184  HB  VAL A  15     109.653  78.159  97.262  1.00 90.79           H
ATOM    185  O   VAL A  15     111.204  79.491 100.521  1.00 90.79           O
ATOM    186  CG1 VAL A  15     109.765  76.927  99.006  1.00 90.79           C
ATOM    187 HG11 VAL A  15     109.366  76.900 100.020  1.00 90.79           H
ATOM    188 HG12 VAL A  15     109.512  75.996  98.499  1.00 90.79           H
ATOM    189 HG13 VAL A  15     110.851  77.003  99.056  1.00 90.79           H
ATOM    190  CG2 VAL A  15     107.681  77.851  98.049  1.00 90.79           C
ATOM    191 HG21 VAL A  15     107.196  77.723  99.016  1.00 90.79           H
ATOM    192 HG22 VAL A  15     107.550  76.942  97.460  1.00 90.79           H
ATOM    193 HG23 VAL A  15     107.202  78.676  97.522  1.00 90.79           H
ATOM    194  N   VAL A  16     111.699  80.121  98.424  1.00 90.16           N
ATOM    195  H   VAL A  16     111.355  80.238  97.482  1.00 90.16           H
ATOM    196  CA  VAL A  16     113.098  80.475  98.730  1.00 90.16           C
ATOM    197  HA  VAL A  16     113.573  79.614  99.200  1.00 90.16           H
ATOM    198  C   VAL A  16     113.165  81.626  99.743  1.00 90.16           C
ATOM    199  CB  VAL A  16     113.888  80.811  97.448  1.00 90.16           C
ATOM    200  HB  VAL A  16     113.415  81.651  96.940  1.00 90.16           H
ATOM    201  O   VAL A  16     113.935  81.544 100.695  1.00 90.16           O
ATOM    202  CG1 VAL A  16     115.349  81.181  97.746  1.00 90.16           C
ATOM    203 HG11 VAL A  16     115.831  80.375  98.300  1.00 90.16           H
ATOM    204 HG12 VAL A  16     115.894  81.346  96.817  1.00 90.16           H
ATOM    205 HG13 VAL A  16     115.396  82.094  98.338  1.00 90.16           H
ATOM    206  CG2 VAL A  16     113.919  79.615  96.486  1.00 90.16           C
ATOM    207 HG21 VAL A  16     114.479  79.870  95.586  1.00 90.16           H
ATOM    208 HG22 VAL A  16     112.908  79.332  96.193  1.00 90.16           H
ATOM    209 HG23 VAL A  16     114.397  78.767  96.978  1.00 90.16           H
ATOM    210  N   GLY A  17     112.334  82.663  99.591  1.00 89.23           N
ATOM    211  H   GLY A  17     111.735  82.691  98.780  1.00 89.23           H
ATOM    212  CA  GLY A  17     112.249  83.774 100.546  1.00 89.23           C
ATOM    213  HA2 GLY A  17     113.217  84.270 100.615  1.00 89.23           H
ATOM    214  HA3 GLY A  17     111.511  84.492 100.187  1.00 89.23           H
ATOM    215  C   GLY A  17     111.834  83.328 101.953  1.00 89.23           C
ATOM    216  O   GLY A  17     112.504  83.673 102.925  1.00 89.23           O
ATOM    217  N   LEU A  18     110.788  82.500 102.059  1.00 91.36           N
ATOM    218  H   LEU A  18     110.278  82.265 101.219  1.00 91.36           H
ATOM    219  CA  LEU A  18     110.334  81.910 103.324  1.00 91.36           C
ATOM    220  HA  LEU A  18     110.103  82.710 104.026  1.00 91.36           H
ATOM    221  C   LEU A  18     111.418  81.051 103.988  1.00 91.36           C
ATOM    222  CB  LEU A  18     109.070  81.065 103.071  1.00 91.36           C
ATOM    223  HB2 LEU A  18     108.922  80.385 103.910  1.00 91.36           H
ATOM    224  HB3 LEU A  18     109.232  80.454 102.184  1.00 91.36           H
ATOM    225  O   LEU A  18     111.604  81.145 105.197  1.00 91.36           O
ATOM    226  CG  LEU A  18     107.785  81.894 102.895  1.00 91.36           C
ATOM    227  HG  LEU A  18     107.965  82.715 102.201  1.00 91.36           H
ATOM    228  CD1 LEU A  18     106.676  81.009 102.322  1.00 91.36           C
ATOM    229 HD11 LEU A  18     106.473  80.179 102.999  1.00 91.36           H
ATOM    230 HD12 LEU A  18     105.768  81.598 102.191  1.00 91.36           H
ATOM    231 HD13 LEU A  18     106.985  80.620 101.353  1.00 91.36           H
ATOM    232  CD2 LEU A  18     107.293  82.465 104.228  1.00 91.36           C
ATOM    233 HD21 LEU A  18     108.032  83.148 104.643  1.00 91.36           H
ATOM    234 HD22 LEU A  18     107.113  81.659 104.940  1.00 91.36           H
ATOM    235 HD23 LEU A  18     106.366  83.017 104.072  1.00 91.36           H
ATOM    236  N   LEU A  19     112.167  80.259 103.215  1.00 93.88           N
ATOM    237  H   LEU A  19     111.944  80.192 102.233  1.00 93.88           H
ATOM    238  CA  LEU A  19     113.273  79.456 103.745  1.00 93.88           C
ATOM    239  HA  LEU A  19     112.916  78.912 104.619  1.00 93.88           H
ATOM    240  C   LEU A  19     114.438  80.308 104.248  1.00 93.88           C
ATOM    241  CB  LEU A  19     113.754  78.462 102.674  1.00 93.88           C
ATOM    242  HB2 LEU A  19     114.723  78.062 102.975  1.00 93.88           H
ATOM    243  HB3 LEU A  19     113.890  78.990 101.731  1.00 93.88           H
ATOM    244  O   LEU A  19     115.018  79.978 105.281  1.00 93.88           O
ATOM    245  CG  LEU A  19     112.792  77.283 102.466  1.00 93.88           C
ATOM    246  HG  LEU A  19     111.797  77.652 102.219  1.00 93.88           H
ATOM    247  CD1 LEU A  19     113.288  76.410 101.313  1.00 93.88           C
ATOM    248 HD11 LEU A  19     114.272  76.003 101.544  1.00 93.88           H
ATOM    249 HD12 LEU A  19     113.341  77.002 100.401  1.00 93.88           H
ATOM    250 HD13 LEU A  19     112.586  75.591 101.155  1.00 93.88           H
ATOM    251  CD2 LEU A  19     112.697  76.416 103.720  1.00 93.88           C
ATOM    252 HD21 LEU A  19     112.170  76.943 104.517  1.00 93.88           H
ATOM    253 HD22 LEU A  19     112.117  75.521 103.495  1.00 93.88           H
ATOM    254 HD23 LEU A  19     113.690  76.129 104.064  1.00 93.88           H
ATOM    255  N   VAL A  20     114.770  81.403 103.559  1.00 89.30           N
ATOM    256  H   VAL A  20     114.271  81.600 102.704  1.00 89.30           H
ATOM    257  CA  VAL A  20     115.823  82.330 103.996  1.00 89.30           C
ATOM    258  HA  VAL A  20     116.711  81.749 104.244  1.00 89.30           H
ATOM    259  C   VAL A  20     115.413  83.050 105.285  1.00 89.30           C
ATOM    260  CB  VAL A  20     116.204  83.303 102.861  1.00 89.30           C
ATOM    261  HB  VAL A  20     115.297  83.740 102.441  1.00 89.30           H
ATOM    262  O   VAL A  20     116.165  83.008 106.253  1.00 89.30           O
ATOM    263  CG1 VAL A  20     117.112  84.444 103.334  1.00 89.30           C
ATOM    264 HG11 VAL A  20     117.974  84.043 103.868  1.00 89.30           H
ATOM    265 HG12 VAL A  20     116.560  85.108 103.998  1.00 89.30           H
ATOM    266 HG13 VAL A  20     117.454  85.030 102.480  1.00 89.30           H
ATOM    267  CG2 VAL A  20     116.952  82.552 101.748  1.00 89.30           C
ATOM    268 HG21 VAL A  20     116.349  81.722 101.378  1.00 89.30           H
ATOM    269 HG22 VAL A  20     117.153  83.229 100.918  1.00 89.30           H
ATOM    270 HG23 VAL A  20     117.891  82.151 102.127  1.00 89.30           H
ATOM    271  N   VAL A  21     114.212  83.638 105.346  1.00 88.46           N
ATOM    272  H   VAL A  21     113.620  83.612 104.528  1.00 88.46           H
ATOM    273  CA  VAL A  21     113.713  84.322 106.558  1.00 88.46           C
ATOM    274  HA  VAL A  21     114.453  85.055 106.877  1.00 88.46           H
ATOM    275  C   VAL A  21     113.539  83.341 107.721  1.00 88.46           C
ATOM    276  CB  VAL A  21     112.397  85.071 106.261  1.00 88.46           C
ATOM    277  HB  VAL A  21     111.680  84.377 105.825  1.00 88.46           H
ATOM    278  O   VAL A  21     113.969  83.628 108.837  1.00 88.46           O
ATOM    279  CG1 VAL A  21     111.769  85.690 107.518  1.00 88.46           C
ATOM    280 HG11 VAL A  21     112.490  86.335 108.020  1.00 88.46           H
ATOM    281 HG12 VAL A  21     111.451  84.909 108.209  1.00 88.46           H
ATOM    282 HG13 VAL A  21     110.891  86.276 107.248  1.00 88.46           H
ATOM    283  CG2 VAL A  21     112.642  86.215 105.266  1.00 88.46           C
ATOM    284 HG21 VAL A  21     113.341  86.936 105.692  1.00 88.46           H
ATOM    285 HG22 VAL A  21     113.053  85.829 104.333  1.00 88.46           H
ATOM    286 HG23 VAL A  21     111.701  86.718 105.043  1.00 88.46           H
ATOM    287  N   GLY A  22     112.980  82.157 107.454  1.00 93.75           N
ATOM    288  H   GLY A  22     112.633  81.986 106.521  1.00 93.75           H
ATOM    289  CA  GLY A  22     112.814  81.091 108.437  1.00 93.75           C
ATOM    290  HA2 GLY A  22     112.393  80.218 107.939  1.00 93.75           H
ATOM    291  HA3 GLY A  22     112.128  81.415 109.220  1.00 93.75           H
ATOM    292  C   GLY A  22     114.133  80.684 109.085  1.00 93.75           C
ATOM    293  O   GLY A  22     114.222  80.654 110.311  1.00 93.75           O
ATOM    294  N   ASN A  23     115.173  80.453 108.276  1.00 94.24           N
ATOM    295  H   ASN A  23     115.039  80.528 107.277  1.00 94.24           H
ATOM    296  CA  ASN A  23     116.506  80.118 108.775  1.00 94.24           C
ATOM    297  HA  ASN A  23     116.406  79.354 109.547  1.00 94.24           H
ATOM    298  C   ASN A  23     117.210  81.289 109.469  1.00 94.24           C
ATOM    299  CB  ASN A  23     117.359  79.524 107.650  1.00 94.24           C
ATOM    300  HB2 ASN A  23     117.231  80.083 106.723  1.00 94.24           H
ATOM    301  HB3 ASN A  23     118.406  79.581 107.946  1.00 94.24           H
ATOM    302  O   ASN A  23     117.895  81.048 110.453  1.00 94.24           O
ATOM    303  CG  ASN A  23     117.054  78.058 107.444  1.00 94.24           C
ATOM    304  ND2 ASN A  23     116.202  77.706 106.514  1.00 94.24           N
ATOM    305 HD21 ASN A  23     115.729  78.421 105.979  1.00 94.24           H
ATOM    306 HD22 ASN A  23     115.976  76.722 106.488  1.00 94.24           H
ATOM    307  OD1 ASN A  23     117.558  77.204 108.142  1.00 94.24           O
ATOM    308  N   ILE A  24     117.021  82.544 109.044  1.00 84.32           N
ATOM    309  H   ILE A  24     116.473  82.703 108.210  1.00 84.32           H
ATOM    310  CA  ILE A  24     117.576  83.706 109.766  1.00 84.32           C
ATOM    311  HA  ILE A  24     118.652  83.565 109.871  1.00 84.32           H
ATOM    312  C   ILE A  24     117.016  83.790 111.196  1.00 84.32           C
ATOM    313  CB  ILE A  24     117.352  85.004 108.956  1.00 84.32           C
ATOM    314  HB  ILE A  24     116.317  85.025 108.615  1.00 84.32           H
ATOM    315  O   ILE A  24     117.755  84.111 112.123  1.00 84.32           O
ATOM    316  CG1 ILE A  24     118.292  85.006 107.727  1.00 84.32           C
ATOM    317 HG12 ILE A  24     118.283  84.025 107.253  1.00 84.32           H
ATOM    318 HG13 ILE A  24     119.315  85.197 108.051  1.00 84.32           H
ATOM    319  CG2 ILE A  24     117.605  86.269 109.800  1.00 84.32           C
ATOM    320 HG21 ILE A  24     118.608  86.242 110.227  1.00 84.32           H
ATOM    321 HG22 ILE A  24     116.881  86.336 110.613  1.00 84.32           H
ATOM    322 HG23 ILE A  24     117.495  87.170 109.197  1.00 84.32           H
ATOM    323  CD1 ILE A  24     117.907  86.036 106.656  1.00 84.32           C
ATOM    324 HD11 ILE A  24     118.049  87.051 107.029  1.00 84.32           H
ATOM    325 HD12 ILE A  24     118.541  85.897 105.781  1.00 84.32           H
ATOM    326 HD13 ILE A  24     116.864  85.897 106.366  1.00 84.32           H
ATOM    327  N   ILE A  25     115.744  83.443 111.406  1.00 87.86           N
ATOM    328  H   ILE A  25     115.163  83.220 110.611  1.00 87.86           H
ATOM    329  CA  ILE A  25     115.155  83.410 112.753  1.00 87.86           C
ATOM    330  HA  ILE A  25     115.462  84.313 113.281  1.00 87.86           H
ATOM    331  C   ILE A  25     115.721  82.242 113.580  1.00 87.86           C
ATOM    332  CB  ILE A  25     113.613  83.451 112.653  1.00 87.86           C
ATOM    333  HB  ILE A  25     113.294  82.699 111.932  1.00 87.86           H
ATOM    334  O   ILE A  25     116.128  82.470 114.714  1.00 87.86           O
ATOM    335  CG1 ILE A  25     113.181  84.849 112.145  1.00 87.86           C
ATOM    336 HG12 ILE A  25     113.308  85.577 112.947  1.00 87.86           H
ATOM    337 HG13 ILE A  25     113.820  85.158 111.319  1.00 87.86           H
ATOM    338  CG2 ILE A  25     112.947  83.150 114.009  1.00 87.86           C
ATOM    339 HG21 ILE A  25     113.201  82.147 114.350  1.00 87.86           H
ATOM    340 HG22 ILE A  25     111.861  83.197 113.924  1.00 87.86           H
ATOM    341 HG23 ILE A  25     113.277  83.868 114.759  1.00 87.86           H
ATOM    342  CD1 ILE A  25     111.739  84.922 111.633  1.00 87.86           C
ATOM    343 HD11 ILE A  25     111.032  84.633 112.410  1.00 87.86           H
ATOM    344 HD12 ILE A  25     111.630  84.266 110.768  1.00 87.86           H
ATOM    345 HD13 ILE A  25     111.520  85.943 111.323  1.00 87.86           H
ATOM    346  N   ILE A  26     115.851  81.036 113.002  1.00 92.83           N
ATOM    347  H   ILE A  26     115.513  80.928 112.056  1.00 92.83           H
ATOM    348  CA  ILE A  26     116.478  79.864 113.665  1.00 92.83           C
ATOM    349  HA  ILE A  26     115.933  79.649 114.584  1.00 92.83           H
ATOM    350  C   ILE A  26     117.938  80.157 114.058  1.00 92.83           C
ATOM    351  CB  ILE A  26     116.414  78.615 112.747  1.00 92.83           C
ATOM    352  HB  ILE A  26     116.926  78.849 111.814  1.00 92.83           H
ATOM    353  O   ILE A  26     118.405  79.758 115.121  1.00 92.83           O
ATOM    354  CG1 ILE A  26     114.955  78.226 112.418  1.00 92.83           C
ATOM    355 HG12 ILE A  26     114.373  79.120 112.198  1.00 92.83           H
ATOM    356 HG13 ILE A  26     114.501  77.774 113.300  1.00 92.83           H
ATOM    357  CG2 ILE A  26     117.116  77.405 113.397  1.00 92.83           C
ATOM    358 HG21 ILE A  26     117.031  76.517 112.770  1.00 92.83           H
ATOM    359 HG22 ILE A  26     116.680  77.196 114.372  1.00 92.83           H
ATOM    360 HG23 ILE A  26     118.180  77.606 113.527  1.00 92.83           H
ATOM    361  CD1 ILE A  26     114.800  77.283 111.216  1.00 92.83           C
ATOM    362 HD11 ILE A  26     113.740  77.072 111.068  1.00 92.83           H
ATOM    363 HD12 ILE A  26     115.326  76.341 111.374  1.00 92.83           H
ATOM    364 HD13 ILE A  26     115.191  77.755 110.315  1.00 92.83           H
ATOM    365  N   LEU A  27     118.654  80.875 113.193  1.00 90.11           N
ATOM    366  H   LEU A  27     118.207  81.122 112.322  1.00 90.11           H
ATOM    367  CA  LEU A  27     120.034  81.315 113.371  1.00 90.11           C
ATOM    368  HA  LEU A  27     120.661  80.444 113.562  1.00 90.11           H
ATOM    369  C   LEU A  27     120.189  82.260 114.571  1.00 90.11           C
ATOM    370  CB  LEU A  27     120.443  81.940 112.024  1.00 90.11           C
ATOM    371  HB2 LEU A  27     120.505  81.123 111.306  1.00 90.11           H
ATOM    372  HB3 LEU A  27     119.638  82.586 111.676  1.00 90.11           H
ATOM    373  O   LEU A  27     121.062  82.043 115.409  1.00 90.11           O
ATOM    374  CG  LEU A  27     121.743  82.759 111.986  1.00 90.11           C
ATOM    375  HG  LEU A  27     122.326  82.586 112.890  1.00 90.11           H
ATOM    376  CD1 LEU A  27     122.556  82.326 110.774  1.00 90.11           C
ATOM    377 HD11 LEU A  27     122.781  81.265 110.888  1.00 90.11           H
ATOM    378 HD12 LEU A  27     121.985  82.476 109.858  1.00 90.11           H
ATOM    379 HD13 LEU A  27     123.491  82.884 110.714  1.00 90.11           H
ATOM    380  CD2 LEU A  27     121.477  84.258 111.836  1.00 90.11           C
ATOM    381 HD21 LEU A  27     120.925  84.608 112.708  1.00 90.11           H
ATOM    382 HD22 LEU A  27     122.423  84.797 111.791  1.00 90.11           H
ATOM    383 HD23 LEU A  27     120.895  84.457 110.936  1.00 90.11           H
ATOM    384  N   LEU A  28     119.324  83.273 114.680  1.00 81.24           N
ATOM    385  H   LEU A  28     118.623  83.387 113.962  1.00 81.24           H
ATOM    386  CA  LEU A  28     119.331  84.205 115.812  1.00 81.24           C
ATOM    387  HA  LEU A  28     120.353  84.539 115.992  1.00 81.24           H
ATOM    388  C   LEU A  28     118.877  83.528 117.113  1.00 81.24           C
ATOM    389  CB  LEU A  28     118.449  85.423 115.486  1.00 81.24           C
ATOM    390  HB2 LEU A  28     118.344  86.022 116.389  1.00 81.24           H
ATOM    391  HB3 LEU A  28     117.457  85.067 115.207  1.00 81.24           H
ATOM    392  O   LEU A  28     119.488  83.745 118.157  1.00 81.24           O
ATOM    393  CG  LEU A  28     118.987  86.332 114.363  1.00 81.24           C
ATOM    394  HG  LEU A  28     119.135  85.750 113.453  1.00 81.24           H
ATOM    395  CD1 LEU A  28     117.966  87.428 114.056  1.00 81.24           C
ATOM    396 HD11 LEU A  28     117.025  86.970 113.752  1.00 81.24           H
ATOM    397 HD12 LEU A  28     117.802  88.041 114.941  1.00 81.24           H
ATOM    398 HD13 LEU A  28     118.332  88.053 113.242  1.00 81.24           H
ATOM    399  CD2 LEU A  28     120.317  86.999 114.725  1.00 81.24           C
ATOM    400 HD21 LEU A  28     121.097  86.247 114.836  1.00 81.24           H
ATOM    401 HD22 LEU A  28     120.615  87.686 113.933  1.00 81.24           H
ATOM    402 HD23 LEU A  28     120.216  87.550 115.661  1.00 81.24           H
ATOM    403  N   SER A  29     117.850  82.673 117.061  1.00 89.78           N
ATOM    404  H   SER A  29     117.369  82.518 116.187  1.00 89.78           H
ATOM    405  CA  SER A  29     117.381  81.959 118.249  1.00 89.78           C
ATOM    406  HA  SER A  29     117.278  82.683 119.057  1.00 89.78           H
ATOM    407  C   SER A  29     118.379  80.903 118.734  1.00 89.78           C
ATOM    408  CB  SER A  29     115.992  81.364 118.014  1.00 89.78           C
ATOM    409  HB2 SER A  29     115.608  81.004 118.968  1.00 89.78           H
ATOM    410  HB3 SER A  29     115.326  82.150 117.657  1.00 89.78           H
ATOM    411  O   SER A  29     118.503  80.704 119.934  1.00 89.78           O
ATOM    412  OG  SER A  29     116.009  80.310 117.067  1.00 89.78           O
ATOM    413  HG  SER A  29     116.531  79.585 117.420  1.00 89.78           H
ATOM    414  N   GLY A  30     119.146  80.273 117.839  1.00 91.43           N
ATOM    415  H   GLY A  30     118.972  80.426 116.855  1.00 91.43           H
ATOM    416  CA  GLY A  30     120.235  79.365 118.214  1.00 91.43           C
ATOM    417  HA2 GLY A  30     120.690  78.963 117.308  1.00 91.43           H
ATOM    418  HA3 GLY A  30     119.836  78.539 118.804  1.00 91.43           H
ATOM    419  C   GLY A  30     121.334  80.059 119.028  1.00 91.43           C
ATOM    420  O   GLY A  30     121.778  79.522 120.041  1.00 91.43           O
ATOM    421  N   LEU A  31     121.715  81.285 118.647  1.00 82.88           N
ATOM    422  H   LEU A  31     121.304  81.681 117.814  1.00 82.88           H
ATOM    423  CA  LEU A  31     122.661  82.104 119.421  1.00 82.88           C
ATOM    424  HA  LEU A  31     123.544  81.505 119.645  1.00 82.88           H
ATOM    425  C   LEU A  31     122.087  82.536 120.779  1.00 82.88           C
ATOM    426  CB  LEU A  31     123.082  83.340 118.605  1.00 82.88           C
ATOM    427  HB2 LEU A  31     123.633  84.018 119.257  1.00 82.88           H
ATOM    428  HB3 LEU A  31     122.184  83.860 118.273  1.00 82.88           H
ATOM    429  O   LEU A  31     122.814  82.535 121.767  1.00 82.88           O
ATOM    430  CG  LEU A  31     123.962  83.025 117.385  1.00 82.88           C
ATOM    431  HG  LEU A  31     123.470  82.264 116.779  1.00 82.88           H
ATOM    432  CD1 LEU A  31     124.134  84.286 116.533  1.00 82.88           C
ATOM    433 HD11 LEU A  31     124.608  85.070 117.124  1.00 82.88           H
ATOM    434 HD12 LEU A  31     123.158  84.627 116.190  1.00 82.88           H
ATOM    435 HD13 LEU A  31     124.756  84.062 115.667  1.00 82.88           H
ATOM    436  CD2 LEU A  31     125.355  82.520 117.773  1.00 82.88           C
ATOM    437 HD21 LEU A  31     125.853  83.248 118.414  1.00 82.88           H
ATOM    438 HD22 LEU A  31     125.278  81.569 118.300  1.00 82.88           H
ATOM    439 HD23 LEU A  31     125.954  82.364 116.875  1.00 82.88           H
ATOM    440  N   ALA A  32     120.793  82.862 120.844  1.00 85.36           N
ATOM    441  H   ALA A  32     120.253  82.889 119.991  1.00 85.36           H
ATOM    442  CA  ALA A  32     120.127  83.188 122.104  1.00 85.36           C
ATOM    443  HA  ALA A  32     120.715  83.946 122.623  1.00 85.36           H
ATOM    444  C   ALA A  32     120.038  81.974 123.051  1.00 85.36           C
ATOM    445  CB  ALA A  32     118.757  83.794 121.788  1.00 85.36           C
ATOM    446  HB1 ALA A  32     118.240  84.025 122.718  1.00 85.36           H
ATOM    447  HB2 ALA A  32     118.165  83.084 121.211  1.00 85.36           H
ATOM    448  HB3 ALA A  32     118.883  84.710 121.211  1.00 85.36           H
ATOM    449  O   ALA A  32     120.356  82.109 124.227  1.00 85.36           O
ATOM    450  N   LEU A  33     119.714  80.780 122.535  1.00 91.61           N
ATOM    451  H   LEU A  33     119.445  80.735 121.563  1.00 91.61           H
ATOM    452  CA  LEU A  33     119.687  79.538 123.319  1.00 91.61           C
ATOM    453  HA  LEU A  33     119.028  79.680 124.175  1.00 91.61           H
ATOM    454  C   LEU A  33     121.081  79.201 123.854  1.00 91.61           C
ATOM    455  CB  LEU A  33     119.142  78.396 122.437  1.00 91.61           C
ATOM    456  HB2 LEU A  33     119.785  78.302 121.562  1.00 91.61           H
ATOM    457  HB3 LEU A  33     118.144  78.666 122.091  1.00 91.61           H
ATOM    458  O   LEU A  33     121.232  78.887 125.031  1.00 91.61           O
ATOM    459  CG  LEU A  33     119.068  77.026 123.142  1.00 91.61           C
ATOM    460  HG  LEU A  33     120.033  76.791 123.591  1.00 91.61           H
ATOM    461  CD1 LEU A  33     117.986  76.985 124.223  1.00 91.61           C
ATOM    462 HD11 LEU A  33     118.201  77.706 125.011  1.00 91.61           H
ATOM    463 HD12 LEU A  33     117.008  77.194 123.791  1.00 91.61           H
ATOM    464 HD13 LEU A  33     117.946  75.991 124.669  1.00 91.61           H
ATOM    465  CD2 LEU A  33     118.758  75.935 122.120  1.00 91.61           C
ATOM    466 HD21 LEU A  33     119.474  75.962 121.299  1.00 91.61           H
ATOM    467 HD22 LEU A  33     117.741  76.039 121.740  1.00 91.61           H
ATOM    468 HD23 LEU A  33     118.842  74.968 122.615  1.00 91.61           H
ATOM    469  N   PHE A  34     122.109  79.314 123.008  1.00 88.78           N
ATOM    470  H   PHE A  34     121.911  79.565 122.049  1.00 88.78           H
ATOM    471  CA  PHE A  34     123.510  79.158 123.406  1.00 88.78           C
ATOM    472  HA  PHE A  34     123.666  78.145 123.778  1.00 88.78           H
ATOM    473  C   PHE A  34     123.876  80.123 124.546  1.00 88.78           C
ATOM    474  CB  PHE A  34     124.382  79.369 122.158  1.00 88.78           C
ATOM    475  HB2 PHE A  34     124.138  80.333 121.713  1.00 88.78           H
ATOM    476  HB3 PHE A  34     124.122  78.606 121.424  1.00 88.78           H
ATOM    477  O   PHE A  34     124.412  79.696 125.562  1.00 88.78           O
ATOM    478  CG  PHE A  34     125.879  79.319 122.384  1.00 88.78           C
ATOM    479  CD1 PHE A  34     126.622  80.506 122.529  1.00 88.78           C
ATOM    480  HD1 PHE A  34     126.120  81.462 122.521  1.00 88.78           H
ATOM    481  CD2 PHE A  34     126.540  78.080 122.415  1.00 88.78           C
ATOM    482  HD2 PHE A  34     125.966  77.169 122.320  1.00 88.78           H
ATOM    483  CE1 PHE A  34     128.016  80.447 122.700  1.00 88.78           C
ATOM    484  HE1 PHE A  34     128.582  81.358 122.824  1.00 88.78           H
ATOM    485  CE2 PHE A  34     127.935  78.017 122.574  1.00 88.78           C
ATOM    486  HE2 PHE A  34     128.432  77.059 122.605  1.00 88.78           H
ATOM    487  CZ  PHE A  34     128.674  79.203 122.715  1.00 88.78           C
ATOM    488  HZ  PHE A  34     129.744  79.162 122.854  1.00 88.78           H
ATOM    489  N   ALA A  35     123.519  81.404 124.421  1.00 81.52           N
ATOM    490  H   ALA A  35     123.060  81.699 123.571  1.00 81.52           H
ATOM    491  CA  ALA A  35     123.770  82.416 125.443  1.00 81.52           C
ATOM    492  HA  ALA A  35     124.839  82.432 125.652  1.00 81.52           H
ATOM    493  C   ALA A  35     123.053  82.125 126.781  1.00 81.52           C
ATOM    494  CB  ALA A  35     123.357  83.776 124.856  1.00 81.52           C
ATOM    495  HB1 ALA A  35     123.997  84.022 124.009  1.00 81.52           H
ATOM    496  HB2 ALA A  35     122.320  83.743 124.521  1.00 81.52           H
ATOM    497  HB3 ALA A  35     123.440  84.555 125.612  1.00 81.52           H
ATOM    498  O   ALA A  35     123.680  82.129 127.840  1.00 81.52           O
ATOM    499  N   GLU A  36     121.750  81.843 126.738  1.00 85.78           N
ATOM    500  H   GLU A  36     121.285  81.856 125.841  1.00 85.78           H
ATOM    501  CA  GLU A  36     120.919  81.608 127.924  1.00 85.78           C
ATOM    502  HA  GLU A  36     121.051  82.437 128.619  1.00 85.78           H
ATOM    503  C   GLU A  36     121.323  80.325 128.667  1.00 85.78           C
ATOM    504  CB  GLU A  36     119.451  81.591 127.465  1.00 85.78           C
ATOM    505  HB2 GLU A  36     119.261  82.523 126.931  1.00 85.78           H
ATOM    506  HB3 GLU A  36     119.296  80.761 126.776  1.00 85.78           H
ATOM    507  O   GLU A  36     121.436  80.308 129.892  1.00 85.78           O
ATOM    508  CG  GLU A  36     118.449  81.487 128.621  1.00 85.78           C
ATOM    509  HG2 GLU A  36     118.477  80.475 129.023  1.00 85.78           H
ATOM    510  HG3 GLU A  36     118.761  82.171 129.410  1.00 85.78           H
ATOM    511  CD  GLU A  36     117.012  81.837 128.191  1.00 85.78           C
ATOM    512  OE1 GLU A  36     116.242  82.288 129.071  1.00 85.78           O
ATOM    513  OE2 GLU A  36     116.668  81.644 127.003  1.00 85.78           O
ATOM    514  N   THR A  37     121.637  79.257 127.932  1.00 90.39           N
ATOM    515  H   THR A  37     121.546  79.324 126.928  1.00 90.39           H
ATOM    516  CA  THR A  37     122.037  77.970 128.526  1.00 90.39           C
ATOM    517  HA  THR A  37     121.354  77.755 129.348  1.00 90.39           H
ATOM    518  C   THR A  37     123.437  78.009 129.139  1.00 90.39           C
ATOM    519  CB  THR A  37     121.900  76.822 127.522  1.00 90.39           C
ATOM    520  HB  THR A  37     122.274  75.902 127.974  1.00 90.39           H
ATOM    521  O   THR A  37     123.671  77.334 130.144  1.00 90.39           O
ATOM    522  CG2 THR A  37     120.434  76.614 127.134  1.00 90.39           C
ATOM    523 HG21 THR A  37     120.381  76.165 126.141  1.00 90.39           H
ATOM    524 HG22 THR A  37     119.889  77.557 127.094  1.00 90.39           H
ATOM    525 HG23 THR A  37     119.951  75.963 127.861  1.00 90.39           H
ATOM    526  OG1 THR A  37     122.629  77.071 126.346  1.00 90.39           O
ATOM    527  HG1 THR A  37     122.136  77.729 125.851  1.00 90.39           H
ATOM    528  N   ILE A  38     124.335  78.869 128.643  1.00 84.40           N
ATOM    529  H   ILE A  38     124.104  79.364 127.793  1.00 84.40           H
ATOM    530  CA  ILE A  38     125.621  79.152 129.298  1.00 84.40           C
ATOM    531  HA  ILE A  38     126.118  78.202 129.493  1.00 84.40           H
ATOM    532  C   ILE A  38     125.410  79.825 130.656  1.00 84.40           C
ATOM    533  CB  ILE A  38     126.543  79.972 128.373  1.00 84.40           C
ATOM    534  HB  ILE A  38     125.972  80.794 127.941  1.00 84.40           H
ATOM    535  O   ILE A  38     126.004  79.378 131.640  1.00 84.40           O
ATOM    536  CG1 ILE A  38     127.023  79.033 127.248  1.00 84.40           C
ATOM    537 HG12 ILE A  38     127.765  78.339 127.642  1.00 84.40           H
ATOM    538 HG13 ILE A  38     126.185  78.446 126.873  1.00 84.40           H
ATOM    539  CG2 ILE A  38     127.757  80.561 129.124  1.00 84.40           C
ATOM    540 HG21 ILE A  38     127.431  81.276 129.880  1.00 84.40           H
ATOM    541 HG22 ILE A  38     128.326  79.765 129.604  1.00 84.40           H
ATOM    542 HG23 ILE A  38     128.407  81.102 128.437  1.00 84.40           H
ATOM    543  CD1 ILE A  38     127.609  79.772 126.054  1.00 84.40           C
ATOM    544 HD11 ILE A  38     126.882  80.468 125.636  1.00 84.40           H
ATOM    545 HD12 ILE A  38     128.490  80.324 126.382  1.00 84.40           H
ATOM    546 HD13 ILE A  38     127.900  79.041 125.299  1.00 84.40           H
ATOM    547  N   TRP A  39     124.530  80.831 130.744  1.00 84.14           N
ATOM    548  H   TRP A  39     124.055  81.136 129.907  1.00 84.14           H
ATOM    549  CA  TRP A  39     124.165  81.445 132.028  1.00 84.14           C
ATOM    550  HA  TRP A  39     125.064  81.848 132.493  1.00 84.14           H
ATOM    551  C   TRP A  39     123.599  80.409 133.015  1.00 84.14           C
ATOM    552  CB  TRP A  39     123.190  82.612 131.804  1.00 84.14           C
ATOM    553  HB2 TRP A  39     123.731  83.439 131.342  1.00 84.14           H
ATOM    554  HB3 TRP A  39     122.412  82.303 131.107  1.00 84.14           H
ATOM    555  O   TRP A  39     124.006  80.394 134.176  1.00 84.14           O
ATOM    556  CG  TRP A  39     122.518  83.104 133.050  1.00 84.14           C
ATOM    557  CD1 TRP A  39     123.069  83.907 133.989  1.00 84.14           C
ATOM    558  HD1 TRP A  39     124.065  84.322 133.937  1.00 84.14           H
ATOM    559  CD2 TRP A  39     121.184  82.769 133.547  1.00 84.14           C
ATOM    560  CE2 TRP A  39     121.009  83.389 134.820  1.00 84.14           C
ATOM    561  CE3 TRP A  39     120.107  81.996 133.056  1.00 84.14           C
ATOM    562  HE3 TRP A  39     120.196  81.528 132.088  1.00 84.14           H
ATOM    563  NE1 TRP A  39     122.182  84.079 135.036  1.00 84.14           N
ATOM    564  HE1 TRP A  39     122.379  84.620 135.865  1.00 84.14           H
ATOM    565  CH2 TRP A  39     118.784  82.467 135.057  1.00 84.14           C
ATOM    566  HH2 TRP A  39     117.866  82.357 135.614  1.00 84.14           H
ATOM    567  CZ2 TRP A  39     119.837  83.242 135.576  1.00 84.14           C
ATOM    568  HZ2 TRP A  39     119.750  83.734 136.533  1.00 84.14           H
ATOM    569  CZ3 TRP A  39     118.919  81.850 133.800  1.00 84.14           C
ATOM    570  HZ3 TRP A  39     118.101  81.273 133.392  1.00 84.14           H
ATOM    571  N   VAL A  40     122.768  79.468 132.549  1.00 88.87           N
ATOM    572  H   VAL A  40     122.428  79.557 131.602  1.00 88.87           H
ATOM    573  CA  VAL A  40     122.298  78.351 133.388  1.00 88.87           C
ATOM    574  HA  VAL A  40     121.849  78.776 134.286  1.00 88.87           H
ATOM    575  C   VAL A  40     123.453  77.462 133.867  1.00 88.87           C
ATOM    576  CB  VAL A  40     121.212  77.522 132.678  1.00 88.87           C
ATOM    577  HB  VAL A  40     121.580  77.161 131.718  1.00 88.87           H
ATOM    578  O   VAL A  40     123.533  77.163 135.058  1.00 88.87           O
ATOM    579  CG1 VAL A  40     120.815  76.309 133.526  1.00 88.87           C
ATOM    580 HG11 VAL A  40     121.594  75.548 133.482  1.00 88.87           H
ATOM    581 HG12 VAL A  40     120.678  76.612 134.564  1.00 88.87           H
ATOM    582 HG13 VAL A  40     119.887  75.885 133.148  1.00 88.87           H
ATOM    583  CG2 VAL A  40     119.958  78.368 132.434  1.00 88.87           C
ATOM    584 HG21 VAL A  40     119.635  78.824 133.370  1.00 88.87           H
ATOM    585 HG22 VAL A  40     119.155  77.755 132.024  1.00 88.87           H
ATOM    586 HG23 VAL A  40     120.174  79.161 131.719  1.00 88.87           H
ATOM    587  N   THR A  41     124.393  77.073 132.996  1.00 86.68           N
ATOM    588  H   THR A  41     124.279  77.309 132.020  1.00 86.68           H
ATOM    589  CA  THR A  41     125.572  76.283 133.419  1.00 86.68           C
ATOM    590  HA  THR A  41     125.211  75.442 134.012  1.00 86.68           H
ATOM    591  C   THR A  41     126.539  77.039 134.336  1.00 86.68           C
ATOM    592  CB  THR A  41     126.370  75.695 132.248  1.00 86.68           C
ATOM    593  HB  THR A  41     127.240  75.179 132.654  1.00 86.68           H
ATOM    594  O   THR A  41     127.344  76.400 135.014  1.00 86.68           O
ATOM    595  CG2 THR A  41     125.575  74.663 131.452  1.00 86.68           C
ATOM    596 HG21 THR A  41     125.203  73.884 132.118  1.00 86.68           H
ATOM    597 HG22 THR A  41     124.736  75.141 130.943  1.00 86.68           H
ATOM    598 HG23 THR A  41     126.226  74.204 130.708  1.00 86.68           H
ATOM    599  OG1 THR A  41     126.831  76.692 131.366  1.00 86.68           O
ATOM    600  HG1 THR A  41     126.431  77.535 131.592  1.00 86.68           H
ATOM    601  N   ALA A  42     126.459  78.371 134.404  1.00 82.82           N
ATOM    602  H   ALA A  42     125.804  78.854 133.806  1.00 82.82           H
ATOM    603  CA  ALA A  42     127.232  79.170 135.352  1.00 82.82           C
ATOM    604  HA  ALA A  42     128.244  78.766 135.386  1.00 82.82           H
ATOM    605  C   ALA A  42     126.674  79.107 136.792  1.00 82.82           C
ATOM    606  CB  ALA A  42     127.326  80.609 134.829  1.00 82.82           C
ATOM    607  HB1 ALA A  42     128.063  81.158 135.414  1.00 82.82           H
ATOM    608  HB2 ALA A  42     127.631  80.611 133.782  1.00 82.82           H
ATOM    609  HB3 ALA A  42     126.362  81.108 134.922  1.00 82.82           H
ATOM    610  O   ALA A  42     127.383  79.484 137.723  1.00 82.82           O
ATOM    611  N   ASP A  43     125.445  78.620 136.984  1.00 87.06           N
ATOM    612  H   ASP A  43     124.934  78.326 136.164  1.00 87.06           H
ATOM    613  CA  ASP A  43     124.772  78.425 138.274  1.00 87.06           C
ATOM    614  HA  ASP A  43     123.716  78.364 138.005  1.00 87.06           H
ATOM    615  C   ASP A  43     124.899  79.605 139.267  1.00 87.06           C
ATOM    616  CB  ASP A  43     125.112  77.059 138.890  1.00 87.06           C
ATOM    617  HB2 ASP A  43     124.956  76.282 138.141  1.00 87.06           H
ATOM    618  HB3 ASP A  43     126.162  77.049 139.178  1.00 87.06           H
ATOM    619  O   ASP A  43     125.381  79.467 140.396  1.00 87.06           O
ATOM    620  CG  ASP A  43     124.243  76.736 140.115  1.00 87.06           C
ATOM    621  OD1 ASP A  43     123.111  77.265 140.253  1.00 87.06           O
ATOM    622  OD2 ASP A  43     124.690  75.936 140.962  1.00 87.06           O
ATOM    623  N   GLN A  44     124.435  80.787 138.852  1.00 80.95           N
ATOM    624  H   GLN A  44     124.080  80.839 137.908  1.00 80.95           H
ATOM    625  CA  GLN A  44     124.441  82.017 139.658  1.00 80.95           C
ATOM    626  HA  GLN A  44     125.476  82.322 139.811  1.00 80.95           H
ATOM    627  C   GLN A  44     123.795  81.848 141.051  1.00 80.95           C
ATOM    628  CB  GLN A  44     123.731  83.101 138.831  1.00 80.95           C
ATOM    629  HB2 GLN A  44     124.272  83.222 137.892  1.00 80.95           H
ATOM    630  HB3 GLN A  44     122.718  82.775 138.601  1.00 80.95           H
ATOM    631  O   GLN A  44     124.301  82.381 142.043  1.00 80.95           O
ATOM    632  CG  GLN A  44     123.667  84.466 139.533  1.00 80.95           C
ATOM    633  HG2 GLN A  44     124.658  84.726 139.903  1.00 80.95           H
ATOM    634  HG3 GLN A  44     122.994  84.407 140.389  1.00 80.95           H
ATOM    635  CD  GLN A  44     123.165  85.576 138.610  1.00 80.95           C
ATOM    636  NE2 GLN A  44     123.431  86.822 138.927  1.00 80.95           N
ATOM    637 HE21 GLN A  44     124.158  86.999 139.604  1.00 80.95           H
ATOM    638 HE22 GLN A  44     123.169  87.517 138.242  1.00 80.95           H
ATOM    639  OE1 GLN A  44     122.512  85.354 137.598  1.00 80.95           O
ATOM    640  N   TYR A  45     122.709  81.071 141.156  1.00 80.75           N
ATOM    641  H   TYR A  45     122.353  80.640 140.314  1.00 80.75           H
ATOM    642  CA  TYR A  45     122.027  80.778 142.425  1.00 80.75           C
ATOM    643  HA  TYR A  45     122.005  81.693 143.019  1.00 80.75           H
ATOM    644  C   TYR A  45     122.739  79.716 143.290  1.00 80.75           C
ATOM    645  CB  TYR A  45     120.569  80.372 142.152  1.00 80.75           C
ATOM    646  HB2 TYR A  45     120.564  79.499 141.501  1.00 80.75           H
ATOM    647  HB3 TYR A  45     120.112  80.069 143.094  1.00 80.75           H
ATOM    648  O   TYR A  45     122.368  79.532 144.450  1.00 80.75           O
ATOM    649  CG  TYR A  45     119.684  81.453 141.549  1.00 80.75           C
ATOM    650  CD1 TYR A  45     119.173  82.482 142.363  1.00 80.75           C
ATOM    651  HD1 TYR A  45     119.432  82.517 143.411  1.00 80.75           H
ATOM    652  CD2 TYR A  45     119.317  81.395 140.191  1.00 80.75           C
ATOM    653  HD2 TYR A  45     119.680  80.588 139.570  1.00 80.75           H
ATOM    654  CE1 TYR A  45     118.303  83.448 141.816  1.00 80.75           C
ATOM    655  HE1 TYR A  45     117.900  84.238 142.433  1.00 80.75           H
ATOM    656  CE2 TYR A  45     118.453  82.357 139.637  1.00 80.75           C
ATOM    657  HE2 TYR A  45     118.173  82.293 138.596  1.00 80.75           H
ATOM    658  OH  TYR A  45     117.067  84.292 139.942  1.00 80.75           O
ATOM    659  HH  TYR A  45     116.913  84.142 139.006  1.00 80.75           H
ATOM    660  CZ  TYR A  45     117.940  83.386 140.454  1.00 80.75           C
ATOM    661  N   ARG A  46     123.769  79.031 142.770  1.00 82.35           N
ATOM    662  H   ARG A  46     124.034  79.245 141.819  1.00 82.35           H
ATOM    663  CA  ARG A  46     124.490  77.915 143.417  1.00 82.35           C
ATOM    664  HA  ARG A  46     125.114  77.469 142.642  1.00 82.35           H
ATOM    665  C   ARG A  46     123.585  76.763 143.877  1.00 82.35           C
ATOM    666  CB  ARG A  46     125.458  78.410 144.498  1.00 82.35           C
ATOM    667  HB2 ARG A  46     124.904  78.914 145.290  1.00 82.35           H
ATOM    668  HB3 ARG A  46     125.956  77.540 144.926  1.00 82.35           H
ATOM    669  O   ARG A  46     123.754  76.231 144.976  1.00 82.35           O
ATOM    670  CG  ARG A  46     126.528  79.347 143.927  1.00 82.35           C
ATOM    671  HG2 ARG A  46     126.090  80.319 143.698  1.00 82.35           H
ATOM    672  HG3 ARG A  46     126.946  78.919 143.014  1.00 82.35           H
ATOM    673  CD  ARG A  46     127.641  79.496 144.967  1.00 82.35           C
ATOM    674  HD2 ARG A  46     127.216  79.875 145.896  1.00 82.35           H
ATOM    675  HD3 ARG A  46     128.066  78.510 145.151  1.00 82.35           H
ATOM    676  NE  ARG A  46     128.700  80.404 144.504  1.00 82.35           N
ATOM    677  HE  ARG A  46     128.512  80.950 143.675  1.00 82.35           H
ATOM    678  NH1 ARG A  46     130.278  79.913 146.103  1.00 82.35           N
ATOM    679 HH11 ARG A  46     131.215  80.031 146.462  1.00 82.35           H
ATOM    680 HH12 ARG A  46     129.619  79.291 146.548  1.00 82.35           H
ATOM    681  NH2 ARG A  46     130.779  81.270 144.402  1.00 82.35           N
ATOM    682 HH21 ARG A  46     130.460  81.744 143.570  1.00 82.35           H
ATOM    683 HH22 ARG A  46     131.746  81.333 144.687  1.00 82.35           H
ATOM    684  CZ  ARG A  46     129.910  80.524 145.011  1.00 82.35           C
ATOM    685  N   VAL A  47     122.616  76.379 143.046  1.00 87.98           N
ATOM    686  H   VAL A  47     122.636  76.783 142.122  1.00 87.98           H
ATOM    687  CA  VAL A  47     121.669  75.280 143.319  1.00 87.98           C
ATOM    688  HA  VAL A  47     121.648  75.122 144.397  1.00 87.98           H
ATOM    689  C   VAL A  47     122.106  73.923 142.746  1.00 87.98           C
ATOM    690  CB  VAL A  47     120.225  75.651 142.920  1.00 87.98           C
ATOM    691  HB  VAL A  47     119.606  74.755 142.975  1.00 87.98           H
ATOM    692  O   VAL A  47     121.478  72.910 143.054  1.00 87.98           O
ATOM    693  CG1 VAL A  47     119.629  76.673 143.894  1.00 87.98           C
ATOM    694 HG11 VAL A  47     120.206  77.598 143.870  1.00 87.98           H
ATOM    695 HG12 VAL A  47     119.645  76.272 144.908  1.00 87.98           H
ATOM    696 HG13 VAL A  47     118.597  76.888 143.616  1.00 87.98           H
ATOM    697  CG2 VAL A  47     120.126  76.215 141.502  1.00 87.98           C
ATOM    698 HG21 VAL A  47     120.586  77.202 141.451  1.00 87.98           H
ATOM    699 HG22 VAL A  47     119.081  76.297 141.202  1.00 87.98           H
ATOM    700 HG23 VAL A  47     120.655  75.557 140.812  1.00 87.98           H
ATOM    701  N   TYR A  48     123.210  73.848 141.994  1.00 86.34           N
ATOM    702  H   TYR A  48     123.687  74.701 141.744  1.00 86.34           H
ATOM    703  CA  TYR A  48     123.786  72.594 141.490  1.00 86.34           C
ATOM    704  HA  TYR A  48     123.057  72.151 140.811  1.00 86.34           H
ATOM    705  C   TYR A  48     124.028  71.539 142.591  1.00 86.34           C
ATOM    706  CB  TYR A  48     125.054  72.864 140.652  1.00 86.34           C
ATOM    707  HB2 TYR A  48     125.804  73.389 141.245  1.00 86.34           H
ATOM    708  HB3 TYR A  48     124.789  73.519 139.822  1.00 86.34           H
ATOM    709  O   TYR A  48     123.569  70.410 142.407  1.00 86.34           O
ATOM    710  CG  TYR A  48     125.676  71.601 140.085  1.00 86.34           C
ATOM    711  CD1 TYR A  48     126.621  70.866 140.830  1.00 86.34           C
ATOM    712  HD1 TYR A  48     126.973  71.238 141.781  1.00 86.34           H
ATOM    713  CD2 TYR A  48     125.245  71.116 138.838  1.00 86.34           C
ATOM    714  HD2 TYR A  48     124.565  71.711 138.246  1.00 86.34           H
ATOM    715  CE1 TYR A  48     127.079  69.622 140.350  1.00 86.34           C
ATOM    716  HE1 TYR A  48     127.777  69.034 140.928  1.00 86.34           H
ATOM    717  CE2 TYR A  48     125.663  69.854 138.376  1.00 86.34           C
ATOM    718  HE2 TYR A  48     125.283  69.458 137.446  1.00 86.34           H
ATOM    719  OH  TYR A  48     126.919  67.840 138.754  1.00 86.34           O
ATOM    720  HH  TYR A  48     126.247  67.430 138.205  1.00 86.34           H
ATOM    721  CZ  TYR A  48     126.570  69.094 139.144  1.00 86.34           C
ATOM    722  N   PRO A  49     124.622  71.852 143.767  1.00 87.43           N
ATOM    723  CA  PRO A  49     124.841  70.848 144.815  1.00 87.43           C
ATOM    724  HA  PRO A  49     125.450  70.042 144.406  1.00 87.43           H
ATOM    725  C   PRO A  49     123.540  70.254 145.371  1.00 87.43           C
ATOM    726  CB  PRO A  49     125.632  71.559 145.917  1.00 87.43           C
ATOM    727  HB2 PRO A  49     124.958  71.952 146.679  1.00 87.43           H
ATOM    728  HB3 PRO A  49     126.360  70.885 146.369  1.00 87.43           H
ATOM    729  O   PRO A  49     123.491  69.083 145.751  1.00 87.43           O
ATOM    730  CG  PRO A  49     126.308  72.719 145.191  1.00 87.43           C
ATOM    731  HG2 PRO A  49     126.539  73.543 145.865  1.00 87.43           H
ATOM    732  HG3 PRO A  49     127.208  72.364 144.688  1.00 87.43           H
ATOM    733  CD  PRO A  49     125.255  73.106 144.157  1.00 87.43           C
ATOM    734  HD2 PRO A  49     124.511  73.757 144.616  1.00 87.43           H
ATOM    735  HD3 PRO A  49     125.732  73.620 143.321  1.00 87.43           H
ATOM    736  N   LEU A  50     122.456  71.040 145.379  1.00 90.03           N
ATOM    737  H   LEU A  50     122.533  71.963 144.977  1.00 90.03           H
ATOM    738  CA  LEU A  50     121.132  70.552 145.754  1.00 90.03           C
ATOM    739  HA  LEU A  50     121.226  70.005 146.692  1.00 90.03           H
ATOM    740  C   LEU A  50     120.603  69.558 144.709  1.00 90.03           C
ATOM    741  CB  LEU A  50     120.193  71.754 145.967  1.00 90.03           C
ATOM    742  HB2 LEU A  50     120.106  72.294 145.024  1.00 90.03           H
ATOM    743  HB3 LEU A  50     120.631  72.431 146.701  1.00 90.03           H
ATOM    744  O   LEU A  50     120.143  68.478 145.076  1.00 90.03           O
ATOM    745  CG  LEU A  50     118.780  71.360 146.427  1.00 90.03           C
ATOM    746  HG  LEU A  50     118.385  70.577 145.781  1.00 90.03           H
ATOM    747  CD1 LEU A  50     118.756  70.882 147.880  1.00 90.03           C
ATOM    748 HD11 LEU A  50     117.741  70.585 148.145  1.00 90.03           H
ATOM    749 HD12 LEU A  50     119.393  70.004 147.983  1.00 90.03           H
ATOM    750 HD13 LEU A  50     119.105  71.672 148.546  1.00 90.03           H
ATOM    751  CD2 LEU A  50     117.848  72.562 146.326  1.00 90.03           C
ATOM    752 HD21 LEU A  50     117.936  73.020 145.341  1.00 90.03           H
ATOM    753 HD22 LEU A  50     116.822  72.215 146.453  1.00 90.03           H
ATOM    754 HD23 LEU A  50     118.090  73.301 147.090  1.00 90.03           H
ATOM    755  N   MET A  51     120.711  69.869 143.418  1.00 89.41           N
ATOM    756  H   MET A  51     121.137  70.748 143.160  1.00 89.41           H
ATOM    757  CA  MET A  51     120.228  68.971 142.364  1.00 89.41           C
ATOM    758  HA  MET A  51     119.218  68.656 142.627  1.00 89.41           H
ATOM    759  C   MET A  51     121.074  67.691 142.264  1.00 89.41           C
ATOM    760  CB  MET A  51     120.134  69.713 141.025  1.00 89.41           C
ATOM    761  HB2 MET A  51     121.120  70.058 140.715  1.00 89.41           H
ATOM    762  HB3 MET A  51     119.745  69.023 140.277  1.00 89.41           H
ATOM    763  O   MET A  51     120.504  66.597 142.225  1.00 89.41           O
ATOM    764  CG  MET A  51     119.174  70.903 141.123  1.00 89.41           C
ATOM    765  HG2 MET A  51     119.604  71.653 141.787  1.00 89.41           H
ATOM    766  HG3 MET A  51     118.240  70.565 141.570  1.00 89.41           H
ATOM    767  SD  MET A  51     118.764  71.682 139.543  1.00 89.41           S
ATOM    768  CE  MET A  51     119.276  73.373 139.935  1.00 89.41           C
ATOM    769  HE1 MET A  51     119.070  74.029 139.089  1.00 89.41           H
ATOM    770  HE2 MET A  51     120.341  73.393 140.164  1.00 89.41           H
ATOM    771  HE3 MET A  51     118.745  73.728 140.818  1.00 89.41           H
ATOM    772  N   GLY A  52     122.405  67.800 142.333  1.00 84.31           N
ATOM    773  H   GLY A  52     122.804  68.728 142.360  1.00 84.31           H
ATOM    774  CA  GLY A  52     123.336  66.669 142.223  1.00 84.31           C
ATOM    775  HA2 GLY A  52     123.168  66.147 141.281  1.00 84.31           H
ATOM    776  HA3 GLY A  52     124.357  67.051 142.219  1.00 84.31           H
ATOM    777  C   GLY A  52     123.203  65.652 143.357  1.00 84.31           C
ATOM    778  O   GLY A  52     123.088  64.453 143.112  1.00 84.31           O
ATOM    779  N   VAL A  53     123.094  66.106 144.613  1.00 84.92           N
ATOM    780  H   VAL A  53     123.195  67.097 144.779  1.00 84.92           H
ATOM    781  CA  VAL A  53     122.867  65.206 145.766  1.00 84.92           C
ATOM    782  HA  VAL A  53     123.602  64.403 145.713  1.00 84.92           H
ATOM    783  C   VAL A  53     121.493  64.510 145.706  1.00 84.92           C
ATOM    784  CB  VAL A  53     123.113  65.971 147.088  1.00 84.92           C
ATOM    785  HB  VAL A  53     122.550  66.903 147.066  1.00 84.92           H
ATOM    786  O   VAL A  53     121.300  63.471 146.338  1.00 84.92           O
ATOM    787  CG1 VAL A  53     122.715  65.204 148.358  1.00 84.92           C
ATOM    788 HG11 VAL A  53     121.638  65.034 148.378  1.00 84.92           H
ATOM    789 HG12 VAL A  53     123.228  64.243 148.386  1.00 84.92           H
ATOM    790 HG13 VAL A  53     122.989  65.778 149.244  1.00 84.92           H
ATOM    791  CG2 VAL A  53     124.598  66.320 147.238  1.00 84.92           C
ATOM    792 HG21 VAL A  53     124.932  66.926 146.396  1.00 84.92           H
ATOM    793 HG22 VAL A  53     124.759  66.902 148.147  1.00 84.92           H
ATOM    794 HG23 VAL A  53     125.196  65.411 147.275  1.00 84.92           H
ATOM    795  N   SER A  54     120.543  65.024 144.914  1.00 80.14           N
ATOM    796  H   SER A  54     120.761  65.863 144.397  1.00 80.14           H
ATOM    797  CA  SER A  54     119.244  64.374 144.669  1.00 80.14           C
ATOM    798  HA  SER A  54     119.004  63.759 145.535  1.00 80.14           H
ATOM    799  C   SER A  54     119.216  63.431 143.453  1.00 80.14           C
ATOM    800  CB  SER A  54     118.142  65.433 144.568  1.00 80.14           C
ATOM    801  HB2 SER A  54     117.178  64.960 144.760  1.00 80.14           H
ATOM    802  HB3 SER A  54     118.305  66.202 145.324  1.00 80.14           H
ATOM    803  O   SER A  54     118.233  62.708 143.278  1.00 80.14           O
ATOM    804  OG  SER A  54     118.096  66.035 143.294  1.00 80.14           O
ATOM    805  HG  SER A  54     118.975  66.324 143.039  1.00 80.14           H
ATOM    806  N   GLY A  55     120.259  63.432 142.610  1.00 78.08           N
ATOM    807  H   GLY A  55     121.070  63.992 142.832  1.00 78.08           H
ATOM    808  CA  GLY A  55     120.254  62.753 141.309  1.00 78.08           C
ATOM    809  HA2 GLY A  55     120.049  61.692 141.445  1.00 78.08           H
ATOM    810  HA3 GLY A  55     121.238  62.867 140.853  1.00 78.08           H
ATOM    811  C   GLY A  55     119.221  63.337 140.337  1.00 78.08           C
ATOM    812  O   GLY A  55     118.513  62.585 139.659  1.00 78.08           O
ATOM    813  N   LYS A  56     119.063  64.669 140.339  1.00 79.59           N
ATOM    814  H   LYS A  56     119.671  65.196 140.951  1.00 79.59           H
ATOM    815  CA  LYS A  56     118.164  65.426 139.443  1.00 79.59           C
ATOM    816  HA  LYS A  56     117.919  64.765 138.612  1.00 79.59           H
ATOM    817  C   LYS A  56     118.846  66.596 138.733  1.00 79.59           C
ATOM    818  CB  LYS A  56     116.864  65.854 140.166  1.00 79.59           C
ATOM    819  HB2 LYS A  56     116.261  66.462 139.492  1.00 79.59           H
ATOM    820  HB3 LYS A  56     117.119  66.489 141.015  1.00 79.59           H
ATOM    821  O   LYS A  56     118.174  67.424 138.127  1.00 79.59           O
ATOM    822  CG  LYS A  56     115.988  64.684 140.647  1.00 79.59           C
ATOM    823  HG2 LYS A  56     116.561  64.031 141.304  1.00 79.59           H
ATOM    824  HG3 LYS A  56     115.141  65.082 141.205  1.00 79.59           H
ATOM    825  CD  LYS A  56     115.462  63.895 139.441  1.00 79.59           C
ATOM    826  HD2 LYS A  56     114.833  64.546 138.835  1.00 79.59           H
ATOM    827  HD3 LYS A  56     116.303  63.568 138.829  1.00 79.59           H
ATOM    828  CE  LYS A  56     114.699  62.635 139.819  1.00 79.59           C
ATOM    829  HE2 LYS A  56     115.335  62.029 140.462  1.00 79.59           H
ATOM    830  HE3 LYS A  56     113.797  62.914 140.365  1.00 79.59           H
ATOM    831  NZ  LYS A  56     114.368  61.906 138.572  1.00 79.59           N
ATOM    832  HZ1 LYS A  56     113.810  62.494 137.969  1.00 79.59           H
ATOM    833  HZ2 LYS A  56     113.863  61.052 138.762  1.00 79.59           H
ATOM    834  HZ3 LYS A  56     115.216  61.700 138.065  1.00 79.59           H
ATOM    835  N   ASP A  57     120.171  66.611 138.725  1.00 81.54           N
ATOM    836  H   ASP A  57     120.672  65.838 139.139  1.00 81.54           H
ATOM    837  CA  ASP A  57     121.015  67.574 138.019  1.00 81.54           C
ATOM    838  HA  ASP A  57     120.631  68.569 138.242  1.00 81.54           H
ATOM    839  C   ASP A  57     120.968  67.473 136.485  1.00 81.54           C
ATOM    840  CB  ASP A  57     122.448  67.524 138.581  1.00 81.54           C
ATOM    841  HB2 ASP A  57     123.068  68.224 138.021  1.00 81.54           H
ATOM    842  HB3 ASP A  57     122.419  67.887 139.609  1.00 81.54           H
ATOM    843  O   ASP A  57     121.530  68.338 135.818  1.00 81.54           O
ATOM    844  CG  ASP A  57     123.108  66.138 138.580  1.00 81.54           C
ATOM    845  OD1 ASP A  57     122.451  65.185 139.072  1.00 81.54           O
ATOM    846  OD2 ASP A  57     124.289  66.076 138.174  1.00 81.54           O
ATOM    847  N   ASP A  58     120.205  66.544 135.892  1.00 86.73           N
ATOM    848  H   ASP A  58     119.916  65.742 136.435  1.00 86.73           H
ATOM    849  CA  ASP A  58     119.973  66.529 134.438  1.00 86.73           C
ATOM    850  HA  ASP A  58     120.964  66.519 133.983  1.00 86.73           H
ATOM    851  C   ASP A  58     119.243  67.777 133.886  1.00 86.73           C
ATOM    852  CB  ASP A  58     119.266  65.255 133.959  1.00 86.73           C
ATOM    853  HB2 ASP A  58     118.226  65.272 134.283  1.00 86.73           H
ATOM    854  HB3 ASP A  58     119.263  65.256 132.869  1.00 86.73           H
ATOM    855  O   ASP A  58     119.156  67.943 132.671  1.00 86.73           O
ATOM    856  CG  ASP A  58     119.953  63.972 134.416  1.00 86.73           C
ATOM    857  OD1 ASP A  58     121.021  63.660 133.852  1.00 86.73           O
ATOM    858  OD2 ASP A  58     119.387  63.322 135.324  1.00 86.73           O
ATOM    859  N   VAL A  59     118.789  68.711 134.736  1.00 85.50           N
ATOM    860  H   VAL A  59     118.862  68.517 135.724  1.00 85.50           H
ATOM    861  CA  VAL A  59     118.491  70.094 134.306  1.00 85.50           C
ATOM    862  HA  VAL A  59     117.721  70.067 133.536  1.00 85.50           H
ATOM    863  C   VAL A  59     119.737  70.728 133.669  1.00 85.50           C
ATOM    864  CB  VAL A  59     117.976  70.966 135.474  1.00 85.50           C
ATOM    865  HB  VAL A  59     118.752  71.035 136.237  1.00 85.50           H
ATOM    866  O   VAL A  59     119.671  71.252 132.559  1.00 85.50           O
ATOM    867  CG1 VAL A  59     117.618  72.384 135.010  1.00 85.50           C
ATOM    868 HG11 VAL A  59     118.508  72.905 134.657  1.00 85.50           H
ATOM    869 HG12 VAL A  59     117.204  72.957 135.841  1.00 85.50           H
ATOM    870 HG13 VAL A  59     116.886  72.341 134.204  1.00 85.50           H
ATOM    871  CG2 VAL A  59     116.720  70.364 136.118  1.00 85.50           C
ATOM    872 HG21 VAL A  59     116.961  69.405 136.576  1.00 85.50           H
ATOM    873 HG22 VAL A  59     116.352  71.027 136.902  1.00 85.50           H
ATOM    874 HG23 VAL A  59     115.942  70.230 135.366  1.00 85.50           H
ATOM    875  N   PHE A  60     120.902  70.598 134.306  1.00 86.69           N
ATOM    876  H   PHE A  60     120.931  70.053 135.156  1.00 86.69           H
ATOM    877  CA  PHE A  60     122.179  71.055 133.758  1.00 86.69           C
ATOM    878  HA  PHE A  60     122.039  72.056 133.350  1.00 86.69           H
ATOM    879  C   PHE A  60     122.682  70.164 132.620  1.00 86.69           C
ATOM    880  CB  PHE A  60     123.232  71.144 134.864  1.00 86.69           C
ATOM    881  HB2 PHE A  60     123.420  70.149 135.266  1.00 86.69           H
ATOM    882  HB3 PHE A  60     124.166  71.494 134.423  1.00 86.69           H
ATOM    883  O   PHE A  60     123.325  70.678 131.711  1.00 86.69           O
ATOM    884  CG  PHE A  60     122.863  72.078 135.994  1.00 86.69           C
ATOM    885  CD1 PHE A  60     123.132  73.457 135.895  1.00 86.69           C
ATOM    886  HD1 PHE A  60     123.571  73.866 134.998  1.00 86.69           H
ATOM    887  CD2 PHE A  60     122.271  71.561 137.159  1.00 86.69           C
ATOM    888  HD2 PHE A  60     122.069  70.504 137.243  1.00 86.69           H
ATOM    889  CE1 PHE A  60     122.844  74.309 136.975  1.00 86.69           C
ATOM    890  HE1 PHE A  60     123.058  75.366 136.900  1.00 86.69           H
ATOM    891  CE2 PHE A  60     122.004  72.411 138.243  1.00 86.69           C
ATOM    892  HE2 PHE A  60     121.599  71.988 139.151  1.00 86.69           H
ATOM    893  CZ  PHE A  60     122.298  73.784 138.157  1.00 86.69           C
ATOM    894  HZ  PHE A  60     122.118  74.437 138.999  1.00 86.69           H
ATOM    895  N   ALA A  61     122.368  68.862 132.602  1.00 87.13           N
ATOM    896  H   ALA A  61     121.882  68.464 133.393  1.00 87.13           H
ATOM    897  CA  ALA A  61     122.634  68.034 131.419  1.00 87.13           C
ATOM    898  HA  ALA A  61     123.689  68.130 131.166  1.00 87.13           H
ATOM    899  C   ALA A  61     121.827  68.529 130.203  1.00 87.13           C
ATOM    900  CB  ALA A  61     122.359  66.557 131.719  1.00 87.13           C
ATOM    901  HB1 ALA A  61     122.872  66.252 132.632  1.00 87.13           H
ATOM    902  HB2 ALA A  61     121.287  66.383 131.821  1.00 87.13           H
ATOM    903  HB3 ALA A  61     122.724  65.946 130.894  1.00 87.13           H
ATOM    904  O   ALA A  61     122.372  68.632 129.105  1.00 87.13           O
ATOM    905  N   GLY A  62     120.566  68.929 130.411  1.00 89.79           N
ATOM    906  H   GLY A  62     120.161  68.766 131.322  1.00 89.79           H
ATOM    907  CA  GLY A  62     119.758  69.655 129.431  1.00 89.79           C
ATOM    908  HA2 GLY A  62     119.591  69.028 128.555  1.00 89.79           H
ATOM    909  HA3 GLY A  62     118.795  69.904 129.876  1.00 89.79           H
ATOM    910  C   GLY A  62     120.431  70.953 128.984  1.00 89.79           C
ATOM    911  O   GLY A  62     120.620  71.151 127.787  1.00 89.79           O
ATOM    912  N   ALA A  63     120.890  71.792 129.920  1.00 90.98           N
ATOM    913  H   ALA A  63     120.679  71.601 130.890  1.00 90.98           H
ATOM    914  CA  ALA A  63     121.646  73.004 129.587  1.00 90.98           C
ATOM    915  HA  ALA A  63     120.993  73.654 129.003  1.00 90.98           H
ATOM    916  C   ALA A  63     122.876  72.701 128.711  1.00 90.98           C
ATOM    917  CB  ALA A  63     122.030  73.753 130.870  1.00 90.98           C
ATOM    918  HB1 ALA A  63     121.154  73.885 131.506  1.00 90.98           H
ATOM    919  HB2 ALA A  63     122.795  73.204 131.418  1.00 90.98           H
ATOM    920  HB3 ALA A  63     122.421  74.735 130.607  1.00 90.98           H
ATOM    921  O   ALA A  63     123.013  73.290 127.644  1.00 90.98           O
ATOM    922  N   TRP A  64     123.713  71.725 129.078  1.00 87.73           N
ATOM    923  H   TRP A  64     123.561  71.273 129.968  1.00 87.73           H
ATOM    924  CA  TRP A  64     124.870  71.313 128.272  1.00 87.73           C
ATOM    925  HA  TRP A  64     125.513  72.181 128.127  1.00 87.73           H
ATOM    926  C   TRP A  64     124.488  70.824 126.868  1.00 87.73           C
ATOM    927  CB  TRP A  64     125.678  70.240 129.019  1.00 87.73           C
ATOM    928  HB2 TRP A  64     124.998  69.518 129.473  1.00 87.73           H
ATOM    929  HB3 TRP A  64     126.286  69.700 128.293  1.00 87.73           H
ATOM    930  O   TRP A  64     125.151  71.196 125.900  1.00 87.73           O
ATOM    931  CG  TRP A  64     126.615  70.776 130.055  1.00 87.73           C
ATOM    932  CD1 TRP A  64     126.488  70.648 131.395  1.00 87.73           C
ATOM    933  HD1 TRP A  64     125.678  70.133 131.891  1.00 87.73           H
ATOM    934  CD2 TRP A  64     127.842  71.541 129.845  1.00 87.73           C
ATOM    935  CE2 TRP A  64     128.400  71.860 131.120  1.00 87.73           C
ATOM    936  CE3 TRP A  64     128.533  72.005 128.703  1.00 87.73           C
ATOM    937  HE3 TRP A  64     128.129  71.797 127.724  1.00 87.73           H
ATOM    938  NE1 TRP A  64     127.531  71.296 132.028  1.00 87.73           N
ATOM    939  HE1 TRP A  64     127.615  71.365 133.031  1.00 87.73           H
ATOM    940  CH2 TRP A  64     130.244  73.053 130.101  1.00 87.73           C
ATOM    941  HH2 TRP A  64     131.141  73.647 130.190  1.00 87.73           H
ATOM    942  CZ2 TRP A  64     129.581  72.603 131.257  1.00 87.73           C
ATOM    943  HZ2 TRP A  64     129.961  72.844 132.239  1.00 87.73           H
ATOM    944  CZ3 TRP A  64     129.721  72.752 128.831  1.00 87.73           C
ATOM    945  HZ3 TRP A  64     130.222  73.117 127.946  1.00 87.73           H
ATOM    946  N   ILE A  65     123.418  70.035 126.723  1.00 91.49           N
ATOM    947  H   ILE A  65     122.912  69.755 127.552  1.00 91.49           H
ATOM    948  CA  ILE A  65     122.908  69.622 125.404  1.00 91.49           C
ATOM    949  HA  ILE A  65     123.728  69.179 124.839  1.00 91.49           H
ATOM    950  C   ILE A  65     122.436  70.849 124.610  1.00 91.49           C
ATOM    951  CB  ILE A  65     121.794  68.555 125.548  1.00 91.49           C
ATOM    952  HB  ILE A  65     121.032  68.947 126.222  1.00 91.49           H
ATOM    953  O   ILE A  65     122.782  70.983 123.438  1.00 91.49           O
ATOM    954  CG1 ILE A  65     122.360  67.243 126.141  1.00 91.49           C
ATOM    955 HG12 ILE A  65     122.928  66.712 125.376  1.00 91.49           H
ATOM    956 HG13 ILE A  65     123.053  67.467 126.953  1.00 91.49           H
ATOM    957  CG2 ILE A  65     121.136  68.244 124.187  1.00 91.49           C
ATOM    958 HG21 ILE A  65     120.357  67.490 124.298  1.00 91.49           H
ATOM    959 HG22 ILE A  65     120.662  69.135 123.773  1.00 91.49           H
ATOM    960 HG23 ILE A  65     121.885  67.890 123.478  1.00 91.49           H
ATOM    961  CD1 ILE A  65     121.278  66.312 126.705  1.00 91.49           C
ATOM    962 HD11 ILE A  65     120.685  66.843 127.451  1.00 91.49           H
ATOM    963 HD12 ILE A  65     121.754  65.455 127.181  1.00 91.49           H
ATOM    964 HD13 ILE A  65     120.625  65.952 125.911  1.00 91.49           H
ATOM    965  N   ALA A  66     121.712  71.770 125.248  1.00 92.44           N
ATOM    966  H   ALA A  66     121.503  71.626 126.226  1.00 92.44           H
ATOM    967  CA  ALA A  66     121.177  72.972 124.617  1.00 92.44           C
ATOM    968  HA  ALA A  66     120.666  72.675 123.702  1.00 92.44           H
ATOM    969  C   ALA A  66     122.265  73.992 124.217  1.00 92.44           C
ATOM    970  CB  ALA A  66     120.105  73.563 125.528  1.00 92.44           C
ATOM    971  HB1 ALA A  66     119.668  74.432 125.036  1.00 92.44           H
ATOM    972  HB2 ALA A  66     119.301  72.841 125.671  1.00 92.44           H
ATOM    973  HB3 ALA A  66     120.533  73.838 126.492  1.00 92.44           H
ATOM    974  O   ALA A  66     122.104  74.669 123.205  1.00 92.44           O
ATOM    975  N   ILE A  67     123.419  74.031 124.898  1.00 89.06           N
ATOM    976  H   ILE A  67     123.458  73.552 125.787  1.00 89.06           H
ATOM    977  CA  ILE A  67     124.616  74.756 124.427  1.00 89.06           C
ATOM    978  HA  ILE A  67     124.350  75.804 124.287  1.00 89.06           H
ATOM    979  C   ILE A  67     125.045  74.204 123.057  1.00 89.06           C
ATOM    980  CB  ILE A  67     125.766  74.685 125.469  1.00 89.06           C
ATOM    981  HB  ILE A  67     125.920  73.644 125.752  1.00 89.06           H
ATOM    982  O   ILE A  67     125.162  74.950 122.080  1.00 89.06           O
ATOM    983  CG1 ILE A  67     125.393  75.490 126.732  1.00 89.06           C
ATOM    984 HG12 ILE A  67     124.418  75.165 127.095  1.00 89.06           H
ATOM    985 HG13 ILE A  67     125.289  76.541 126.461  1.00 89.06           H
ATOM    986  CG2 ILE A  67     127.095  75.226 124.901  1.00 89.06           C
ATOM    987 HG21 ILE A  67     127.893  75.103 125.632  1.00 89.06           H
ATOM    988 HG22 ILE A  67     127.393  74.679 124.006  1.00 89.06           H
ATOM    989 HG23 ILE A  67     126.988  76.285 124.668  1.00 89.06           H
ATOM    990  CD1 ILE A  67     126.372  75.366 127.905  1.00 89.06           C
ATOM    991 HD11 ILE A  67     125.949  75.878 128.770  1.00 89.06           H
ATOM    992 HD12 ILE A  67     127.327  75.833 127.666  1.00 89.06           H
ATOM    993 HD13 ILE A  67     126.526  74.316 128.154  1.00 89.06           H
ATOM    994  N   PHE A  68     125.232  72.884 122.938  1.00 88.73           N
ATOM    995  H   PHE A  68     125.088  72.298 123.748  1.00 88.73           H
ATOM    996  CA  PHE A  68     125.605  72.270 121.659  1.00 88.73           C
ATOM    997  HA  PHE A  68     126.483  72.791 121.279  1.00 88.73           H
ATOM    998  C   PHE A  68     124.511  72.431 120.593  1.00 88.73           C
ATOM    999  CB  PHE A  68     125.971  70.792 121.851  1.00 88.73           C
ATOM   1000  HB2 PHE A  68     126.116  70.341 120.869  1.00 88.73           H
ATOM   1001  HB3 PHE A  68     125.137  70.275 122.324  1.00 88.73           H
ATOM   1002  O   PHE A  68     124.829  72.675 119.424  1.00 88.73           O
ATOM   1003  CG  PHE A  68     127.239  70.562 122.654  1.00 88.73           C
ATOM   1004  CD1 PHE A  68     128.485  70.969 122.137  1.00 88.73           C
ATOM   1005  HD1 PHE A  68     128.539  71.441 121.168  1.00 88.73           H
ATOM   1006  CD2 PHE A  68     127.180  69.945 123.916  1.00 88.73           C
ATOM   1007  HD2 PHE A  68     126.230  69.623 124.316  1.00 88.73           H
ATOM   1008  CE1 PHE A  68     129.659  70.781 122.890  1.00 88.73           C
ATOM   1009  HE1 PHE A  68     130.611  71.111 122.500  1.00 88.73           H
ATOM   1010  CE2 PHE A  68     128.351  69.768 124.675  1.00 88.73           C
ATOM   1011  HE2 PHE A  68     128.290  69.321 125.656  1.00 88.73           H
ATOM   1012  CZ  PHE A  68     129.590  70.187 124.163  1.00 88.73           C
ATOM   1013  HZ  PHE A  68     130.486  70.061 124.753  1.00 88.73           H
ATOM   1014  N   CYS A  69     123.234  72.341 120.967  1.00 94.48           N
ATOM   1015  H   CYS A  69     123.031  72.077 121.920  1.00 94.48           H
ATOM   1016  CA  CYS A  69     122.108  72.500 120.049  1.00 94.48           C
ATOM   1017  HA  CYS A  69     122.308  71.909 119.155  1.00 94.48           H
ATOM   1018  C   CYS A  69     121.927  73.946 119.576  1.00 94.48           C
ATOM   1019  CB  CYS A  69     120.843  71.941 120.695  1.00 94.48           C
ATOM   1020  HB2 CYS A  69     119.957  72.259 120.144  1.00 94.48           H
ATOM   1021  HB3 CYS A  69     120.751  72.311 121.715  1.00 94.48           H
ATOM   1022  O   CYS A  69     121.760  74.144 118.377  1.00 94.48           O
ATOM   1023  SG  CYS A  69     120.935  70.131 120.696  1.00 94.48           S
ATOM   1024  HG  CYS A  69     120.191  69.950 119.602  1.00 94.48           H
ATOM   1025  N   GLY A  70     122.052  74.955 120.442  1.00 92.71           N
ATOM   1026  H   GLY A  70     122.163  74.733 121.421  1.00 92.71           H
ATOM   1027  CA  GLY A  70     121.998  76.375 120.075  1.00 92.71           C
ATOM   1028  HA2 GLY A  70     122.149  76.974 120.973  1.00 92.71           H
ATOM   1029  HA3 GLY A  70     121.021  76.614 119.657  1.00 92.71           H
ATOM   1030  C   GLY A  70     123.075  76.751 119.055  1.00 92.71           C
ATOM   1031  O   GLY A  70     122.770  77.283 117.983  1.00 92.71           O
ATOM   1032  N   PHE A  71     124.322  76.346 119.318  1.00 87.30           N
ATOM   1033  H   PHE A  71     124.509  75.910 120.210  1.00 87.30           H
ATOM   1034  CA  PHE A  71     125.416  76.473 118.352  1.00 87.30           C
ATOM   1035  HA  PHE A  71     125.538  77.525 118.097  1.00 87.30           H
ATOM   1036  C   PHE A  71     125.133  75.709 117.042  1.00 87.30           C
ATOM   1037  CB  PHE A  71     126.713  75.975 119.003  1.00 87.30           C
ATOM   1038  HB2 PHE A  71     126.923  76.581 119.885  1.00 87.30           H
ATOM   1039  HB3 PHE A  71     126.580  74.944 119.333  1.00 87.30           H
ATOM   1040  O   PHE A  71     125.398  76.210 115.946  1.00 87.30           O
ATOM   1041  CG  PHE A  71     127.900  76.050 118.065  1.00 87.30           C
ATOM   1042  CD1 PHE A  71     128.318  74.911 117.352  1.00 87.30           C
ATOM   1043  HD1 PHE A  71     127.820  73.966 117.506  1.00 87.30           H
ATOM   1044  CD2 PHE A  71     128.539  77.283 117.850  1.00 87.30           C
ATOM   1045  HD2 PHE A  71     128.202  78.154 118.393  1.00 87.30           H
ATOM   1046  CE1 PHE A  71     129.364  75.009 116.419  1.00 87.30           C
ATOM   1047  HE1 PHE A  71     129.677  74.136 115.865  1.00 87.30           H
ATOM   1048  CE2 PHE A  71     129.594  77.381 116.925  1.00 87.30           C
ATOM   1049  HE2 PHE A  71     130.090  78.326 116.763  1.00 87.30           H
ATOM   1050  CZ  PHE A  71     129.995  76.246 116.199  1.00 87.30           C
ATOM   1051  HZ  PHE A  71     130.788  76.324 115.470  1.00 87.30           H
ATOM   1052  N   SER A  72     124.551  74.511 117.125  1.00 91.59           N
ATOM   1053  H   SER A  72     124.353  74.133 118.041  1.00 91.59           H
ATOM   1054  CA  SER A  72     124.247  73.702 115.939  1.00 91.59           C
ATOM   1055  HA  SER A  72     125.129  73.699 115.298  1.00 91.59           H
ATOM   1056  C   SER A  72     123.092  74.268 115.106  1.00 91.59           C
ATOM   1057  CB  SER A  72     123.969  72.250 116.320  1.00 91.59           C
ATOM   1058  HB2 SER A  72     123.096  72.192 116.970  1.00 91.59           H
ATOM   1059  HB3 SER A  72     123.781  71.690 115.404  1.00 91.59           H
ATOM   1060  O   SER A  72     123.191  74.272 113.881  1.00 91.59           O
ATOM   1061  OG  SER A  72     125.090  71.683 116.963  1.00 91.59           O
ATOM   1062  HG  SER A  72     125.105  72.017 117.862  1.00 91.59           H
ATOM   1063  N   PHE A  73     122.036  74.810 115.721  1.00 94.21           N
ATOM   1064  H   PHE A  73     121.990  74.764 116.729  1.00 94.21           H
ATOM   1065  CA  PHE A  73     120.982  75.555 115.023  1.00 94.21           C
ATOM   1066  HA  PHE A  73     120.507  74.908 114.286  1.00 94.21           H
ATOM   1067  C   PHE A  73     121.577  76.743 114.283  1.00 94.21           C
ATOM   1068  CB  PHE A  73     119.921  76.078 116.005  1.00 94.21           C
ATOM   1069  HB2 PHE A  73     119.357  76.874 115.518  1.00 94.21           H
ATOM   1070  HB3 PHE A  73     120.419  76.524 116.866  1.00 94.21           H
ATOM   1071  O   PHE A  73     121.304  76.921 113.096  1.00 94.21           O
ATOM   1072  CG  PHE A  73     118.915  75.054 116.476  1.00 94.21           C
ATOM   1073  CD1 PHE A  73     118.085  74.391 115.550  1.00 94.21           C
ATOM   1074  HD1 PHE A  73     118.170  74.612 114.496  1.00 94.21           H
ATOM   1075  CD2 PHE A  73     118.779  74.786 117.847  1.00 94.21           C
ATOM   1076  HD2 PHE A  73     119.397  75.298 118.570  1.00 94.21           H
ATOM   1077  CE1 PHE A  73     117.146  73.442 115.993  1.00 94.21           C
ATOM   1078  HE1 PHE A  73     116.524  72.919 115.282  1.00 94.21           H
ATOM   1079  CE2 PHE A  73     117.844  73.842 118.290  1.00 94.21           C
ATOM   1080  HE2 PHE A  73     117.776  73.638 119.348  1.00 94.21           H
ATOM   1081  CZ  PHE A  73     117.021  73.171 117.368  1.00 94.21           C
ATOM   1082  HZ  PHE A  73     116.306  72.442 117.721  1.00 94.21           H
ATOM   1083  N   PHE A  74     122.445  77.504 114.955  1.00 87.54           N
ATOM   1084  H   PHE A  74     122.613  77.301 115.930  1.00 87.54           H
ATOM   1085  CA  PHE A  74     123.156  78.622 114.358  1.00 87.54           C
ATOM   1086  HA  PHE A  74     122.422  79.362 114.038  1.00 87.54           H
ATOM   1087  C   PHE A  74     123.928  78.200 113.074  1.00 87.54           C
ATOM   1088  CB  PHE A  74     124.028  79.285 115.446  1.00 87.54           C
ATOM   1089  HB2 PHE A  74     123.394  79.831 116.144  1.00 87.54           H
ATOM   1090  HB3 PHE A  74     124.585  78.537 116.010  1.00 87.54           H
ATOM   1091  O   PHE A  74     123.739  78.786 111.997  1.00 87.54           O
ATOM   1092  CG  PHE A  74     124.990  80.220 114.778  1.00 87.54           C
ATOM   1093  CD1 PHE A  74     126.224  79.709 114.340  1.00 87.54           C
ATOM   1094  HD1 PHE A  74     126.632  78.816 114.790  1.00 87.54           H
ATOM   1095  CD2 PHE A  74     124.467  81.399 114.231  1.00 87.54           C
ATOM   1096  HD2 PHE A  74     123.527  81.793 114.589  1.00 87.54           H
ATOM   1097  CE1 PHE A  74     126.798  80.234 113.176  1.00 87.54           C
ATOM   1098  HE1 PHE A  74     127.687  79.785 112.759  1.00 87.54           H
ATOM   1099  CE2 PHE A  74     125.075  81.957 113.103  1.00 87.54           C
ATOM   1100  HE2 PHE A  74     124.654  82.837 112.640  1.00 87.54           H
ATOM   1101  CZ  PHE A  74     126.164  81.300 112.517  1.00 87.54           C
ATOM   1102  HZ  PHE A  74     126.537  81.646 111.564  1.00 87.54           H
ATOM   1103  N   VAL A  75     124.750  77.141 113.143  1.00 86.96           N
ATOM   1104  H   VAL A  75     124.886  76.713 114.048  1.00 86.96           H
ATOM   1105  CA  VAL A  75     125.555  76.667 111.998  1.00 86.96           C
ATOM   1106  HA  VAL A  75     126.061  77.527 111.560  1.00 86.96           H
ATOM   1107  C   VAL A  75     124.685  76.057 110.891  1.00 86.96           C
ATOM   1108  CB  VAL A  75     126.641  75.666 112.454  1.00 86.96           C
ATOM   1109  HB  VAL A  75     126.172  74.858 113.015  1.00 86.96           H
ATOM   1110  O   VAL A  75     124.858  76.378 109.711  1.00 86.96           O
ATOM   1111  CG1 VAL A  75     127.409  75.050 111.273  1.00 86.96           C
ATOM   1112 HG11 VAL A  75     126.746  74.434 110.667  1.00 86.96           H
ATOM   1113 HG12 VAL A  75     127.840  75.839 110.656  1.00 86.96           H
ATOM   1114 HG13 VAL A  75     128.208  74.410 111.648  1.00 86.96           H
ATOM   1115  CG2 VAL A  75     127.687  76.347 113.344  1.00 86.96           C
ATOM   1116 HG21 VAL A  75     128.145  77.188 112.824  1.00 86.96           H
ATOM   1117 HG22 VAL A  75     127.224  76.703 114.264  1.00 86.96           H
ATOM   1118 HG23 VAL A  75     128.460  75.632 113.628  1.00 86.96           H
ATOM   1119  N   VAL A  76     123.736  75.184 111.233  1.00 93.25           N
ATOM   1120  H   VAL A  76     123.601  74.971 112.212  1.00 93.25           H
ATOM   1121  CA  VAL A  76     122.930  74.462 110.235  1.00 93.25           C
ATOM   1122  HA  VAL A  76     123.603  74.116 109.452  1.00 93.25           H
ATOM   1123  C   VAL A  76     121.922  75.395 109.557  1.00 93.25           C
ATOM   1124  CB  VAL A  76     122.263  73.211 110.839  1.00 93.25           C
ATOM   1125  HB  VAL A  76     121.592  73.506 111.646  1.00 93.25           H
ATOM   1126  O   VAL A  76     121.704  75.267 108.351  1.00 93.25           O
ATOM   1127  CG1 VAL A  76     121.466  72.436 109.782  1.00 93.25           C
ATOM   1128 HG11 VAL A  76     121.036  71.547 110.242  1.00 93.25           H
ATOM   1129 HG12 VAL A  76     120.650  73.042 109.388  1.00 93.25           H
ATOM   1130 HG13 VAL A  76     122.116  72.139 108.958  1.00 93.25           H
ATOM   1131  CG2 VAL A  76     123.309  72.221 111.373  1.00 93.25           C
ATOM   1132 HG21 VAL A  76     123.949  72.693 112.118  1.00 93.25           H
ATOM   1133 HG22 VAL A  76     122.808  71.379 111.851  1.00 93.25           H
ATOM   1134 HG23 VAL A  76     123.940  71.858 110.560  1.00 93.25           H
ATOM   1135  N   ALA A  77     121.377  76.392 110.260  1.00 92.51           N
ATOM   1136  H   ALA A  77     121.568  76.470 111.248  1.00 92.51           H
ATOM   1137  CA  ALA A  77     120.528  77.410 109.645  1.00 92.51           C
ATOM   1138  HA  ALA A  77     119.775  76.900 109.044  1.00 92.51           H
ATOM   1139  C   ALA A  77     121.316  78.335 108.697  1.00 92.51           C
ATOM   1140  CB  ALA A  77     119.805  78.191 110.741  1.00 92.51           C
ATOM   1141  HB1 ALA A  77     119.243  77.505 111.372  1.00 92.51           H
ATOM   1142  HB2 ALA A  77     120.521  78.741 111.350  1.00 92.51           H
ATOM   1143  HB3 ALA A  77     119.108  78.890 110.278  1.00 92.51           H
ATOM   1144  O   ALA A  77     120.833  78.641 107.601  1.00 92.51           O
ATOM   1145  N   SER A  78     122.563  78.694 109.040  1.00 85.37           N
ATOM   1146  H   SER A  78     122.895  78.451 109.963  1.00 85.37           H
ATOM   1147  CA  SER A  78     123.481  79.387 108.115  1.00 85.37           C
ATOM   1148  HA  SER A  78     123.076  80.370 107.878  1.00 85.37           H
ATOM   1149  C   SER A  78     123.654  78.605 106.806  1.00 85.37           C
ATOM   1150  CB  SER A  78     124.876  79.568 108.731  1.00 85.37           C
ATOM   1151  HB2 SER A  78     125.323  78.602 108.963  1.00 85.37           H
ATOM   1152  HB3 SER A  78     125.513  80.064 107.998  1.00 85.37           H
ATOM   1153  O   SER A  78     123.551  79.163 105.710  1.00 85.37           O
ATOM   1154  OG  SER A  78     124.851  80.358 109.892  1.00 85.37           O
ATOM   1155  HG  SER A  78     124.522  79.851 110.637  1.00 85.37           H
ATOM   1156  N   PHE A  79     123.864  77.290 106.912  1.00 87.73           N
ATOM   1157  H   PHE A  79     123.958  76.891 107.834  1.00 87.73           H
ATOM   1158  CA  PHE A  79     123.952  76.400 105.754  1.00 87.73           C
ATOM   1159  HA  PHE A  79     124.674  76.821 105.055  1.00 87.73           H
ATOM   1160  C   PHE A  79     122.614  76.288 104.996  1.00 87.73           C
ATOM   1161  CB  PHE A  79     124.485  75.040 106.218  1.00 87.73           C
ATOM   1162  HB2 PHE A  79     123.815  74.627 106.972  1.00 87.73           H
ATOM   1163  HB3 PHE A  79     125.456  75.186 106.692  1.00 87.73           H
ATOM   1164  O   PHE A  79     122.616  76.266 103.765  1.00 87.73           O
ATOM   1165  CG  PHE A  79     124.640  74.037 105.095  1.00 87.73           C
ATOM   1166  CD1 PHE A  79     123.666  73.042 104.908  1.00 87.73           C
ATOM   1167  HD1 PHE A  79     122.822  72.982 105.579  1.00 87.73           H
ATOM   1168  CD2 PHE A  79     125.745  74.107 104.224  1.00 87.73           C
ATOM   1169  HD2 PHE A  79     126.498  74.866 104.374  1.00 87.73           H
ATOM   1170  CE1 PHE A  79     123.794  72.125 103.852  1.00 87.73           C
ATOM   1171  HE1 PHE A  79     123.043  71.362 103.717  1.00 87.73           H
ATOM   1172  CE2 PHE A  79     125.874  73.184 103.171  1.00 87.73           C
ATOM   1173  HE2 PHE A  79     126.733  73.229 102.517  1.00 87.73           H
ATOM   1174  CZ  PHE A  79     124.896  72.191 102.982  1.00 87.73           C
ATOM   1175  HZ  PHE A  79     124.997  71.471 102.185  1.00 87.73           H
ATOM   1176  N   GLY A  80     121.475  76.299 105.697  1.00 91.21           N
ATOM   1177  H   GLY A  80     121.547  76.278 106.704  1.00 91.21           H
ATOM   1178  CA  GLY A  80     120.127  76.312 105.117  1.00 91.21           C
ATOM   1179  HA2 GLY A  80     119.971  75.404 104.535  1.00 91.21           H
ATOM   1180  HA3 GLY A  80     119.401  76.334 105.930  1.00 91.21           H
ATOM   1181  C   GLY A  80     119.857  77.523 104.221  1.00 91.21           C
ATOM   1182  O   GLY A  80     119.381  77.358 103.094  1.00 91.21           O
ATOM   1183  N   VAL A  81     120.248  78.729 104.658  1.00 86.24           N
ATOM   1184  H   VAL A  81     120.609  78.791 105.598  1.00 86.24           H
ATOM   1185  CA  VAL A  81     120.205  79.951 103.826  1.00 86.24           C
ATOM   1186  HA  VAL A  81     119.174  80.128 103.520  1.00 86.24           H
ATOM   1187  C   VAL A  81     121.035  79.764 102.549  1.00 86.24           C
ATOM   1188  CB  VAL A  81     120.698  81.186 104.616  1.00 86.24           C
ATOM   1189  HB  VAL A  81     121.691  80.981 105.017  1.00 86.24           H
ATOM   1190  O   VAL A  81     120.553  80.039 101.447  1.00 86.24           O
ATOM   1191  CG1 VAL A  81     120.792  82.447 103.745  1.00 86.24           C
ATOM   1192 HG11 VAL A  81     119.835  82.642 103.260  1.00 86.24           H
ATOM   1193 HG12 VAL A  81     121.566  82.326 102.986  1.00 86.24           H
ATOM   1194 HG13 VAL A  81     121.061  83.303 104.364  1.00 86.24           H
ATOM   1195  CG2 VAL A  81     119.764  81.516 105.783  1.00 86.24           C
ATOM   1196 HG21 VAL A  81     119.746  80.682 106.485  1.00 86.24           H
ATOM   1197 HG22 VAL A  81     118.753  81.713 105.426  1.00 86.24           H
ATOM   1198 HG23 VAL A  81     120.131  82.389 106.323  1.00 86.24           H
ATOM   1199  N   GLY A  82     122.260  79.243 102.673  1.00 82.62           N
ATOM   1200  H   GLY A  82     122.591  79.025 103.603  1.00 82.62           H
ATOM   1201  CA  GLY A  82     123.128  78.948 101.531  1.00 82.62           C
ATOM   1202  HA2 GLY A  82     124.069  78.541 101.903  1.00 82.62           H
ATOM   1203  HA3 GLY A  82     123.335  79.869 100.986  1.00 82.62           H
ATOM   1204  C   GLY A  82     122.519  77.930 100.559  1.00 82.62           C
ATOM   1205  O   GLY A  82     122.487  78.165  99.351  1.00 82.62           O
ATOM   1206  N   ALA A  83     121.975  76.827 101.074  1.00 87.21           N
ATOM   1207  H   ALA A  83     122.028  76.696 102.074  1.00 87.21           H
ATOM   1208  CA  ALA A  83     121.349  75.769 100.286  1.00 87.21           C
ATOM   1209  HA  ALA A  83     122.070  75.409  99.552  1.00 87.21           H
ATOM   1210  C   ALA A  83     120.109  76.260  99.513  1.00 87.21           C
ATOM   1211  CB  ALA A  83     121.012  74.615 101.239  1.00 87.21           C
ATOM   1212  HB1 ALA A  83     120.275  74.939 101.975  1.00 87.21           H
ATOM   1213  HB2 ALA A  83     121.907  74.289 101.766  1.00 87.21           H
ATOM   1214  HB3 ALA A  83     120.606  73.778 100.671  1.00 87.21           H
ATOM   1215  O   ALA A  83     119.964  75.946  98.325  1.00 87.21           O
ATOM   1216  N   ALA A  84     119.258  77.072 100.153  1.00 85.68           N
ATOM   1217  H   ALA A  84     119.426  77.264 101.130  1.00 85.68           H
ATOM   1218  CA  ALA A  84     118.078  77.674  99.535  1.00 85.68           C
ATOM   1219  HA  ALA A  84     117.469  76.886  99.093  1.00 85.68           H
ATOM   1220  C   ALA A  84     118.451  78.648  98.404  1.00 85.68           C
ATOM   1221  CB  ALA A  84     117.248  78.356 100.632  1.00 85.68           C
ATOM   1222  HB1 ALA A  84     117.823  79.156 101.098  1.00 85.68           H
ATOM   1223  HB2 ALA A  84     116.976  77.627 101.394  1.00 85.68           H
ATOM   1224  HB3 ALA A  84     116.337  78.773 100.203  1.00 85.68           H
ATOM   1225  O   ALA A  84     117.880  78.579  97.315  1.00 85.68           O
ATOM   1226  N   LEU A  85     119.455  79.506  98.621  1.00 81.42           N
ATOM   1227  H   LEU A  85     119.878  79.524  99.538  1.00 81.42           H
ATOM   1228  CA  LEU A  85     119.944  80.446  97.604  1.00 81.42           C
ATOM   1229  HA  LEU A  85     119.089  80.965  97.171  1.00 81.42           H
ATOM   1230  C   LEU A  85     120.649  79.739  96.436  1.00 81.42           C
ATOM   1231  CB  LEU A  85     120.873  81.474  98.273  1.00 81.42           C
ATOM   1232  HB2 LEU A  85     121.374  82.051  97.494  1.00 81.42           H
ATOM   1233  HB3 LEU A  85     121.639  80.934  98.830  1.00 81.42           H
ATOM   1234  O   LEU A  85     120.453  80.122  95.282  1.00 81.42           O
ATOM   1235  CG  LEU A  85     120.159  82.456  99.222  1.00 81.42           C
ATOM   1236  HG  LEU A  85     119.587  81.910  99.971  1.00 81.42           H
ATOM   1237  CD1 LEU A  85     121.205  83.313  99.935  1.00 81.42           C
ATOM   1238 HD11 LEU A  85     121.881  82.665 100.494  1.00 81.42           H
ATOM   1239 HD12 LEU A  85     120.710  83.977 100.644  1.00 81.42           H
ATOM   1240 HD13 LEU A  85     121.771  83.902  99.214  1.00 81.42           H
ATOM   1241  CD2 LEU A  85     119.206  83.396  98.476  1.00 81.42           C
ATOM   1242 HD21 LEU A  85     119.733  83.911  97.672  1.00 81.42           H
ATOM   1243 HD22 LEU A  85     118.370  82.829  98.067  1.00 81.42           H
ATOM   1244 HD23 LEU A  85     118.804  84.131  99.171  1.00 81.42           H
ATOM   1245  N   CYS A  86     121.426  78.685  96.705  1.00 80.34           N
ATOM   1246  H   CYS A  86     121.613  78.463  97.672  1.00 80.34           H
ATOM   1247  CA  CYS A  86     122.081  77.882  95.670  1.00 80.34           C
ATOM   1248  HA  CYS A  86     122.540  78.555  94.946  1.00 80.34           H
ATOM   1249  C   CYS A  86     121.116  76.992  94.867  1.00 80.34           C
ATOM   1250  CB  CYS A  86     123.184  77.030  96.319  1.00 80.34           C
ATOM   1251  HB2 CYS A  86     122.809  76.563  97.229  1.00 80.34           H
ATOM   1252  HB3 CYS A  86     123.495  76.246  95.629  1.00 80.34           H
ATOM   1253  O   CYS A  86     121.509  76.509  93.804  1.00 80.34           O
ATOM   1254  SG  CYS A  86     124.626  78.063  96.710  1.00 80.34           S
ATOM   1255  HG  CYS A  86     124.831  78.548  95.483  1.00 80.34           H
ATOM   1256  N   ARG A  87     119.892  76.747  95.363  1.00 83.59           N
ATOM   1257  H   ARG A  87     119.666  77.177  96.248  1.00 83.59           H
ATOM   1258  CA  ARG A  87     118.869  75.865  94.759  1.00 83.59           C
ATOM   1259  HA  ARG A  87     118.126  75.668  95.533  1.00 83.59           H
ATOM   1260  C   ARG A  87     119.409  74.475  94.374  1.00 83.59           C
ATOM   1261  CB  ARG A  87     118.129  76.568  93.601  1.00 83.59           C
ATOM   1262  HB2 ARG A  87     118.806  76.675  92.754  1.00 83.59           H
ATOM   1263  HB3 ARG A  87     117.298  75.934  93.294  1.00 83.59           H
ATOM   1264  O   ARG A  87     119.051  73.919  93.340  1.00 83.59           O
ATOM   1265  CG  ARG A  87     117.577  77.952  93.974  1.00 83.59           C
ATOM   1266  HG2 ARG A  87     118.405  78.654  94.078  1.00 83.59           H
ATOM   1267  HG3 ARG A  87     117.042  77.892  94.921  1.00 83.59           H
ATOM   1268  CD  ARG A  87     116.610  78.462  92.899  1.00 83.59           C
ATOM   1269  HD2 ARG A  87     115.714  77.845  92.934  1.00 83.59           H
ATOM   1270  HD3 ARG A  87     117.074  78.356  91.919  1.00 83.59           H
ATOM   1271  NE  ARG A  87     116.258  79.878  93.118  1.00 83.59           N
ATOM   1272  HE  ARG A  87     116.843  80.385  93.767  1.00 83.59           H
ATOM   1273  NH1 ARG A  87     114.418  79.981  91.735  1.00 83.59           N
ATOM   1274 HH11 ARG A  87     114.431  78.977  91.628  1.00 83.59           H
ATOM   1275 HH12 ARG A  87     113.558  80.433  91.459  1.00 83.59           H
ATOM   1276  NH2 ARG A  87     115.094  81.809  92.791  1.00 83.59           N
ATOM   1277 HH21 ARG A  87     114.353  82.301  92.313  1.00 83.59           H
ATOM   1278 HH22 ARG A  87     115.720  82.298  93.413  1.00 83.59           H
ATOM   1279  CZ  ARG A  87     115.264  80.540  92.548  1.00 83.59           C
ATOM   1280  N   ARG A  88     120.308  73.913  95.194  1.00 84.79           N
ATOM   1281  H   ARG A  88     120.512  74.408  96.050  1.00 84.79           H
ATOM   1282  CA  ARG A  88     120.922  72.593  94.965  1.00 84.79           C
ATOM   1283  HA  ARG A  88     120.766  72.309  93.924  1.00 84.79           H
ATOM   1284  C   ARG A  88     120.248  71.525  95.821  1.00 84.79           C
ATOM   1285  CB  ARG A  88     122.440  72.636  95.209  1.00 84.79           C
ATOM   1286  HB2 ARG A  88     122.643  73.127  96.161  1.00 84.79           H
ATOM   1287  HB3 ARG A  88     122.813  71.613  95.264  1.00 84.79           H
ATOM   1288  O   ARG A  88     120.391  71.531  97.040  1.00 84.79           O
ATOM   1289  CG  ARG A  88     123.187  73.361  94.081  1.00 84.79           C
ATOM   1290  HG2 ARG A  88     122.928  72.903  93.126  1.00 84.79           H
ATOM   1291  HG3 ARG A  88     122.889  74.409  94.063  1.00 84.79           H
ATOM   1292  CD  ARG A  88     124.704  73.274  94.282  1.00 84.79           C
ATOM   1293  HD2 ARG A  88     124.985  72.222  94.337  1.00 84.79           H
ATOM   1294  HD3 ARG A  88     124.962  73.759  95.223  1.00 84.79           H
ATOM   1295  NE  ARG A  88     125.431  73.931  93.179  1.00 84.79           N
ATOM   1296  HE  ARG A  88     124.889  74.545  92.588  1.00 84.79           H
ATOM   1297  NH1 ARG A  88     127.512  73.054  93.614  1.00 84.79           N
ATOM   1298 HH11 ARG A  88     128.494  72.976  93.394  1.00 84.79           H
ATOM   1299 HH12 ARG A  88     127.140  72.599  94.435  1.00 84.79           H
ATOM   1300  NH2 ARG A  88     127.238  74.431  91.883  1.00 84.79           N
ATOM   1301 HH21 ARG A  88     128.221  74.331  91.675  1.00 84.79           H
ATOM   1302 HH22 ARG A  88     126.661  75.017  91.299  1.00 84.79           H
ATOM   1303  CZ  ARG A  88     126.718  73.802  92.899  1.00 84.79           C
ATOM   1304  N   ARG A  89     119.592  70.567  95.159  1.00 87.67           N
ATOM   1305  H   ARG A  89     119.486  70.695  94.163  1.00 87.67           H
ATOM   1306  CA  ARG A  89     118.870  69.432  95.765  1.00 87.67           C
ATOM   1307  HA  ARG A  89     117.982  69.809  96.272  1.00 87.67           H
ATOM   1308  C   ARG A  89     119.696  68.679  96.821  1.00 87.67           C
ATOM   1309  CB  ARG A  89     118.423  68.514  94.610  1.00 87.67           C
ATOM   1310  HB2 ARG A  89     118.124  69.138  93.768  1.00 87.67           H
ATOM   1311  HB3 ARG A  89     119.261  67.897  94.287  1.00 87.67           H
ATOM   1312  O   ARG A  89     119.199  68.401  97.906  1.00 87.67           O
ATOM   1313  CG  ARG A  89     117.225  67.620  94.946  1.00 87.67           C
ATOM   1314  HG2 ARG A  89     117.467  66.962  95.781  1.00 87.67           H
ATOM   1315  HG3 ARG A  89     116.377  68.248  95.215  1.00 87.67           H
ATOM   1316  CD  ARG A  89     116.871  66.768  93.721  1.00 87.67           C
ATOM   1317  HD2 ARG A  89     117.025  67.355  92.815  1.00 87.67           H
ATOM   1318  HD3 ARG A  89     117.530  65.900  93.687  1.00 87.67           H
ATOM   1319  NE  ARG A  89     115.463  66.362  93.727  1.00 87.67           N
ATOM   1320  HE  ARG A  89     114.783  67.106  93.796  1.00 87.67           H
ATOM   1321  NH1 ARG A  89     115.635  64.243  92.818  1.00 87.67           N
ATOM   1322 HH11 ARG A  89     116.644  64.276  92.827  1.00 87.67           H
ATOM   1323 HH12 ARG A  89     115.180  63.574  92.212  1.00 87.67           H
ATOM   1324  NH2 ARG A  89     113.672  65.248  93.001  1.00 87.67           N
ATOM   1325 HH21 ARG A  89     113.326  64.447  92.493  1.00 87.67           H
ATOM   1326 HH22 ARG A  89     113.236  66.157  92.952  1.00 87.67           H
ATOM   1327  CZ  ARG A  89     114.944  65.276  93.199  1.00 87.67           C
ATOM   1328  N   SER A  90     120.982  68.441  96.548  1.00 89.24           N
ATOM   1329  H   SER A  90     121.344  68.717  95.647  1.00 89.24           H
ATOM   1330  CA  SER A  90     121.916  67.800  97.486  1.00 89.24           C
ATOM   1331  HA  SER A  90     121.474  66.866  97.832  1.00 89.24           H
ATOM   1332  C   SER A  90     122.208  68.638  98.736  1.00 89.24           C
ATOM   1333  CB  SER A  90     123.230  67.460  96.776  1.00 89.24           C
ATOM   1334  HB2 SER A  90     123.948  67.091  97.508  1.00 89.24           H
ATOM   1335  HB3 SER A  90     123.044  66.670  96.048  1.00 89.24           H
ATOM   1336  O   SER A  90     122.224  68.092  99.832  1.00 89.24           O
ATOM   1337  OG  SER A  90     123.764  68.592  96.103  1.00 89.24           O
ATOM   1338  HG  SER A  90     124.626  68.338  95.767  1.00 89.24           H
ATOM   1339  N   MET A  91     122.380  69.959  98.606  1.00 91.56           N
ATOM   1340  H   MET A  91     122.277  70.370  97.690  1.00 91.56           H
ATOM   1341  CA  MET A  91     122.596  70.839  99.764  1.00 91.56           C
ATOM   1342  HA  MET A  91     123.392  70.421 100.380  1.00 91.56           H
ATOM   1343  C   MET A  91     121.346  70.919 100.645  1.00 91.56           C
ATOM   1344  CB  MET A  91     123.013  72.250  99.324  1.00 91.56           C
ATOM   1345  HB2 MET A  91     123.081  72.871 100.218  1.00 91.56           H
ATOM   1346  HB3 MET A  91     122.250  72.672  98.670  1.00 91.56           H
ATOM   1347  O   MET A  91     121.464  70.885 101.865  1.00 91.56           O
ATOM   1348  CG  MET A  91     124.370  72.287  98.616  1.00 91.56           C
ATOM   1349  HG2 MET A  91     124.329  71.627  97.749  1.00 91.56           H
ATOM   1350  HG3 MET A  91     125.133  71.906  99.295  1.00 91.56           H
ATOM   1351  SD  MET A  91     124.869  73.937  98.043  1.00 91.56           S
ATOM   1352  CE  MET A  91     125.163  74.782  99.626  1.00 91.56           C
ATOM   1353  HE1 MET A  91     125.499  75.802  99.437  1.00 91.56           H
ATOM   1354  HE2 MET A  91     125.929  74.252 100.192  1.00 91.56           H
ATOM   1355  HE3 MET A  91     124.247  74.819 100.215  1.00 91.56           H
ATOM   1356  N   ILE A  92     120.151  70.964 100.044  1.00 92.99           N
ATOM   1357  H   ILE A  92     120.117  71.002  99.035  1.00 92.99           H
ATOM   1358  CA  ILE A  92     118.887  70.915 100.796  1.00 92.99           C
ATOM   1359  HA  ILE A  92     118.915  71.687 101.565  1.00 92.99           H
ATOM   1360  C   ILE A  92     118.749  69.580 101.544  1.00 92.99           C
ATOM   1361  CB  ILE A  92     117.683  71.202  99.869  1.00 92.99           C
ATOM   1362  HB  ILE A  92     117.719  70.494  99.041  1.00 92.99           H
ATOM   1363  O   ILE A  92     118.356  69.586 102.706  1.00 92.99           O
ATOM   1364  CG1 ILE A  92     117.725  72.625  99.266  1.00 92.99           C
ATOM   1365 HG12 ILE A  92     118.677  72.777  98.758  1.00 92.99           H
ATOM   1366 HG13 ILE A  92     116.945  72.700  98.507  1.00 92.99           H
ATOM   1367  CG2 ILE A  92     116.346  70.987 100.601  1.00 92.99           C
ATOM   1368 HG21 ILE A  92     116.313  71.566 101.524  1.00 92.99           H
ATOM   1369 HG22 ILE A  92     115.513  71.282  99.963  1.00 92.99           H
ATOM   1370 HG23 ILE A  92     116.223  69.936 100.860  1.00 92.99           H
ATOM   1371  CD1 ILE A  92     117.523  73.773 100.267  1.00 92.99           C
ATOM   1372 HD11 ILE A  92     118.258  73.724 101.071  1.00 92.99           H
ATOM   1373 HD12 ILE A  92     116.522  73.737 100.698  1.00 92.99           H
ATOM   1374 HD13 ILE A  92     117.636  74.723  99.745  1.00 92.99           H
ATOM   1375  N   LEU A  93     119.136  68.452 100.939  1.00 93.79           N
ATOM   1376  H   LEU A  93     119.413  68.485  99.967  1.00 93.79           H
ATOM   1377  CA  LEU A  93     119.148  67.156 101.627  1.00 93.79           C
ATOM   1378  HA  LEU A  93     118.147  66.985 102.023  1.00 93.79           H
ATOM   1379  C   LEU A  93     120.115  67.138 102.822  1.00 93.79           C
ATOM   1380  CB  LEU A  93     119.466  66.046 100.613  1.00 93.79           C
ATOM   1381  HB2 LEU A  93     118.704  66.068  99.834  1.00 93.79           H
ATOM   1382  HB3 LEU A  93     120.430  66.251 100.148  1.00 93.79           H
ATOM   1383  O   LEU A  93     119.727  66.711 103.906  1.00 93.79           O
ATOM   1384  CG  LEU A  93     119.513  64.627 101.211  1.00 93.79           C
ATOM   1385  HG  LEU A  93     120.324  64.567 101.937  1.00 93.79           H
ATOM   1386  CD1 LEU A  93     118.207  64.229 101.896  1.00 93.79           C
ATOM   1387 HD11 LEU A  93     118.017  64.874 102.755  1.00 93.79           H
ATOM   1388 HD12 LEU A  93     117.375  64.297 101.196  1.00 93.79           H
ATOM   1389 HD13 LEU A  93     118.295  63.207 102.266  1.00 93.79           H
ATOM   1390  CD2 LEU A  93     119.797  63.619 100.098  1.00 93.79           C
ATOM   1391 HD21 LEU A  93     118.992  63.638  99.362  1.00 93.79           H
ATOM   1392 HD22 LEU A  93     119.868  62.617 100.521  1.00 93.79           H
ATOM   1393 HD23 LEU A  93     120.740  63.862  99.611  1.00 93.79           H
ATOM   1394  N   THR A  94     121.344  67.640 102.661  1.00 94.70           N
ATOM   1395  H   THR A  94     121.642  67.923 101.738  1.00 94.70           H
ATOM   1396  CA  THR A  94     122.307  67.753 103.772  1.00 94.70           C
ATOM   1397  HA  THR A  94     122.462  66.763 104.202  1.00 94.70           H
ATOM   1398  C   THR A  94     121.774  68.648 104.895  1.00 94.70           C
ATOM   1399  CB  THR A  94     123.660  68.283 103.271  1.00 94.70           C
ATOM   1400  HB  THR A  94     123.526  69.284 102.861  1.00 94.70           H
ATOM   1401  O   THR A  94     121.895  68.288 106.062  1.00 94.70           O
ATOM   1402  CG2 THR A  94     124.734  68.326 104.356  1.00 94.70           C
ATOM   1403 HG21 THR A  94     124.822  67.356 104.845  1.00 94.70           H
ATOM   1404 HG22 THR A  94     124.477  69.079 105.101  1.00 94.70           H
ATOM   1405 HG23 THR A  94     125.692  68.600 103.914  1.00 94.70           H
ATOM   1406  OG1 THR A  94     124.164  67.453 102.251  1.00 94.70           O
ATOM   1407  HG1 THR A  94     124.374  66.604 102.648  1.00 94.70           H
ATOM   1408  N   TYR A  95     121.130  69.770 104.554  1.00 95.97           N
ATOM   1409  H   TYR A  95     121.059  70.009 103.576  1.00 95.97           H
ATOM   1410  CA  TYR A  95     120.468  70.650 105.522  1.00 95.97           C
ATOM   1411  HA  TYR A  95     121.195  70.981 106.264  1.00 95.97           H
ATOM   1412  C   TYR A  95     119.361  69.911 106.288  1.00 95.97           C
ATOM   1413  CB  TYR A  95     119.923  71.892 104.794  1.00 95.97           C
ATOM   1414  HB2 TYR A  95     119.493  71.591 103.839  1.00 95.97           H
ATOM   1415  HB3 TYR A  95     120.745  72.573 104.571  1.00 95.97           H
ATOM   1416  O   TYR A  95     119.350  69.948 107.515  1.00 95.97           O
ATOM   1417  CG  TYR A  95     118.855  72.635 105.572  1.00 95.97           C
ATOM   1418  CD1 TYR A  95     117.496  72.353 105.330  1.00 95.97           C
ATOM   1419  HD1 TYR A  95     117.221  71.642 104.565  1.00 95.97           H
ATOM   1420  CD2 TYR A  95     119.214  73.536 106.591  1.00 95.97           C
ATOM   1421  HD2 TYR A  95     120.254  73.740 106.801  1.00 95.97           H
ATOM   1422  CE1 TYR A  95     116.498  72.944 106.126  1.00 95.97           C
ATOM   1423  HE1 TYR A  95     115.459  72.688 105.979  1.00 95.97           H
ATOM   1424  CE2 TYR A  95     118.215  74.163 107.358  1.00 95.97           C
ATOM   1425  HE2 TYR A  95     118.481  74.862 108.137  1.00 95.97           H
ATOM   1426  OH  TYR A  95     115.888  74.422 107.906  1.00 95.97           O
ATOM   1427  HH  TYR A  95     115.036  73.997 107.784  1.00 95.97           H
ATOM   1428  CZ  TYR A  95     116.856  73.856 107.140  1.00 95.97           C
ATOM   1429  N   LEU A  96     118.473  69.196 105.584  1.00 96.41           N
ATOM   1430  H   LEU A  96     118.546  69.204 104.576  1.00 96.41           H
ATOM   1431  CA  LEU A  96     117.373  68.447 106.197  1.00 96.41           C
ATOM   1432  HA  LEU A  96     116.774  69.134 106.794  1.00 96.41           H
ATOM   1433  C   LEU A  96     117.881  67.365 107.161  1.00 96.41           C
ATOM   1434  CB  LEU A  96     116.494  67.816 105.097  1.00 96.41           C
ATOM   1435  HB2 LEU A  96     115.867  67.054 105.558  1.00 96.41           H
ATOM   1436  HB3 LEU A  96     117.143  67.316 104.379  1.00 96.41           H
ATOM   1437  O   LEU A  96     117.346  67.235 108.257  1.00 96.41           O
ATOM   1438  CG  LEU A  96     115.572  68.795 104.347  1.00 96.41           C
ATOM   1439  HG  LEU A  96     116.147  69.638 103.962  1.00 96.41           H
ATOM   1440  CD1 LEU A  96     114.909  68.084 103.166  1.00 96.41           C
ATOM   1441 HD11 LEU A  96     114.295  67.257 103.520  1.00 96.41           H
ATOM   1442 HD12 LEU A  96     114.288  68.791 102.615  1.00 96.41           H
ATOM   1443 HD13 LEU A  96     115.676  67.703 102.491  1.00 96.41           H
ATOM   1444  CD2 LEU A  96     114.471  69.336 105.256  1.00 96.41           C
ATOM   1445 HD21 LEU A  96     113.737  69.883 104.664  1.00 96.41           H
ATOM   1446 HD22 LEU A  96     113.972  68.518 105.776  1.00 96.41           H
ATOM   1447 HD23 LEU A  96     114.901  70.020 105.988  1.00 96.41           H
ATOM   1448  N   VAL A  97     118.927  66.620 106.785  1.00 95.55           N
ATOM   1449  H   VAL A  97     119.314  66.769 105.865  1.00 95.55           H
ATOM   1450  CA  VAL A  97     119.523  65.589 107.653  1.00 95.55           C
ATOM   1451  HA  VAL A  97     118.731  64.920 107.994  1.00 95.55           H
ATOM   1452  C   VAL A  97     120.135  66.210 108.909  1.00 95.55           C
ATOM   1453  CB  VAL A  97     120.561  64.747 106.882  1.00 95.55           C
ATOM   1454  HB  VAL A  97     121.268  65.413 106.388  1.00 95.55           H
ATOM   1455  O   VAL A  97     119.840  65.759 110.014  1.00 95.55           O
ATOM   1456  CG1 VAL A  97     121.348  63.789 107.788  1.00 95.55           C
ATOM   1457 HG11 VAL A  97     121.974  64.350 108.482  1.00 95.55           H
ATOM   1458 HG12 VAL A  97     120.661  63.162 108.358  1.00 95.55           H
ATOM   1459 HG13 VAL A  97     121.999  63.155 107.186  1.00 95.55           H
ATOM   1460  CG2 VAL A  97     119.870  63.885 105.818  1.00 95.55           C
ATOM   1461 HG21 VAL A  97     120.618  63.355 105.228  1.00 95.55           H
ATOM   1462 HG22 VAL A  97     119.278  64.508 105.149  1.00 95.55           H
ATOM   1463 HG23 VAL A  97     119.215  63.161 106.303  1.00 95.55           H
ATOM   1464  N   LEU A  98     120.956  67.256 108.765  1.00 96.75           N
ATOM   1465  H   LEU A  98     121.135  67.614 107.837  1.00 96.75           H
ATOM   1466  CA  LEU A  98     121.607  67.905 109.907  1.00 96.75           C
ATOM   1467  HA  LEU A  98     122.113  67.147 110.505  1.00 96.75           H
ATOM   1468  C   LEU A  98     120.588  68.569 110.841  1.00 96.75           C
ATOM   1469  CB  LEU A  98     122.640  68.927 109.403  1.00 96.75           C
ATOM   1470  HB2 LEU A  98     122.148  69.595 108.696  1.00 96.75           H
ATOM   1471  HB3 LEU A  98     122.971  69.526 110.252  1.00 96.75           H
ATOM   1472  O   LEU A  98     120.648  68.367 112.050  1.00 96.75           O
ATOM   1473  CG  LEU A  98     123.886  68.316 108.736  1.00 96.75           C
ATOM   1474  HG  LEU A  98     123.587  67.647 107.930  1.00 96.75           H
ATOM   1475  CD1 LEU A  98     124.739  69.440 108.143  1.00 96.75           C
ATOM   1476 HD11 LEU A  98     124.148  70.005 107.422  1.00 96.75           H
ATOM   1477 HD12 LEU A  98     125.077  70.109 108.934  1.00 96.75           H
ATOM   1478 HD13 LEU A  98     125.605  69.015 107.635  1.00 96.75           H
ATOM   1479  CD2 LEU A  98     124.753  67.531 109.722  1.00 96.75           C
ATOM   1480 HD21 LEU A  98     125.660  67.187 109.225  1.00 96.75           H
ATOM   1481 HD22 LEU A  98     125.026  68.163 110.567  1.00 96.75           H
ATOM   1482 HD23 LEU A  98     124.211  66.658 110.087  1.00 96.75           H
ATOM   1483  N   MET A  99     119.622  69.312 110.297  1.00 96.89           N
ATOM   1484  H   MET A  99     119.604  69.431 109.294  1.00 96.89           H
ATOM   1485  CA  MET A  99     118.626  70.023 111.100  1.00 96.89           C
ATOM   1486  HA  MET A  99     119.151  70.592 111.868  1.00 96.89           H
ATOM   1487  C   MET A  99     117.688  69.048 111.826  1.00 96.89           C
ATOM   1488  CB  MET A  99     117.871  71.015 110.201  1.00 96.89           C
ATOM   1489  HB2 MET A  99     117.291  70.452 109.469  1.00 96.89           H
ATOM   1490  HB3 MET A  99     118.587  71.630 109.657  1.00 96.89           H
ATOM   1491  O   MET A  99     117.322  69.303 112.969  1.00 96.89           O
ATOM   1492  CG  MET A  99     116.937  71.948 110.986  1.00 96.89           C
ATOM   1493  HG2 MET A  99     116.373  72.552 110.276  1.00 96.89           H
ATOM   1494  HG3 MET A  99     116.223  71.340 111.542  1.00 96.89           H
ATOM   1495  SD  MET A  99     117.754  73.072 112.151  1.00 96.89           S
ATOM   1496  CE  MET A  99     118.267  74.409 111.041  1.00 96.89           C
ATOM   1497  HE1 MET A  99     117.390  74.876 110.593  1.00 96.89           H
ATOM   1498  HE2 MET A  99     118.825  75.155 111.607  1.00 96.89           H
ATOM   1499  HE3 MET A  99     118.904  74.008 110.252  1.00 96.89           H
ATOM   1500  N   LEU A 100     117.355  67.897 111.222  1.00 95.96           N
ATOM   1501  H   LEU A 100     117.675  67.731 110.279  1.00 95.96           H
ATOM   1502  CA  LEU A 100     116.593  66.837 111.892  1.00 95.96           C
ATOM   1503  HA  LEU A 100     115.680  67.282 112.290  1.00 95.96           H
ATOM   1504  C   LEU A 100     117.359  66.238 113.086  1.00 95.96           C
ATOM   1505  CB  LEU A 100     116.212  65.766 110.852  1.00 95.96           C
ATOM   1506  HB2 LEU A 100     115.671  66.251 110.040  1.00 95.96           H
ATOM   1507  HB3 LEU A 100     117.131  65.347 110.439  1.00 95.96           H
ATOM   1508  O   LEU A 100     116.748  65.959 114.114  1.00 95.96           O
ATOM   1509  CG  LEU A 100     115.346  64.609 111.386  1.00 95.96           C
ATOM   1510  HG  LEU A 100     115.872  64.096 112.191  1.00 95.96           H
ATOM   1511  CD1 LEU A 100     113.985  65.088 111.897  1.00 95.96           C
ATOM   1512 HD11 LEU A 100     113.466  65.647 111.119  1.00 95.96           H
ATOM   1513 HD12 LEU A 100     114.121  65.721 112.774  1.00 95.96           H
ATOM   1514 HD13 LEU A 100     113.380  64.231 112.195  1.00 95.96           H
ATOM   1515  CD2 LEU A 100     115.096  63.599 110.262  1.00 95.96           C
ATOM   1516 HD21 LEU A 100     114.514  62.761 110.646  1.00 95.96           H
ATOM   1517 HD22 LEU A 100     114.553  64.074 109.445  1.00 95.96           H
ATOM   1518 HD23 LEU A 100     116.049  63.225 109.890  1.00 95.96           H
ATOM   1519  N   ILE A 101     118.684  66.084 112.987  1.00 94.20           N
ATOM   1520  H   ILE A 101     119.134  66.331 112.117  1.00 94.20           H
ATOM   1521  CA  ILE A 101     119.519  65.608 114.102  1.00 94.20           C
ATOM   1522  HA  ILE A 101     119.076  64.696 114.501  1.00 94.20           H
ATOM   1523  C   ILE A 101     119.516  66.627 115.252  1.00 94.20           C
ATOM   1524  CB  ILE A 101     120.946  65.264 113.607  1.00 94.20           C
ATOM   1525  HB  ILE A 101     121.338  66.116 113.050  1.00 94.20           H
ATOM   1526  O   ILE A 101     119.258  66.248 116.393  1.00 94.20           O
ATOM   1527  CG1 ILE A 101     120.906  64.032 112.670  1.00 94.20           C
ATOM   1528 HG12 ILE A 101     120.748  63.131 113.262  1.00 94.20           H
ATOM   1529 HG13 ILE A 101     120.065  64.118 111.981  1.00 94.20           H
ATOM   1530  CG2 ILE A 101     121.899  64.985 114.783  1.00 94.20           C
ATOM   1531 HG21 ILE A 101     121.494  64.189 115.405  1.00 94.20           H
ATOM   1532 HG22 ILE A 101     122.886  64.696 114.422  1.00 94.20           H
ATOM   1533 HG23 ILE A 101     122.029  65.881 115.389  1.00 94.20           H
ATOM   1534  CD1 ILE A 101     122.174  63.862 111.822  1.00 94.20           C
ATOM   1535 HD11 ILE A 101     123.034  63.638 112.452  1.00 94.20           H
ATOM   1536 HD12 ILE A 101     122.365  64.773 111.254  1.00 94.20           H
ATOM   1537 HD13 ILE A 101     122.029  63.037 111.124  1.00 94.20           H
ATOM   1538  N   VAL A 102     119.737  67.917 114.963  1.00 96.56           N
ATOM   1539  H   VAL A 102     119.938  68.167 114.006  1.00 96.56           H
ATOM   1540  CA  VAL A 102     119.719  68.980 115.991  1.00 96.56           C
ATOM   1541  HA  VAL A 102     120.432  68.716 116.772  1.00 96.56           H
ATOM   1542  C   VAL A 102     118.345  69.081 116.662  1.00 96.56           C
ATOM   1543  CB  VAL A 102     120.141  70.346 115.409  1.00 96.56           C
ATOM   1544  HB  VAL A 102     119.429  70.649 114.642  1.00 96.56           H
ATOM   1545  O   VAL A 102     118.272  69.162 117.886  1.00 96.56           O
ATOM   1546  CG1 VAL A 102     120.205  71.429 116.492  1.00 96.56           C
ATOM   1547 HG11 VAL A 102     120.514  72.381 116.057  1.00 96.56           H
ATOM   1548 HG12 VAL A 102     120.905  71.144 117.276  1.00 96.56           H
ATOM   1549 HG13 VAL A 102     119.223  71.577 116.943  1.00 96.56           H
ATOM   1550  CG2 VAL A 102     121.539  70.281 114.784  1.00 96.56           C
ATOM   1551 HG21 VAL A 102     121.573  69.553 113.975  1.00 96.56           H
ATOM   1552 HG22 VAL A 102     121.799  71.256 114.372  1.00 96.56           H
ATOM   1553 HG23 VAL A 102     122.268  69.988 115.541  1.00 96.56           H
ATOM   1554  N   TYR A 103     117.261  68.978 115.882  1.00 96.52           N
ATOM   1555  H   TYR A 103     117.395  68.941 114.882  1.00 96.52           H
ATOM   1556  CA  TYR A 103     115.882  68.956 116.385  1.00 96.52           C
ATOM   1557  HA  TYR A 103     115.674  69.905 116.879  1.00 96.52           H
ATOM   1558  C   TYR A 103     115.652  67.834 117.410  1.00 96.52           C
ATOM   1559  CB  TYR A 103     114.926  68.797 115.189  1.00 96.52           C
ATOM   1560  HB2 TYR A 103     115.252  69.471 114.396  1.00 96.52           H
ATOM   1561  HB3 TYR A 103     114.990  67.781 114.799  1.00 96.52           H
ATOM   1562  O   TYR A 103     115.024  68.054 118.442  1.00 96.52           O
ATOM   1563  CG  TYR A 103     113.476  69.116 115.488  1.00 96.52           C
ATOM   1564  CD1 TYR A 103     112.642  68.189 116.149  1.00 96.52           C
ATOM   1565  HD1 TYR A 103     113.034  67.226 116.443  1.00 96.52           H
ATOM   1566  CD2 TYR A 103     112.971  70.376 115.118  1.00 96.52           C
ATOM   1567  HD2 TYR A 103     113.602  71.094 114.618  1.00 96.52           H
ATOM   1568  CE1 TYR A 103     111.323  68.550 116.497  1.00 96.52           C
ATOM   1569  HE1 TYR A 103     110.692  67.877 117.058  1.00 96.52           H
ATOM   1570  CE2 TYR A 103     111.656  70.728 115.455  1.00 96.52           C
ATOM   1571  HE2 TYR A 103     111.271  71.702 115.192  1.00 96.52           H
ATOM   1572  OH  TYR A 103     109.625  70.262 116.595  1.00 96.52           O
ATOM   1573  HH  TYR A 103     109.534  71.207 116.445  1.00 96.52           H
ATOM   1574  CZ  TYR A 103     110.846  69.839 116.182  1.00 96.52           C
ATOM   1575  N   ILE A 104     116.176  66.630 117.154  1.00 93.29           N
ATOM   1576  H   ILE A 104     116.697  66.507 116.299  1.00 93.29           H
ATOM   1577  CA  ILE A 104     116.024  65.476 118.056  1.00 93.29           C
ATOM   1578  HA  ILE A 104     114.972  65.389 118.329  1.00 93.29           H
ATOM   1579  C   ILE A 104     116.793  65.687 119.370  1.00 93.29           C
ATOM   1580  CB  ILE A 104     116.430  64.175 117.320  1.00 93.29           C
ATOM   1581  HB  ILE A 104     117.406  64.330 116.861  1.00 93.29           H
ATOM   1582  O   ILE A 104     116.250  65.395 120.438  1.00 93.29           O
ATOM   1583  CG1 ILE A 104     115.397  63.851 116.214  1.00 93.29           C
ATOM   1584 HG12 ILE A 104     114.484  63.470 116.670  1.00 93.29           H
ATOM   1585 HG13 ILE A 104     115.127  64.760 115.676  1.00 93.29           H
ATOM   1586  CG2 ILE A 104     116.538  62.980 118.287  1.00 93.29           C
ATOM   1587 HG21 ILE A 104     115.595  62.840 118.815  1.00 93.29           H
ATOM   1588 HG22 ILE A 104     117.331  63.151 119.016  1.00 93.29           H
ATOM   1589 HG23 ILE A 104     116.788  62.068 117.746  1.00 93.29           H
ATOM   1590  CD1 ILE A 104     115.895  62.835 115.176  1.00 93.29           C
ATOM   1591 HD11 ILE A 104     115.147  62.733 114.390  1.00 93.29           H
ATOM   1592 HD12 ILE A 104     116.052  61.860 115.636  1.00 93.29           H
ATOM   1593 HD13 ILE A 104     116.827  63.185 114.732  1.00 93.29           H
ATOM   1594  N   PHE A 105     118.020  66.218 119.321  1.00 94.02           N
ATOM   1595  H   PHE A 105     118.415  66.455 118.422  1.00 94.02           H
ATOM   1596  CA  PHE A 105     118.794  66.506 120.535  1.00 94.02           C
ATOM   1597  HA  PHE A 105     118.769  65.626 121.177  1.00 94.02           H
ATOM   1598  C   PHE A 105     118.186  67.645 121.365  1.00 94.02           C
ATOM   1599  CB  PHE A 105     120.260  66.787 120.184  1.00 94.02           C
ATOM   1600  HB2 PHE A 105     120.310  67.463 119.329  1.00 94.02           H
ATOM   1601  HB3 PHE A 105     120.721  67.293 121.033  1.00 94.02           H
ATOM   1602  O   PHE A 105     118.095  67.518 122.586  1.00 94.02           O
ATOM   1603  CG  PHE A 105     121.084  65.543 119.921  1.00 94.02           C
ATOM   1604  CD1 PHE A 105     121.411  64.692 120.993  1.00 94.02           C
ATOM   1605  HD1 PHE A 105     121.070  64.927 121.989  1.00 94.02           H
ATOM   1606  CD2 PHE A 105     121.555  65.248 118.628  1.00 94.02           C
ATOM   1607  HD2 PHE A 105     121.324  65.912 117.808  1.00 94.02           H
ATOM   1608  CE1 PHE A 105     122.191  63.543 120.772  1.00 94.02           C
ATOM   1609  HE1 PHE A 105     122.444  62.898 121.601  1.00 94.02           H
ATOM   1610  CE2 PHE A 105     122.339  64.101 118.408  1.00 94.02           C
ATOM   1611  HE2 PHE A 105     122.712  63.882 117.417  1.00 94.02           H
ATOM   1612  CZ  PHE A 105     122.655  63.247 119.479  1.00 94.02           C
ATOM   1613  HZ  PHE A 105     123.263  62.370 119.312  1.00 94.02           H
ATOM   1614  N   GLU A 106     117.684  68.705 120.730  1.00 96.16           N
ATOM   1615  H   GLU A 106     117.806  68.792 119.731  1.00 96.16           H
ATOM   1616  CA  GLU A 106     117.021  69.797 121.452  1.00 96.16           C
ATOM   1617  HA  GLU A 106     117.666  70.095 122.278  1.00 96.16           H
ATOM   1618  C   GLU A 106     115.685  69.341 122.063  1.00 96.16           C
ATOM   1619  CB  GLU A 106     116.855  71.003 120.517  1.00 96.16           C
ATOM   1620  HB2 GLU A 106     117.824  71.265 120.091  1.00 96.16           H
ATOM   1621  HB3 GLU A 106     116.207  70.721 119.688  1.00 96.16           H
ATOM   1622  O   GLU A 106     115.386  69.669 123.211  1.00 96.16           O
ATOM   1623  CG  GLU A 106     116.271  72.231 121.236  1.00 96.16           C
ATOM   1624  HG2 GLU A 106     115.294  71.976 121.648  1.00 96.16           H
ATOM   1625  HG3 GLU A 106     116.098  73.027 120.512  1.00 96.16           H
ATOM   1626  CD  GLU A 106     117.156  72.744 122.378  1.00 96.16           C
ATOM   1627  OE1 GLU A 106     116.594  73.414 123.263  1.00 96.16           O
ATOM   1628  OE2 GLU A 106     118.370  72.443 122.371  1.00 96.16           O
ATOM   1629  N   CYS A 107     114.915  68.492 121.366  1.00 94.32           N
ATOM   1630  H   CYS A 107     115.155  68.295 120.405  1.00 94.32           H
ATOM   1631  CA  CYS A 107     113.748  67.825 121.951  1.00 94.32           C
ATOM   1632  HA  CYS A 107     113.016  68.581 122.236  1.00 94.32           H
ATOM   1633  C   CYS A 107     114.113  67.045 123.224  1.00 94.32           C
ATOM   1634  CB  CYS A 107     113.128  66.861 120.925  1.00 94.32           C
ATOM   1635  HB2 CYS A 107     113.919  66.386 120.345  1.00 94.32           H
ATOM   1636  HB3 CYS A 107     112.571  66.085 121.450  1.00 94.32           H
ATOM   1637  O   CYS A 107     113.389  67.116 124.221  1.00 94.32           O
ATOM   1638  SG  CYS A 107     111.988  67.727 119.816  1.00 94.32           S
ATOM   1639  HG  CYS A 107     111.887  66.753 118.908  1.00 94.32           H
ATOM   1640  N   ALA A 108     115.231  66.312 123.203  1.00 91.81           N
ATOM   1641  H   ALA A 108     115.789  66.299 122.361  1.00 91.81           H
ATOM   1642  CA  ALA A 108     115.710  65.569 124.364  1.00 91.81           C
ATOM   1643  HA  ALA A 108     114.891  64.952 124.733  1.00 91.81           H
ATOM   1644  C   ALA A 108     116.122  66.504 125.514  1.00 91.81           C
ATOM   1645  CB  ALA A 108     116.844  64.632 123.930  1.00 91.81           C
ATOM   1646  HB1 ALA A 108     116.505  63.990 123.118  1.00 91.81           H
ATOM   1647  HB2 ALA A 108     117.707  65.208 123.596  1.00 91.81           H
ATOM   1648  HB3 ALA A 108     117.144  64.011 124.775  1.00 91.81           H
ATOM   1649  O   ALA A 108     115.753  66.231 126.657  1.00 91.81           O
ATOM   1650  N   SER A 109     116.796  67.623 125.227  1.00 93.78           N
ATOM   1651  H   SER A 109     117.074  67.784 124.269  1.00 93.78           H
ATOM   1652  CA  SER A 109     117.118  68.652 126.225  1.00 93.78           C
ATOM   1653  HA  SER A 109     117.728  68.208 127.012  1.00 93.78           H
ATOM   1654  C   SER A 109     115.858  69.225 126.881  1.00 93.78           C
ATOM   1655  CB  SER A 109     117.922  69.791 125.595  1.00 93.78           C
ATOM   1656  HB2 SER A 109     118.885  69.417 125.247  1.00 93.78           H
ATOM   1657  HB3 SER A 109     117.381  70.237 124.759  1.00 93.78           H
ATOM   1658  O   SER A 109     115.687  69.128 128.101  1.00 93.78           O
ATOM   1659  OG  SER A 109     118.116  70.754 126.599  1.00 93.78           O
ATOM   1660  HG  SER A 109     118.771  71.391 126.301  1.00 93.78           H
ATOM   1661  N   CYS A 110     114.928  69.733 126.065  1.00 93.62           N
ATOM   1662  H   CYS A 110     115.145  69.783 125.079  1.00 93.62           H
ATOM   1663  CA  CYS A 110     113.693  70.365 126.518  1.00 93.62           C
ATOM   1664  HA  CYS A 110     113.943  71.277 127.059  1.00 93.62           H
ATOM   1665  C   CYS A 110     112.890  69.459 127.460  1.00 93.62           C
ATOM   1666  CB  CYS A 110     112.843  70.721 125.291  1.00 93.62           C
ATOM   1667  HB2 CYS A 110     111.825  70.946 125.607  1.00 93.62           H
ATOM   1668  HB3 CYS A 110     112.824  69.885 124.592  1.00 93.62           H
ATOM   1669  O   CYS A 110     112.456  69.906 128.526  1.00 93.62           O
ATOM   1670  SG  CYS A 110     113.502  72.188 124.464  1.00 93.62           S
ATOM   1671  HG  CYS A 110     114.752  71.788 124.211  1.00 93.62           H
ATOM   1672  N   ILE A 111     112.720  68.184 127.088  1.00 90.55           N
ATOM   1673  H   ILE A 111     113.118  67.898 126.205  1.00 90.55           H
ATOM   1674  CA  ILE A 111     111.983  67.188 127.878  1.00 90.55           C
ATOM   1675  HA  ILE A 111     111.044  67.634 128.204  1.00 90.55           H
ATOM   1676  C   ILE A 111     112.754  66.813 129.155  1.00 90.55           C
ATOM   1677  CB  ILE A 111     111.649  65.958 126.996  1.00 90.55           C
ATOM   1678  HB  ILE A 111     112.573  65.598 126.546  1.00 90.55           H
ATOM   1679  O   ILE A 111     112.152  66.748 130.228  1.00 90.55           O
ATOM   1680  CG1 ILE A 111     110.666  66.361 125.867  1.00 90.55           C
ATOM   1681 HG12 ILE A 111     111.031  67.258 125.369  1.00 90.55           H
ATOM   1682 HG13 ILE A 111     109.695  66.601 126.300  1.00 90.55           H
ATOM   1683  CG2 ILE A 111     111.039  64.813 127.830  1.00 90.55           C
ATOM   1684 HG21 ILE A 111     110.130  65.150 128.325  1.00 90.55           H
ATOM   1685 HG22 ILE A 111     111.748  64.472 128.585  1.00 90.55           H
ATOM   1686 HG23 ILE A 111     110.813  63.955 127.195  1.00 90.55           H
ATOM   1687  CD1 ILE A 111     110.479  65.293 124.779  1.00 90.55           C
ATOM   1688 HD11 ILE A 111     109.961  64.422 125.179  1.00 90.55           H
ATOM   1689 HD12 ILE A 111     111.450  64.994 124.384  1.00 90.55           H
ATOM   1690 HD13 ILE A 111     109.881  65.708 123.969  1.00 90.55           H
ATOM   1691  N   THR A 112     114.072  66.600 129.075  1.00 89.76           N
ATOM   1692  H   THR A 112     114.531  66.708 128.182  1.00 89.76           H
ATOM   1693  CA  THR A 112     114.896  66.207 130.235  1.00 89.76           C
ATOM   1694  HA  THR A 112     114.468  65.314 130.689  1.00 89.76           H
ATOM   1695  C   THR A 112     114.903  67.298 131.303  1.00 89.76           C
ATOM   1696  CB  THR A 112     116.330  65.855 129.813  1.00 89.76           C
ATOM   1697  HB  THR A 112     116.814  66.729 129.377  1.00 89.76           H
ATOM   1698  O   THR A 112     114.549  67.032 132.451  1.00 89.76           O
ATOM   1699  CG2 THR A 112     117.176  65.344 130.975  1.00 89.76           C
ATOM   1700 HG21 THR A 112     118.158  65.044 130.607  1.00 89.76           H
ATOM   1701 HG22 THR A 112     116.695  64.487 131.445  1.00 89.76           H
ATOM   1702 HG23 THR A 112     117.313  66.134 131.712  1.00 89.76           H
ATOM   1703  OG1 THR A 112     116.279  64.825 128.855  1.00 89.76           O
ATOM   1704  HG1 THR A 112     116.114  65.255 128.013  1.00 89.76           H
ATOM   1705  N   SER A 113     115.190  68.546 130.924  1.00 91.31           N
ATOM   1706  H   SER A 113     115.436  68.718 129.959  1.00 91.31           H
ATOM   1707  CA  SER A 113     115.212  69.672 131.863  1.00 91.31           C
ATOM   1708  HA  SER A 113     115.905  69.426 132.667  1.00 91.31           H
ATOM   1709  C   SER A 113     113.846  69.894 132.528  1.00 91.31           C
ATOM   1710  CB  SER A 113     115.757  70.917 131.150  1.00 91.31           C
ATOM   1711  HB2 SER A 113     115.464  70.898 130.100  1.00 91.31           H
ATOM   1712  HB3 SER A 113     116.846  70.900 131.198  1.00 91.31           H
ATOM   1713  O   SER A 113     113.766  69.965 133.756  1.00 91.31           O
ATOM   1714  OG  SER A 113     115.274  72.115 131.722  1.00 91.31           O
ATOM   1715  HG  SER A 113     114.622  72.462 131.109  1.00 91.31           H
ATOM   1716  N   TYR A 114     112.745  69.901 131.762  1.00 90.24           N
ATOM   1717  H   TYR A 114     112.838  69.813 130.761  1.00 90.24           H
ATOM   1718  CA  TYR A 114     111.422  70.159 132.343  1.00 90.24           C
ATOM   1719  HA  TYR A 114     111.513  71.036 132.982  1.00 90.24           H
ATOM   1720  C   TYR A 114     110.945  69.007 133.240  1.00 90.24           C
ATOM   1721  CB  TYR A 114     110.396  70.497 131.251  1.00 90.24           C
ATOM   1722  HB2 TYR A 114     110.905  70.997 130.426  1.00 90.24           H
ATOM   1723  HB3 TYR A 114     109.961  69.580 130.855  1.00 90.24           H
ATOM   1724  O   TYR A 114     110.391  69.243 134.313  1.00 90.24           O
ATOM   1725  CG  TYR A 114     109.291  71.415 131.744  1.00 90.24           C
ATOM   1726  CD1 TYR A 114     108.317  70.938 132.639  1.00 90.24           C
ATOM   1727  HD1 TYR A 114     108.353  69.918 132.991  1.00 90.24           H
ATOM   1728  CD2 TYR A 114     109.272  72.771 131.363  1.00 90.24           C
ATOM   1729  HD2 TYR A 114     110.034  73.156 130.700  1.00 90.24           H
ATOM   1730  CE1 TYR A 114     107.324  71.803 133.133  1.00 90.24           C
ATOM   1731  HE1 TYR A 114     106.609  71.442 133.856  1.00 90.24           H
ATOM   1732  CE2 TYR A 114     108.273  73.637 131.842  1.00 90.24           C
ATOM   1733  HE2 TYR A 114     108.273  74.674 131.539  1.00 90.24           H
ATOM   1734  OH  TYR A 114     106.325  73.984 133.199  1.00 90.24           O
ATOM   1735  HH  TYR A 114     106.503  74.888 132.927  1.00 90.24           H
ATOM   1736  CZ  TYR A 114     107.290  73.151 132.729  1.00 90.24           C
ATOM   1737  N   THR A 115     111.193  67.750 132.850  1.00 87.49           N
ATOM   1738  H   THR A 115     111.683  67.593 131.981  1.00 87.49           H
ATOM   1739  CA  THR A 115     110.859  66.601 133.709  1.00 87.49           C
ATOM   1740  HA  THR A 115     109.814  66.692 134.005  1.00 87.49           H
ATOM   1741  C   THR A 115     111.669  66.615 135.008  1.00 87.49           C
ATOM   1742  CB  THR A 115     111.017  65.244 133.001  1.00 87.49           C
ATOM   1743  HB  THR A 115     110.871  64.457 133.740  1.00 87.49           H
ATOM   1744  O   THR A 115     111.113  66.331 136.066  1.00 87.49           O
ATOM   1745  CG2 THR A 115     110.020  65.003 131.867  1.00 87.49           C
ATOM   1746 HG21 THR A 115     109.911  65.896 131.250  1.00 87.49           H
ATOM   1747 HG22 THR A 115     109.050  64.734 132.286  1.00 87.49           H
ATOM   1748 HG23 THR A 115     110.360  64.175 131.245  1.00 87.49           H
ATOM   1749  OG1 THR A 115     112.297  65.082 132.453  1.00 87.49           O
ATOM   1750  HG1 THR A 115     112.375  65.684 131.709  1.00 87.49           H
ATOM   1751  N   HIS A 116     112.951  66.996 134.983  1.00 87.15           N
ATOM   1752  H   HIS A 116     113.388  67.192 134.093  1.00 87.15           H
ATOM   1753  CA  HIS A 116     113.786  67.050 136.191  1.00 87.15           C
ATOM   1754  HA  HIS A 116     113.555  66.178 136.802  1.00 87.15           H
ATOM   1755  C   HIS A 116     113.461  68.231 137.110  1.00 87.15           C
ATOM   1756  CB  HIS A 116     115.263  66.917 135.810  1.00 87.15           C
ATOM   1757  HB2 HIS A 116     115.870  67.337 136.611  1.00 87.15           H
ATOM   1758  HB3 HIS A 116     115.485  67.461 134.891  1.00 87.15           H
ATOM   1759  O   HIS A 116     113.411  68.055 138.329  1.00 87.15           O
ATOM   1760  CG  HIS A 116     115.627  65.459 135.669  1.00 87.15           C
ATOM   1761  CD2 HIS A 116     114.866  64.468 135.102  1.00 87.15           C
ATOM   1762  HD2 HIS A 116     113.938  64.606 134.569  1.00 87.15           H
ATOM   1763  ND1 HIS A 116     116.694  64.842 136.271  1.00 87.15           N
ATOM   1764  HD1 HIS A 116     117.537  65.304 136.578  1.00 87.15           H
ATOM   1765  CE1 HIS A 116     116.590  63.521 136.059  1.00 87.15           C
ATOM   1766  HE1 HIS A 116     117.340  62.796 136.337  1.00 87.15           H
ATOM   1767  NE2 HIS A 116     115.441  63.232 135.424  1.00 87.15           N
ATOM   1768  N   ARG A 117     113.075  69.375 136.545  1.00 89.16           N
ATOM   1769  H   ARG A 117     113.193  69.480 135.547  1.00 89.16           H
ATOM   1770  CA  ARG A 117     112.439  70.467 137.289  1.00 89.16           C
ATOM   1771  HA  ARG A 117     113.118  70.812 138.068  1.00 89.16           H
ATOM   1772  C   ARG A 117     111.157  70.035 137.983  1.00 89.16           C
ATOM   1773  CB  ARG A 117     112.215  71.613 136.310  1.00 89.16           C
ATOM   1774  HB2 ARG A 117     111.749  71.237 135.399  1.00 89.16           H
ATOM   1775  HB3 ARG A 117     113.216  71.957 136.056  1.00 89.16           H
ATOM   1776  O   ARG A 117     110.989  70.323 139.164  1.00 89.16           O
ATOM   1777  CG  ARG A 117     111.400  72.797 136.852  1.00 89.16           C
ATOM   1778  HG2 ARG A 117     111.775  73.720 136.412  1.00 89.16           H
ATOM   1779  HG3 ARG A 117     111.520  72.873 137.932  1.00 89.16           H
ATOM   1780  CD  ARG A 117     109.915  72.661 136.490  1.00 89.16           C
ATOM   1781  HD2 ARG A 117     109.508  71.746 136.921  1.00 89.16           H
ATOM   1782  HD3 ARG A 117     109.804  72.616 135.408  1.00 89.16           H
ATOM   1783  NE  ARG A 117     109.165  73.799 137.016  1.00 89.16           N
ATOM   1784  HE  ARG A 117     109.687  74.498 137.523  1.00 89.16           H
ATOM   1785  NH1 ARG A 117     107.059  73.174 136.384  1.00 89.16           N
ATOM   1786 HH11 ARG A 117     107.387  72.235 136.204  1.00 89.16           H
ATOM   1787 HH12 ARG A 117     106.085  73.385 136.220  1.00 89.16           H
ATOM   1788  NH2 ARG A 117     107.397  75.152 137.367  1.00 89.16           N
ATOM   1789 HH21 ARG A 117     108.025  75.809 137.808  1.00 89.16           H
ATOM   1790 HH22 ARG A 117     106.411  75.371 137.335  1.00 89.16           H
ATOM   1791  CZ  ARG A 117     107.879  74.033 136.916  1.00 89.16           C
ATOM   1792  N   ASP A 118     110.278  69.293 137.310  1.00 88.09           N
ATOM   1793  H   ASP A 118     110.420  69.145 136.322  1.00 88.09           H
ATOM   1794  CA  ASP A 118     109.041  68.817 137.937  1.00 88.09           C
ATOM   1795  HA  ASP A 118     108.539  69.672 138.390  1.00 88.09           H
ATOM   1796  C   ASP A 118     109.320  67.832 139.092  1.00 88.09           C
ATOM   1797  CB  ASP A 118     108.081  68.225 136.888  1.00 88.09           C
ATOM   1798  HB2 ASP A 118     108.648  67.723 136.105  1.00 88.09           H
ATOM   1799  HB3 ASP A 118     107.462  67.478 137.386  1.00 88.09           H
ATOM   1800  O   ASP A 118     108.563  67.820 140.060  1.00 88.09           O
ATOM   1801  CG  ASP A 118     107.130  69.250 136.258  1.00 88.09           C
ATOM   1802  OD1 ASP A 118     107.416  70.466 136.270  1.00 88.09           O
ATOM   1803  OD2 ASP A 118     106.041  68.837 135.795  1.00 88.09           O
ATOM   1804  N   TYR A 119     110.424  67.072 139.087  1.00 85.53           N
ATOM   1805  H   TYR A 119     111.025  67.102 138.275  1.00 85.53           H
ATOM   1806  CA  TYR A 119     110.839  66.294 140.270  1.00 85.53           C
ATOM   1807  HA  TYR A 119     109.997  65.685 140.596  1.00 85.53           H
ATOM   1808  C   TYR A 119     111.223  67.174 141.474  1.00 85.53           C
ATOM   1809  CB  TYR A 119     112.009  65.352 139.938  1.00 85.53           C
ATOM   1810  HB2 TYR A 119     112.524  65.103 140.866  1.00 85.53           H
ATOM   1811  HB3 TYR A 119     112.734  65.871 139.312  1.00 85.53           H
ATOM   1812  O   TYR A 119     111.004  66.756 142.611  1.00 85.53           O
ATOM   1813  CG  TYR A 119     111.619  64.038 139.287  1.00 85.53           C
ATOM   1814  CD1 TYR A 119     111.086  62.999 140.071  1.00 85.53           C
ATOM   1815  HD1 TYR A 119     110.929  63.152 141.130  1.00 85.53           H
ATOM   1816  CD2 TYR A 119     111.828  63.835 137.911  1.00 85.53           C
ATOM   1817  HD2 TYR A 119     112.245  64.629 137.309  1.00 85.53           H
ATOM   1818  CE1 TYR A 119     110.732  61.774 139.472  1.00 85.53           C
ATOM   1819  HE1 TYR A 119     110.298  60.979 140.060  1.00 85.53           H
ATOM   1820  CE2 TYR A 119     111.459  62.624 137.300  1.00 85.53           C
ATOM   1821  HE2 TYR A 119     111.582  62.503 136.235  1.00 85.53           H
ATOM   1822  OH  TYR A 119     110.535  60.420 137.504  1.00 85.53           O
ATOM   1823  HH  TYR A 119     110.588  60.467 136.546  1.00 85.53           H
ATOM   1824  CZ  TYR A 119     110.892  61.595 138.081  1.00 85.53           C
ATOM   1825  N   MET A 120     111.794  68.361 141.246  1.00 86.81           N
ATOM   1826  H   MET A 120     111.936  68.642 140.286  1.00 86.81           H
ATOM   1827  CA  MET A 120     112.297  69.255 142.300  1.00 86.81           C
ATOM   1828  HA  MET A 120     112.595  68.665 143.166  1.00 86.81           H
ATOM   1829  C   MET A 120     111.256  70.276 142.792  1.00 86.81           C
ATOM   1830  CB  MET A 120     113.536  69.997 141.779  1.00 86.81           C
ATOM   1831  HB2 MET A 120     113.826  70.745 142.518  1.00 86.81           H
ATOM   1832  HB3 MET A 120     113.271  70.524 140.863  1.00 86.81           H
ATOM   1833  O   MET A 120     111.201  70.558 143.988  1.00 86.81           O
ATOM   1834  CG  MET A 120     114.750  69.101 141.487  1.00 86.81           C
ATOM   1835  HG2 MET A 120     115.123  69.370 140.499  1.00 86.81           H
ATOM   1836  HG3 MET A 120     114.454  68.053 141.445  1.00 86.81           H
ATOM   1837  SD  MET A 120     116.135  69.295 142.646  1.00 86.81           S
ATOM   1838  CE  MET A 120     115.678  68.169 143.982  1.00 86.81           C
ATOM   1839  HE1 MET A 120     116.424  68.230 144.776  1.00 86.81           H
ATOM   1840  HE2 MET A 120     114.699  68.439 144.377  1.00 86.81           H
ATOM   1841  HE3 MET A 120     115.659  67.150 143.595  1.00 86.81           H
ATOM   1842  N   VAL A 121     110.442  70.834 141.885  1.00 87.57           N
ATOM   1843  H   VAL A 121     110.595  70.578 140.920  1.00 87.57           H
ATOM   1844  CA  VAL A 121     109.595  72.016 142.141  1.00 87.57           C
ATOM   1845  HA  VAL A 121     109.863  72.419 143.117  1.00 87.57           H
ATOM   1846  C   VAL A 121     108.096  71.689 142.214  1.00 87.57           C
ATOM   1847  CB  VAL A 121     109.877  73.143 141.114  1.00 87.57           C
ATOM   1848  HB  VAL A 121     109.486  72.846 140.140  1.00 87.57           H
ATOM   1849  O   VAL A 121     107.354  72.411 142.875  1.00 87.57           O
ATOM   1850  CG1 VAL A 121     109.216  74.464 141.534  1.00 87.57           C
ATOM   1851 HG11 VAL A 121     109.525  75.268 140.867  1.00 87.57           H
ATOM   1852 HG12 VAL A 121     109.504  74.725 142.552  1.00 87.57           H
ATOM   1853 HG13 VAL A 121     108.131  74.387 141.469  1.00 87.57           H
ATOM   1854  CG2 VAL A 121     111.379  73.420 140.971  1.00 87.57           C
ATOM   1855 HG21 VAL A 121     111.533  74.274 140.311  1.00 87.57           H
ATOM   1856 HG22 VAL A 121     111.882  72.563 140.523  1.00 87.57           H
ATOM   1857 HG23 VAL A 121     111.819  73.636 141.945  1.00 87.57           H
ATOM   1858  N   SER A 122     107.616  70.579 141.631  1.00 83.97           N
ATOM   1859  H   SER A 122     108.245  69.973 141.122  1.00 83.97           H
ATOM   1860  CA  SER A 122     106.177  70.235 141.715  1.00 83.97           C
ATOM   1861  HA  SER A 122     105.609  71.107 141.390  1.00 83.97           H
ATOM   1862  C   SER A 122     105.705  69.910 143.139  1.00 83.97           C
ATOM   1863  CB  SER A 122     105.799  69.076 140.786  1.00 83.97           C
ATOM   1864  HB2 SER A 122     106.179  69.267 139.782  1.00 83.97           H
ATOM   1865  HB3 SER A 122     104.711  69.029 140.730  1.00 83.97           H
ATOM   1866  O   SER A 122     104.515  70.009 143.442  1.00 83.97           O
ATOM   1867  OG  SER A 122     106.292  67.832 141.260  1.00 83.97           O
ATOM   1868  HG  SER A 122     107.175  67.753 140.890  1.00 83.97           H
ATOM   1869  N   ASN A 123     106.630  69.515 144.019  1.00 83.61           N
ATOM   1870  H   ASN A 123     107.586  69.456 143.699  1.00 83.61           H
ATOM   1871  CA  ASN A 123     106.361  69.171 145.407  1.00 83.61           C
ATOM   1872  HA  ASN A 123     105.542  69.796 145.764  1.00 83.61           H
ATOM   1873  C   ASN A 123     107.628  69.404 146.255  1.00 83.61           C
ATOM   1874  CB  ASN A 123     105.919  67.696 145.429  1.00 83.61           C
ATOM   1875  HB2 ASN A 123     105.113  67.564 144.707  1.00 83.61           H
ATOM   1876  HB3 ASN A 123     106.748  67.061 145.120  1.00 83.61           H
ATOM   1877  O   ASN A 123     108.660  68.803 145.950  1.00 83.61           O
ATOM   1878  CG  ASN A 123     105.417  67.204 146.772  1.00 83.61           C
ATOM   1879  ND2 ASN A 123     104.724  66.089 146.767  1.00 83.61           N
ATOM   1880 HD21 ASN A 123     104.620  65.587 145.897  1.00 83.61           H
ATOM   1881 HD22 ASN A 123     104.367  65.766 147.655  1.00 83.61           H
ATOM   1882  OD1 ASN A 123     105.631  67.776 147.831  1.00 83.61           O
ATOM   1883  N   PRO A 124     107.578  70.185 147.354  1.00 88.24           N
ATOM   1884  CA  PRO A 124     108.735  70.380 148.229  1.00 88.24           C
ATOM   1885  HA  PRO A 124     109.559  70.801 147.652  1.00 88.24           H
ATOM   1886  C   PRO A 124     109.250  69.088 148.878  1.00 88.24           C
ATOM   1887  CB  PRO A 124     108.284  71.395 149.288  1.00 88.24           C
ATOM   1888  HB2 PRO A 124     108.521  72.404 148.949  1.00 88.24           H
ATOM   1889  HB3 PRO A 124     108.733  71.216 150.265  1.00 88.24           H
ATOM   1890  O   PRO A 124     110.348  69.100 149.434  1.00 88.24           O
ATOM   1891  CG  PRO A 124     106.766  71.231 149.325  1.00 88.24           C
ATOM   1892  HG2 PRO A 124     106.269  72.135 149.675  1.00 88.24           H
ATOM   1893  HG3 PRO A 124     106.503  70.376 149.947  1.00 88.24           H
ATOM   1894  CD  PRO A 124     106.436  70.930 147.865  1.00 88.24           C
ATOM   1895  HD2 PRO A 124     106.336  71.861 147.309  1.00 88.24           H
ATOM   1896  HD3 PRO A 124     105.510  70.357 147.813  1.00 88.24           H
ATOM   1897  N   SER A 125     108.504  67.977 148.841  1.00 91.44           N
ATOM   1898  H   SER A 125     107.626  68.013 148.341  1.00 91.44           H
ATOM   1899  CA  SER A 125     108.837  66.732 149.543  1.00 91.44           C
ATOM   1900  HA  SER A 125     108.814  66.946 150.612  1.00 91.44           H
ATOM   1901  C   SER A 125     110.233  66.172 149.233  1.00 91.44           C
ATOM   1902  CB  SER A 125     107.770  65.665 149.268  1.00 91.44           C
ATOM   1903  HB2 SER A 125     106.781  66.084 149.453  1.00 91.44           H
ATOM   1904  HB3 SER A 125     107.919  64.834 149.957  1.00 91.44           H
ATOM   1905  O   SER A 125     110.878  65.651 150.146  1.00 91.44           O
ATOM   1906  OG  SER A 125     107.835  65.160 147.950  1.00 91.44           O
ATOM   1907  HG  SER A 125     107.325  64.347 147.916  1.00 91.44           H
ATOM   1908  N   LEU A 126     110.735  66.312 147.999  1.00 90.97           N
ATOM   1909  H   LEU A 126     110.152  66.747 147.297  1.00 90.97           H
ATOM   1910  CA  LEU A 126     112.081  65.860 147.621  1.00 90.97           C
ATOM   1911  HA  LEU A 126     112.203  64.840 147.986  1.00 90.97           H
ATOM   1912  C   LEU A 126     113.168  66.689 148.315  1.00 90.97           C
ATOM   1913  CB  LEU A 126     112.209  65.847 146.081  1.00 90.97           C
ATOM   1914  HB2 LEU A 126     111.423  65.212 145.673  1.00 90.97           H
ATOM   1915  HB3 LEU A 126     112.042  66.857 145.704  1.00 90.97           H
ATOM   1916  O   LEU A 126     113.991  66.140 149.051  1.00 90.97           O
ATOM   1917  CG  LEU A 126     113.570  65.351 145.548  1.00 90.97           C
ATOM   1918  HG  LEU A 126     114.359  66.016 145.895  1.00 90.97           H
ATOM   1919  CD1 LEU A 126     113.900  63.922 145.987  1.00 90.97           C
ATOM   1920 HD11 LEU A 126     114.001  63.875 147.071  1.00 90.97           H
ATOM   1921 HD12 LEU A 126     113.122  63.237 145.646  1.00 90.97           H
ATOM   1922 HD13 LEU A 126     114.853  63.624 145.550  1.00 90.97           H
ATOM   1923  CD2 LEU A 126     113.566  65.358 144.020  1.00 90.97           C
ATOM   1924 HD21 LEU A 126     113.380  66.371 143.662  1.00 90.97           H
ATOM   1925 HD22 LEU A 126     114.537  65.033 143.645  1.00 90.97           H
ATOM   1926 HD23 LEU A 126     112.785  64.703 143.637  1.00 90.97           H
ATOM   1927  N   ILE A 127     113.100  68.013 148.162  1.00 92.18           N
ATOM   1928  H   ILE A 127     112.370  68.379 147.567  1.00 92.18           H
ATOM   1929  CA  ILE A 127     114.029  68.973 148.776  1.00 92.18           C
ATOM   1930  HA  ILE A 127     115.046  68.688 148.508  1.00 92.18           H
ATOM   1931  C   ILE A 127     113.935  68.912 150.312  1.00 92.18           C
ATOM   1932  CB  ILE A 127     113.759  70.385 148.195  1.00 92.18           C
ATOM   1933  HB  ILE A 127     112.718  70.646 148.387  1.00 92.18           H
ATOM   1934  O   ILE A 127     114.957  68.934 150.992  1.00 92.18           O
ATOM   1935  CG1 ILE A 127     113.989  70.369 146.661  1.00 92.18           C
ATOM   1936 HG12 ILE A 127     113.292  69.670 146.199  1.00 92.18           H
ATOM   1937 HG13 ILE A 127     115.001  70.022 146.453  1.00 92.18           H
ATOM   1938  CG2 ILE A 127     114.642  71.455 148.863  1.00 92.18           C
ATOM   1939 HG21 ILE A 127     114.352  72.451 148.528  1.00 92.18           H
ATOM   1940 HG22 ILE A 127     115.688  71.287 148.607  1.00 92.18           H
ATOM   1941 HG23 ILE A 127     114.534  71.427 149.947  1.00 92.18           H
ATOM   1942  CD1 ILE A 127     113.790  71.715 145.955  1.00 92.18           C
ATOM   1943 HD11 ILE A 127     112.829  72.144 146.234  1.00 92.18           H
ATOM   1944 HD12 ILE A 127     113.820  71.568 144.876  1.00 92.18           H
ATOM   1945 HD13 ILE A 127     114.584  72.409 146.231  1.00 92.18           H
ATOM   1946  N   THR A 128     112.729  68.730 150.865  1.00 94.47           N
ATOM   1947  H   THR A 128     111.935  68.731 150.241  1.00 94.47           H
ATOM   1948  CA  THR A 128     112.491  68.571 152.314  1.00 94.47           C
ATOM   1949  HA  THR A 128     112.871  69.447 152.839  1.00 94.47           H
ATOM   1950  C   THR A 128     113.217  67.336 152.842  1.00 94.47           C
ATOM   1951  CB  THR A 128     110.990  68.419 152.641  1.00 94.47           C
ATOM   1952  HB  THR A 128     110.635  67.472 152.233  1.00 94.47           H
ATOM   1953  O   THR A 128     113.962  67.406 153.818  1.00 94.47           O
ATOM   1954  CG2 THR A 128     110.714  68.424 154.146  1.00 94.47           C
ATOM   1955 HG21 THR A 128     109.639  68.462 154.323  1.00 94.47           H
ATOM   1956 HG22 THR A 128     111.179  69.295 154.608  1.00 94.47           H
ATOM   1957 HG23 THR A 128     111.110  67.519 154.606  1.00 94.47           H
ATOM   1958  OG1 THR A 128     110.196  69.436 152.082  1.00 94.47           O
ATOM   1959  HG1 THR A 128     110.335  69.445 151.132  1.00 94.47           H
ATOM   1960  N   LYS A 129     113.041  66.183 152.182  1.00 93.84           N
ATOM   1961  H   LYS A 129     112.457  66.187 151.358  1.00 93.84           H
ATOM   1962  CA  LYS A 129     113.666  64.916 152.587  1.00 93.84           C
ATOM   1963  HA  LYS A 129     113.413  64.717 153.628  1.00 93.84           H
ATOM   1964  C   LYS A 129     115.189  64.987 152.508  1.00 93.84           C
ATOM   1965  CB  LYS A 129     113.108  63.799 151.701  1.00 93.84           C
ATOM   1966  HB2 LYS A 129     113.461  63.929 150.678  1.00 93.84           H
ATOM   1967  HB3 LYS A 129     112.021  63.877 151.701  1.00 93.84           H
ATOM   1968  O   LYS A 129     115.870  64.521 153.419  1.00 93.84           O
ATOM   1969  CG  LYS A 129     113.487  62.403 152.207  1.00 93.84           C
ATOM   1970  HG2 LYS A 129     114.568  62.265 152.179  1.00 93.84           H
ATOM   1971  HG3 LYS A 129     113.139  62.295 153.234  1.00 93.84           H
ATOM   1972  CD  LYS A 129     112.812  61.357 151.315  1.00 93.84           C
ATOM   1973  HD2 LYS A 129     111.779  61.662 151.142  1.00 93.84           H
ATOM   1974  HD3 LYS A 129     113.339  61.318 150.361  1.00 93.84           H
ATOM   1975  CE  LYS A 129     112.813  59.973 151.957  1.00 93.84           C
ATOM   1976  HE2 LYS A 129     113.798  59.521 151.850  1.00 93.84           H
ATOM   1977  HE3 LYS A 129     112.618  60.103 153.022  1.00 93.84           H
ATOM   1978  NZ  LYS A 129     111.753  59.120 151.368  1.00 93.84           N
ATOM   1979  HZ1 LYS A 129     111.566  58.318 151.954  1.00 93.84           H
ATOM   1980  HZ2 LYS A 129     110.880  59.626 151.326  1.00 93.84           H
ATOM   1981  HZ3 LYS A 129     111.993  58.821 150.434  1.00 93.84           H
ATOM   1982  N   GLN A 130     115.716  65.592 151.447  1.00 93.03           N
ATOM   1983  H   GLN A 130     115.090  65.920 150.726  1.00 93.03           H
ATOM   1984  CA  GLN A 130     117.145  65.809 151.258  1.00 93.03           C
ATOM   1985  HA  GLN A 130     117.663  64.852 151.319  1.00 93.03           H
ATOM   1986  C   GLN A 130     117.730  66.738 152.332  1.00 93.03           C
ATOM   1987  CB  GLN A 130     117.324  66.371 149.850  1.00 93.03           C
ATOM   1988  HB2 GLN A 130     116.846  67.350 149.797  1.00 93.03           H
ATOM   1989  HB3 GLN A 130     116.830  65.710 149.139  1.00 93.03           H
ATOM   1990  O   GLN A 130     118.700  66.366 152.990  1.00 93.03           O
ATOM   1991  CG  GLN A 130     118.792  66.507 149.442  1.00 93.03           C
ATOM   1992  HG2 GLN A 130     119.331  67.104 150.178  1.00 93.03           H
ATOM   1993  HG3 GLN A 130     119.250  65.519 149.387  1.00 93.03           H
ATOM   1994  CD  GLN A 130     118.916  67.185 148.088  1.00 93.03           C
ATOM   1995  NE2 GLN A 130     120.115  67.462 147.649  1.00 93.03           N
ATOM   1996 HE21 GLN A 130     120.151  67.845 146.716  1.00 93.03           H
ATOM   1997 HE22 GLN A 130     120.953  67.221 148.158  1.00 93.03           H
ATOM   1998  OE1 GLN A 130     117.943  67.480 147.416  1.00 93.03           O
ATOM   1999  N   MET A 131     117.104  67.893 152.582  1.00 96.55           N
ATOM   2000  H   MET A 131     116.316  68.145 152.002  1.00 96.55           H
ATOM   2001  CA  MET A 131     117.477  68.827 153.651  1.00 96.55           C
ATOM   2002  HA  MET A 131     118.455  69.257 153.431  1.00 96.55           H
ATOM   2003  C   MET A 131     117.566  68.118 155.009  1.00 96.55           C
ATOM   2004  CB  MET A 131     116.435  69.956 153.688  1.00 96.55           C
ATOM   2005  HB2 MET A 131     116.440  70.477 152.730  1.00 96.55           H
ATOM   2006  HB3 MET A 131     115.445  69.522 153.826  1.00 96.55           H
ATOM   2007  O   MET A 131     118.592  68.191 155.679  1.00 96.55           O
ATOM   2008  CG  MET A 131     116.677  70.976 154.803  1.00 96.55           C
ATOM   2009  HG2 MET A 131     116.820  70.457 155.750  1.00 96.55           H
ATOM   2010  HG3 MET A 131     117.585  71.535 154.579  1.00 96.55           H
ATOM   2011  SD  MET A 131     115.312  72.144 155.019  1.00 96.55           S
ATOM   2012  CE  MET A 131     114.113  71.106 155.899  1.00 96.55           C
ATOM   2013  HE1 MET A 131     114.557  70.736 156.824  1.00 96.55           H
ATOM   2014  HE2 MET A 131     113.815  70.266 155.272  1.00 96.55           H
ATOM   2015  HE3 MET A 131     113.229  71.698 156.136  1.00 96.55           H
ATOM   2016  N   LEU A 132     116.525  67.369 155.387  1.00 96.97           N
ATOM   2017  H   LEU A 132     115.709  67.358 154.792  1.00 96.97           H
ATOM   2018  CA  LEU A 132     116.483  66.627 156.649  1.00 96.97           C
ATOM   2019  HA  LEU A 132     116.688  67.318 157.468  1.00 96.97           H
ATOM   2020  C   LEU A 132     117.547  65.514 156.724  1.00 96.97           C
ATOM   2021  CB  LEU A 132     115.070  66.041 156.820  1.00 96.97           C
ATOM   2022  HB2 LEU A 132     115.064  65.375 157.684  1.00 96.97           H
ATOM   2023  HB3 LEU A 132     114.853  65.436 155.941  1.00 96.97           H
ATOM   2024  O   LEU A 132     118.030  65.206 157.813  1.00 96.97           O
ATOM   2025  CG  LEU A 132     113.947  67.085 157.000  1.00 96.97           C
ATOM   2026  HG  LEU A 132     114.045  67.878 156.259  1.00 96.97           H
ATOM   2027  CD1 LEU A 132     112.606  66.385 156.792  1.00 96.97           C
ATOM   2028 HD11 LEU A 132     112.545  66.028 155.765  1.00 96.97           H
ATOM   2029 HD12 LEU A 132     111.791  67.086 156.974  1.00 96.97           H
ATOM   2030 HD13 LEU A 132     112.528  65.537 157.472  1.00 96.97           H
ATOM   2031  CD2 LEU A 132     113.940  67.742 158.379  1.00 96.97           C
ATOM   2032 HD21 LEU A 132     114.896  68.231 158.566  1.00 96.97           H
ATOM   2033 HD22 LEU A 132     113.732  66.999 159.149  1.00 96.97           H
ATOM   2034 HD23 LEU A 132     113.160  68.503 158.408  1.00 96.97           H
ATOM   2035  N   THR A 133     117.927  64.918 155.591  1.00 94.46           N
ATOM   2036  H   THR A 133     117.509  65.239 154.729  1.00 94.46           H
ATOM   2037  CA  THR A 133     118.919  63.829 155.524  1.00 94.46           C
ATOM   2038  HA  THR A 133     118.766  63.159 156.370  1.00 94.46           H
ATOM   2039  C   THR A 133     120.361  64.339 155.617  1.00 94.46           C
ATOM   2040  CB  THR A 133     118.727  63.006 154.236  1.00 94.46           C
ATOM   2041  HB  THR A 133     118.848  63.658 153.370  1.00 94.46           H
ATOM   2042  O   THR A 133     121.180  63.707 156.278  1.00 94.46           O
ATOM   2043  CG2 THR A 133     119.691  61.829 154.100  1.00 94.46           C
ATOM   2044 HG21 THR A 133     120.711  62.192 153.973  1.00 94.46           H
ATOM   2045 HG22 THR A 133     119.638  61.198 154.988  1.00 94.46           H
ATOM   2046 HG23 THR A 133     119.424  61.242 153.222  1.00 94.46           H
ATOM   2047  OG1 THR A 133     117.426  62.462 154.203  1.00 94.46           O
ATOM   2048  HG1 THR A 133     116.837  63.187 153.980  1.00 94.46           H
ATOM   2049  N   PHE A 134     120.677  65.471 154.977  1.00 95.13           N
ATOM   2050  H   PHE A 134     119.952  65.933 154.446  1.00 95.13           H
ATOM   2051  CA  PHE A 134     122.060  65.939 154.800  1.00 95.13           C
ATOM   2052  HA  PHE A 134     122.747  65.151 155.111  1.00 95.13           H
ATOM   2053  C   PHE A 134     122.445  67.167 155.641  1.00 95.13           C
ATOM   2054  CB  PHE A 134     122.310  66.179 153.303  1.00 95.13           C
ATOM   2055  HB2 PHE A 134     123.266  66.689 153.180  1.00 95.13           H
ATOM   2056  HB3 PHE A 134     121.537  66.845 152.920  1.00 95.13           H
ATOM   2057  O   PHE A 134     123.623  67.331 155.950  1.00 95.13           O
ATOM   2058  CG  PHE A 134     122.347  64.911 152.467  1.00 95.13           C
ATOM   2059  CD1 PHE A 134     123.505  64.112 152.457  1.00 95.13           C
ATOM   2060  HD1 PHE A 134     124.366  64.402 153.040  1.00 95.13           H
ATOM   2061  CD2 PHE A 134     121.239  64.536 151.681  1.00 95.13           C
ATOM   2062  HD2 PHE A 134     120.356  65.159 151.665  1.00 95.13           H
ATOM   2063  CE1 PHE A 134     123.553  62.949 151.665  1.00 95.13           C
ATOM   2064  HE1 PHE A 134     124.453  62.353 151.626  1.00 95.13           H
ATOM   2065  CE2 PHE A 134     121.284  63.371 150.897  1.00 95.13           C
ATOM   2066  HE2 PHE A 134     120.443  63.098 150.277  1.00 95.13           H
ATOM   2067  CZ  PHE A 134     122.445  62.580 150.886  1.00 95.13           C
ATOM   2068  HZ  PHE A 134     122.497  61.704 150.256  1.00 95.13           H
ATOM   2069  N   TYR A 135     121.505  68.023 156.057  1.00 96.11           N
ATOM   2070  H   TYR A 135     120.533  67.854 155.842  1.00 96.11           H
ATOM   2071  CA  TYR A 135     121.851  69.204 156.856  1.00 96.11           C
ATOM   2072  HA  TYR A 135     122.649  69.736 156.338  1.00 96.11           H
ATOM   2073  C   TYR A 135     122.372  68.810 158.250  1.00 96.11           C
ATOM   2074  CB  TYR A 135     120.665  70.164 156.953  1.00 96.11           C
ATOM   2075  HB2 TYR A 135     119.868  69.682 157.521  1.00 96.11           H
ATOM   2076  HB3 TYR A 135     120.294  70.368 155.948  1.00 96.11           H
ATOM   2077  O   TYR A 135     121.718  68.065 158.984  1.00 96.11           O
ATOM   2078  CG  TYR A 135     121.028  71.479 157.615  1.00 96.11           C
ATOM   2079  CD1 TYR A 135     120.934  71.624 159.009  1.00 96.11           C
ATOM   2080  HD1 TYR A 135     120.543  70.811 159.603  1.00 96.11           H
ATOM   2081  CD2 TYR A 135     121.524  72.536 156.836  1.00 96.11           C
ATOM   2082  HD2 TYR A 135     121.598  72.412 155.767  1.00 96.11           H
ATOM   2083  CE1 TYR A 135     121.373  72.807 159.630  1.00 96.11           C
ATOM   2084  HE1 TYR A 135     121.341  72.912 160.705  1.00 96.11           H
ATOM   2085  CE2 TYR A 135     121.954  73.732 157.450  1.00 96.11           C
ATOM   2086  HE2 TYR A 135     122.365  74.538 156.861  1.00 96.11           H
ATOM   2087  OH  TYR A 135     122.345  74.982 159.475  1.00 96.11           O
ATOM   2088  HH  TYR A 135     122.822  75.553 158.868  1.00 96.11           H
ATOM   2089  CZ  TYR A 135     121.890  73.863 158.854  1.00 96.11           C
ATOM   2090  N   SER A 136     123.544  69.331 158.624  1.00 95.36           N
ATOM   2091  H   SER A 136     123.995  69.950 157.967  1.00 95.36           H
ATOM   2092  CA  SER A 136     124.336  68.932 159.800  1.00 95.36           C
ATOM   2093  HA  SER A 136     125.242  69.537 159.758  1.00 95.36           H
ATOM   2094  C   SER A 136     124.838  67.470 159.792  1.00 95.36           C
ATOM   2095  CB  SER A 136     123.620  69.331 161.106  1.00 95.36           C
ATOM   2096  HB2 SER A 136     122.673  68.795 161.176  1.00 95.36           H
ATOM   2097  HB3 SER A 136     123.416  70.402 161.099  1.00 95.36           H
ATOM   2098  O   SER A 136     125.303  66.994 160.832  1.00 95.36           O
ATOM   2099  OG  SER A 136     124.406  69.006 162.242  1.00 95.36           O
ATOM   2100  HG  SER A 136     124.818  68.172 162.006  1.00 95.36           H
ATOM   2101  N   ALA A 137     124.803  66.754 158.662  1.00 94.74           N
ATOM   2102  H   ALA A 137     124.446  67.177 157.817  1.00 94.74           H
ATOM   2103  CA  ALA A 137     125.453  65.446 158.540  1.00 94.74           C
ATOM   2104  HA  ALA A 137     125.296  64.896 159.468  1.00 94.74           H
ATOM   2105  C   ALA A 137     126.973  65.594 158.329  1.00 94.74           C
ATOM   2106  CB  ALA A 137     124.793  64.642 157.412  1.00 94.74           C
ATOM   2107  HB1 ALA A 137     125.205  63.633 157.389  1.00 94.74           H
ATOM   2108  HB2 ALA A 137     124.983  65.121 156.451  1.00 94.74           H
ATOM   2109  HB3 ALA A 137     123.716  64.582 157.574  1.00 94.74           H
ATOM   2110  O   ALA A 137     127.424  66.444 157.565  1.00 94.74           O
ATOM   2111  N   ASP A 138     127.774  64.734 158.966  1.00 91.30           N
ATOM   2112  H   ASP A 138     127.362  64.096 159.630  1.00 91.30           H
ATOM   2113  CA  ASP A 138     129.247  64.816 158.940  1.00 91.30           C
ATOM   2114  HA  ASP A 138     129.510  65.874 158.908  1.00 91.30           H
ATOM   2115  C   ASP A 138     129.904  64.191 157.679  1.00 91.30           C
ATOM   2116  CB  ASP A 138     129.813  64.270 160.266  1.00 91.30           C
ATOM   2117  HB2 ASP A 138     130.901  64.331 160.242  1.00 91.30           H
ATOM   2118  HB3 ASP A 138     129.537  63.221 160.367  1.00 91.30           H
ATOM   2119  O   ASP A 138     131.116  63.962 157.652  1.00 91.30           O
ATOM   2120  CG  ASP A 138     129.322  65.060 161.490  1.00 91.30           C
ATOM   2121  OD1 ASP A 138     129.670  66.258 161.627  1.00 91.30           O
ATOM   2122  OD2 ASP A 138     128.567  64.496 162.309  1.00 91.30           O
ATOM   2123  N   SER A 139     129.135  63.930 156.614  1.00 92.98           N
ATOM   2124  H   SER A 139     128.174  64.239 156.656  1.00 92.98           H
ATOM   2125  CA  SER A 139     129.641  63.528 155.288  1.00 92.98           C
ATOM   2126  HA  SER A 139     130.543  62.931 155.420  1.00 92.98           H
ATOM   2127  C   SER A 139     130.011  64.742 154.423  1.00 92.98           C
ATOM   2128  CB  SER A 139     128.606  62.651 154.568  1.00 92.98           C
ATOM   2129  HB2 SER A 139     129.036  62.276 153.640  1.00 92.98           H
ATOM   2130  HB3 SER A 139     128.359  61.799 155.203  1.00 92.98           H
ATOM   2131  O   SER A 139     129.637  65.869 154.740  1.00 92.98           O
ATOM   2132  OG  SER A 139     127.423  63.375 154.273  1.00 92.98           O
ATOM   2133  HG  SER A 139     126.792  62.777 153.866  1.00 92.98           H
ATOM   2134  N   ASP A 140     130.719  64.544 153.307  1.00 91.28           N
ATOM   2135  H   ASP A 140     131.141  63.645 153.126  1.00 91.28           H
ATOM   2136  CA  ASP A 140     131.078  65.645 152.393  1.00 91.28           C
ATOM   2137  HA  ASP A 140     131.577  66.425 152.969  1.00 91.28           H
ATOM   2138  C   ASP A 140     129.854  66.304 151.748  1.00 91.28           C
ATOM   2139  CB  ASP A 140     132.077  65.137 151.347  1.00 91.28           C
ATOM   2140  HB2 ASP A 140     132.307  65.936 150.642  1.00 91.28           H
ATOM   2141  HB3 ASP A 140     131.652  64.293 150.802  1.00 91.28           H
ATOM   2142  O   ASP A 140     129.708  67.522 151.823  1.00 91.28           O
ATOM   2143  CG  ASP A 140     133.344  64.719 152.078  1.00 91.28           C
ATOM   2144  OD1 ASP A 140     134.063  65.635 152.543  1.00 91.28           O
ATOM   2145  OD2 ASP A 140     133.461  63.519 152.402  1.00 91.28           O
ATOM   2146  N   GLN A 141     128.910  65.501 151.246  1.00 91.63           N
ATOM   2147  H   GLN A 141     129.103  64.510 151.200  1.00 91.63           H
ATOM   2148  CA  GLN A 141     127.601  65.987 150.785  1.00 91.63           C
ATOM   2149  HA  GLN A 141     127.745  66.697 149.971  1.00 91.63           H
ATOM   2150  C   GLN A 141     126.832  66.704 151.906  1.00 91.63           C
ATOM   2151  CB  GLN A 141     126.760  64.801 150.288  1.00 91.63           C
ATOM   2152  HB2 GLN A 141     125.758  65.157 150.053  1.00 91.63           H
ATOM   2153  HB3 GLN A 141     126.680  64.065 151.087  1.00 91.63           H
ATOM   2154  O   GLN A 141     126.134  67.684 151.659  1.00 91.63           O
ATOM   2155  CG  GLN A 141     127.336  64.130 149.031  1.00 91.63           C
ATOM   2156  HG2 GLN A 141     128.346  63.769 149.225  1.00 91.63           H
ATOM   2157  HG3 GLN A 141     127.387  64.866 148.229  1.00 91.63           H
ATOM   2158  CD  GLN A 141     126.487  62.942 148.586  1.00 91.63           C
ATOM   2159  NE2 GLN A 141     126.283  62.756 147.301  1.00 91.63           N
ATOM   2160 HE21 GLN A 141     126.660  63.400 146.620  1.00 91.63           H
ATOM   2161 HE22 GLN A 141     125.692  61.980 147.041  1.00 91.63           H
ATOM   2162  OE1 GLN A 141     126.004  62.153 149.384  1.00 91.63           O
ATOM   2163  N   GLY A 142     126.974  66.239 153.153  1.00 93.47           N
ATOM   2164  H   GLY A 142     127.580  65.445 153.310  1.00 93.47           H
ATOM   2165  CA  GLY A 142     126.399  66.889 154.326  1.00 93.47           C
ATOM   2166  HA2 GLY A 142     126.575  66.261 155.200  1.00 93.47           H
ATOM   2167  HA3 GLY A 142     125.325  67.008 154.180  1.00 93.47           H
ATOM   2168  C   GLY A 142     127.007  68.266 154.591  1.00 93.47           C
ATOM   2169  O   GLY A 142     126.268  69.234 154.759  1.00 93.47           O
ATOM   2170  N   ARG A 143     128.340  68.392 154.548  1.00 92.40           N
ATOM   2171  H   ARG A 143     128.874  67.547 154.401  1.00 92.40           H
ATOM   2172  CA  ARG A 143     129.065  69.672 154.659  1.00 92.40           C
ATOM   2173  HA  ARG A 143     128.808  70.152 155.604  1.00 92.40           H
ATOM   2174  C   ARG A 143     128.661  70.654 153.562  1.00 92.40           C
ATOM   2175  CB  ARG A 143     130.586  69.434 154.599  1.00 92.40           C
ATOM   2176  HB2 ARG A 143     130.826  68.757 153.779  1.00 92.40           H
ATOM   2177  HB3 ARG A 143     131.075  70.387 154.398  1.00 92.40           H
ATOM   2178  O   ARG A 143     128.318  71.795 153.868  1.00 92.40           O
ATOM   2179  CG  ARG A 143     131.166  68.876 155.904  1.00 92.40           C
ATOM   2180  HG2 ARG A 143     130.940  69.580 156.704  1.00 92.40           H
ATOM   2181  HG3 ARG A 143     130.699  67.921 156.146  1.00 92.40           H
ATOM   2182  CD  ARG A 143     132.697  68.721 155.811  1.00 92.40           C
ATOM   2183  HD2 ARG A 143     133.113  68.780 156.817  1.00 92.40           H
ATOM   2184  HD3 ARG A 143     133.111  69.558 155.247  1.00 92.40           H
ATOM   2185  NE  ARG A 143     133.130  67.450 155.190  1.00 92.40           N
ATOM   2186  HE  ARG A 143     133.475  67.460 154.240  1.00 92.40           H
ATOM   2187  NH1 ARG A 143     132.704  66.102 156.989  1.00 92.40           N
ATOM   2188 HH11 ARG A 143     132.277  66.891 157.451  1.00 92.40           H
ATOM   2189 HH12 ARG A 143     132.474  65.170 157.305  1.00 92.40           H
ATOM   2190  NH2 ARG A 143     133.626  65.223 155.178  1.00 92.40           N
ATOM   2191 HH21 ARG A 143     133.626  64.312 155.614  1.00 92.40           H
ATOM   2192 HH22 ARG A 143     133.940  65.298 154.221  1.00 92.40           H
ATOM   2193  CZ  ARG A 143     133.155  66.268 155.781  1.00 92.40           C
ATOM   2194  N   GLU A 144     128.677  70.210 152.309  1.00 91.26           N
ATOM   2195  H   GLU A 144     128.978  69.260 152.141  1.00 91.26           H
ATOM   2196  CA  GLU A 144     128.349  71.036 151.146  1.00 91.26           C
ATOM   2197  HA  GLU A 144     128.994  71.915 151.139  1.00 91.26           H
ATOM   2198  C   GLU A 144     126.898  71.534 151.201  1.00 91.26           C
ATOM   2199  CB  GLU A 144     128.634  70.226 149.876  1.00 91.26           C
ATOM   2200  HB2 GLU A 144     127.979  69.354 149.851  1.00 91.26           H
ATOM   2201  HB3 GLU A 144     129.669  69.885 149.905  1.00 91.26           H
ATOM   2202  O   GLU A 144     126.651  72.741 151.133  1.00 91.26           O
ATOM   2203  CG  GLU A 144     128.428  71.064 148.609  1.00 91.26           C
ATOM   2204  HG2 GLU A 144     127.378  71.347 148.533  1.00 91.26           H
ATOM   2205  HG3 GLU A 144     129.017  71.977 148.700  1.00 91.26           H
ATOM   2206  CD  GLU A 144     128.840  70.311 147.336  1.00 91.26           C
ATOM   2207  OE1 GLU A 144     129.248  71.009 146.382  1.00 91.26           O
ATOM   2208  OE2 GLU A 144     128.717  69.065 147.322  1.00 91.26           O
ATOM   2209  N   LEU A 145     125.937  70.632 151.432  1.00 94.76           N
ATOM   2210  H   LEU A 145     126.179  69.652 151.474  1.00 94.76           H
ATOM   2211  CA  LEU A 145     124.530  71.015 151.506  1.00 94.76           C
ATOM   2212  HA  LEU A 145     124.339  71.662 150.650  1.00 94.76           H
ATOM   2213  C   LEU A 145     124.220  71.847 152.760  1.00 94.76           C
ATOM   2214  CB  LEU A 145     123.637  69.766 151.390  1.00 94.76           C
ATOM   2215  HB2 LEU A 145     123.497  69.337 152.382  1.00 94.76           H
ATOM   2216  HB3 LEU A 145     124.118  69.018 150.760  1.00 94.76           H
ATOM   2217  O   LEU A 145     123.386  72.746 152.696  1.00 94.76           O
ATOM   2218  CG  LEU A 145     122.278  70.114 150.761  1.00 94.76           C
ATOM   2219  HG  LEU A 145     121.924  71.066 151.155  1.00 94.76           H
ATOM   2220  CD1 LEU A 145     122.383  70.240 149.242  1.00 94.76           C
ATOM   2221 HD11 LEU A 145     121.440  70.613 148.845  1.00 94.76           H
ATOM   2222 HD12 LEU A 145     122.621  69.276 148.791  1.00 94.76           H
ATOM   2223 HD13 LEU A 145     123.166  70.947 148.968  1.00 94.76           H
ATOM   2224  CD2 LEU A 145     121.229  69.052 151.084  1.00 94.76           C
ATOM   2225 HD21 LEU A 145     121.059  69.026 152.160  1.00 94.76           H
ATOM   2226 HD22 LEU A 145     121.580  68.077 150.743  1.00 94.76           H
ATOM   2227 HD23 LEU A 145     120.293  69.300 150.582  1.00 94.76           H
ATOM   2228  N   THR A 146     124.913  71.616 153.882  1.00 94.38           N
ATOM   2229  H   THR A 146     125.572  70.851 153.887  1.00 94.38           H
ATOM   2230  CA  THR A 146     124.820  72.487 155.069  1.00 94.38           C
ATOM   2231  HA  THR A 146     123.778  72.547 155.380  1.00 94.38           H
ATOM   2232  C   THR A 146     125.265  73.907 154.731  1.00 94.38           C
ATOM   2233  CB  THR A 146     125.631  71.943 156.258  1.00 94.38           C
ATOM   2234  HB  THR A 146     126.678  71.848 155.974  1.00 94.38           H
ATOM   2235  O   THR A 146     124.553  74.852 155.054  1.00 94.38           O
ATOM   2236  CG2 THR A 146     125.538  72.798 157.522  1.00 94.38           C
ATOM   2237 HG21 THR A 146     124.499  72.886 157.839  1.00 94.38           H
ATOM   2238 HG22 THR A 146     126.115  72.332 158.320  1.00 94.38           H
ATOM   2239 HG23 THR A 146     125.940  73.795 157.340  1.00 94.38           H
ATOM   2240  OG1 THR A 146     125.134  70.676 156.621  1.00 94.38           O
ATOM   2241  HG1 THR A 146     125.470  70.068 155.959  1.00 94.38           H
ATOM   2242  N   ARG A 147     126.382  74.077 154.009  1.00 90.69           N
ATOM   2243  H   ARG A 147     126.913  73.260 153.742  1.00 90.69           H
ATOM   2244  CA  ARG A 147     126.875  75.399 153.593  1.00 90.69           C
ATOM   2245  HA  ARG A 147     126.916  76.032 154.479  1.00 90.69           H
ATOM   2246  C   ARG A 147     125.920  76.108 152.619  1.00 90.69           C
ATOM   2247  CB  ARG A 147     128.300  75.245 153.036  1.00 90.69           C
ATOM   2248  HB2 ARG A 147     128.922  74.750 153.782  1.00 90.69           H
ATOM   2249  HB3 ARG A 147     128.286  74.638 152.131  1.00 90.69           H
ATOM   2250  O   ARG A 147     125.742  77.324 152.730  1.00 90.69           O
ATOM   2251  CG  ARG A 147     128.898  76.619 152.722  1.00 90.69           C
ATOM   2252  HG2 ARG A 147     128.344  77.059 151.893  1.00 90.69           H
ATOM   2253  HG3 ARG A 147     128.783  77.264 153.593  1.00 90.69           H
ATOM   2254  CD  ARG A 147     130.380  76.584 152.343  1.00 90.69           C
ATOM   2255  HD2 ARG A 147     130.969  76.265 153.203  1.00 90.69           H
ATOM   2256  HD3 ARG A 147     130.531  75.892 151.515  1.00 90.69           H
ATOM   2257  NE  ARG A 147     130.759  77.942 151.932  1.00 90.69           N
ATOM   2258  HE  ARG A 147     129.993  78.562 151.710  1.00 90.69           H
ATOM   2259  NH1 ARG A 147     133.078  77.972 152.166  1.00 90.69           N
ATOM   2260 HH11 ARG A 147     133.106  77.130 152.724  1.00 90.69           H
ATOM   2261 HH12 ARG A 147     133.873  78.592 152.102  1.00 90.69           H
ATOM   2262  NH2 ARG A 147     131.979  79.718 151.380  1.00 90.69           N
ATOM   2263 HH21 ARG A 147     132.867  80.195 151.329  1.00 90.69           H
ATOM   2264 HH22 ARG A 147     131.151  80.290 151.293  1.00 90.69           H
ATOM   2265  CZ  ARG A 147     131.944  78.512 151.839  1.00 90.69           C
ATOM   2266  N   LEU A 148     125.279  75.364 151.713  1.00 92.08           N
ATOM   2267  H   LEU A 148     125.538  74.390 151.642  1.00 92.08           H
ATOM   2268  CA  LEU A 148     124.227  75.872 150.820  1.00 92.08           C
ATOM   2269  HA  LEU A 148     124.617  76.737 150.284  1.00 92.08           H
ATOM   2270  C   LEU A 148     123.006  76.354 151.620  1.00 92.08           C
ATOM   2271  CB  LEU A 148     123.897  74.777 149.782  1.00 92.08           C
ATOM   2272  HB2 LEU A 148     124.835  74.507 149.299  1.00 92.08           H
ATOM   2273  HB3 LEU A 148     123.532  73.886 150.293  1.00 92.08           H
ATOM   2274  O   LEU A 148     122.586  77.499 151.468  1.00 92.08           O
ATOM   2275  CG  LEU A 148     122.888  75.166 148.676  1.00 92.08           C
ATOM   2276  HG  LEU A 148     123.096  76.179 148.332  1.00 92.08           H
ATOM   2277  CD1 LEU A 148     123.047  74.207 147.495  1.00 92.08           C
ATOM   2278 HD11 LEU A 148     122.357  74.486 146.699  1.00 92.08           H
ATOM   2279 HD12 LEU A 148     122.856  73.180 147.805  1.00 92.08           H
ATOM   2280 HD13 LEU A 148     124.057  74.288 147.094  1.00 92.08           H
ATOM   2281  CD2 LEU A 148     121.423  75.069 149.121  1.00 92.08           C
ATOM   2282 HD21 LEU A 148     121.186  75.850 149.844  1.00 92.08           H
ATOM   2283 HD22 LEU A 148     120.770  75.219 148.261  1.00 92.08           H
ATOM   2284 HD23 LEU A 148     121.222  74.090 149.559  1.00 92.08           H
ATOM   2285  N   TRP A 149     122.468  75.523 152.515  1.00 95.09           N
ATOM   2286  H   TRP A 149     122.853  74.592 152.601  1.00 95.09           H
ATOM   2287  CA  TRP A 149     121.322  75.884 153.357  1.00 95.09           C
ATOM   2288  HA  TRP A 149     120.503  76.213 152.718  1.00 95.09           H
ATOM   2289  C   TRP A 149     121.624  77.050 154.301  1.00 95.09           C
ATOM   2290  CB  TRP A 149     120.861  74.652 154.139  1.00 95.09           C
ATOM   2291  HB2 TRP A 149     120.360  74.974 155.052  1.00 95.09           H
ATOM   2292  HB3 TRP A 149     121.738  74.071 154.423  1.00 95.09           H
ATOM   2293  O   TRP A 149     120.794  77.947 154.438  1.00 95.09           O
ATOM   2294  CG  TRP A 149     119.893  73.796 153.388  1.00 95.09           C
ATOM   2295  CD1 TRP A 149     120.151  72.612 152.794  1.00 95.09           C
ATOM   2296  HD1 TRP A 149     121.111  72.117 152.820  1.00 95.09           H
ATOM   2297  CD2 TRP A 149     118.497  74.088 153.101  1.00 95.09           C
ATOM   2298  CE2 TRP A 149     117.989  73.070 152.241  1.00 95.09           C
ATOM   2299  CE3 TRP A 149     117.616  75.121 153.477  1.00 95.09           C
ATOM   2300  HE3 TRP A 149     117.970  75.904 154.132  1.00 95.09           H
ATOM   2301  NE1 TRP A 149     119.039  72.188 152.094  1.00 95.09           N
ATOM   2302  HE1 TRP A 149     119.032  71.377 151.492  1.00 95.09           H
ATOM   2303  CH2 TRP A 149     115.824  74.144 152.136  1.00 95.09           C
ATOM   2304  HH2 TRP A 149     114.808  74.183 151.774  1.00 95.09           H
ATOM   2305  CZ2 TRP A 149     116.679  73.100 151.740  1.00 95.09           C
ATOM   2306  HZ2 TRP A 149     116.334  72.323 151.075  1.00 95.09           H
ATOM   2307  CZ3 TRP A 149     116.290  75.138 153.015  1.00 95.09           C
ATOM   2308  HZ3 TRP A 149     115.629  75.926 153.344  1.00 95.09           H
ATOM   2309  N   ASP A 150     122.816  77.083 154.900  1.00 92.32           N
ATOM   2310  H   ASP A 150     123.430  76.288 154.799  1.00 92.32           H
ATOM   2311  CA  ASP A 150     123.279  78.207 155.717  1.00 92.32           C
ATOM   2312  HA  ASP A 150     122.596  78.348 156.554  1.00 92.32           H
ATOM   2313  C   ASP A 150     123.300  79.512 154.911  1.00 92.32           C
ATOM   2314  CB  ASP A 150     124.696  77.934 156.254  1.00 92.32           C
ATOM   2315  HB2 ASP A 150     125.336  77.604 155.437  1.00 92.32           H
ATOM   2316  HB3 ASP A 150     125.103  78.876 156.624  1.00 92.32           H
ATOM   2317  O   ASP A 150     122.876  80.549 155.420  1.00 92.32           O
ATOM   2318  CG  ASP A 150     124.788  76.923 157.398  1.00 92.32           C
ATOM   2319  OD1 ASP A 150     123.746  76.486 157.934  1.00 92.32           O
ATOM   2320  OD2 ASP A 150     125.937  76.662 157.827  1.00 92.32           O
ATOM   2321  N   ARG A 151     123.754  79.464 153.648  1.00 88.88           N
ATOM   2322  H   ARG A 151     124.054  78.570 153.286  1.00 88.88           H
ATOM   2323  CA  ARG A 151     123.748  80.625 152.747  1.00 88.88           C
ATOM   2324  HA  ARG A 151     124.269  81.447 153.238  1.00 88.88           H
ATOM   2325  C   ARG A 151     122.321  81.114 152.505  1.00 88.88           C
ATOM   2326  CB  ARG A 151     124.467  80.293 151.422  1.00 88.88           C
ATOM   2327  HB2 ARG A 151     123.890  79.565 150.852  1.00 88.88           H
ATOM   2328  HB3 ARG A 151     125.453  79.874 151.622  1.00 88.88           H
ATOM   2329  O   ARG A 151     122.040  82.290 152.715  1.00 88.88           O
ATOM   2330  CG  ARG A 151     124.630  81.563 150.584  1.00 88.88           C
ATOM   2331  HG2 ARG A 151     125.247  82.269 151.140  1.00 88.88           H
ATOM   2332  HG3 ARG A 151     123.651  82.016 150.429  1.00 88.88           H
ATOM   2333  CD  ARG A 151     125.254  81.337 149.203  1.00 88.88           C
ATOM   2334  HD2 ARG A 151     126.240  80.885 149.314  1.00 88.88           H
ATOM   2335  HD3 ARG A 151     124.607  80.686 148.616  1.00 88.88           H
ATOM   2336  NE  ARG A 151     125.365  82.653 148.569  1.00 88.88           N
ATOM   2337  HE  ARG A 151     125.049  83.424 149.139  1.00 88.88           H
ATOM   2338  NH1 ARG A 151     125.767  82.222 146.337  1.00 88.88           N
ATOM   2339 HH11 ARG A 151     125.477  81.265 146.479  1.00 88.88           H
ATOM   2340 HH12 ARG A 151     125.768  82.604 145.402  1.00 88.88           H
ATOM   2341  NH2 ARG A 151     125.598  84.321 147.137  1.00 88.88           N
ATOM   2342 HH21 ARG A 151     125.171  84.862 147.875  1.00 88.88           H
ATOM   2343 HH22 ARG A 151     125.707  84.728 146.220  1.00 88.88           H
ATOM   2344  CZ  ARG A 151     125.575  83.038 147.334  1.00 88.88           C
ATOM   2345  N   VAL A 152     121.424  80.211 152.100  1.00 91.70           N
ATOM   2346  H   VAL A 152     121.745  79.263 151.965  1.00 91.70           H
ATOM   2347  CA  VAL A 152     120.038  80.549 151.738  1.00 91.70           C
ATOM   2348  HA  VAL A 152     120.064  81.348 150.997  1.00 91.70           H
ATOM   2349  C   VAL A 152     119.261  81.100 152.939  1.00 91.70           C
ATOM   2350  CB  VAL A 152     119.332  79.338 151.093  1.00 91.70           C
ATOM   2351  HB  VAL A 152     119.406  78.481 151.763  1.00 91.70           H
ATOM   2352  O   VAL A 152     118.604  82.128 152.801  1.00 91.70           O
ATOM   2353  CG1 VAL A 152     117.851  79.602 150.800  1.00 91.70           C
ATOM   2354 HG11 VAL A 152     117.745  80.487 150.174  1.00 91.70           H
ATOM   2355 HG12 VAL A 152     117.414  78.743 150.289  1.00 91.70           H
ATOM   2356 HG13 VAL A 152     117.310  79.758 151.734  1.00 91.70           H
ATOM   2357  CG2 VAL A 152     119.983  78.974 149.750  1.00 91.70           C
ATOM   2358 HG21 VAL A 152     119.503  78.091 149.330  1.00 91.70           H
ATOM   2359 HG22 VAL A 152     119.882  79.802 149.048  1.00 91.70           H
ATOM   2360 HG23 VAL A 152     121.043  78.757 149.878  1.00 91.70           H
ATOM   2361  N   MET A 153     119.372  80.488 154.125  1.00 93.10           N
ATOM   2362  H   MET A 153     119.947  79.659 154.194  1.00 93.10           H
ATOM   2363  CA  MET A 153     118.679  80.967 155.334  1.00 93.10           C
ATOM   2364  HA  MET A 153     117.611  81.023 155.126  1.00 93.10           H
ATOM   2365  C   MET A 153     119.111  82.388 155.740  1.00 93.10           C
ATOM   2366  CB  MET A 153     118.883  79.981 156.500  1.00 93.10           C
ATOM   2367  HB2 MET A 153     119.946  79.774 156.622  1.00 93.10           H
ATOM   2368  HB3 MET A 153     118.514  80.443 157.416  1.00 93.10           H
ATOM   2369  O   MET A 153     118.271  83.172 156.178  1.00 93.10           O
ATOM   2370  CG  MET A 153     118.110  78.670 156.284  1.00 93.10           C
ATOM   2371  HG2 MET A 153     117.068  78.923 156.093  1.00 93.10           H
ATOM   2372  HG3 MET A 153     118.490  78.170 155.393  1.00 93.10           H
ATOM   2373  SD  MET A 153     118.140  77.491 157.671  1.00 93.10           S
ATOM   2374  CE  MET A 153     119.887  76.998 157.660  1.00 93.10           C
ATOM   2375  HE1 MET A 153     120.064  76.262 158.445  1.00 93.10           H
ATOM   2376  HE2 MET A 153     120.139  76.559 156.694  1.00 93.10           H
ATOM   2377  HE3 MET A 153     120.523  77.866 157.832  1.00 93.10           H
ATOM   2378  N   ILE A 154     120.391  82.738 155.550  1.00 86.28           N
ATOM   2379  H   ILE A 154     121.023  82.047 155.172  1.00 86.28           H
ATOM   2380  CA  ILE A 154     120.928  84.078 155.843  1.00 86.28           C
ATOM   2381  HA  ILE A 154     120.483  84.437 156.772  1.00 86.28           H
ATOM   2382  C   ILE A 154     120.545  85.093 154.760  1.00 86.28           C
ATOM   2383  CB  ILE A 154     122.460  84.010 156.039  1.00 86.28           C
ATOM   2384  HB  ILE A 154     122.893  83.502 155.178  1.00 86.28           H
ATOM   2385  O   ILE A 154     120.055  86.173 155.077  1.00 86.28           O
ATOM   2386  CG1 ILE A 154     122.786  83.198 157.312  1.00 86.28           C
ATOM   2387 HG12 ILE A 154     122.229  82.261 157.304  1.00 86.28           H
ATOM   2388 HG13 ILE A 154     122.473  83.759 158.193  1.00 86.28           H
ATOM   2389  CG2 ILE A 154     123.096  85.415 156.134  1.00 86.28           C
ATOM   2390 HG21 ILE A 154     122.659  85.970 156.964  1.00 86.28           H
ATOM   2391 HG22 ILE A 154     124.175  85.347 156.270  1.00 86.28           H
ATOM   2392 HG23 ILE A 154     122.933  85.973 155.212  1.00 86.28           H
ATOM   2393  CD1 ILE A 154     124.271  82.852 157.435  1.00 86.28           C
ATOM   2394 HD11 ILE A 154     124.418  82.154 158.259  1.00 86.28           H
ATOM   2395 HD12 ILE A 154     124.631  82.393 156.515  1.00 86.28           H
ATOM   2396 HD13 ILE A 154     124.843  83.758 157.642  1.00 86.28           H
ATOM   2397  N   GLU A 155     120.777  84.780 153.482  1.00 85.62           N
ATOM   2398  H   GLU A 155     121.179  83.880 153.262  1.00 85.62           H
ATOM   2399  CA  GLU A 155     120.566  85.739 152.390  1.00 85.62           C
ATOM   2400  HA  GLU A 155     121.029  86.687 152.666  1.00 85.62           H
ATOM   2401  C   GLU A 155     119.078  86.047 152.150  1.00 85.62           C
ATOM   2402  CB  GLU A 155     121.242  85.242 151.097  1.00 85.62           C
ATOM   2403  HB2 GLU A 155     120.944  84.210 150.911  1.00 85.62           H
ATOM   2404  HB3 GLU A 155     120.892  85.853 150.265  1.00 85.62           H
ATOM   2405  O   GLU A 155     118.754  87.172 151.760  1.00 85.62           O
ATOM   2406  CG  GLU A 155     122.779  85.348 151.152  1.00 85.62           C
ATOM   2407  HG2 GLU A 155     123.150  84.755 151.988  1.00 85.62           H
ATOM   2408  HG3 GLU A 155     123.045  86.389 151.339  1.00 85.62           H
ATOM   2409  CD  GLU A 155     123.480  84.878 149.864  1.00 85.62           C
ATOM   2410  OE1 GLU A 155     124.710  85.076 149.719  1.00 85.62           O
ATOM   2411  OE2 GLU A 155     122.855  84.234 149.000  1.00 85.62           O
ATOM   2412  N   GLN A 156     118.191  85.074 152.408  1.00 90.44           N
ATOM   2413  H   GLN A 156     118.552  84.188 152.730  1.00 90.44           H
ATOM   2414  CA  GLN A 156     116.753  85.126 152.101  1.00 90.44           C
ATOM   2415  HA  GLN A 156     116.553  86.034 151.532  1.00 90.44           H
ATOM   2416  C   GLN A 156     115.836  85.200 153.339  1.00 90.44           C
ATOM   2417  CB  GLN A 156     116.364  83.927 151.212  1.00 90.44           C
ATOM   2418  HB2 GLN A 156     115.320  84.026 150.914  1.00 90.44           H
ATOM   2419  HB3 GLN A 156     116.449  83.010 151.795  1.00 90.44           H
ATOM   2420  O   GLN A 156     114.616  85.139 153.183  1.00 90.44           O
ATOM   2421  CG  GLN A 156     117.215  83.774 149.943  1.00 90.44           C
ATOM   2422  HG2 GLN A 156     118.262  83.626 150.210  1.00 90.44           H
ATOM   2423  HG3 GLN A 156     116.890  82.880 149.412  1.00 90.44           H
ATOM   2424  CD  GLN A 156     117.083  84.967 149.001  1.00 90.44           C
ATOM   2425  NE2 GLN A 156     118.173  85.478 148.472  1.00 90.44           N
ATOM   2426 HE21 GLN A 156     119.077  85.072 148.666  1.00 90.44           H
ATOM   2427 HE22 GLN A 156     118.055  86.292 147.885  1.00 90.44           H
ATOM   2428  OE1 GLN A 156     116.000  85.451 148.705  1.00 90.44           O
ATOM   2429  N   GLU A 157     116.394  85.326 154.551  1.00 92.35           N
ATOM   2430  H   GLU A 157     117.403  85.368 154.604  1.00 92.35           H
ATOM   2431  CA  GLU A 157     115.642  85.507 155.810  1.00 92.35           C
ATOM   2432  HA  GLU A 157     116.337  85.331 156.630  1.00 92.35           H
ATOM   2433  C   GLU A 157     114.531  84.448 156.011  1.00 92.35           C
ATOM   2434  CB  GLU A 157     115.177  86.976 155.930  1.00 92.35           C
ATOM   2435  HB2 GLU A 157     114.473  87.064 156.757  1.00 92.35           H
ATOM   2436  HB3 GLU A 157     114.660  87.278 155.019  1.00 92.35           H
ATOM   2437  O   GLU A 157     113.360  84.744 156.277  1.00 92.35           O
ATOM   2438  CG  GLU A 157     116.370  87.918 156.184  1.00 92.35           C
ATOM   2439  HG2 GLU A 157     116.890  87.594 157.085  1.00 92.35           H
ATOM   2440  HG3 GLU A 157     117.069  87.834 155.351  1.00 92.35           H
ATOM   2441  CD  GLU A 157     115.958  89.390 156.351  1.00 92.35           C
ATOM   2442  OE1 GLU A 157     116.653  90.253 155.756  1.00 92.35           O
ATOM   2443  OE2 GLU A 157     114.981  89.652 157.096  1.00 92.35           O
ATOM   2444  N   CYS A 158     114.907  83.176 155.838  1.00 96.72           N
ATOM   2445  H   CYS A 158     115.891  83.002 155.692  1.00 96.72           H
ATOM   2446  CA  CYS A 158     113.998  82.029 155.771  1.00 96.72           C
ATOM   2447  HA  CYS A 158     113.027  82.323 156.168  1.00 96.72           H
ATOM   2448  C   CYS A 158     114.493  80.844 156.621  1.00 96.72           C
ATOM   2449  CB  CYS A 158     113.801  81.660 154.293  1.00 96.72           C
ATOM   2450  HB2 CYS A 158     112.983  80.944 154.203  1.00 96.72           H
ATOM   2451  HB3 CYS A 158     113.507  82.567 153.763  1.00 96.72           H
ATOM   2452  O   CYS A 158     115.635  80.816 157.076  1.00 96.72           O
ATOM   2453  SG  CYS A 158     115.263  80.980 153.467  1.00 96.72           S
ATOM   2454  N   CYS A 159     113.634  79.847 156.843  1.00 97.50           N
ATOM   2455  H   CYS A 159     112.699  79.926 156.471  1.00 97.50           H
ATOM   2456  CA  CYS A 159     113.976  78.644 157.600  1.00 97.50           C
ATOM   2457  HA  CYS A 159     115.056  78.500 157.588  1.00 97.50           H
ATOM   2458  C   CYS A 159     113.311  77.386 157.034  1.00 97.50           C
ATOM   2459  CB  CYS A 159     113.531  78.830 159.048  1.00 97.50           C
ATOM   2460  HB2 CYS A 159     112.448  78.949 159.060  1.00 97.50           H
ATOM   2461  HB3 CYS A 159     113.972  79.743 159.445  1.00 97.50           H
ATOM   2462  O   CYS A 159     112.092  77.336 156.881  1.00 97.50           O
ATOM   2463  SG  CYS A 159     113.969  77.439 160.121  1.00 97.50           S
ATOM   2464  N   GLY A 160     114.101  76.334 156.808  1.00 97.03           N
ATOM   2465  H   GLY A 160     115.099  76.459 156.896  1.00 97.03           H
ATOM   2466  CA  GLY A 160     113.600  75.057 156.291  1.00 97.03           C
ATOM   2467  HA2 GLY A 160     114.413  74.333 156.289  1.00 97.03           H
ATOM   2468  HA3 GLY A 160     112.814  74.686 156.949  1.00 97.03           H
ATOM   2469  C   GLY A 160     113.031  75.162 154.871  1.00 97.03           C
ATOM   2470  O   GLY A 160     113.203  76.165 154.179  1.00 97.03           O
ATOM   2471  N   THR A 161     112.319  74.133 154.424  1.00 95.56           N
ATOM   2472  H   THR A 161     112.152  73.353 155.044  1.00 95.56           H
ATOM   2473  CA  THR A 161     111.635  74.126 153.121  1.00 95.56           C
ATOM   2474  HA  THR A 161     112.242  74.674 152.401  1.00 95.56           H
ATOM   2475  C   THR A 161     110.294  74.843 153.181  1.00 95.56           C
ATOM   2476  CB  THR A 161     111.428  72.701 152.586  1.00 95.56           C
ATOM   2477  HB  THR A 161     110.524  72.666 151.978  1.00 95.56           H
ATOM   2478  O   THR A 161     110.090  75.818 152.463  1.00 95.56           O
ATOM   2479  CG2 THR A 161     112.604  72.283 151.716  1.00 95.56           C
ATOM   2480 HG21 THR A 161     112.366  71.329 151.243  1.00 95.56           H
ATOM   2481 HG22 THR A 161     113.502  72.177 152.322  1.00 95.56           H
ATOM   2482 HG23 THR A 161     112.770  73.020 150.931  1.00 95.56           H
ATOM   2483  OG1 THR A 161     111.344  71.737 153.614  1.00 95.56           O
ATOM   2484  HG1 THR A 161     110.886  72.085 154.383  1.00 95.56           H
ATOM   2485  N   SER A 162     109.402  74.385 154.060  1.00 93.80           N
ATOM   2486  H   SER A 162     109.690  73.630 154.666  1.00 93.80           H
ATOM   2487  CA  SER A 162     108.069  74.952 154.296  1.00 93.80           C
ATOM   2488  HA  SER A 162     107.735  75.491 153.408  1.00 93.80           H
ATOM   2489  C   SER A 162     108.074  75.927 155.474  1.00 93.80           C
ATOM   2490  CB  SER A 162     107.060  73.835 154.591  1.00 93.80           C
ATOM   2491  HB2 SER A 162     107.260  73.415 155.576  1.00 93.80           H
ATOM   2492  HB3 SER A 162     106.056  74.258 154.591  1.00 93.80           H
ATOM   2493  O   SER A 162     107.259  76.845 155.521  1.00 93.80           O
ATOM   2494  OG  SER A 162     107.128  72.796 153.631  1.00 93.80           O
ATOM   2495  HG  SER A 162     107.862  72.231 153.879  1.00 93.80           H
ATOM   2496  N   GLY A 163     108.990  75.729 156.425  1.00 94.68           N
ATOM   2497  H   GLY A 163     109.606  74.934 156.341  1.00 94.68           H
ATOM   2498  CA  GLY A 163     109.158  76.574 157.602  1.00 94.68           C
ATOM   2499  HA2 GLY A 163     109.649  77.503 157.313  1.00 94.68           H
ATOM   2500  HA3 GLY A 163     108.175  76.827 158.001  1.00 94.68           H
ATOM   2501  C   GLY A 163     109.978  75.891 158.707  1.00 94.68           C
ATOM   2502  O   GLY A 163     110.373  74.728 158.571  1.00 94.68           O
ATOM   2503  N   PRO A 164     110.170  76.556 159.862  1.00 94.80           N
ATOM   2504  CA  PRO A 164     110.923  76.016 161.002  1.00 94.80           C
ATOM   2505  HA  PRO A 164     111.948  75.814 160.689  1.00 94.80           H
ATOM   2506  C   PRO A 164     110.369  74.698 161.564  1.00 94.80           C
ATOM   2507  CB  PRO A 164     110.921  77.133 162.055  1.00 94.80           C
ATOM   2508  HB2 PRO A 164     110.785  76.749 163.065  1.00 94.80           H
ATOM   2509  HB3 PRO A 164     111.855  77.695 161.996  1.00 94.80           H
ATOM   2510  O   PRO A 164     111.111  73.901 162.135  1.00 94.80           O
ATOM   2511  CG  PRO A 164     109.760  78.043 161.660  1.00 94.80           C
ATOM   2512  HG2 PRO A 164     108.836  77.675 162.107  1.00 94.80           H
ATOM   2513  HG3 PRO A 164     109.944  79.079 161.944  1.00 94.80           H
ATOM   2514  CD  PRO A 164     109.692  77.899 160.146  1.00 94.80           C
ATOM   2515  HD2 PRO A 164     110.352  78.626 159.673  1.00 94.80           H
ATOM   2516  HD3 PRO A 164     108.667  78.053 159.806  1.00 94.80           H
ATOM   2517  N   MET A 165     109.081  74.419 161.350  1.00 93.65           N
ATOM   2518  H   MET A 165     108.529  75.095 160.841  1.00 93.65           H
ATOM   2519  CA  MET A 165     108.447  73.179 161.797  1.00 93.65           C
ATOM   2520  HA  MET A 165     108.720  73.024 162.840  1.00 93.65           H
ATOM   2521  C   MET A 165     108.925  71.922 161.054  1.00 93.65           C
ATOM   2522  CB  MET A 165     106.919  73.315 161.716  1.00 93.65           C
ATOM   2523  HB2 MET A 165     106.631  73.589 160.701  1.00 93.65           H
ATOM   2524  HB3 MET A 165     106.464  72.352 161.947  1.00 93.65           H
ATOM   2525  O   MET A 165     108.687  70.824 161.557  1.00 93.65           O
ATOM   2526  CG  MET A 165     106.360  74.352 162.700  1.00 93.65           C
ATOM   2527  HG2 MET A 165     105.274  74.366 162.601  1.00 93.65           H
ATOM   2528  HG3 MET A 165     106.727  75.337 162.413  1.00 93.65           H
ATOM   2529  SD  MET A 165     106.766  74.092 164.454  1.00 93.65           S
ATOM   2530  CE  MET A 165     106.028  72.465 164.762  1.00 93.65           C
ATOM   2531  HE1 MET A 165     106.138  72.224 165.819  1.00 93.65           H
ATOM   2532  HE2 MET A 165     106.532  71.703 164.169  1.00 93.65           H
ATOM   2533  HE3 MET A 165     104.968  72.486 164.510  1.00 93.65           H
ATOM   2534  N   ASP A 166     109.624  72.034 159.918  1.00 94.78           N
ATOM   2535  H   ASP A 166     109.789  72.948 159.524  1.00 94.78           H
ATOM   2536  CA  ASP A 166     110.185  70.871 159.207  1.00 94.78           C
ATOM   2537  HA  ASP A 166     109.374  70.194 158.937  1.00 94.78           H
ATOM   2538  C   ASP A 166     111.166  70.086 160.106  1.00 94.78           C
ATOM   2539  CB  ASP A 166     110.879  71.332 157.910  1.00 94.78           C
ATOM   2540  HB2 ASP A 166     111.395  70.475 157.477  1.00 94.78           H
ATOM   2541  HB3 ASP A 166     111.630  72.083 158.155  1.00 94.78           H
ATOM   2542  O   ASP A 166     111.106  68.858 160.186  1.00 94.78           O
ATOM   2543  CG  ASP A 166     109.927  71.894 156.843  1.00 94.78           C
ATOM   2544  OD1 ASP A 166     108.714  71.599 156.889  1.00 94.78           O
ATOM   2545  OD2 ASP A 166     110.420  72.603 155.932  1.00 94.78           O
ATOM   2546  N   TRP A 167     111.995  70.803 160.872  1.00 95.87           N
ATOM   2547  H   TRP A 167     111.968  71.807 160.769  1.00 95.87           H
ATOM   2548  CA  TRP A 167     112.993  70.259 161.808  1.00 95.87           C
ATOM   2549  HA  TRP A 167     113.566  69.486 161.296  1.00 95.87           H
ATOM   2550  C   TRP A 167     112.394  69.636 163.081  1.00 95.87           C
ATOM   2551  CB  TRP A 167     113.933  71.408 162.192  1.00 95.87           C
ATOM   2552  HB2 TRP A 167     114.756  71.008 162.784  1.00 95.87           H
ATOM   2553  HB3 TRP A 167     113.384  72.109 162.820  1.00 95.87           H
ATOM   2554  O   TRP A 167     113.074  68.920 163.821  1.00 95.87           O
ATOM   2555  CG  TRP A 167     114.504  72.162 161.033  1.00 95.87           C
ATOM   2556  CD1 TRP A 167     114.113  73.389 160.619  1.00 95.87           C
ATOM   2557  HD1 TRP A 167     113.346  73.985 161.091  1.00 95.87           H
ATOM   2558  CD2 TRP A 167     115.554  71.745 160.107  1.00 95.87           C
ATOM   2559  CE2 TRP A 167     115.756  72.794 159.160  1.00 95.87           C
ATOM   2560  CE3 TRP A 167     116.363  70.593 159.987  1.00 95.87           C
ATOM   2561  HE3 TRP A 167     116.239  69.783 160.689  1.00 95.87           H
ATOM   2562  NE1 TRP A 167     114.845  73.765 159.513  1.00 95.87           N
ATOM   2563  HE1 TRP A 167     114.741  74.659 159.054  1.00 95.87           H
ATOM   2564  CH2 TRP A 167     117.523  71.563 158.070  1.00 95.87           C
ATOM   2565  HH2 TRP A 167     118.276  71.498 157.298  1.00 95.87           H
ATOM   2566  CZ2 TRP A 167     116.727  72.715 158.156  1.00 95.87           C
ATOM   2567  HZ2 TRP A 167     116.868  73.528 157.460  1.00 95.87           H
ATOM   2568  CZ3 TRP A 167     117.337  70.501 158.974  1.00 95.87           C
ATOM   2569  HZ3 TRP A 167     117.952  69.617 158.893  1.00 95.87           H
ATOM   2570  N   VAL A 168     111.121  69.928 163.355  1.00 94.05           N
ATOM   2571  H   VAL A 168     110.644  70.525 162.694  1.00 94.05           H
ATOM   2572  CA  VAL A 168     110.371  69.455 164.527  1.00 94.05           C
ATOM   2573  HA  VAL A 168     111.061  69.108 165.295  1.00 94.05           H
ATOM   2574  C   VAL A 168     109.493  68.265 164.140  1.00 94.05           C
ATOM   2575  CB  VAL A 168     109.559  70.626 165.122  1.00 94.05           C
ATOM   2576  HB  VAL A 168     108.960  71.081 164.333  1.00 94.05           H
ATOM   2577  O   VAL A 168     109.553  67.215 164.780  1.00 94.05           O
ATOM   2578  CG1 VAL A 168     108.611  70.188 166.240  1.00 94.05           C
ATOM   2579 HG11 VAL A 168     108.153  71.062 166.703  1.00 94.05           H
ATOM   2580 HG12 VAL A 168     109.160  69.628 166.997  1.00 94.05           H
ATOM   2581 HG13 VAL A 168     107.813  69.576 165.818  1.00 94.05           H
ATOM   2582  CG2 VAL A 168     110.500  71.693 165.689  1.00 94.05           C
ATOM   2583 HG21 VAL A 168     111.107  71.275 166.492  1.00 94.05           H
ATOM   2584 HG22 VAL A 168     109.923  72.532 166.076  1.00 94.05           H
ATOM   2585 HG23 VAL A 168     111.158  72.074 164.907  1.00 94.05           H
ATOM   2586  N   ASN A 169     108.731  68.402 163.052  1.00 92.95           N
ATOM   2587  H   ASN A 169     108.781  69.281 162.557  1.00 92.95           H
ATOM   2588  CA  ASN A 169     107.779  67.409 162.554  1.00 92.95           C
ATOM   2589  HA  ASN A 169     107.122  67.107 163.371  1.00 92.95           H
ATOM   2590  C   ASN A 169     108.441  66.133 162.016  1.00 92.95           C
ATOM   2591  CB  ASN A 169     106.940  68.059 161.441  1.00 92.95           C
ATOM   2592  HB2 ASN A 169     106.363  67.287 160.931  1.00 92.95           H
ATOM   2593  HB3 ASN A 169     107.605  68.514 160.708  1.00 92.95           H
ATOM   2594  O   ASN A 169     107.777  65.094 161.963  1.00 92.95           O
ATOM   2595  CG  ASN A 169     105.948  69.096 161.936  1.00 92.95           C
ATOM   2596  ND2 ASN A 169     105.532  69.993 161.074  1.00 92.95           N
ATOM   2597 HD21 ASN A 169     105.984  70.071 160.174  1.00 92.95           H
ATOM   2598 HD22 ASN A 169     104.893  70.692 161.425  1.00 92.95           H
ATOM   2599  OD1 ASN A 169     105.489  69.089 163.066  1.00 92.95           O
ATOM   2600  N   PHE A 170     109.716  66.183 161.619  1.00 95.25           N
ATOM   2601  H   PHE A 170     110.205  67.064 161.666  1.00 95.25           H
ATOM   2602  CA  PHE A 170     110.433  65.052 161.029  1.00 95.25           C
ATOM   2603  HA  PHE A 170     109.802  64.166 161.099  1.00 95.25           H
ATOM   2604  C   PHE A 170     111.747  64.725 161.754  1.00 95.25           C
ATOM   2605  CB  PHE A 170     110.668  65.310 159.536  1.00 95.25           C
ATOM   2606  HB2 PHE A 170     111.240  64.477 159.128  1.00 95.25           H
ATOM   2607  HB3 PHE A 170     111.276  66.209 159.432  1.00 95.25           H
ATOM   2608  O   PHE A 170     112.359  65.570 162.405  1.00 95.25           O
ATOM   2609  CG  PHE A 170     109.401  65.461 158.712  1.00 95.25           C
ATOM   2610  CD1 PHE A 170     108.696  64.319 158.285  1.00 95.25           C
ATOM   2611  HD1 PHE A 170     109.066  63.337 158.540  1.00 95.25           H
ATOM   2612  CD2 PHE A 170     108.937  66.739 158.351  1.00 95.25           C
ATOM   2613  HD2 PHE A 170     109.486  67.618 158.654  1.00 95.25           H
ATOM   2614  CE1 PHE A 170     107.530  64.456 157.508  1.00 95.25           C
ATOM   2615  HE1 PHE A 170     107.012  63.575 157.157  1.00 95.25           H
ATOM   2616  CE2 PHE A 170     107.775  66.879 157.571  1.00 95.25           C
ATOM   2617  HE2 PHE A 170     107.447  67.864 157.277  1.00 95.25           H
ATOM   2618  CZ  PHE A 170     107.071  65.737 157.150  1.00 95.25           C
ATOM   2619  HZ  PHE A 170     106.196  65.851 156.527  1.00 95.25           H
ATOM   2620  N   THR A 171     112.200  63.475 161.639  1.00 95.74           N
ATOM   2621  H   THR A 171     111.638  62.803 161.137  1.00 95.74           H
ATOM   2622  CA  THR A 171     113.586  63.101 161.955  1.00 95.74           C
ATOM   2623  HA  THR A 171     113.826  63.468 162.953  1.00 95.74           H
ATOM   2624  C   THR A 171     114.557  63.771 160.980  1.00 95.74           C
ATOM   2625  CB  THR A 171     113.794  61.575 161.942  1.00 95.74           C
ATOM   2626  HB  THR A 171     114.856  61.363 162.074  1.00 95.74           H
ATOM   2627  O   THR A 171     114.223  63.992 159.820  1.00 95.74           O
ATOM   2628  CG2 THR A 171     113.020  60.903 163.076  1.00 95.74           C
ATOM   2629 HG21 THR A 171     113.340  61.314 164.033  1.00 95.74           H
ATOM   2630 HG22 THR A 171     111.949  61.066 162.951  1.00 95.74           H
ATOM   2631 HG23 THR A 171     113.222  59.832 163.065  1.00 95.74           H
ATOM   2632  OG1 THR A 171     113.354  60.980 160.738  1.00 95.74           O
ATOM   2633  HG1 THR A 171     114.061  60.422 160.409  1.00 95.74           H
ATOM   2634  N   SER A 172     115.763  64.101 161.438  1.00 96.34           N
ATOM   2635  H   SER A 172     116.013  63.917 162.399  1.00 96.34           H
ATOM   2636  CA  SER A 172     116.815  64.690 160.601  1.00 96.34           C
ATOM   2637  HA  SER A 172     116.772  64.229 159.616  1.00 96.34           H
ATOM   2638  C   SER A 172     118.203  64.428 161.179  1.00 96.34           C
ATOM   2639  CB  SER A 172     116.606  66.204 160.446  1.00 96.34           C
ATOM   2640  HB2 SER A 172     117.458  66.643 159.926  1.00 96.34           H
ATOM   2641  HB3 SER A 172     115.716  66.371 159.839  1.00 96.34           H
ATOM   2642  O   SER A 172     118.326  64.139 162.371  1.00 96.34           O
ATOM   2643  OG  SER A 172     116.440  66.849 161.697  1.00 96.34           O
ATOM   2644  HG  SER A 172     115.497  66.944 161.848  1.00 96.34           H
ATOM   2645  N   ALA A 173     119.247  64.578 160.359  1.00 95.89           N
ATOM   2646  H   ALA A 173     119.074  64.785 159.386  1.00 95.89           H
ATOM   2647  CA  ALA A 173     120.633  64.581 160.828  1.00 95.89           C
ATOM   2648  HA  ALA A 173     120.839  63.636 161.328  1.00 95.89           H
ATOM   2649  C   ALA A 173     120.869  65.704 161.859  1.00 95.89           C
ATOM   2650  CB  ALA A 173     121.561  64.688 159.612  1.00 95.89           C
ATOM   2651  HB1 ALA A 173     121.468  63.792 158.998  1.00 95.89           H
ATOM   2652  HB2 ALA A 173     121.301  65.556 159.006  1.00 95.89           H
ATOM   2653  HB3 ALA A 173     122.594  64.781 159.946  1.00 95.89           H
ATOM   2654  O   ALA A 173     121.433  65.446 162.920  1.00 95.89           O
ATOM   2655  N   PHE A 174     120.311  66.898 161.627  1.00 95.93           N
ATOM   2656  H   PHE A 174     119.968  67.087 160.696  1.00 95.93           H
ATOM   2657  CA  PHE A 174     120.256  67.976 162.622  1.00 95.93           C
ATOM   2658  HA  PHE A 174     121.275  68.287 162.857  1.00 95.93           H
ATOM   2659  C   PHE A 174     119.612  67.550 163.949  1.00 95.93           C
ATOM   2660  CB  PHE A 174     119.506  69.178 162.038  1.00 95.93           C
ATOM   2661  HB2 PHE A 174     118.514  68.862 161.712  1.00 95.93           H
ATOM   2662  HB3 PHE A 174     120.051  69.523 161.160  1.00 95.93           H
ATOM   2663  O   PHE A 174     120.174  67.809 165.006  1.00 95.93           O
ATOM   2664  CG  PHE A 174     119.366  70.328 163.020  1.00 95.93           C
ATOM   2665  CD1 PHE A 174     118.145  70.549 163.687  1.00 95.93           C
ATOM   2666  HD1 PHE A 174     117.287  69.932 163.465  1.00 95.93           H
ATOM   2667  CD2 PHE A 174     120.487  71.121 163.335  1.00 95.93           C
ATOM   2668  HD2 PHE A 174     121.435  70.944 162.847  1.00 95.93           H
ATOM   2669  CE1 PHE A 174     118.052  71.545 164.675  1.00 95.93           C
ATOM   2670  HE1 PHE A 174     117.127  71.696 165.212  1.00 95.93           H
ATOM   2671  CE2 PHE A 174     120.390  72.122 164.316  1.00 95.93           C
ATOM   2672  HE2 PHE A 174     121.258  72.709 164.578  1.00 95.93           H
ATOM   2673  CZ  PHE A 174     119.175  72.330 164.990  1.00 95.93           C
ATOM   2674  HZ  PHE A 174     119.110  73.085 165.761  1.00 95.93           H
ATOM   2675  N   ARG A 175     118.467  66.853 163.934  1.00 94.33           N
ATOM   2676  H   ARG A 175     118.017  66.676 163.047  1.00 94.33           H
ATOM   2677  CA  ARG A 175     117.843  66.366 165.178  1.00 94.33           C
ATOM   2678  HA  ARG A 175     117.814  67.206 165.873  1.00 94.33           H
ATOM   2679  C   ARG A 175     118.675  65.287 165.878  1.00 94.33           C
ATOM   2680  CB  ARG A 175     116.409  65.888 164.901  1.00 94.33           C
ATOM   2681  HB2 ARG A 175     116.443  65.057 164.196  1.00 94.33           H
ATOM   2682  HB3 ARG A 175     115.851  66.699 164.435  1.00 94.33           H
ATOM   2683  O   ARG A 175     118.591  65.160 167.095  1.00 94.33           O
ATOM   2684  CG  ARG A 175     115.651  65.421 166.162  1.00 94.33           C
ATOM   2685  HG2 ARG A 175     116.129  64.530 166.571  1.00 94.33           H
ATOM   2686  HG3 ARG A 175     114.641  65.139 165.866  1.00 94.33           H
ATOM   2687  CD  ARG A 175     115.566  66.490 167.263  1.00 94.33           C
ATOM   2688  HD2 ARG A 175     115.067  66.064 168.134  1.00 94.33           H
ATOM   2689  HD3 ARG A 175     116.567  66.786 167.575  1.00 94.33           H
ATOM   2690  NE  ARG A 175     114.791  67.640 166.778  1.00 94.33           N
ATOM   2691  HE  ARG A 175     113.909  67.436 166.330  1.00 94.33           H
ATOM   2692  NH1 ARG A 175     116.145  69.415 167.411  1.00 94.33           N
ATOM   2693 HH11 ARG A 175     116.876  68.811 167.759  1.00 94.33           H
ATOM   2694 HH12 ARG A 175     116.313  70.408 167.485  1.00 94.33           H
ATOM   2695  NH2 ARG A 175     114.273  69.720 166.223  1.00 94.33           N
ATOM   2696 HH21 ARG A 175     114.450  70.712 166.164  1.00 94.33           H
ATOM   2697 HH22 ARG A 175     113.619  69.351 165.546  1.00 94.33           H
ATOM   2698  CZ  ARG A 175     115.091  68.921 166.827  1.00 94.33           C
ATOM   2699  N   ALA A 176     119.455  64.507 165.130  1.00 92.86           N
ATOM   2700  H   ALA A 176     119.459  64.648 164.129  1.00 92.86           H
ATOM   2701  CA  ALA A 176     120.359  63.508 165.695  1.00 92.86           C
ATOM   2702  HA  ALA A 176     119.832  62.970 166.483  1.00 92.86           H
ATOM   2703  C   ALA A 176     121.604  64.141 166.345  1.00 92.86           C
ATOM   2704  CB  ALA A 176     120.722  62.500 164.597  1.00 92.86           C
ATOM   2705  HB1 ALA A 176     121.300  61.686 165.033  1.00 92.86           H
ATOM   2706  HB2 ALA A 176     119.816  62.094 164.147  1.00 92.86           H
ATOM   2707  HB3 ALA A 176     121.323  62.983 163.827  1.00 92.86           H
ATOM   2708  O   ALA A 176     122.090  63.612 167.341  1.00 92.86           O
ATOM   2709  N   SER A 177     122.095  65.274 165.824  1.00 91.11           N
ATOM   2710  H   SER A 177     121.697  65.627 164.966  1.00 91.11           H
ATOM   2711  CA  SER A 177     123.201  66.040 166.420  1.00 91.11           C
ATOM   2712  HA  SER A 177     123.893  65.343 166.891  1.00 91.11           H
ATOM   2713  C   SER A 177     122.752  67.024 167.510  1.00 91.11           C
ATOM   2714  CB  SER A 177     123.975  66.785 165.321  1.00 91.11           C
ATOM   2715  HB2 SER A 177     124.858  67.247 165.763  1.00 91.11           H
ATOM   2716  HB3 SER A 177     124.295  66.069 164.565  1.00 91.11           H
ATOM   2717  O   SER A 177     123.535  67.342 168.403  1.00 91.11           O
ATOM   2718  OG  SER A 177     123.184  67.791 164.710  1.00 91.11           O
ATOM   2719  HG  SER A 177     123.664  68.193 163.982  1.00 91.11           H
ATOM   2720  N   THR A 178     121.507  67.507 167.444  1.00 93.60           N
ATOM   2721  H   THR A 178     120.960  67.246 166.635  1.00 93.60           H
ATOM   2722  CA  THR A 178     120.988  68.622 168.251  1.00 93.60           C
ATOM   2723  HA  THR A 178     121.687  68.835 169.059  1.00 93.60           H
ATOM   2724  C   THR A 178     119.609  68.273 168.841  1.00 93.60           C
ATOM   2725  CB  THR A 178     120.907  69.905 167.402  1.00 93.60           C
ATOM   2726  HB  THR A 178     120.113  69.815 166.661  1.00 93.60           H
ATOM   2727  O   THR A 178     118.602  68.292 168.121  1.00 93.60           O
ATOM   2728  CG2 THR A 178     120.647  71.143 168.262  1.00 93.60           C
ATOM   2729 HG21 THR A 178     120.676  72.030 167.630  1.00 93.60           H
ATOM   2730 HG22 THR A 178     119.663  71.077 168.726  1.00 93.60           H
ATOM   2731 HG23 THR A 178     121.413  71.230 169.033  1.00 93.60           H
ATOM   2732  OG1 THR A 178     122.127  70.121 166.726  1.00 93.60           O
ATOM   2733  HG1 THR A 178     122.223  69.399 166.101  1.00 93.60           H
ATOM   2734  N   PRO A 179     119.515  67.960 170.150  1.00 91.64           N
ATOM   2735  CA  PRO A 179     118.242  67.707 170.838  1.00 91.64           C
ATOM   2736  HA  PRO A 179     117.772  66.833 170.386  1.00 91.64           H
ATOM   2737  C   PRO A 179     117.274  68.900 170.764  1.00 91.64           C
ATOM   2738  CB  PRO A 179     118.620  67.386 172.288  1.00 91.64           C
ATOM   2739  HB2 PRO A 179     117.945  66.653 172.729  1.00 91.64           H
ATOM   2740  HB3 PRO A 179     118.630  68.300 172.881  1.00 91.64           H
ATOM   2741  O   PRO A 179     117.714  70.049 170.706  1.00 91.64           O
ATOM   2742  CG  PRO A 179     120.047  66.850 172.177  1.00 91.64           C
ATOM   2743  HG2 PRO A 179     120.603  66.977 173.106  1.00 91.64           H
ATOM   2744  HG3 PRO A 179     120.025  65.802 171.878  1.00 91.64           H
ATOM   2745  CD  PRO A 179     120.629  67.695 171.047  1.00 91.64           C
ATOM   2746  HD2 PRO A 179     121.009  68.636 171.444  1.00 91.64           H
ATOM   2747  HD3 PRO A 179     121.428  67.145 170.549  1.00 91.64           H
ATOM   2748  N   GLU A 180     115.956  68.659 170.813  1.00 90.19           N
ATOM   2749  H   GLU A 180     115.618  67.719 170.959  1.00 90.19           H
ATOM   2750  CA  GLU A 180     114.954  69.738 170.674  1.00 90.19           C
ATOM   2751  HA  GLU A 180     115.148  70.276 169.747  1.00 90.19           H
ATOM   2752  C   GLU A 180     115.050  70.774 171.809  1.00 90.19           C
ATOM   2753  CB  GLU A 180     113.545  69.120 170.596  1.00 90.19           C
ATOM   2754  HB2 GLU A 180     113.573  68.256 169.932  1.00 90.19           H
ATOM   2755  HB3 GLU A 180     113.269  68.788 171.596  1.00 90.19           H
ATOM   2756  O   GLU A 180     114.840  71.960 171.576  1.00 90.19           O
ATOM   2757  CG  GLU A 180     112.468  70.085 170.073  1.00 90.19           C
ATOM   2758  HG2 GLU A 180     112.723  70.374 169.053  1.00 90.19           H
ATOM   2759  HG3 GLU A 180     112.457  70.985 170.688  1.00 90.19           H
ATOM   2760  CD  GLU A 180     111.067  69.452 170.087  1.00 90.19           C
ATOM   2761  OE1 GLU A 180     110.296  69.682 171.047  1.00 90.19           O
ATOM   2762  OE2 GLU A 180     110.712  68.715 169.134  1.00 90.19           O
ATOM   2763  N   VAL A 181     115.451  70.334 173.010  1.00 85.06           N
ATOM   2764  H   VAL A 181     115.584  69.337 173.106  1.00 85.06           H
ATOM   2765  CA  VAL A 181     115.721  71.185 174.185  1.00 85.06           C
ATOM   2766  HA  VAL A 181     114.868  71.851 174.315  1.00 85.06           H
ATOM   2767  C   VAL A 181     116.950  72.098 174.028  1.00 85.06           C
ATOM   2768  CB  VAL A 181     115.823  70.300 175.450  1.00 85.06           C
ATOM   2769  HB  VAL A 181     114.907  69.711 175.503  1.00 85.06           H
ATOM   2770  O   VAL A 181     117.050  73.102 174.727  1.00 85.06           O
ATOM   2771  CG1 VAL A 181     117.002  69.318 175.413  1.00 85.06           C
ATOM   2772 HG11 VAL A 181     117.948  69.858 175.374  1.00 85.06           H
ATOM   2773 HG12 VAL A 181     116.987  68.699 176.311  1.00 85.06           H
ATOM   2774 HG13 VAL A 181     116.918  68.659 174.549  1.00 85.06           H
ATOM   2775  CG2 VAL A 181     115.904  71.105 176.751  1.00 85.06           C
ATOM   2776 HG21 VAL A 181     115.740  70.446 177.604  1.00 85.06           H
ATOM   2777 HG22 VAL A 181     115.145  71.888 176.745  1.00 85.06           H
ATOM   2778 HG23 VAL A 181     116.882  71.575 176.849  1.00 85.06           H
ATOM   2779  N   VAL A 182     117.876  71.778 173.117  1.00 87.97           N
ATOM   2780  H   VAL A 182     117.695  70.989 172.512  1.00 87.97           H
ATOM   2781  CA  VAL A 182     119.008  72.658 172.780  1.00 87.97           C
ATOM   2782  HA  VAL A 182     119.279  73.247 173.657  1.00 87.97           H
ATOM   2783  C   VAL A 182     118.577  73.646 171.703  1.00 87.97           C
ATOM   2784  CB  VAL A 182     120.257  71.859 172.353  1.00 87.97           C
ATOM   2785  HB  VAL A 182     120.018  71.246 171.485  1.00 87.97           H
ATOM   2786  O   VAL A 182     118.663  74.850 171.913  1.00 87.97           O
ATOM   2787  CG1 VAL A 182     121.427  72.780 171.984  1.00 87.97           C
ATOM   2788 HG11 VAL A 182     121.173  73.387 171.114  1.00 87.97           H
ATOM   2789 HG12 VAL A 182     121.665  73.441 172.818  1.00 87.97           H
ATOM   2790 HG13 VAL A 182     122.306  72.186 171.735  1.00 87.97           H
ATOM   2791  CG2 VAL A 182     120.730  70.932 173.482  1.00 87.97           C
ATOM   2792 HG21 VAL A 182     119.956  70.204 173.721  1.00 87.97           H
ATOM   2793 HG22 VAL A 182     121.625  70.395 173.169  1.00 87.97           H
ATOM   2794 HG23 VAL A 182     120.958  71.518 174.373  1.00 87.97           H
ATOM   2795  N   PHE A 183     118.072  73.138 170.574  1.00 92.59           N
ATOM   2796  H   PHE A 183     118.002  72.133 170.490  1.00 92.59           H
ATOM   2797  CA  PHE A 183     117.489  73.954 169.510  1.00 92.59           C
ATOM   2798  HA  PHE A 183     116.992  74.799 169.986  1.00 92.59           H
ATOM   2799  C   PHE A 183     116.453  73.149 168.696  1.00 92.59           C
ATOM   2800  CB  PHE A 183     118.602  74.521 168.603  1.00 92.59           C
ATOM   2801  HB2 PHE A 183     118.307  74.401 167.561  1.00 92.59           H
ATOM   2802  HB3 PHE A 183     119.521  73.950 168.735  1.00 92.59           H
ATOM   2803  O   PHE A 183     116.778  72.090 168.142  1.00 92.59           O
ATOM   2804  CG  PHE A 183     118.889  75.995 168.833  1.00 92.59           C
ATOM   2805  CD1 PHE A 183     118.005  76.963 168.316  1.00 92.59           C
ATOM   2806  HD1 PHE A 183     117.147  76.659 167.735  1.00 92.59           H
ATOM   2807  CD2 PHE A 183     120.012  76.408 169.577  1.00 92.59           C
ATOM   2808  HD2 PHE A 183     120.687  75.675 169.994  1.00 92.59           H
ATOM   2809  CE1 PHE A 183     118.228  78.328 168.568  1.00 92.59           C
ATOM   2810  HE1 PHE A 183     117.530  79.065 168.200  1.00 92.59           H
ATOM   2811  CE2 PHE A 183     120.252  77.776 169.802  1.00 92.59           C
ATOM   2812  HE2 PHE A 183     121.119  78.090 170.362  1.00 92.59           H
ATOM   2813  CZ  PHE A 183     119.352  78.735 169.309  1.00 92.59           C
ATOM   2814  HZ  PHE A 183     119.535  79.782 169.499  1.00 92.59           H
ATOM   2815  N   PRO A 184     115.205  73.634 168.539  1.00 92.78           N
ATOM   2816  CA  PRO A 184     114.192  72.945 167.738  1.00 92.78           C
ATOM   2817  HA  PRO A 184     114.199  71.883 167.987  1.00 92.78           H
ATOM   2818  C   PRO A 184     114.410  73.077 166.220  1.00 92.78           C
ATOM   2819  CB  PRO A 184     112.855  73.526 168.191  1.00 92.78           C
ATOM   2820  HB2 PRO A 184     112.105  73.528 167.398  1.00 92.78           H
ATOM   2821  HB3 PRO A 184     112.496  72.964 169.053  1.00 92.78           H
ATOM   2822  O   PRO A 184     113.856  72.286 165.462  1.00 92.78           O
ATOM   2823  CG  PRO A 184     113.218  74.937 168.633  1.00 92.78           C
ATOM   2824  HG2 PRO A 184     113.263  75.601 167.769  1.00 92.78           H
ATOM   2825  HG3 PRO A 184     112.499  75.304 169.366  1.00 92.78           H
ATOM   2826  CD  PRO A 184     114.616  74.779 169.223  1.00 92.78           C
ATOM   2827  HD2 PRO A 184     114.542  74.566 170.290  1.00 92.78           H
ATOM   2828  HD3 PRO A 184     115.194  75.688 169.058  1.00 92.78           H
ATOM   2829  N   TRP A 185     115.262  73.988 165.763  1.00 95.82           N
ATOM   2830  H   TRP A 185     115.702  74.608 166.430  1.00 95.82           H
ATOM   2831  CA  TRP A 185     115.647  74.191 164.360  1.00 95.82           C
ATOM   2832  HA  TRP A 185     115.694  73.231 163.845  1.00 95.82           H
ATOM   2833  C   TRP A 185     117.035  74.842 164.292  1.00 95.82           C
ATOM   2834  CB  TRP A 185     114.607  75.078 163.665  1.00 95.82           C
ATOM   2835  HB2 TRP A 185     115.011  75.506 162.746  1.00 95.82           H
ATOM   2836  HB3 TRP A 185     113.769  74.444 163.379  1.00 95.82           H
ATOM   2837  O   TRP A 185     117.509  75.335 165.318  1.00 95.82           O
ATOM   2838  CG  TRP A 185     114.064  76.185 164.501  1.00 95.82           C
ATOM   2839  CD1 TRP A 185     114.716  77.301 164.896  1.00 95.82           C
ATOM   2840  HD1 TRP A 185     115.735  77.549 164.638  1.00 95.82           H
ATOM   2841  CD2 TRP A 185     112.756  76.224 165.135  1.00 95.82           C
ATOM   2842  CE2 TRP A 185     112.649  77.443 165.854  1.00 95.82           C
ATOM   2843  CE3 TRP A 185     111.659  75.337 165.186  1.00 95.82           C
ATOM   2844  HE3 TRP A 185     111.723  74.396 164.660  1.00 95.82           H
ATOM   2845  NE1 TRP A 185     113.880  78.050 165.702  1.00 95.82           N
ATOM   2846  HE1 TRP A 185     114.147  78.923 166.133  1.00 95.82           H
ATOM   2847  CH2 TRP A 185     110.401  76.890 166.578  1.00 95.82           C
ATOM   2848  HH2 TRP A 185     109.507  77.136 167.131  1.00 95.82           H
ATOM   2849  CZ2 TRP A 185     111.480  77.786 166.537  1.00 95.82           C
ATOM   2850  HZ2 TRP A 185     111.419  78.741 167.038  1.00 95.82           H
ATOM   2851  CZ3 TRP A 185     110.494  75.661 165.905  1.00 95.82           C
ATOM   2852  HZ3 TRP A 185     109.665  74.969 165.935  1.00 95.82           H
ATOM   2853  N   PRO A 186     117.693  74.872 163.118  1.00 96.13           N
ATOM   2854  CA  PRO A 186     118.993  75.508 162.968  1.00 96.13           C
ATOM   2855  HA  PRO A 186     119.708  74.908 163.530  1.00 96.13           H
ATOM   2856  C   PRO A 186     118.982  76.970 163.455  1.00 96.13           C
ATOM   2857  CB  PRO A 186     119.338  75.403 161.479  1.00 96.13           C
ATOM   2858  HB2 PRO A 186     118.943  76.259 160.932  1.00 96.13           H
ATOM   2859  HB3 PRO A 186     120.413  75.313 161.326  1.00 96.13           H
ATOM   2860  O   PRO A 186     118.088  77.730 163.084  1.00 96.13           O
ATOM   2861  CG  PRO A 186     118.593  74.141 161.051  1.00 96.13           C
ATOM   2862  HG2 PRO A 186     119.151  73.254 161.352  1.00 96.13           H
ATOM   2863  HG3 PRO A 186     118.394  74.133 159.979  1.00 96.13           H
ATOM   2864  CD  PRO A 186     117.313  74.224 161.873  1.00 96.13           C
ATOM   2865  HD2 PRO A 186     116.588  74.842 161.345  1.00 96.13           H
ATOM   2866  HD3 PRO A 186     116.921  73.221 162.043  1.00 96.13           H
ATOM   2867  N   PRO A 187     119.972  77.415 164.245  1.00 94.89           N
ATOM   2868  CA  PRO A 187     119.993  78.764 164.830  1.00 94.89           C
ATOM   2869  HA  PRO A 187     119.029  78.936 165.310  1.00 94.89           H
ATOM   2870  C   PRO A 187     120.202  79.925 163.836  1.00 94.89           C
ATOM   2871  CB  PRO A 187     121.057  78.721 165.928  1.00 94.89           C
ATOM   2872  HB2 PRO A 187     121.648  79.634 165.989  1.00 94.89           H
ATOM   2873  HB3 PRO A 187     120.573  78.529 166.886  1.00 94.89           H
ATOM   2874  O   PRO A 187     120.191  81.089 164.247  1.00 94.89           O
ATOM   2875  CG  PRO A 187     121.922  77.522 165.569  1.00 94.89           C
ATOM   2876  HG2 PRO A 187     122.322  77.064 166.474  1.00 94.89           H
ATOM   2877  HG3 PRO A 187     122.708  77.827 164.877  1.00 94.89           H
ATOM   2878  CD  PRO A 187     120.984  76.571 164.854  1.00 94.89           C
ATOM   2879  HD2 PRO A 187     121.536  75.998 164.110  1.00 94.89           H
ATOM   2880  HD3 PRO A 187     120.515  75.907 165.579  1.00 94.89           H
ATOM   2881  N   LEU A 188     120.356  79.641 162.536  1.00 94.43           N
ATOM   2882  H   LEU A 188     120.378  78.666 162.270  1.00 94.43           H
ATOM   2883  CA  LEU A 188     120.237  80.635 161.456  1.00 94.43           C
ATOM   2884  HA  LEU A 188     120.684  81.574 161.780  1.00 94.43           H
ATOM   2885  C   LEU A 188     118.779  80.980 161.116  1.00 94.43           C
ATOM   2886  CB  LEU A 188     120.975  80.144 160.201  1.00 94.43           C
ATOM   2887  HB2 LEU A 188     120.572  79.175 159.908  1.00 94.43           H
ATOM   2888  HB3 LEU A 188     120.777  80.843 159.389  1.00 94.43           H
ATOM   2889  O   LEU A 188     118.522  82.036 160.555  1.00 94.43           O
ATOM   2890  CG  LEU A 188     122.496  80.029 160.379  1.00 94.43           C
ATOM   2891  HG  LEU A 188     122.708  79.285 161.147  1.00 94.43           H
ATOM   2892  CD1 LEU A 188     123.113  79.545 159.075  1.00 94.43           C
ATOM   2893 HD11 LEU A 188     122.696  78.567 158.835  1.00 94.43           H
ATOM   2894 HD12 LEU A 188     122.881  80.235 158.263  1.00 94.43           H
ATOM   2895 HD13 LEU A 188     124.195  79.453 159.172  1.00 94.43           H
ATOM   2896  CD2 LEU A 188     123.155  81.354 160.775  1.00 94.43           C
ATOM   2897 HD21 LEU A 188     122.896  81.607 161.803  1.00 94.43           H
ATOM   2898 HD22 LEU A 188     122.815  82.149 160.111  1.00 94.43           H
ATOM   2899 HD23 LEU A 188     124.239  81.266 160.703  1.00 94.43           H
ATOM   2900  N   CYS A 189     117.819  80.152 161.534  1.00 96.44           N
ATOM   2901  H   CYS A 189     118.075  79.272 161.959  1.00 96.44           H
ATOM   2902  CA  CYS A 189     116.398  80.488 161.497  1.00 96.44           C
ATOM   2903  HA  CYS A 189     116.139  80.825 160.493  1.00 96.44           H
ATOM   2904  C   CYS A 189     116.023  81.606 162.488  1.00 96.44           C
ATOM   2905  CB  CYS A 189     115.599  79.225 161.814  1.00 96.44           C
ATOM   2906  HB2 CYS A 189     114.540  79.483 161.810  1.00 96.44           H
ATOM   2907  HB3 CYS A 189     115.849  78.883 162.818  1.00 96.44           H
ATOM   2908  O   CYS A 189     114.922  82.147 162.419  1.00 96.44           O
ATOM   2909  SG  CYS A 189     115.867  77.865 160.649  1.00 96.44           S
ATOM   2910  N   CYS A 190     116.902  81.942 163.435  1.00 95.02           N
ATOM   2911  H   CYS A 190     117.812  81.504 163.423  1.00 95.02           H
ATOM   2912  CA  CYS A 190     116.685  83.025 164.386  1.00 95.02           C
ATOM   2913  HA  CYS A 190     115.640  83.027 164.694  1.00 95.02           H
ATOM   2914  C   CYS A 190     117.012  84.377 163.758  1.00 95.02           C
ATOM   2915  CB  CYS A 190     117.560  82.803 165.622  1.00 95.02           C
ATOM   2916  HB2 CYS A 190     117.320  83.570 166.357  1.00 95.02           H
ATOM   2917  HB3 CYS A 190     118.605  82.926 165.337  1.00 95.02           H
ATOM   2918  O   CYS A 190     118.071  84.538 163.150  1.00 95.02           O
ATOM   2919  SG  CYS A 190     117.377  81.184 166.398  1.00 95.02           S
ATOM   2920  N   ARG A 191     116.168  85.384 163.997  1.00 91.49           N
ATOM   2921  H   ARG A 191     115.352  85.205 164.564  1.00 91.49           H
ATOM   2922  CA  ARG A 191     116.484  86.759 163.591  1.00 91.49           C
ATOM   2923  HA  ARG A 191     116.772  86.734 162.540  1.00 91.49           H
ATOM   2924  C   ARG A 191     117.687  87.266 164.385  1.00 91.49           C
ATOM   2925  CB  ARG A 191     115.275  87.693 163.730  1.00 91.49           C
ATOM   2926  HB2 ARG A 191     115.555  88.670 163.336  1.00 91.49           H
ATOM   2927  HB3 ARG A 191     115.010  87.807 164.781  1.00 91.49           H
ATOM   2928  O   ARG A 191     117.727  87.130 165.611  1.00 91.49           O
ATOM   2929  CG  ARG A 191     114.058  87.165 162.958  1.00 91.49           C
ATOM   2930  HG2 ARG A 191     114.372  86.751 162.000  1.00 91.49           H
ATOM   2931  HG3 ARG A 191     113.583  86.373 163.536  1.00 91.49           H
ATOM   2932  CD  ARG A 191     113.057  88.291 162.706  1.00 91.49           C
ATOM   2933  HD2 ARG A 191     112.965  88.896 163.608  1.00 91.49           H
ATOM   2934  HD3 ARG A 191     113.447  88.922 161.908  1.00 91.49           H
ATOM   2935  NE  ARG A 191     111.728  87.758 162.360  1.00 91.49           N
ATOM   2936  HE  ARG A 191     111.455  86.876 162.769  1.00 91.49           H
ATOM   2937  NH1 ARG A 191     111.055  89.414 160.916  1.00 91.49           N
ATOM   2938 HH11 ARG A 191     112.016  89.711 160.826  1.00 91.49           H
ATOM   2939 HH12 ARG A 191     110.339  89.826 160.336  1.00 91.49           H
ATOM   2940  NH2 ARG A 191     109.586  87.900 161.680  1.00 91.49           N
ATOM   2941 HH21 ARG A 191     109.370  87.161 162.333  1.00 91.49           H
ATOM   2942 HH22 ARG A 191     108.836  88.382 161.204  1.00 91.49           H
ATOM   2943  CZ  ARG A 191     110.802  88.363 161.649  1.00 91.49           C
ATOM   2944  N   ARG A 192     118.662  87.853 163.689  1.00 90.68           N
ATOM   2945  H   ARG A 192     118.527  87.963 162.694  1.00 90.68           H
ATOM   2946  CA  ARG A 192     119.928  88.349 164.253  1.00 90.68           C
ATOM   2947  HA  ARG A 192     119.910  88.216 165.335  1.00 90.68           H
ATOM   2948  C   ARG A 192     120.073  89.856 164.024  1.00 90.68           C
ATOM   2949  CB  ARG A 192     121.111  87.521 163.696  1.00 90.68           C
ATOM   2950  HB2 ARG A 192     121.040  87.469 162.610  1.00 90.68           H
ATOM   2951  HB3 ARG A 192     122.047  88.017 163.955  1.00 90.68           H
ATOM   2952  O   ARG A 192     119.485  90.412 163.101  1.00 90.68           O
ATOM   2953  CG  ARG A 192     121.136  86.096 164.288  1.00 90.68           C
ATOM   2954  HG2 ARG A 192     120.158  85.633 164.155  1.00 90.68           H
ATOM   2955  HG3 ARG A 192     121.330  86.172 165.358  1.00 90.68           H
ATOM   2956  CD  ARG A 192     122.191  85.155 163.683  1.00 90.68           C
ATOM   2957  HD2 ARG A 192     121.994  85.045 162.617  1.00 90.68           H
ATOM   2958  HD3 ARG A 192     123.178  85.604 163.800  1.00 90.68           H
ATOM   2959  NE  ARG A 192     122.137  83.820 164.328  1.00 90.68           N
ATOM   2960  HE  ARG A 192     121.226  83.386 164.379  1.00 90.68           H
ATOM   2961  NH1 ARG A 192     124.385  83.425 164.695  1.00 90.68           N
ATOM   2962 HH11 ARG A 192     125.101  82.874 165.147  1.00 90.68           H
ATOM   2963 HH12 ARG A 192     124.636  84.297 164.250  1.00 90.68           H
ATOM   2964  NH2 ARG A 192     122.892  81.994 165.456  1.00 90.68           N
ATOM   2965 HH21 ARG A 192     123.645  81.468 165.876  1.00 90.68           H
ATOM   2966 HH22 ARG A 192     121.945  81.644 165.500  1.00 90.68           H
ATOM   2967  CZ  ARG A 192     123.136  83.098 164.815  1.00 90.68           C
ATOM   2968  N   THR A 193     120.819  90.520 164.901  1.00 87.16           N
ATOM   2969  H   THR A 193     121.252  89.989 165.643  1.00 87.16           H
ATOM   2970  CA  THR A 193     121.240  91.921 164.745  1.00 87.16           C
ATOM   2971  HA  THR A 193     120.396  92.511 164.386  1.00 87.16           H
ATOM   2972  C   THR A 193     122.366  92.034 163.708  1.00 87.16           C
ATOM   2973  CB  THR A 193     121.709  92.500 166.093  1.00 87.16           C
ATOM   2974  HB  THR A 193     121.964  93.551 165.954  1.00 87.16           H
ATOM   2975  O   THR A 193     122.943  91.019 163.321  1.00 87.16           O
ATOM   2976  CG2 THR A 193     120.644  92.411 167.189  1.00 87.16           C
ATOM   2977 HG21 THR A 193     119.729  92.894 166.845  1.00 87.16           H
ATOM   2978 HG22 THR A 193     120.430  91.371 167.434  1.00 87.16           H
ATOM   2979 HG23 THR A 193     120.994  92.926 168.083  1.00 87.16           H
ATOM   2980  OG1 THR A 193     122.847  91.821 166.569  1.00 87.16           O
ATOM   2981  HG1 THR A 193     122.799  91.839 167.528  1.00 87.16           H
ATOM   2982  N   GLY A 194     122.746  93.253 163.302  1.00 83.20           N
ATOM   2983  H   GLY A 194     122.222  94.066 163.598  1.00 83.20           H
ATOM   2984  CA  GLY A 194     123.899  93.469 162.404  1.00 83.20           C
ATOM   2985  HA2 GLY A 194     123.697  93.005 161.439  1.00 83.20           H
ATOM   2986  HA3 GLY A 194     124.038  94.539 162.247  1.00 83.20           H
ATOM   2987  C   GLY A 194     125.224  92.894 162.938  1.00 83.20           C
ATOM   2988  O   GLY A 194     126.068  92.446 162.172  1.00 83.20           O
ATOM   2989  N   ASN A 195     125.363  92.784 164.263  1.00 88.63           N
ATOM   2990  H   ASN A 195     124.621  93.142 164.848  1.00 88.63           H
ATOM   2991  CA  ASN A 195     126.492  92.109 164.919  1.00 88.63           C
ATOM   2992  HA  ASN A 195     127.370  92.220 164.283  1.00 88.63           H
ATOM   2993  C   ASN A 195     126.305  90.591 165.070  1.00 88.63           C
ATOM   2994  CB  ASN A 195     126.780  92.807 166.252  1.00 88.63           C
ATOM   2995  HB2 ASN A 195     127.557  92.256 166.784  1.00 88.63           H
ATOM   2996  HB3 ASN A 195     125.881  92.829 166.866  1.00 88.63           H
ATOM   2997  O   ASN A 195     126.932  89.971 165.930  1.00 88.63           O
ATOM   2998  CG  ASN A 195     127.310  94.206 166.040  1.00 88.63           C
ATOM   2999  ND2 ASN A 195     127.000  95.099 166.941  1.00 88.63           N
ATOM   3000 HD21 ASN A 195     126.513  94.859 167.793  1.00 88.63           H
ATOM   3001 HD22 ASN A 195     127.384  96.020 166.787  1.00 88.63           H
ATOM   3002  OD1 ASN A 195     127.996  94.485 165.070  1.00 88.63           O
ATOM   3003  N   PHE A 196     125.423  89.991 164.270  1.00 89.49           N
ATOM   3004  H   PHE A 196     124.924  90.570 163.610  1.00 89.49           H
ATOM   3005  CA  PHE A 196     125.174  88.550 164.187  1.00 89.49           C
ATOM   3006  HA  PHE A 196     124.368  88.438 163.462  1.00 89.49           H
ATOM   3007  C   PHE A 196     124.658  87.883 165.483  1.00 89.49           C
ATOM   3008  CB  PHE A 196     126.419  87.889 163.575  1.00 89.49           C
ATOM   3009  HB2 PHE A 196     126.825  88.552 162.811  1.00 89.49           H
ATOM   3010  HB3 PHE A 196     127.182  87.778 164.346  1.00 89.49           H
ATOM   3011  O   PHE A 196     124.589  86.657 165.572  1.00 89.49           O
ATOM   3012  CG  PHE A 196     126.177  86.558 162.906  1.00 89.49           C
ATOM   3013  CD1 PHE A 196     126.742  85.386 163.439  1.00 89.49           C
ATOM   3014  HD1 PHE A 196     127.340  85.430 164.338  1.00 89.49           H
ATOM   3015  CD2 PHE A 196     125.418  86.499 161.723  1.00 89.49           C
ATOM   3016  HD2 PHE A 196     125.016  87.402 161.290  1.00 89.49           H
ATOM   3017  CE1 PHE A 196     126.546  84.157 162.789  1.00 89.49           C
ATOM   3018  HE1 PHE A 196     126.990  83.257 163.187  1.00 89.49           H
ATOM   3019  CE2 PHE A 196     125.200  85.264 161.088  1.00 89.49           C
ATOM   3020  HE2 PHE A 196     124.623  85.221 160.176  1.00 89.49           H
ATOM   3021  CZ  PHE A 196     125.759  84.094 161.626  1.00 89.49           C
ATOM   3022  HZ  PHE A 196     125.604  83.146 161.133  1.00 89.49           H
ATOM   3023  N   ILE A 197     124.245  88.670 166.485  1.00 88.65           N
ATOM   3024  H   ILE A 197     124.283  89.668 166.336  1.00 88.65           H
ATOM   3025  CA  ILE A 197     123.683  88.173 167.754  1.00 88.65           C
ATOM   3026  HA  ILE A 197     124.181  87.233 167.994  1.00 88.65           H
ATOM   3027  C   ILE A 197     122.174  87.928 167.582  1.00 88.65           C
ATOM   3028  CB  ILE A 197     123.964  89.151 168.924  1.00 88.65           C
ATOM   3029  HB  ILE A 197     123.427  90.081 168.736  1.00 88.65           H
ATOM   3030  O   ILE A 197     121.492  88.819 167.069  1.00 88.65           O
ATOM   3031  CG1 ILE A 197     125.473  89.477 169.026  1.00 88.65           C
ATOM   3032 HG12 ILE A 197     125.765  90.028 168.132  1.00 88.65           H
ATOM   3033 HG13 ILE A 197     126.043  88.549 169.059  1.00 88.65           H
ATOM   3034  CG2 ILE A 197     123.443  88.565 170.252  1.00 88.65           C
ATOM   3035 HG21 ILE A 197     123.979  87.650 170.501  1.00 88.65           H
ATOM   3036 HG22 ILE A 197     122.377  88.345 170.189  1.00 88.65           H
ATOM   3037 HG23 ILE A 197     123.559  89.285 171.062  1.00 88.65           H
ATOM   3038  CD1 ILE A 197     125.875  90.345 170.223  1.00 88.65           C
ATOM   3039 HD11 ILE A 197     125.786  89.783 171.152  1.00 88.65           H
ATOM   3040 HD12 ILE A 197     125.244  91.233 170.265  1.00 88.65           H
ATOM   3041 HD13 ILE A 197     126.915  90.651 170.104  1.00 88.65           H
ATOM   3042  N   PRO A 198     121.609  86.782 168.016  1.00 89.02           N
ATOM   3043  CA  PRO A 198     120.161  86.567 168.037  1.00 89.02           C
ATOM   3044  HA  PRO A 198     119.795  86.533 167.011  1.00 89.02           H
ATOM   3045  C   PRO A 198     119.426  87.676 168.806  1.00 89.02           C
ATOM   3046  CB  PRO A 198     119.955  85.193 168.686  1.00 89.02           C
ATOM   3047  HB2 PRO A 198     119.837  85.299 169.764  1.00 89.02           H
ATOM   3048  HB3 PRO A 198     119.099  84.669 168.260  1.00 89.02           H
ATOM   3049  O   PRO A 198     119.799  88.003 169.930  1.00 89.02           O
ATOM   3050  CG  PRO A 198     121.267  84.464 168.396  1.00 89.02           C
ATOM   3051  HG2 PRO A 198     121.244  84.054 167.386  1.00 89.02           H
ATOM   3052  HG3 PRO A 198     121.467  83.680 169.126  1.00 89.02           H
ATOM   3053  CD  PRO A 198     122.301  85.585 168.474  1.00 89.02           C
ATOM   3054  HD2 PRO A 198     123.152  85.344 167.838  1.00 89.02           H
ATOM   3055  HD3 PRO A 198     122.620  85.720 169.507  1.00 89.02           H
ATOM   3056  N   VAL A 199     118.363  88.244 168.224  1.00 85.79           N
ATOM   3057  H   VAL A 199     118.104  87.931 167.299  1.00 85.79           H
ATOM   3058  CA  VAL A 199     117.619  89.376 168.826  1.00 85.79           C
ATOM   3059  HA  VAL A 199     118.322  90.183 169.033  1.00 85.79           H
ATOM   3060  C   VAL A 199     116.986  88.983 170.169  1.00 85.79           C
ATOM   3061  CB  VAL A 199     116.549  89.901 167.845  1.00 85.79           C
ATOM   3062  HB  VAL A 199     115.884  89.079 167.578  1.00 85.79           H
ATOM   3063  O   VAL A 199     116.951  89.776 171.108  1.00 85.79           O
ATOM   3064  CG1 VAL A 199     115.707  91.037 168.439  1.00 85.79           C
ATOM   3065 HG11 VAL A 199     115.166  90.689 169.319  1.00 85.79           H
ATOM   3066 HG12 VAL A 199     116.352  91.867 168.728  1.00 85.79           H
ATOM   3067 HG13 VAL A 199     114.980  91.383 167.705  1.00 85.79           H
ATOM   3068  CG2 VAL A 199     117.183  90.453 166.561  1.00 85.79           C
ATOM   3069 HG21 VAL A 199     117.792  89.691 166.073  1.00 85.79           H
ATOM   3070 HG22 VAL A 199     116.404  90.762 165.865  1.00 85.79           H
ATOM   3071 HG23 VAL A 199     117.815  91.309 166.794  1.00 85.79           H
ATOM   3072  N   ASN A 200     116.507  87.743 170.264  1.00 83.24           N
ATOM   3073  H   ASN A 200     116.552  87.168 169.434  1.00 83.24           H
ATOM   3074  CA  ASN A 200     116.173  87.063 171.510  1.00 83.24           C
ATOM   3075  HA  ASN A 200     116.871  87.363 172.291  1.00 83.24           H
ATOM   3076  C   ASN A 200     116.323  85.559 171.255  1.00 83.24           C
ATOM   3077  CB  ASN A 200     114.745  87.455 171.928  1.00 83.24           C
ATOM   3078  HB2 ASN A 200     114.049  87.153 171.146  1.00 83.24           H
ATOM   3079  HB3 ASN A 200     114.690  88.538 172.038  1.00 83.24           H
ATOM   3080  O   ASN A 200     115.514  84.972 170.537  1.00 83.24           O
ATOM   3081  CG  ASN A 200     114.286  86.823 173.229  1.00 83.24           C
ATOM   3082  ND2 ASN A 200     113.126  87.206 173.709  1.00 83.24           N
ATOM   3083 HD21 ASN A 200     112.810  86.725 174.538  1.00 83.24           H
ATOM   3084 HD22 ASN A 200     112.555  87.843 173.173  1.00 83.24           H
ATOM   3085  OD1 ASN A 200     114.925  85.973 173.823  1.00 83.24           O
ATOM   3086  N   GLU A 201     117.379  84.948 171.785  1.00 84.94           N
ATOM   3087  H   GLU A 201     118.027  85.479 172.350  1.00 84.94           H
ATOM   3088  CA  GLU A 201     117.708  83.549 171.499  1.00 84.94           C
ATOM   3089  HA  GLU A 201     117.745  83.408 170.420  1.00 84.94           H
ATOM   3090  C   GLU A 201     116.656  82.582 172.055  1.00 84.94           C
ATOM   3091  CB  GLU A 201     119.089  83.241 172.073  1.00 84.94           C
ATOM   3092  HB2 GLU A 201     119.774  84.059 171.845  1.00 84.94           H
ATOM   3093  HB3 GLU A 201     119.012  83.146 173.156  1.00 84.94           H
ATOM   3094  O   GLU A 201     116.109  81.777 171.306  1.00 84.94           O
ATOM   3095  CG  GLU A 201     119.643  81.954 171.464  1.00 84.94           C
ATOM   3096  HG2 GLU A 201     118.845  81.213 171.391  1.00 84.94           H
ATOM   3097  HG3 GLU A 201     120.001  82.158 170.455  1.00 84.94           H
ATOM   3098  CD  GLU A 201     120.766  81.388 172.324  1.00 84.94           C
ATOM   3099  OE1 GLU A 201     120.749  80.148 172.474  1.00 84.94           O
ATOM   3100  OE2 GLU A 201     121.561  82.192 172.855  1.00 84.94           O
ATOM   3101  N   GLU A 202     116.282  82.737 173.327  1.00 82.04           N
ATOM   3102  H   GLU A 202     116.787  83.396 173.903  1.00 82.04           H
ATOM   3103  CA  GLU A 202     115.180  81.989 173.946  1.00 82.04           C
ATOM   3104  HA  GLU A 202     115.400  80.924 173.884  1.00 82.04           H
ATOM   3105  C   GLU A 202     113.859  82.251 173.205  1.00 82.04           C
ATOM   3106  CB  GLU A 202     115.082  82.411 175.424  1.00 82.04           C
ATOM   3107  HB2 GLU A 202     114.756  83.451 175.466  1.00 82.04           H
ATOM   3108  HB3 GLU A 202     116.070  82.363 175.882  1.00 82.04           H
ATOM   3109  O   GLU A 202     113.034  81.361 173.014  1.00 82.04           O
ATOM   3110  CG  GLU A 202     114.111  81.569 176.266  1.00 82.04           C
ATOM   3111  HG2 GLU A 202     113.966  82.092 177.211  1.00 82.04           H
ATOM   3112  HG3 GLU A 202     113.140  81.532 175.772  1.00 82.04           H
ATOM   3113  CD  GLU A 202     114.603  80.142 176.565  1.00 82.04           C
ATOM   3114  OE1 GLU A 202     114.023  79.549 177.500  1.00 82.04           O
ATOM   3115  OE2 GLU A 202     115.547  79.669 175.889  1.00 82.04           O
ATOM   3116  N   GLY A 203     113.690  83.471 172.687  1.00 81.89           N
ATOM   3117  H   GLY A 203     114.405  84.161 172.864  1.00 81.89           H
ATOM   3118  CA  GLY A 203     112.555  83.815 171.843  1.00 81.89           C
ATOM   3119  HA2 GLY A 203     112.561  84.888 171.649  1.00 81.89           H
ATOM   3120  HA3 GLY A 203     111.660  83.509 172.385  1.00 81.89           H
ATOM   3121  C   GLY A 203     112.495  83.082 170.515  1.00 81.89           C
ATOM   3122  O   GLY A 203     111.412  82.685 170.079  1.00 81.89           O
ATOM   3123  N   CYS A 204     113.652  82.841 169.908  1.00 87.58           N
ATOM   3124  H   CYS A 204     114.498  83.204 170.323  1.00 87.58           H
ATOM   3125  CA  CYS A 204     113.763  81.934 168.785  1.00 87.58           C
ATOM   3126  HA  CYS A 204     113.013  82.202 168.041  1.00 87.58           H
ATOM   3127  C   CYS A 204     113.496  80.487 169.220  1.00 87.58           C
ATOM   3128  CB  CYS A 204     115.138  82.095 168.145  1.00 87.58           C
ATOM   3129  HB2 CYS A 204     115.908  81.852 168.878  1.00 87.58           H
ATOM   3130  HB3 CYS A 204     115.271  83.134 167.842  1.00 87.58           H
ATOM   3131  O   CYS A 204     112.666  79.836 168.599  1.00 87.58           O
ATOM   3132  SG  CYS A 204     115.379  81.035 166.704  1.00 87.58           S
ATOM   3133  N   ARG A 205     114.119  79.983 170.298  1.00 86.30           N
ATOM   3134  H   ARG A 205     114.770  80.578 170.789  1.00 86.30           H
ATOM   3135  CA  ARG A 205     113.938  78.596 170.780  1.00 86.30           C
ATOM   3136  HA  ARG A 205     114.221  77.904 169.988  1.00 86.30           H
ATOM   3137  C   ARG A 205     112.479  78.257 171.124  1.00 86.30           C
ATOM   3138  CB  ARG A 205     114.835  78.335 172.004  1.00 86.30           C
ATOM   3139  HB2 ARG A 205     114.575  77.362 172.420  1.00 86.30           H
ATOM   3140  HB3 ARG A 205     114.619  79.084 172.766  1.00 86.30           H
ATOM   3141  O   ARG A 205     112.052  77.131 170.898  1.00 86.30           O
ATOM   3142  CG  ARG A 205     116.349  78.331 171.709  1.00 86.30           C
ATOM   3143  HG2 ARG A 205     116.651  79.272 171.250  1.00 86.30           H
ATOM   3144  HG3 ARG A 205     116.586  77.511 171.031  1.00 86.30           H
ATOM   3145  CD  ARG A 205     117.111  78.142 173.028  1.00 86.30           C
ATOM   3146  HD2 ARG A 205     116.799  77.192 173.460  1.00 86.30           H
ATOM   3147  HD3 ARG A 205     116.832  78.938 173.717  1.00 86.30           H
ATOM   3148  NE  ARG A 205     118.579  78.159 172.860  1.00 86.30           N
ATOM   3149  HE  ARG A 205     118.995  78.794 172.193  1.00 86.30           H
ATOM   3150  NH1 ARG A 205     119.098  76.792 174.630  1.00 86.30           N
ATOM   3151 HH11 ARG A 205     118.109  76.695 174.808  1.00 86.30           H
ATOM   3152 HH12 ARG A 205     119.793  76.308 175.182  1.00 86.30           H
ATOM   3153  NH2 ARG A 205     120.732  77.672 173.406  1.00 86.30           N
ATOM   3154 HH21 ARG A 205     120.989  78.483 172.860  1.00 86.30           H
ATOM   3155 HH22 ARG A 205     121.438  77.271 174.006  1.00 86.30           H
ATOM   3156  CZ  ARG A 205     119.459  77.534 173.621  1.00 86.30           C
ATOM   3157  N   LEU A 206     111.692  79.219 171.610  1.00 81.86           N
ATOM   3158  H   LEU A 206     112.138  80.086 171.875  1.00 81.86           H
ATOM   3159  CA  LEU A 206     110.269  79.038 171.937  1.00 81.86           C
ATOM   3160  HA  LEU A 206     110.112  77.988 172.187  1.00 81.86           H
ATOM   3161  C   LEU A 206     109.302  79.285 170.759  1.00 81.86           C
ATOM   3162  CB  LEU A 206     109.928  79.869 173.190  1.00 81.86           C
ATOM   3163  HB2 LEU A 206     108.857  79.793 173.379  1.00 81.86           H
ATOM   3164  HB3 LEU A 206     110.155  80.915 172.988  1.00 81.86           H
ATOM   3165  O   LEU A 206     108.086  79.186 170.931  1.00 81.86           O
ATOM   3166  CG  LEU A 206     110.676  79.431 174.470  1.00 81.86           C
ATOM   3167  HG  LEU A 206     111.749  79.576 174.341  1.00 81.86           H
ATOM   3168  CD1 LEU A 206     110.213  80.282 175.652  1.00 81.86           C
ATOM   3169 HD11 LEU A 206     109.152  80.123 175.841  1.00 81.86           H
ATOM   3170 HD12 LEU A 206     110.788  80.007 176.536  1.00 81.86           H
ATOM   3171 HD13 LEU A 206     110.403  81.333 175.440  1.00 81.86           H
ATOM   3172  CD2 LEU A 206     110.433  77.965 174.836  1.00 81.86           C
ATOM   3173 HD21 LEU A 206     110.913  77.316 174.103  1.00 81.86           H
ATOM   3174 HD22 LEU A 206     110.897  77.758 175.800  1.00 81.86           H
ATOM   3175 HD23 LEU A 206     109.366  77.747 174.880  1.00 81.86           H
ATOM   3176  N   GLY A 207     109.803  79.575 169.553  1.00 83.15           N
ATOM   3177  H   GLY A 207     110.807  79.627 169.449  1.00 83.15           H
ATOM   3178  CA  GLY A 207     108.969  79.680 168.349  1.00 83.15           C
ATOM   3179  HA2 GLY A 207     108.243  78.867 168.341  1.00 83.15           H
ATOM   3180  HA3 GLY A 207     109.607  79.572 167.472  1.00 83.15           H
ATOM   3181  C   GLY A 207     108.213  80.995 168.175  1.00 83.15           C
ATOM   3182  O   GLY A 207     107.155  80.997 167.551  1.00 83.15           O
ATOM   3183  N   HIS A 208     108.724  82.100 168.720  1.00 82.43           N
ATOM   3184  H   HIS A 208     109.616  82.050 169.191  1.00 82.43           H
ATOM   3185  CA  HIS A 208     108.039  83.392 168.673  1.00 82.43           C
ATOM   3186  HA  HIS A 208     106.979  83.205 168.843  1.00 82.43           H
ATOM   3187  C   HIS A 208     108.214  84.107 167.324  1.00 82.43           C
ATOM   3188  CB  HIS A 208     108.531  84.238 169.835  1.00 82.43           C
ATOM   3189  HB2 HIS A 208     109.566  84.519 169.643  1.00 82.43           H
ATOM   3190  HB3 HIS A 208     108.505  83.604 170.722  1.00 82.43           H
ATOM   3191  O   HIS A 208     109.344  84.344 166.890  1.00 82.43           O
ATOM   3192  CG  HIS A 208     107.720  85.474 170.132  1.00 82.43           C
ATOM   3193  CD2 HIS A 208     106.899  85.627 171.215  1.00 82.43           C
ATOM   3194  HD2 HIS A 208     106.695  84.875 171.963  1.00 82.43           H
ATOM   3195  ND1 HIS A 208     107.800  86.709 169.521  1.00 82.43           N
ATOM   3196  HD1 HIS A 208     108.403  86.974 168.755  1.00 82.43           H
ATOM   3197  CE1 HIS A 208     107.026  87.570 170.209  1.00 82.43           C
ATOM   3198  HE1 HIS A 208     106.887  88.615 169.976  1.00 82.43           H
ATOM   3199  NE2 HIS A 208     106.489  86.955 171.273  1.00 82.43           N
ATOM   3200  N   LEU A 209     107.105  84.506 166.686  1.00 80.00           N
ATOM   3201  H   LEU A 209     106.226  84.260 167.116  1.00 80.00           H
ATOM   3202  CA  LEU A 209     107.082  85.041 165.306  1.00 80.00           C
ATOM   3203  HA  LEU A 209     107.384  84.242 164.628  1.00 80.00           H
ATOM   3204  C   LEU A 209     108.060  86.214 165.059  1.00 80.00           C
ATOM   3205  CB  LEU A 209     105.647  85.484 164.940  1.00 80.00           C
ATOM   3206  HB2 LEU A 209     105.658  85.845 163.912  1.00 80.00           H
ATOM   3207  HB3 LEU A 209     105.385  86.330 165.576  1.00 80.00           H
ATOM   3208  O   LEU A 209     108.662  86.308 163.986  1.00 80.00           O
ATOM   3209  CG  LEU A 209     104.532  84.426 165.068  1.00 80.00           C
ATOM   3210  HG  LEU A 209     104.486  84.081 166.101  1.00 80.00           H
ATOM   3211  CD1 LEU A 209     103.177  85.043 164.722  1.00 80.00           C
ATOM   3212 HD11 LEU A 209     103.167  85.368 163.682  1.00 80.00           H
ATOM   3213 HD12 LEU A 209     102.386  84.310 164.882  1.00 80.00           H
ATOM   3214 HD13 LEU A 209     102.992  85.905 165.363  1.00 80.00           H
ATOM   3215  CD2 LEU A 209     104.724  83.207 164.169  1.00 80.00           C
ATOM   3216 HD21 LEU A 209     105.677  82.727 164.395  1.00 80.00           H
ATOM   3217 HD22 LEU A 209     103.930  82.486 164.363  1.00 80.00           H
ATOM   3218 HD23 LEU A 209     104.684  83.511 163.123  1.00 80.00           H
ATOM   3219  N   ASP A 210     108.254  87.088 166.051  1.00 81.50           N
ATOM   3220  H   ASP A 210     107.610  87.046 166.828  1.00 81.50           H
ATOM   3221  CA  ASP A 210     109.138  88.263 165.943  1.00 81.50           C
ATOM   3222  HA  ASP A 210     108.957  88.750 164.985  1.00 81.50           H
ATOM   3223  C   ASP A 210     110.640  87.936 166.011  1.00 81.50           C
ATOM   3224  CB  ASP A 210     108.806  89.272 167.050  1.00 81.50           C
ATOM   3225  HB2 ASP A 210     109.481  90.124 166.964  1.00 81.50           H
ATOM   3226  HB3 ASP A 210     108.985  88.804 168.019  1.00 81.50           H
ATOM   3227  O   ASP A 210     111.466  88.738 165.578  1.00 81.50           O
ATOM   3228  CG  ASP A 210     107.372  89.798 166.991  1.00 81.50           C
ATOM   3229  OD1 ASP A 210     106.798  89.835 165.881  1.00 81.50           O
ATOM   3230  OD2 ASP A 210     106.866  90.125 168.083  1.00 81.50           O
ATOM   3231  N   TYR A 211     111.015  86.766 166.539  1.00 87.17           N
ATOM   3232  H   TYR A 211     110.292  86.119 166.820  1.00 87.17           H
ATOM   3233  CA  TYR A 211     112.415  86.355 166.738  1.00 87.17           C
ATOM   3234  HA  TYR A 211     113.069  87.179 166.451  1.00 87.17           H
ATOM   3235  C   TYR A 211     112.828  85.176 165.845  1.00 87.17           C
ATOM   3236  CB  TYR A 211     112.653  86.085 168.230  1.00 87.17           C
ATOM   3237  HB2 TYR A 211     112.084  85.199 168.513  1.00 87.17           H
ATOM   3238  HB3 TYR A 211     113.709  85.864 168.387  1.00 87.17           H
ATOM   3239  O   TYR A 211     113.989  84.764 165.845  1.00 87.17           O
ATOM   3240  CG  TYR A 211     112.266  87.246 169.135  1.00 87.17           C
ATOM   3241  CD1 TYR A 211     112.840  88.518 168.946  1.00 87.17           C
ATOM   3242  HD1 TYR A 211     113.558  88.672 168.154  1.00 87.17           H
ATOM   3243  CD2 TYR A 211     111.304  87.065 170.145  1.00 87.17           C
ATOM   3244  HD2 TYR A 211     110.847  86.095 170.280  1.00 87.17           H
ATOM   3245  CE1 TYR A 211     112.456  89.599 169.763  1.00 87.17           C
ATOM   3246  HE1 TYR A 211     112.883  90.577 169.597  1.00 87.17           H
ATOM   3247  CE2 TYR A 211     110.918  88.141 170.968  1.00 87.17           C
ATOM   3248  HE2 TYR A 211     110.150  88.020 171.717  1.00 87.17           H
ATOM   3249  OH  TYR A 211     111.145  90.442 171.585  1.00 87.17           O
ATOM   3250  HH  TYR A 211     111.505  91.264 171.243  1.00 87.17           H
ATOM   3251  CZ  TYR A 211     111.498  89.409 170.780  1.00 87.17           C
ATOM   3252  N   LEU A 212     111.890  84.679 165.038  1.00 91.85           N
ATOM   3253  H   LEU A 212     110.967  85.085 165.107  1.00 91.85           H
ATOM   3254  CA  LEU A 212     112.021  83.541 164.138  1.00 91.85           C
ATOM   3255  HA  LEU A 212     113.028  83.131 164.208  1.00 91.85           H
ATOM   3256  C   LEU A 212     111.761  83.966 162.683  1.00 91.85           C
ATOM   3257  CB  LEU A 212     111.003  82.494 164.628  1.00 91.85           C
ATOM   3258  HB2 LEU A 212     111.191  82.313 165.687  1.00 91.85           H
ATOM   3259  HB3 LEU A 212     110.006  82.923 164.543  1.00 91.85           H
ATOM   3260  O   LEU A 212     110.893  84.802 162.418  1.00 91.85           O
ATOM   3261  CG  LEU A 212     110.997  81.136 163.906  1.00 91.85           C
ATOM   3262  HG  LEU A 212     110.805  81.282 162.843  1.00 91.85           H
ATOM   3263  CD1 LEU A 212     112.331  80.417 164.071  1.00 91.85           C
ATOM   3264 HD11 LEU A 212     112.578  80.346 165.130  1.00 91.85           H
ATOM   3265 HD12 LEU A 212     112.274  79.419 163.635  1.00 91.85           H
ATOM   3266 HD13 LEU A 212     113.115  80.964 163.549  1.00 91.85           H
ATOM   3267  CD2 LEU A 212     109.876  80.268 164.487  1.00 91.85           C
ATOM   3268 HD21 LEU A 212     110.136  79.210 164.444  1.00 91.85           H
ATOM   3269 HD22 LEU A 212     108.962  80.427 163.912  1.00 91.85           H
ATOM   3270 HD23 LEU A 212     109.679  80.542 165.523  1.00 91.85           H
ATOM   3271  N   PHE A 213     112.473  83.362 161.735  1.00 94.53           N
ATOM   3272  H   PHE A 213     113.247  82.773 162.005  1.00 94.53           H
ATOM   3273  CA  PHE A 213     112.098  83.357 160.324  1.00 94.53           C
ATOM   3274  HA  PHE A 213     111.625  84.307 160.074  1.00 94.53           H
ATOM   3275  C   PHE A 213     111.080  82.239 160.085  1.00 94.53           C
ATOM   3276  CB  PHE A 213     113.344  83.217 159.441  1.00 94.53           C
ATOM   3277  HB2 PHE A 213     113.851  82.284 159.684  1.00 94.53           H
ATOM   3278  HB3 PHE A 213     113.021  83.152 158.402  1.00 94.53           H
ATOM   3279  O   PHE A 213     111.398  81.052 160.121  1.00 94.53           O
ATOM   3280  CG  PHE A 213     114.327  84.371 159.556  1.00 94.53           C
ATOM   3281  CD1 PHE A 213     113.915  85.692 159.285  1.00 94.53           C
ATOM   3282  HD1 PHE A 213     112.905  85.891 158.956  1.00 94.53           H
ATOM   3283  CD2 PHE A 213     115.671  84.124 159.891  1.00 94.53           C
ATOM   3284  HD2 PHE A 213     116.017  83.114 160.051  1.00 94.53           H
ATOM   3285  CE1 PHE A 213     114.837  86.753 159.363  1.00 94.53           C
ATOM   3286  HE1 PHE A 213     114.537  87.755 159.093  1.00 94.53           H
ATOM   3287  CE2 PHE A 213     116.589  85.182 159.978  1.00 94.53           C
ATOM   3288  HE2 PHE A 213     117.623  84.972 160.210  1.00 94.53           H
ATOM   3289  CZ  PHE A 213     116.174  86.498 159.711  1.00 94.53           C
ATOM   3290  HZ  PHE A 213     116.890  87.307 159.721  1.00 94.53           H
ATOM   3291  N   THR A 214     109.819  82.621 159.892  1.00 92.19           N
ATOM   3292  H   THR A 214     109.595  83.604 159.946  1.00 92.19           H
ATOM   3293  CA  THR A 214     108.691  81.686 159.734  1.00 92.19           C
ATOM   3294  HA  THR A 214     108.897  80.776 160.299  1.00 92.19           H
ATOM   3295  C   THR A 214     108.454  81.259 158.288  1.00 92.19           C
ATOM   3296  CB  THR A 214     107.412  82.312 160.297  1.00 92.19           C
ATOM   3297  HB  THR A 214     106.560  81.667 160.084  1.00 92.19           H
ATOM   3298  O   THR A 214     107.778  80.259 158.051  1.00 92.19           O
ATOM   3299  CG2 THR A 214     107.513  82.519 161.806  1.00 92.19           C
ATOM   3300 HG21 THR A 214     106.604  83.002 162.163  1.00 92.19           H
ATOM   3301 HG22 THR A 214     107.623  81.554 162.302  1.00 92.19           H
ATOM   3302 HG23 THR A 214     108.364  83.153 162.057  1.00 92.19           H
ATOM   3303  OG1 THR A 214     107.200  83.581 159.719  1.00 92.19           O
ATOM   3304  HG1 THR A 214     106.383  83.932 160.079  1.00 92.19           H
ATOM   3305  N   LYS A 215     109.015  82.001 157.325  1.00 94.15           N
ATOM   3306  H   LYS A 215     109.590  82.777 157.618  1.00 94.15           H
ATOM   3307  CA  LYS A 215     108.938  81.718 155.891  1.00 94.15           C
ATOM   3308  HA  LYS A 215     107.913  81.438 155.650  1.00 94.15           H
ATOM   3309  C   LYS A 215     109.851  80.544 155.519  1.00 94.15           C
ATOM   3310  CB  LYS A 215     109.299  83.001 155.118  1.00 94.15           C
ATOM   3311  HB2 LYS A 215     108.641  83.810 155.438  1.00 94.15           H
ATOM   3312  HB3 LYS A 215     110.329  83.283 155.338  1.00 94.15           H
ATOM   3313  O   LYS A 215     111.032  80.549 155.858  1.00 94.15           O
ATOM   3314  CG  LYS A 215     109.142  82.802 153.607  1.00 94.15           C
ATOM   3315  HG2 LYS A 215     108.119  82.489 153.396  1.00 94.15           H
ATOM   3316  HG3 LYS A 215     109.821  82.012 153.285  1.00 94.15           H
ATOM   3317  CD  LYS A 215     109.464  84.057 152.789  1.00 94.15           C
ATOM   3318  HD2 LYS A 215     110.493  84.365 152.971  1.00 94.15           H
ATOM   3319  HD3 LYS A 215     108.777  84.861 153.055  1.00 94.15           H
ATOM   3320  CE  LYS A 215     109.279  83.655 151.325  1.00 94.15           C
ATOM   3321  HE2 LYS A 215     109.958  82.835 151.089  1.00 94.15           H
ATOM   3322  HE3 LYS A 215     108.269  83.270 151.188  1.00 94.15           H
ATOM   3323  NZ  LYS A 215     109.487  84.759 150.362  1.00 94.15           N
ATOM   3324  HZ1 LYS A 215     110.461  85.012 150.272  1.00 94.15           H
ATOM   3325  HZ2 LYS A 215     108.908  85.560 150.573  1.00 94.15           H
ATOM   3326  HZ3 LYS A 215     109.157  84.400 149.478  1.00 94.15           H
ATOM   3327  N   GLY A 216     109.320  79.575 154.777  1.00 96.48           N
ATOM   3328  H   GLY A 216     108.330  79.608 154.574  1.00 96.48           H
ATOM   3329  CA  GLY A 216     110.102  78.500 154.167  1.00 96.48           C
ATOM   3330  HA2 GLY A 216     109.416  77.730 153.813  1.00 96.48           H
ATOM   3331  HA3 GLY A 216     110.758  78.052 154.915  1.00 96.48           H
ATOM   3332  C   GLY A 216     110.945  78.969 152.977  1.00 96.48           C
ATOM   3333  O   GLY A 216     110.498  79.790 152.174  1.00 96.48           O
ATOM   3334  N   CYS A 217     112.157  78.436 152.832  1.00 96.34           N
ATOM   3335  H   CYS A 217     112.476  77.758 153.510  1.00 96.34           H
ATOM   3336  CA  CYS A 217     113.083  78.791 151.752  1.00 96.34           C
ATOM   3337  HA  CYS A 217     113.080  79.874 151.631  1.00 96.34           H
ATOM   3338  C   CYS A 217     112.723  78.172 150.386  1.00 96.34           C
ATOM   3339  CB  CYS A 217     114.497  78.357 152.147  1.00 96.34           C
ATOM   3340  HB2 CYS A 217     115.182  78.681 151.363  1.00 96.34           H
ATOM   3341  HB3 CYS A 217     114.518  77.268 152.162  1.00 96.34           H
ATOM   3342  O   CYS A 217     113.329  78.535 149.377  1.00 96.34           O
ATOM   3343  SG  CYS A 217     115.140  78.966 153.733  1.00 96.34           S
ATOM   3344  N   PHE A 218     111.760  77.239 150.326  1.00 95.05           N
ATOM   3345  H   PHE A 218     111.276  76.985 151.174  1.00 95.05           H
ATOM   3346  CA  PHE A 218     111.414  76.522 149.091  1.00 95.05           C
ATOM   3347  HA  PHE A 218     112.300  75.999 148.735  1.00 95.05           H
ATOM   3348  C   PHE A 218     110.969  77.448 147.948  1.00 95.05           C
ATOM   3349  CB  PHE A 218     110.334  75.473 149.393  1.00 95.05           C
ATOM   3350  HB2 PHE A 218     109.494  75.966 149.882  1.00 95.05           H
ATOM   3351  HB3 PHE A 218     110.743  74.740 150.088  1.00 95.05           H
ATOM   3352  O   PHE A 218     111.257  77.144 146.800  1.00 95.05           O
ATOM   3353  CG  PHE A 218     109.816  74.733 148.173  1.00 95.05           C
ATOM   3354  CD1 PHE A 218     108.560  75.073 147.628  1.00 95.05           C
ATOM   3355  HD1 PHE A 218     107.974  75.865 148.069  1.00 95.05           H
ATOM   3356  CD2 PHE A 218     110.587  73.721 147.571  1.00 95.05           C
ATOM   3357  HD2 PHE A 218     111.560  73.468 147.967  1.00 95.05           H
ATOM   3358  CE1 PHE A 218     108.075  74.396 146.496  1.00 95.05           C
ATOM   3359  HE1 PHE A 218     107.122  74.666 146.065  1.00 95.05           H
ATOM   3360  CE2 PHE A 218     110.097  73.047 146.436  1.00 95.05           C
ATOM   3361  HE2 PHE A 218     110.678  72.272 145.955  1.00 95.05           H
ATOM   3362  CZ  PHE A 218     108.842  73.380 145.906  1.00 95.05           C
ATOM   3363  HZ  PHE A 218     108.473  72.864 145.032  1.00 95.05           H
ATOM   3364  N   GLU A 219     110.342  78.594 148.236  1.00 92.98           N
ATOM   3365  H   GLU A 219     110.144  78.812 149.201  1.00 92.98           H
ATOM   3366  CA  GLU A 219     109.957  79.567 147.198  1.00 92.98           C
ATOM   3367  HA  GLU A 219     109.312  79.076 146.470  1.00 92.98           H
ATOM   3368  C   GLU A 219     111.178  80.107 146.430  1.00 92.98           C
ATOM   3369  CB  GLU A 219     109.171  80.709 147.860  1.00 92.98           C
ATOM   3370  HB2 GLU A 219     109.844  81.235 148.538  1.00 92.98           H
ATOM   3371  HB3 GLU A 219     108.359  80.283 148.449  1.00 92.98           H
ATOM   3372  O   GLU A 219     111.163  80.145 145.204  1.00 92.98           O
ATOM   3373  CG  GLU A 219     108.570  81.706 146.851  1.00 92.98           C
ATOM   3374  HG2 GLU A 219     109.365  82.098 146.217  1.00 92.98           H
ATOM   3375  HG3 GLU A 219     107.858  81.174 146.220  1.00 92.98           H
ATOM   3376  CD  GLU A 219     107.872  82.893 147.536  1.00 92.98           C
ATOM   3377  OE1 GLU A 219     107.056  83.577 146.889  1.00 92.98           O
ATOM   3378  OE2 GLU A 219     108.185  83.166 148.718  1.00 92.98           O
ATOM   3379  N   HIS A 220     112.262  80.457 147.133  1.00 91.76           N
ATOM   3380  H   HIS A 220     112.255  80.310 148.132  1.00 91.76           H
ATOM   3381  CA  HIS A 220     113.496  80.947 146.510  1.00 91.76           C
ATOM   3382  HA  HIS A 220     113.251  81.741 145.804  1.00 91.76           H
ATOM   3383  C   HIS A 220     114.210  79.841 145.719  1.00 91.76           C
ATOM   3384  CB  HIS A 220     114.407  81.526 147.602  1.00 91.76           C
ATOM   3385  HB2 HIS A 220     113.909  82.376 148.070  1.00 91.76           H
ATOM   3386  HB3 HIS A 220     114.581  80.772 148.370  1.00 91.76           H
ATOM   3387  O   HIS A 220     114.627  80.049 144.582  1.00 91.76           O
ATOM   3388  CG  HIS A 220     115.742  81.983 147.073  1.00 91.76           C
ATOM   3389  CD2 HIS A 220     116.904  81.256 147.055  1.00 91.76           C
ATOM   3390  HD2 HIS A 220     117.031  80.247 147.417  1.00 91.76           H
ATOM   3391  ND1 HIS A 220     116.022  83.207 146.510  1.00 91.76           N
ATOM   3392  HD1 HIS A 220     115.402  84.002 146.464  1.00 91.76           H
ATOM   3393  CE1 HIS A 220     117.318  83.215 146.159  1.00 91.76           C
ATOM   3394  HE1 HIS A 220     117.836  84.053 145.717  1.00 91.76           H
ATOM   3395  NE2 HIS A 220     117.900  82.053 146.488  1.00 91.76           N
ATOM   3396  N   ILE A 221     114.309  78.644 146.305  1.00 92.29           N
ATOM   3397  H   ILE A 221     113.925  78.540 147.234  1.00 92.29           H
ATOM   3398  CA  ILE A 221     114.958  77.487 145.675  1.00 92.29           C
ATOM   3399  HA  ILE A 221     115.953  77.781 145.339  1.00 92.29           H
ATOM   3400  C   ILE A 221     114.180  77.042 144.423  1.00 92.29           C
ATOM   3401  CB  ILE A 221     115.107  76.354 146.715  1.00 92.29           C
ATOM   3402  HB  ILE A 221     114.119  76.126 147.115  1.00 92.29           H
ATOM   3403  O   ILE A 221     114.776  76.794 143.378  1.00 92.29           O
ATOM   3404  CG1 ILE A 221     116.028  76.789 147.884  1.00 92.29           C
ATOM   3405 HG12 ILE A 221     115.705  77.757 148.266  1.00 92.29           H
ATOM   3406 HG13 ILE A 221     117.047  76.905 147.518  1.00 92.29           H
ATOM   3407  CG2 ILE A 221     115.660  75.083 146.055  1.00 92.29           C
ATOM   3408 HG21 ILE A 221     116.636  75.284 145.613  1.00 92.29           H
ATOM   3409 HG22 ILE A 221     114.988  74.723 145.276  1.00 92.29           H
ATOM   3410 HG23 ILE A 221     115.751  74.292 146.801  1.00 92.29           H
ATOM   3411  CD1 ILE A 221     116.034  75.821 149.076  1.00 92.29           C
ATOM   3412 HD11 ILE A 221     115.012  75.643 149.414  1.00 92.29           H
ATOM   3413 HD12 ILE A 221     116.602  76.265 149.894  1.00 92.29           H
ATOM   3414 HD13 ILE A 221     116.504  74.876 148.807  1.00 92.29           H
ATOM   3415  N   GLY A 222     112.848  76.993 144.508  1.00 92.00           N
ATOM   3416  H   GLY A 222     112.411  77.209 145.392  1.00 92.00           H
ATOM   3417  CA  GLY A 222     111.966  76.700 143.381  1.00 92.00           C
ATOM   3418  HA2 GLY A 222     110.935  76.667 143.733  1.00 92.00           H
ATOM   3419  HA3 GLY A 222     112.227  75.731 142.954  1.00 92.00           H
ATOM   3420  C   GLY A 222     112.067  77.756 142.282  1.00 92.00           C
ATOM   3421  O   GLY A 222     112.201  77.393 141.121  1.00 92.00           O
ATOM   3422  N   HIS A 223     112.103  79.046 142.637  1.00 90.99           N
ATOM   3423  H   HIS A 223     111.962  79.291 143.606  1.00 90.99           H
ATOM   3424  CA  HIS A 223     112.305  80.138 141.679  1.00 90.99           C
ATOM   3425  HA  HIS A 223     111.512  80.098 140.933  1.00 90.99           H
ATOM   3426  C   HIS A 223     113.643  80.028 140.929  1.00 90.99           C
ATOM   3427  CB  HIS A 223     112.205  81.481 142.417  1.00 90.99           C
ATOM   3428  HB2 HIS A 223     112.965  81.528 143.197  1.00 90.99           H
ATOM   3429  HB3 HIS A 223     111.228  81.549 142.895  1.00 90.99           H
ATOM   3430  O   HIS A 223     113.681  80.246 139.718  1.00 90.99           O
ATOM   3431  CG  HIS A 223     112.379  82.676 141.513  1.00 90.99           C
ATOM   3432  CD2 HIS A 223     111.376  83.434 140.971  1.00 90.99           C
ATOM   3433  HD2 HIS A 223     110.318  83.289 141.129  1.00 90.99           H
ATOM   3434  ND1 HIS A 223     113.570  83.186 141.039  1.00 90.99           N
ATOM   3435  HD1 HIS A 223     114.496  82.816 141.199  1.00 90.99           H
ATOM   3436  CE1 HIS A 223     113.285  84.210 140.217  1.00 90.99           C
ATOM   3437  HE1 HIS A 223     114.016  84.781 139.665  1.00 90.99           H
ATOM   3438  NE2 HIS A 223     111.958  84.413 140.161  1.00 90.99           N
ATOM   3439  N   ALA A 224     114.737  79.674 141.612  1.00 90.38           N
ATOM   3440  H   ALA A 224     114.666  79.551 142.612  1.00 90.38           H
ATOM   3441  CA  ALA A 224     116.039  79.467 140.976  1.00 90.38           C
ATOM   3442  HA  ALA A 224     116.329  80.378 140.454  1.00 90.38           H
ATOM   3443  C   ALA A 224     115.998  78.333 139.933  1.00 90.38           C
ATOM   3444  CB  ALA A 224     117.073  79.193 142.075  1.00 90.38           C
ATOM   3445  HB1 ALA A 224     116.786  78.316 142.656  1.00 90.38           H
ATOM   3446  HB2 ALA A 224     117.146  80.055 142.737  1.00 90.38           H
ATOM   3447  HB3 ALA A 224     118.045  79.009 141.617  1.00 90.38           H
ATOM   3448  O   ALA A 224     116.441  78.518 138.800  1.00 90.38           O
ATOM   3449  N   ILE A 225     115.401  77.189 140.289  1.00 90.21           N
ATOM   3450  H   ILE A 225     115.037  77.115 141.229  1.00 90.21           H
ATOM   3451  CA  ILE A 225     115.250  76.034 139.388  1.00 90.21           C
ATOM   3452  HA  ILE A 225     116.224  75.805 138.955  1.00 90.21           H
ATOM   3453  C   ILE A 225     114.317  76.371 138.215  1.00 90.21           C
ATOM   3454  CB  ILE A 225     114.774  74.793 140.183  1.00 90.21           C
ATOM   3455  HB  ILE A 225     113.839  75.044 140.685  1.00 90.21           H
ATOM   3456  O   ILE A 225     114.654  76.096 137.065  1.00 90.21           O
ATOM   3457  CG1 ILE A 225     115.824  74.403 141.250  1.00 90.21           C
ATOM   3458 HG12 ILE A 225     116.699  74.009 140.733  1.00 90.21           H
ATOM   3459 HG13 ILE A 225     116.140  75.282 141.811  1.00 90.21           H
ATOM   3460  CG2 ILE A 225     114.529  73.597 139.241  1.00 90.21           C
ATOM   3461 HG21 ILE A 225     114.214  72.718 139.804  1.00 90.21           H
ATOM   3462 HG22 ILE A 225     113.741  73.833 138.525  1.00 90.21           H
ATOM   3463 HG23 ILE A 225     115.440  73.361 138.689  1.00 90.21           H
ATOM   3464  CD1 ILE A 225     115.352  73.361 142.269  1.00 90.21           C
ATOM   3465 HD11 ILE A 225     115.244  72.391 141.784  1.00 90.21           H
ATOM   3466 HD12 ILE A 225     114.403  73.668 142.708  1.00 90.21           H
ATOM   3467 HD13 ILE A 225     116.097  73.269 143.060  1.00 90.21           H
ATOM   3468  N   ASP A 226     113.184  77.026 138.478  1.00 90.70           N
ATOM   3469  H   ASP A 226     112.930  77.189 139.442  1.00 90.70           H
ATOM   3470  CA  ASP A 226     112.239  77.457 137.442  1.00 90.70           C
ATOM   3471  HA  ASP A 226     111.957  76.589 136.846  1.00 90.70           H
ATOM   3472  C   ASP A 226     112.865  78.460 136.467  1.00 90.70           C
ATOM   3473  CB  ASP A 226     110.966  78.049 138.081  1.00 90.70           C
ATOM   3474  HB2 ASP A 226     111.221  78.617 138.976  1.00 90.70           H
ATOM   3475  HB3 ASP A 226     110.517  78.745 137.371  1.00 90.70           H
ATOM   3476  O   ASP A 226     112.623  78.356 135.265  1.00 90.70           O
ATOM   3477  CG  ASP A 226     109.913  76.988 138.408  1.00 90.70           C
ATOM   3478  OD1 ASP A 226     110.243  75.786 138.477  1.00 90.70           O
ATOM   3479  OD2 ASP A 226     108.705  77.314 138.461  1.00 90.70           O
ATOM   3480  N   SER A 227     113.707  79.379 136.955  1.00 89.23           N
ATOM   3481  H   SER A 227     113.857  79.396 137.954  1.00 89.23           H
ATOM   3482  CA  SER A 227     114.433  80.340 136.112  1.00 89.23           C
ATOM   3483  HA  SER A 227     113.713  80.935 135.550  1.00 89.23           H
ATOM   3484  C   SER A 227     115.338  79.625 135.105  1.00 89.23           C
ATOM   3485  CB  SER A 227     115.289  81.290 136.961  1.00 89.23           C
ATOM   3486  HB2 SER A 227     115.789  81.991 136.293  1.00 89.23           H
ATOM   3487  HB3 SER A 227     116.048  80.723 137.499  1.00 89.23           H
ATOM   3488  O   SER A 227     115.305  79.931 133.915  1.00 89.23           O
ATOM   3489  OG  SER A 227     114.519  82.032 137.887  1.00 89.23           O
ATOM   3490  HG  SER A 227     114.105  81.415 138.494  1.00 89.23           H
ATOM   3491  N   TYR A 228     116.106  78.629 135.560  1.00 89.47           N
ATOM   3492  H   TYR A 228     116.089  78.410 136.545  1.00 89.47           H
ATOM   3493  CA  TYR A 228     116.971  77.829 134.688  1.00 89.47           C
ATOM   3494  HA  TYR A 228     117.603  78.493 134.099  1.00 89.47           H
ATOM   3495  C   TYR A 228     116.168  76.985 133.689  1.00 89.47           C
ATOM   3496  CB  TYR A 228     117.848  76.913 135.550  1.00 89.47           C
ATOM   3497  HB2 TYR A 228     117.196  76.314 136.186  1.00 89.47           H
ATOM   3498  HB3 TYR A 228     118.358  76.214 134.886  1.00 89.47           H
ATOM   3499  O   TYR A 228     116.481  76.942 132.500  1.00 89.47           O
ATOM   3500  CG  TYR A 228     118.900  77.556 136.438  1.00 89.47           C
ATOM   3501  CD1 TYR A 228     119.245  78.925 136.355  1.00 89.47           C
ATOM   3502  HD1 TYR A 228     118.769  79.576 135.637  1.00 89.47           H
ATOM   3503  CD2 TYR A 228     119.577  76.725 137.350  1.00 89.47           C
ATOM   3504  HD2 TYR A 228     119.350  75.670 137.384  1.00 89.47           H
ATOM   3505  CE1 TYR A 228     120.220  79.463 137.217  1.00 89.47           C
ATOM   3506  HE1 TYR A 228     120.481  80.510 137.159  1.00 89.47           H
ATOM   3507  CE2 TYR A 228     120.559  77.258 138.202  1.00 89.47           C
ATOM   3508  HE2 TYR A 228     121.089  76.617 138.891  1.00 89.47           H
ATOM   3509  OH  TYR A 228     121.740  79.146 139.057  1.00 89.47           O
ATOM   3510  HH  TYR A 228     122.165  78.434 139.542  1.00 89.47           H
ATOM   3511  CZ  TYR A 228     120.857  78.632 138.162  1.00 89.47           C
ATOM   3512  N   THR A 229     115.106  76.324 134.151  1.00 88.57           N
ATOM   3513  H   THR A 229     114.913  76.347 135.141  1.00 88.57           H
ATOM   3514  CA  THR A 229     114.281  75.462 133.297  1.00 88.57           C
ATOM   3515  HA  THR A 229     114.936  74.791 132.741  1.00 88.57           H
ATOM   3516  C   THR A 229     113.474  76.242 132.270  1.00 88.57           C
ATOM   3517  CB  THR A 229     113.349  74.618 134.159  1.00 88.57           C
ATOM   3518  HB  THR A 229     112.740  75.269 134.787  1.00 88.57           H
ATOM   3519  O   THR A 229     113.223  75.717 131.186  1.00 88.57           O
ATOM   3520  CG2 THR A 229     112.433  73.689 133.359  1.00 88.57           C
ATOM   3521 HG21 THR A 229     111.845  73.075 134.042  1.00 88.57           H
ATOM   3522 HG22 THR A 229     113.021  73.044 132.707  1.00 88.57           H
ATOM   3523 HG23 THR A 229     111.731  74.269 132.762  1.00 88.57           H
ATOM   3524  OG1 THR A 229     114.164  73.814 134.967  1.00 88.57           O
ATOM   3525  HG1 THR A 229     114.780  73.348 134.399  1.00 88.57           H
ATOM   3526  N   TRP A 230     113.083  77.484 132.560  1.00 82.83           N
ATOM   3527  H   TRP A 230     113.270  77.859 133.479  1.00 82.83           H
ATOM   3528  CA  TRP A 230     112.447  78.351 131.574  1.00 82.83           C
ATOM   3529  HA  TRP A 230     111.566  77.844 131.180  1.00 82.83           H
ATOM   3530  C   TRP A 230     113.391  78.603 130.389  1.00 82.83           C
ATOM   3531  CB  TRP A 230     111.986  79.640 132.260  1.00 82.83           C
ATOM   3532  HB2 TRP A 230     112.855  80.248 132.516  1.00 82.83           H
ATOM   3533  HB3 TRP A 230     111.484  79.381 133.193  1.00 82.83           H
ATOM   3534  O   TRP A 230     113.014  78.336 129.246  1.00 82.83           O
ATOM   3535  CG  TRP A 230     111.032  80.468 131.461  1.00 82.83           C
ATOM   3536  CD1 TRP A 230     109.685  80.392 131.537  1.00 82.83           C
ATOM   3537  HD1 TRP A 230     109.150  79.723 132.195  1.00 82.83           H
ATOM   3538  CD2 TRP A 230     111.325  81.502 130.473  1.00 82.83           C
ATOM   3539  CE2 TRP A 230     110.084  82.029 130.000  1.00 82.83           C
ATOM   3540  CE3 TRP A 230     112.502  82.052 129.926  1.00 82.83           C
ATOM   3541  HE3 TRP A 230     113.470  81.688 130.240  1.00 82.83           H
ATOM   3542  NE1 TRP A 230     109.120  81.308 130.674  1.00 82.83           N
ATOM   3543  HE1 TRP A 230     108.123  81.434 130.572  1.00 82.83           H
ATOM   3544  CH2 TRP A 230     111.209  83.578 128.521  1.00 82.83           C
ATOM   3545  HH2 TRP A 230     111.190  84.366 127.783  1.00 82.83           H
ATOM   3546  CZ2 TRP A 230     110.014  83.054 129.044  1.00 82.83           C
ATOM   3547  HZ2 TRP A 230     109.058  83.436 128.717  1.00 82.83           H
ATOM   3548  CZ3 TRP A 230     112.446  83.072 128.960  1.00 82.83           C
ATOM   3549  HZ3 TRP A 230     113.371  83.457 128.557  1.00 82.83           H
ATOM   3550  N   GLY A 231     114.641  78.988 130.668  1.00 82.46           N
ATOM   3551  H   GLY A 231     114.889  79.182 131.628  1.00 82.46           H
ATOM   3552  CA  GLY A 231     115.644  79.260 129.637  1.00 82.46           C
ATOM   3553  HA2 GLY A 231     116.518  79.708 130.109  1.00 82.46           H
ATOM   3554  HA3 GLY A 231     115.230  79.978 128.927  1.00 82.46           H
ATOM   3555  C   GLY A 231     116.101  78.035 128.840  1.00 82.46           C
ATOM   3556  O   GLY A 231     116.332  78.132 127.640  1.00 82.46           O
ATOM   3557  N   ILE A 232     116.163  76.846 129.451  1.00 90.28           N
ATOM   3558  H   ILE A 232     116.053  76.814 130.454  1.00 90.28           H
ATOM   3559  CA  ILE A 232     116.427  75.610 128.691  1.00 90.28           C
ATOM   3560  HA  ILE A 232     117.204  75.812 127.953  1.00 90.28           H
ATOM   3561  C   ILE A 232     115.168  75.183 127.919  1.00 90.28           C
ATOM   3562  CB  ILE A 232     116.922  74.462 129.600  1.00 90.28           C
ATOM   3563  HB  ILE A 232     116.105  74.209 130.275  1.00 90.28           H
ATOM   3564  O   ILE A 232     115.146  75.115 126.693  1.00 90.28           O
ATOM   3565  CG1 ILE A 232     118.153  74.816 130.465  1.00 90.28           C
ATOM   3566 HG12 ILE A 232     119.069  74.655 129.895  1.00 90.28           H
ATOM   3567 HG13 ILE A 232     118.132  75.861 130.772  1.00 90.28           H
ATOM   3568  CG2 ILE A 232     117.255  73.224 128.741  1.00 90.28           C
ATOM   3569 HG21 ILE A 232     118.001  73.484 127.990  1.00 90.28           H
ATOM   3570 HG22 ILE A 232     116.367  72.853 128.230  1.00 90.28           H
ATOM   3571 HG23 ILE A 232     117.650  72.414 129.355  1.00 90.28           H
ATOM   3572  CD1 ILE A 232     118.165  73.951 131.731  1.00 90.28           C
ATOM   3573 HD11 ILE A 232     118.081  72.895 131.472  1.00 90.28           H
ATOM   3574 HD12 ILE A 232     119.094  74.093 132.285  1.00 90.28           H
ATOM   3575 HD13 ILE A 232     117.328  74.226 132.374  1.00 90.28           H
ATOM   3576  N   SER A 233     114.095  74.857 128.642  1.00 90.35           N
ATOM   3577  H   SER A 233     114.113  75.042 129.635  1.00 90.35           H
ATOM   3578  CA  SER A 233     112.988  74.065 128.104  1.00 90.35           C
ATOM   3579  HA  SER A 233     113.380  73.388 127.345  1.00 90.35           H
ATOM   3580  C   SER A 233     111.897  74.888 127.436  1.00 90.35           C
ATOM   3581  CB  SER A 233     112.345  73.229 129.209  1.00 90.35           C
ATOM   3582  HB2 SER A 233     111.470  72.720 128.807  1.00 90.35           H
ATOM   3583  HB3 SER A 233     112.024  73.887 130.017  1.00 90.35           H
ATOM   3584  O   SER A 233     111.244  74.368 126.535  1.00 90.35           O
ATOM   3585  OG  SER A 233     113.234  72.257 129.721  1.00 90.35           O
ATOM   3586  HG  SER A 233     113.062  71.443 129.243  1.00 90.35           H
ATOM   3587  N   TRP A 234     111.643  76.128 127.867  1.00 85.16           N
ATOM   3588  H   TRP A 234     112.247  76.546 128.560  1.00 85.16           H
ATOM   3589  CA  TRP A 234     110.608  76.960 127.244  1.00 85.16           C
ATOM   3590  HA  TRP A 234     109.820  76.308 126.867  1.00 85.16           H
ATOM   3591  C   TRP A 234     111.148  77.710 126.026  1.00 85.16           C
ATOM   3592  CB  TRP A 234     109.956  77.894 128.270  1.00 85.16           C
ATOM   3593  HB2 TRP A 234     109.695  77.319 129.158  1.00 85.16           H
ATOM   3594  HB3 TRP A 234     110.664  78.669 128.565  1.00 85.16           H
ATOM   3595  O   TRP A 234     110.481  77.749 124.988  1.00 85.16           O
ATOM   3596  CG  TRP A 234     108.713  78.558 127.766  1.00 85.16           C
ATOM   3597  CD1 TRP A 234     108.574  79.881 127.533  1.00 85.16           C
ATOM   3598  HD1 TRP A 234     109.353  80.611 127.697  1.00 85.16           H
ATOM   3599  CD2 TRP A 234     107.454  77.942 127.355  1.00 85.16           C
ATOM   3600  CE2 TRP A 234     106.579  78.970 126.896  1.00 85.16           C
ATOM   3601  CE3 TRP A 234     106.972  76.616 127.301  1.00 85.16           C
ATOM   3602  HE3 TRP A 234     107.621  75.813 127.618  1.00 85.16           H
ATOM   3603  NE1 TRP A 234     107.311  80.133 127.032  1.00 85.16           N
ATOM   3604  HE1 TRP A 234     107.009  81.053 126.747  1.00 85.16           H
ATOM   3605  CH2 TRP A 234     104.836  77.365 126.382  1.00 85.16           C
ATOM   3606  HH2 TRP A 234     103.850  77.135 126.009  1.00 85.16           H
ATOM   3607  CZ2 TRP A 234     105.287  78.697 126.418  1.00 85.16           C
ATOM   3608  HZ2 TRP A 234     104.655  79.503 126.073  1.00 85.16           H
ATOM   3609  CZ3 TRP A 234     105.680  76.328 126.820  1.00 85.16           C
ATOM   3610  HZ3 TRP A 234     105.343  75.303 126.773  1.00 85.16           H
ATOM   3611  N   PHE A 235     112.381  78.221 126.106  1.00 88.85           N
ATOM   3612  H   PHE A 235     112.871  78.201 126.989  1.00 88.85           H
ATOM   3613  CA  PHE A 235     113.046  78.830 124.957  1.00 88.85           C
ATOM   3614  HA  PHE A 235     112.358  79.556 124.522  1.00 88.85           H
ATOM   3615  C   PHE A 235     113.354  77.794 123.862  1.00 88.85           C
ATOM   3616  CB  PHE A 235     114.293  79.594 125.415  1.00 88.85           C
ATOM   3617  HB2 PHE A 235     115.093  78.884 125.626  1.00 88.85           H
ATOM   3618  HB3 PHE A 235     114.076  80.140 126.333  1.00 88.85           H
ATOM   3619  O   PHE A 235     112.947  77.979 122.711  1.00 88.85           O
ATOM   3620  CG  PHE A 235     114.759  80.586 124.374  1.00 88.85           C
ATOM   3621  CD1 PHE A 235     115.898  80.320 123.597  1.00 88.85           C
ATOM   3622  HD1 PHE A 235     116.486  79.435 123.791  1.00 88.85           H
ATOM   3623  CD2 PHE A 235     114.024  81.764 124.156  1.00 88.85           C
ATOM   3624  HD2 PHE A 235     113.173  81.984 124.784  1.00 88.85           H
ATOM   3625  CE1 PHE A 235     116.282  81.219 122.589  1.00 88.85           C
ATOM   3626  HE1 PHE A 235     117.166  81.013 122.002  1.00 88.85           H
ATOM   3627  CE2 PHE A 235     114.407  82.662 123.145  1.00 88.85           C
ATOM   3628  HE2 PHE A 235     113.850  83.575 122.997  1.00 88.85           H
ATOM   3629  CZ  PHE A 235     115.533  82.384 122.353  1.00 88.85           C
ATOM   3630  HZ  PHE A 235     115.838  83.080 121.586  1.00 88.85           H
ATOM   3631  N   GLY A 236     113.942  76.645 124.220  1.00 92.58           N
ATOM   3632  H   GLY A 236     114.310  76.547 125.155  1.00 92.58           H
ATOM   3633  CA  GLY A 236     114.149  75.522 123.299  1.00 92.58           C
ATOM   3634  HA2 GLY A 236     114.591  74.701 123.862  1.00 92.58           H
ATOM   3635  HA3 GLY A 236     114.852  75.810 122.517  1.00 92.58           H
ATOM   3636  C   GLY A 236     112.848  75.025 122.648  1.00 92.58           C
ATOM   3637  O   GLY A 236     112.776  74.861 121.427  1.00 92.58           O
ATOM   3638  N   PHE A 237     111.760  74.903 123.422  1.00 91.53           N
ATOM   3639  H   PHE A 237     111.870  75.014 124.420  1.00 91.53           H
ATOM   3640  CA  PHE A 237     110.432  74.564 122.894  1.00 91.53           C
ATOM   3641  HA  PHE A 237     110.500  73.598 122.393  1.00 91.53           H
ATOM   3642  C   PHE A 237     109.934  75.575 121.845  1.00 91.53           C
ATOM   3643  CB  PHE A 237     109.436  74.426 124.055  1.00 91.53           C
ATOM   3644  HB2 PHE A 237     109.702  73.545 124.640  1.00 91.53           H
ATOM   3645  HB3 PHE A 237     109.521  75.297 124.705  1.00 91.53           H
ATOM   3646  O   PHE A 237     109.408  75.169 120.806  1.00 91.53           O
ATOM   3647  CG  PHE A 237     107.990  74.295 123.622  1.00 91.53           C
ATOM   3648  CD1 PHE A 237     107.139  75.414 123.662  1.00 91.53           C
ATOM   3649  HD1 PHE A 237     107.503  76.357 124.043  1.00 91.53           H
ATOM   3650  CD2 PHE A 237     107.512  73.067 123.134  1.00 91.53           C
ATOM   3651  HD2 PHE A 237     108.169  72.210 123.108  1.00 91.53           H
ATOM   3652  CE1 PHE A 237     105.818  75.310 123.192  1.00 91.53           C
ATOM   3653  HE1 PHE A 237     105.172  76.175 123.216  1.00 91.53           H
ATOM   3654  CE2 PHE A 237     106.194  72.963 122.662  1.00 91.53           C
ATOM   3655  HE2 PHE A 237     105.841  72.023 122.262  1.00 91.53           H
ATOM   3656  CZ  PHE A 237     105.349  74.087 122.683  1.00 91.53           C
ATOM   3657  HZ  PHE A 237     104.343  74.018 122.297  1.00 91.53           H
ATOM   3658  N   ALA A 238     110.132  76.880 122.059  1.00 90.93           N
ATOM   3659  H   ALA A 238     110.581  77.172 122.916  1.00 90.93           H
ATOM   3660  CA  ALA A 238     109.758  77.905 121.083  1.00 90.93           C
ATOM   3661  HA  ALA A 238     108.703  77.775 120.842  1.00 90.93           H
ATOM   3662  C   ALA A 238     110.547  77.768 119.762  1.00 90.93           C
ATOM   3663  CB  ALA A 238     109.933  79.286 121.726  1.00 90.93           C
ATOM   3664  HB1 ALA A 238     110.982  79.469 121.952  1.00 90.93           H
ATOM   3665  HB2 ALA A 238     109.358  79.338 122.652  1.00 90.93           H
ATOM   3666  HB3 ALA A 238     109.580  80.057 121.042  1.00 90.93           H
ATOM   3667  O   ALA A 238     109.963  77.868 118.678  1.00 90.93           O
ATOM   3668  N   ILE A 239     111.847  77.452 119.834  1.00 93.99           N
ATOM   3669  H   ILE A 239     112.266  77.389 120.751  1.00 93.99           H
ATOM   3670  CA  ILE A 239     112.687  77.167 118.656  1.00 93.99           C
ATOM   3671  HA  ILE A 239     112.597  78.001 117.961  1.00 93.99           H
ATOM   3672  C   ILE A 239     112.194  75.913 117.926  1.00 93.99           C
ATOM   3673  CB  ILE A 239     114.176  77.036 119.057  1.00 93.99           C
ATOM   3674  HB  ILE A 239     114.279  76.247 119.803  1.00 93.99           H
ATOM   3675  O   ILE A 239     112.080  75.914 116.698  1.00 93.99           O
ATOM   3676  CG1 ILE A 239     114.650  78.365 119.676  1.00 93.99           C
ATOM   3677 HG12 ILE A 239     114.519  79.157 118.938  1.00 93.99           H
ATOM   3678 HG13 ILE A 239     114.026  78.620 120.533  1.00 93.99           H
ATOM   3679  CG2 ILE A 239     115.051  76.664 117.839  1.00 93.99           C
ATOM   3680 HG21 ILE A 239     114.745  75.703 117.424  1.00 93.99           H
ATOM   3681 HG22 ILE A 239     114.981  77.434 117.071  1.00 93.99           H
ATOM   3682 HG23 ILE A 239     116.090  76.543 118.141  1.00 93.99           H
ATOM   3683  CD1 ILE A 239     116.096  78.353 120.174  1.00 93.99           C
ATOM   3684 HD11 ILE A 239     116.297  79.293 120.686  1.00 93.99           H
ATOM   3685 HD12 ILE A 239     116.799  78.257 119.345  1.00 93.99           H
ATOM   3686 HD13 ILE A 239     116.232  77.531 120.877  1.00 93.99           H
ATOM   3687  N   LEU A 240     111.844  74.852 118.654  1.00 96.21           N
ATOM   3688  H   LEU A 240     112.004  74.899 119.650  1.00 96.21           H
ATOM   3689  CA  LEU A 240     111.318  73.601 118.096  1.00 96.21           C
ATOM   3690  HA  LEU A 240     112.003  73.240 117.328  1.00 96.21           H
ATOM   3691  C   LEU A 240     109.945  73.768 117.421  1.00 96.21           C
ATOM   3692  CB  LEU A 240     111.277  72.553 119.215  1.00 96.21           C
ATOM   3693  HB2 LEU A 240     110.692  71.696 118.881  1.00 96.21           H
ATOM   3694  HB3 LEU A 240     110.771  72.986 120.077  1.00 96.21           H
ATOM   3695  O   LEU A 240     109.662  73.110 116.415  1.00 96.21           O
ATOM   3696  CG  LEU A 240     112.674  72.059 119.639  1.00 96.21           C
ATOM   3697  HG  LEU A 240     113.342  72.901 119.816  1.00 96.21           H
ATOM   3698  CD1 LEU A 240     112.542  71.258 120.929  1.00 96.21           C
ATOM   3699 HD11 LEU A 240     111.901  70.391 120.774  1.00 96.21           H
ATOM   3700 HD12 LEU A 240     113.521  70.899 121.247  1.00 96.21           H
ATOM   3701 HD13 LEU A 240     112.140  71.892 121.719  1.00 96.21           H
ATOM   3702  CD2 LEU A 240     113.293  71.160 118.568  1.00 96.21           C
ATOM   3703 HD21 LEU A 240     112.610  70.347 118.322  1.00 96.21           H
ATOM   3704 HD22 LEU A 240     113.530  71.735 117.672  1.00 96.21           H
ATOM   3705 HD23 LEU A 240     114.212  70.716 118.950  1.00 96.21           H
ATOM   3706  N   MET A 241     109.101  74.676 117.917  1.00 93.57           N
ATOM   3707  H   MET A 241     109.341  75.120 118.791  1.00 93.57           H
ATOM   3708  CA  MET A 241     107.842  75.038 117.253  1.00 93.57           C
ATOM   3709  HA  MET A 241     107.347  74.125 116.921  1.00 93.57           H
ATOM   3710  C   MET A 241     108.059  75.884 115.987  1.00 93.57           C
ATOM   3711  CB  MET A 241     106.905  75.751 118.240  1.00 93.57           C
ATOM   3712  HB2 MET A 241     106.051  76.146 117.687  1.00 93.57           H
ATOM   3713  HB3 MET A 241     107.430  76.591 118.694  1.00 93.57           H
ATOM   3714  O   MET A 241     107.311  75.723 115.023  1.00 93.57           O
ATOM   3715  CG  MET A 241     106.362  74.842 119.352  1.00 93.57           C
ATOM   3716  HG2 MET A 241     107.188  74.481 119.964  1.00 93.57           H
ATOM   3717  HG3 MET A 241     105.734  75.455 119.997  1.00 93.57           H
ATOM   3718  SD  MET A 241     105.368  73.419 118.806  1.00 93.57           S
ATOM   3719  CE  MET A 241     106.602  72.107 118.994  1.00 93.57           C
ATOM   3720  HE1 MET A 241     107.424  72.260 118.295  1.00 93.57           H
ATOM   3721  HE2 MET A 241     106.142  71.136 118.806  1.00 93.57           H
ATOM   3722  HE3 MET A 241     106.988  72.136 120.013  1.00 93.57           H
ATOM   3723  N   TRP A 242     109.086  76.744 115.938  1.00 94.04           N
ATOM   3724  H   TRP A 242     109.637  76.878 116.774  1.00 94.04           H
ATOM   3725  CA  TRP A 242     109.408  77.551 114.747  1.00 94.04           C
ATOM   3726  HA  TRP A 242     108.479  77.893 114.294  1.00 94.04           H
ATOM   3727  C   TRP A 242     110.167  76.771 113.660  1.00 94.04           C
ATOM   3728  CB  TRP A 242     110.206  78.793 115.164  1.00 94.04           C
ATOM   3729  HB2 TRP A 242     109.608  79.386 115.856  1.00 94.04           H
ATOM   3730  HB3 TRP A 242     111.111  78.482 115.687  1.00 94.04           H
ATOM   3731  O   TRP A 242     109.915  76.936 112.465  1.00 94.04           O
ATOM   3732  CG  TRP A 242     110.589  79.653 113.998  1.00 94.04           C
ATOM   3733  CD1 TRP A 242     111.795  79.659 113.390  1.00 94.04           C
ATOM   3734  HD1 TRP A 242     112.640  79.075 113.722  1.00 94.04           H
ATOM   3735  CD2 TRP A 242     109.753  80.568 113.227  1.00 94.04           C
ATOM   3736  CE2 TRP A 242     110.517  81.063 112.128  1.00 94.04           C
ATOM   3737  CE3 TRP A 242     108.420  81.020 113.346  1.00 94.04           C
ATOM   3738  HE3 TRP A 242     107.822  80.668 114.173  1.00 94.04           H
ATOM   3739  NE1 TRP A 242     111.758  80.474 112.275  1.00 94.04           N
ATOM   3740  HE1 TRP A 242     112.556  80.618 111.673  1.00 94.04           H
ATOM   3741  CH2 TRP A 242     108.649  82.395 111.341  1.00 94.04           C
ATOM   3742  HH2 TRP A 242     108.227  83.096 110.636  1.00 94.04           H
ATOM   3743  CZ2 TRP A 242     109.976  81.955 111.189  1.00 94.04           C
ATOM   3744  HZ2 TRP A 242     110.575  82.317 110.367  1.00 94.04           H
ATOM   3745  CZ3 TRP A 242     107.876  81.929 112.418  1.00 94.04           C
ATOM   3746  HZ3 TRP A 242     106.858  82.271 112.537  1.00 94.04           H
ATOM   3747  N   THR A 243     111.086  75.889 114.049  1.00 96.98           N
ATOM   3748  H   THR A 243     111.270  75.812 115.039  1.00 96.98           H
ATOM   3749  CA  THR A 243     111.881  75.065 113.120  1.00 96.98           C
ATOM   3750  HA  THR A 243     112.333  75.721 112.376  1.00 96.98           H
ATOM   3751  C   THR A 243     111.026  74.051 112.354  1.00 96.98           C
ATOM   3752  CB  THR A 243     113.016  74.323 113.843  1.00 96.98           C
ATOM   3753  HB  THR A 243     113.397  73.531 113.200  1.00 96.98           H
ATOM   3754  O   THR A 243     111.305  73.807 111.179  1.00 96.98           O
ATOM   3755  CG2 THR A 243     114.186  75.203 114.267  1.00 96.98           C
ATOM   3756 HG21 THR A 243     113.829  76.114 114.748  1.00 96.98           H
ATOM   3757 HG22 THR A 243     114.786  75.448 113.391  1.00 96.98           H
ATOM   3758 HG23 THR A 243     114.823  74.660 114.966  1.00 96.98           H
ATOM   3759  OG1 THR A 243     112.542  73.757 115.024  1.00 96.98           O
ATOM   3760  HG1 THR A 243     112.549  74.447 115.692  1.00 96.98           H
ATOM   3761  N   LEU A 244     109.955  73.506 112.951  1.00 95.77           N
ATOM   3762  H   LEU A 244     109.796  73.729 113.924  1.00 95.77           H
ATOM   3763  CA  LEU A 244     109.061  72.535 112.301  1.00 95.77           C
ATOM   3764  HA  LEU A 244     109.679  71.675 112.043  1.00 95.77           H
ATOM   3765  C   LEU A 244     108.463  73.029 110.964  1.00 95.77           C
ATOM   3766  CB  LEU A 244     108.003  72.027 113.304  1.00 95.77           C
ATOM   3767  HB2 LEU A 244     108.543  71.510 114.098  1.00 95.77           H
ATOM   3768  HB3 LEU A 244     107.487  72.867 113.769  1.00 95.77           H
ATOM   3769  O   LEU A 244     108.666  72.350 109.954  1.00 95.77           O
ATOM   3770  CG  LEU A 244     106.970  71.055 112.683  1.00 95.77           C
ATOM   3771  HG  LEU A 244     107.403  70.560 111.814  1.00 95.77           H
ATOM   3772  CD1 LEU A 244     106.577  69.967 113.675  1.00 95.77           C
ATOM   3773 HD11 LEU A 244     107.466  69.397 113.943  1.00 95.77           H
ATOM   3774 HD12 LEU A 244     106.142  70.419 114.568  1.00 95.77           H
ATOM   3775 HD13 LEU A 244     105.859  69.284 113.223  1.00 95.77           H
ATOM   3776  CD2 LEU A 244     105.666  71.746 112.269  1.00 95.77           C
ATOM   3777 HD21 LEU A 244     105.237  72.272 113.122  1.00 95.77           H
ATOM   3778 HD22 LEU A 244     105.843  72.454 111.460  1.00 95.77           H
ATOM   3779 HD23 LEU A 244     104.950  71.004 111.915  1.00 95.77           H
ATOM   3780  N   PRO A 245     107.762  74.180 110.877  1.00 94.77           N
ATOM   3781  CA  PRO A 245     107.211  74.651 109.606  1.00 94.77           C
ATOM   3782  HA  PRO A 245     106.587  73.871 109.172  1.00 94.77           H
ATOM   3783  C   PRO A 245     108.305  74.994 108.587  1.00 94.77           C
ATOM   3784  CB  PRO A 245     106.323  75.852 109.954  1.00 94.77           C
ATOM   3785  HB2 PRO A 245     105.298  75.512 110.098  1.00 94.77           H
ATOM   3786  HB3 PRO A 245     106.358  76.629 109.190  1.00 94.77           H
ATOM   3787  O   PRO A 245     108.140  74.692 107.406  1.00 94.77           O
ATOM   3788  CG  PRO A 245     106.878  76.347 111.288  1.00 94.77           C
ATOM   3789  HG2 PRO A 245     107.733  76.999 111.106  1.00 94.77           H
ATOM   3790  HG3 PRO A 245     106.123  76.863 111.880  1.00 94.77           H
ATOM   3791  CD  PRO A 245     107.334  75.054 111.958  1.00 94.77           C
ATOM   3792  HD2 PRO A 245     108.138  75.257 112.666  1.00 94.77           H
ATOM   3793  HD3 PRO A 245     106.492  74.602 112.483  1.00 94.77           H
ATOM   3794  N   VAL A 246     109.452  75.540 109.015  1.00 96.61           N
ATOM   3795  H   VAL A 246     109.551  75.747 109.998  1.00 96.61           H
ATOM   3796  CA  VAL A 246     110.592  75.812 108.116  1.00 96.61           C
ATOM   3797  HA  VAL A 246     110.233  76.410 107.278  1.00 96.61           H
ATOM   3798  C   VAL A 246     111.152  74.510 107.527  1.00 96.61           C
ATOM   3799  CB  VAL A 246     111.691  76.618 108.839  1.00 96.61           C
ATOM   3800  HB  VAL A 246     112.064  76.040 109.683  1.00 96.61           H
ATOM   3801  O   VAL A 246     111.441  74.442 106.331  1.00 96.61           O
ATOM   3802  CG1 VAL A 246     112.868  76.948 107.908  1.00 96.61           C
ATOM   3803 HG11 VAL A 246     113.365  76.033 107.587  1.00 96.61           H
ATOM   3804 HG12 VAL A 246     113.601  77.557 108.438  1.00 96.61           H
ATOM   3805 HG13 VAL A 246     112.515  77.495 107.033  1.00 96.61           H
ATOM   3806  CG2 VAL A 246     111.146  77.957 109.359  1.00 96.61           C
ATOM   3807 HG21 VAL A 246     110.761  78.557 108.534  1.00 96.61           H
ATOM   3808 HG22 VAL A 246     110.344  77.791 110.078  1.00 96.61           H
ATOM   3809 HG23 VAL A 246     111.936  78.504 109.874  1.00 96.61           H
ATOM   3810  N   MET A 247     111.238  73.446 108.330  1.00 96.38           N
ATOM   3811  H   MET A 247     111.010  73.566 109.307  1.00 96.38           H
ATOM   3812  CA  MET A 247     111.640  72.110 107.883  1.00 96.38           C
ATOM   3813  HA  MET A 247     112.577  72.195 107.335  1.00 96.38           H
ATOM   3814  C   MET A 247     110.633  71.482 106.915  1.00 96.38           C
ATOM   3815  CB  MET A 247     111.866  71.209 109.107  1.00 96.38           C
ATOM   3816  HB2 MET A 247     111.081  71.375 109.845  1.00 96.38           H
ATOM   3817  HB3 MET A 247     111.831  70.166 108.796  1.00 96.38           H
ATOM   3818  O   MET A 247     111.045  70.953 105.884  1.00 96.38           O
ATOM   3819  CG  MET A 247     113.228  71.484 109.744  1.00 96.38           C
ATOM   3820  HG2 MET A 247     113.280  70.983 110.710  1.00 96.38           H
ATOM   3821  HG3 MET A 247     113.334  72.556 109.917  1.00 96.38           H
ATOM   3822  SD  MET A 247     114.603  70.915 108.711  1.00 96.38           S
ATOM   3823  CE  MET A 247     114.613  69.162 109.175  1.00 96.38           C
ATOM   3824  HE1 MET A 247     114.842  69.064 110.236  1.00 96.38           H
ATOM   3825  HE2 MET A 247     113.640  68.712 108.973  1.00 96.38           H
ATOM   3826  HE3 MET A 247     115.374  68.638 108.597  1.00 96.38           H
ATOM   3827  N   LEU A 248     109.327  71.592 107.171  1.00 94.94           N
ATOM   3828  H   LEU A 248     109.044  72.013 108.046  1.00 94.94           H
ATOM   3829  CA  LEU A 248     108.293  71.103 106.248  1.00 94.94           C
ATOM   3830  HA  LEU A 248     108.508  70.061 106.009  1.00 94.94           H
ATOM   3831  C   LEU A 248     108.308  71.861 104.906  1.00 94.94           C
ATOM   3832  CB  LEU A 248     106.914  71.181 106.928  1.00 94.94           C
ATOM   3833  HB2 LEU A 248     106.759  72.203 107.274  1.00 94.94           H
ATOM   3834  HB3 LEU A 248     106.149  70.964 106.183  1.00 94.94           H
ATOM   3835  O   LEU A 248     108.188  71.242 103.847  1.00 94.94           O
ATOM   3836  CG  LEU A 248     106.721  70.215 108.115  1.00 94.94           C
ATOM   3837  HG  LEU A 248     107.507  70.369 108.855  1.00 94.94           H
ATOM   3838  CD1 LEU A 248     105.373  70.494 108.779  1.00 94.94           C
ATOM   3839 HD11 LEU A 248     105.250  69.839 109.642  1.00 94.94           H
ATOM   3840 HD12 LEU A 248     105.342  71.528 109.123  1.00 94.94           H
ATOM   3841 HD13 LEU A 248     104.560  70.320 108.074  1.00 94.94           H
ATOM   3842  CD2 LEU A 248     106.744  68.744 107.692  1.00 94.94           C
ATOM   3843 HD21 LEU A 248     106.532  68.110 108.555  1.00 94.94           H
ATOM   3844 HD22 LEU A 248     105.997  68.560 106.919  1.00 94.94           H
ATOM   3845 HD23 LEU A 248     107.731  68.477 107.318  1.00 94.94           H
ATOM   3846  N   ILE A 249     108.541  73.178 104.919  1.00 94.42           N
ATOM   3847  H   ILE A 249     108.593  73.645 105.814  1.00 94.42           H
ATOM   3848  CA  ILE A 249     108.729  73.977 103.694  1.00 94.42           C
ATOM   3849  HA  ILE A 249     107.894  73.774 103.023  1.00 94.42           H
ATOM   3850  C   ILE A 249     110.007  73.540 102.952  1.00 94.42           C
ATOM   3851  CB  ILE A 249     108.715  75.491 104.023  1.00 94.42           C
ATOM   3852  HB  ILE A 249     109.461  75.682 104.795  1.00 94.42           H
ATOM   3853  O   ILE A 249     110.005  73.478 101.722  1.00 94.42           O
ATOM   3854  CG1 ILE A 249     107.322  75.929 104.540  1.00 94.42           C
ATOM   3855 HG12 ILE A 249     106.942  75.202 105.259  1.00 94.42           H
ATOM   3856 HG13 ILE A 249     106.614  75.950 103.712  1.00 94.42           H
ATOM   3857  CG2 ILE A 249     109.057  76.347 102.787  1.00 94.42           C
ATOM   3858 HG21 ILE A 249     109.099  77.403 103.053  1.00 94.42           H
ATOM   3859 HG22 ILE A 249     110.032  76.075 102.384  1.00 94.42           H
ATOM   3860 HG23 ILE A 249     108.301  76.197 102.015  1.00 94.42           H
ATOM   3861  CD1 ILE A 249     107.325  77.299 105.233  1.00 94.42           C
ATOM   3862 HD11 ILE A 249     107.552  78.093 104.520  1.00 94.42           H
ATOM   3863 HD12 ILE A 249     108.063  77.308 106.036  1.00 94.42           H
ATOM   3864 HD13 ILE A 249     106.340  77.487 105.659  1.00 94.42           H
ATOM   3865  N   ALA A 250     111.080  73.182 103.664  1.00 94.69           N
ATOM   3866  H   ALA A 250     111.052  73.291 104.668  1.00 94.69           H
ATOM   3867  CA  ALA A 250     112.321  72.694 103.054  1.00 94.69           C
ATOM   3868  HA  ALA A 250     112.594  73.367 102.243  1.00 94.69           H
ATOM   3869  C   ALA A 250     112.162  71.291 102.442  1.00 94.69           C
ATOM   3870  CB  ALA A 250     113.440  72.743 104.099  1.00 94.69           C
ATOM   3871  HB1 ALA A 250     113.186  72.115 104.954  1.00 94.69           H
ATOM   3872  HB2 ALA A 250     113.580  73.766 104.451  1.00 94.69           H
ATOM   3873  HB3 ALA A 250     114.370  72.389 103.656  1.00 94.69           H
ATOM   3874  O   ALA A 250     112.697  71.030 101.364  1.00 94.69           O
ATOM   3875  N   MET A 251     111.379  70.413 103.076  1.00 93.97           N
ATOM   3876  H   MET A 251     111.021  70.674 103.984  1.00 93.97           H
ATOM   3877  CA  MET A 251     110.985  69.106 102.534  1.00 93.97           C
ATOM   3878  HA  MET A 251     111.878  68.543 102.261  1.00 93.97           H
ATOM   3879  C   MET A 251     110.137  69.261 101.264  1.00 93.97           C
ATOM   3880  CB  MET A 251     110.212  68.315 103.600  1.00 93.97           C
ATOM   3881  HB2 MET A 251     109.412  68.936 104.004  1.00 93.97           H
ATOM   3882  HB3 MET A 251     109.755  67.436 103.145  1.00 93.97           H
ATOM   3883  O   MET A 251     110.415  68.610 100.259  1.00 93.97           O
ATOM   3884  CG  MET A 251     111.111  67.853 104.748  1.00 93.97           C
ATOM   3885  HG2 MET A 251     111.814  67.107 104.378  1.00 93.97           H
ATOM   3886  HG3 MET A 251     111.682  68.707 105.116  1.00 93.97           H
ATOM   3887  SD  MET A 251     110.191  67.161 106.143  1.00 93.97           S
ATOM   3888  CE  MET A 251     111.507  67.128 107.386  1.00 93.97           C
ATOM   3889  HE1 MET A 251     112.340  66.523 107.027  1.00 93.97           H
ATOM   3890  HE2 MET A 251     111.853  68.145 107.571  1.00 93.97           H
ATOM   3891  HE3 MET A 251     111.123  66.703 108.313  1.00 93.97           H
ATOM   3892  N   TYR A 252     109.162  70.177 101.260  1.00 91.00           N
ATOM   3893  H   TYR A 252     108.939  70.653 102.123  1.00 91.00           H
ATOM   3894  CA  TYR A 252     108.408  70.519 100.052  1.00 91.00           C
ATOM   3895  HA  TYR A 252     107.928  69.617  99.672  1.00 91.00           H
ATOM   3896  C   TYR A 252     109.333  71.042  98.941  1.00 91.00           C
ATOM   3897  CB  TYR A 252     107.310  71.535 100.397  1.00 91.00           C
ATOM   3898  HB2 TYR A 252     107.744  72.351 100.975  1.00 91.00           H
ATOM   3899  HB3 TYR A 252     106.566  71.049 101.028  1.00 91.00           H
ATOM   3900  O   TYR A 252     109.323  70.512  97.829  1.00 91.00           O
ATOM   3901  CG  TYR A 252     106.621  72.112  99.176  1.00 91.00           C
ATOM   3902  CD1 TYR A 252     106.905  73.430  98.762  1.00 91.00           C
ATOM   3903  HD1 TYR A 252     107.590  74.039  99.334  1.00 91.00           H
ATOM   3904  CD2 TYR A 252     105.743  71.311  98.421  1.00 91.00           C
ATOM   3905  HD2 TYR A 252     105.544  70.296  98.728  1.00 91.00           H
ATOM   3906  CE1 TYR A 252     106.305  73.943  97.596  1.00 91.00           C
ATOM   3907  HE1 TYR A 252     106.513  74.949  97.263  1.00 91.00           H
ATOM   3908  CE2 TYR A 252     105.142  71.822  97.254  1.00 91.00           C
ATOM   3909  HE2 TYR A 252     104.478  71.200  96.674  1.00 91.00           H
ATOM   3910  OH  TYR A 252     104.860  73.647  95.714  1.00 91.00           O
ATOM   3911  HH  TYR A 252     104.294  73.000  95.286  1.00 91.00           H
ATOM   3912  CZ  TYR A 252     105.425  73.143  96.841  1.00 91.00           C
ATOM   3913  N   PHE A 253     110.199  72.012  99.251  1.00 91.21           N
ATOM   3914  H   PHE A 253     110.163  72.402 100.182  1.00 91.21           H
ATOM   3915  CA  PHE A 253     111.156  72.582  98.300  1.00 91.21           C
ATOM   3916  HA  PHE A 253     110.592  73.032  97.481  1.00 91.21           H
ATOM   3917  C   PHE A 253     112.079  71.513  97.690  1.00 91.21           C
ATOM   3918  CB  PHE A 253     111.945  73.688  99.012  1.00 91.21           C
ATOM   3919  HB2 PHE A 253     112.500  73.243  99.839  1.00 91.21           H
ATOM   3920  HB3 PHE A 253     111.236  74.394  99.443  1.00 91.21           H
ATOM   3921  O   PHE A 253     112.253  71.488  96.472  1.00 91.21           O
ATOM   3922  CG  PHE A 253     112.903  74.475  98.139  1.00 91.21           C
ATOM   3923  CD1 PHE A 253     114.282  74.474  98.423  1.00 91.21           C
ATOM   3924  HD1 PHE A 253     114.659  73.883  99.246  1.00 91.21           H
ATOM   3925  CD2 PHE A 253     112.416  75.255  97.073  1.00 91.21           C
ATOM   3926  HD2 PHE A 253     111.359  75.262  96.848  1.00 91.21           H
ATOM   3927  CE1 PHE A 253     115.167  75.248  97.652  1.00 91.21           C
ATOM   3928  HE1 PHE A 253     116.223  75.246  97.876  1.00 91.21           H
ATOM   3929  CE2 PHE A 253     113.300  76.033  96.305  1.00 91.21           C
ATOM   3930  HE2 PHE A 253     112.919  76.647  95.503  1.00 91.21           H
ATOM   3931  CZ  PHE A 253     114.676  76.024  96.589  1.00 91.21           C
ATOM   3932  HZ  PHE A 253     115.356  76.621  95.999  1.00 91.21           H
ATOM   3933  N   TYR A 254     112.573  70.568  98.497  1.00 91.16           N
ATOM   3934  H   TYR A 254     112.394  70.644  99.488  1.00 91.16           H
ATOM   3935  CA  TYR A 254     113.348  69.410  98.033  1.00 91.16           C
ATOM   3936  HA  TYR A 254     114.265  69.767  97.565  1.00 91.16           H
ATOM   3937  C   TYR A 254     112.609  68.560  96.984  1.00 91.16           C
ATOM   3938  CB  TYR A 254     113.729  68.547  99.244  1.00 91.16           C
ATOM   3939  HB2 TYR A 254     114.341  69.137  99.927  1.00 91.16           H
ATOM   3940  HB3 TYR A 254     112.827  68.269  99.789  1.00 91.16           H
ATOM   3941  O   TYR A 254     113.241  68.103  96.036  1.00 91.16           O
ATOM   3942  CG  TYR A 254     114.476  67.279  98.886  1.00 91.16           C
ATOM   3943  CD1 TYR A 254     113.778  66.057  98.798  1.00 91.16           C
ATOM   3944  HD1 TYR A 254     112.719  66.021  99.009  1.00 91.16           H
ATOM   3945  CD2 TYR A 254     115.852  67.327  98.590  1.00 91.16           C
ATOM   3946  HD2 TYR A 254     116.389  68.262  98.650  1.00 91.16           H
ATOM   3947  CE1 TYR A 254     114.449  64.883  98.411  1.00 91.16           C
ATOM   3948  HE1 TYR A 254     113.905  63.953  98.343  1.00 91.16           H
ATOM   3949  CE2 TYR A 254     116.522  66.154  98.196  1.00 91.16           C
ATOM   3950  HE2 TYR A 254     117.574  66.177  97.950  1.00 91.16           H
ATOM   3951  OH  TYR A 254     116.484  63.812  97.711  1.00 91.16           O
ATOM   3952  HH  TYR A 254     115.900  63.051  97.671  1.00 91.16           H
ATOM   3953  CZ  TYR A 254     115.824  64.933  98.102  1.00 91.16           C
ATOM   3954  N   THR A 255     111.287  68.381  97.111  1.00 87.34           N
ATOM   3955  H   THR A 255     110.833  68.751  97.934  1.00 87.34           H
ATOM   3956  CA  THR A 255     110.478  67.648  96.114  1.00 87.34           C
ATOM   3957  HA  THR A 255     111.062  66.794  95.770  1.00 87.34           H
ATOM   3958  C   THR A 255     110.150  68.458  94.857  1.00 87.34           C
ATOM   3959  CB  THR A 255     109.173  67.087  96.702  1.00 87.34           C
ATOM   3960  HB  THR A 255     108.676  66.507  95.924  1.00 87.34           H
ATOM   3961  O   THR A 255     109.848  67.873  93.817  1.00 87.34           O
ATOM   3962  CG2 THR A 255     109.413  66.147  97.882  1.00 87.34           C
ATOM   3963 HG21 THR A 255     108.459  65.742  98.219  1.00 87.34           H
ATOM   3964 HG22 THR A 255     110.059  65.326  97.567  1.00 87.34           H
ATOM   3965 HG23 THR A 255     109.885  66.678  98.709  1.00 87.34           H
ATOM   3966  OG1 THR A 255     108.278  68.096  97.120  1.00 87.34           O
ATOM   3967  HG1 THR A 255     108.768  68.873  97.397  1.00 87.34           H
ATOM   3968  N   THR A 256     110.211  69.796  94.922  1.00 84.41           N
ATOM   3969  H   THR A 256     110.411  70.225  95.813  1.00 84.41           H
ATOM   3970  CA  THR A 256     110.068  70.641  93.722  1.00 84.41           C
ATOM   3971  HA  THR A 256     109.289  70.204  93.098  1.00 84.41           H
ATOM   3972  C   THR A 256     111.333  70.646  92.861  1.00 84.41           C
ATOM   3973  CB  THR A 256     109.609  72.077  94.037  1.00 84.41           C
ATOM   3974  HB  THR A 256     109.505  72.607  93.090  1.00 84.41           H
ATOM   3975  O   THR A 256     111.209  70.676  91.636  1.00 84.41           O
ATOM   3976  CG2 THR A 256     108.244  72.102  94.727  1.00 84.41           C
ATOM   3977 HG21 THR A 256     108.300  71.621  95.704  1.00 84.41           H
ATOM   3978 HG22 THR A 256     107.510  71.581  94.113  1.00 84.41           H
ATOM   3979 HG23 THR A 256     107.923  73.135  94.861  1.00 84.41           H
ATOM   3980  OG1 THR A 256     110.500  72.816  94.847  1.00 84.41           O
ATOM   3981  HG1 THR A 256     111.123  72.217  95.266  1.00 84.41           H
ATOM   3982  N   LEU A 257     112.512  70.555  93.496  1.00 83.30           N
ATOM   3983  H   LEU A 257     112.483  70.446  94.499  1.00 83.30           H
ATOM   3984  CA  LEU A 257     113.840  70.448  92.872  1.00 83.30           C
ATOM   3985  HA  LEU A 257     113.903  71.145  92.037  1.00 83.30           H
ATOM   3986  C   LEU A 257     114.126  69.066  92.253  1.00 83.30           C
ATOM   3987  CB  LEU A 257     114.911  70.797  93.935  1.00 83.30           C
ATOM   3988  HB2 LEU A 257     114.765  70.120  94.777  1.00 83.30           H
ATOM   3989  HB3 LEU A 257     115.888  70.576  93.504  1.00 83.30           H
ATOM   3990  O   LEU A 257     113.491  68.062  92.659  1.00 83.30           O
ATOM   3991  CG  LEU A 257     114.939  72.241  94.462  1.00 83.30           C
ATOM   3992  HG  LEU A 257     113.961  72.521  94.854  1.00 83.30           H
ATOM   3993  CD1 LEU A 257     115.967  72.316  95.593  1.00 83.30           C
ATOM   3994 HD11 LEU A 257     116.948  72.017  95.224  1.00 83.30           H
ATOM   3995 HD12 LEU A 257     116.014  73.338  95.969  1.00 83.30           H
ATOM   3996 HD13 LEU A 257     115.656  71.657  96.403  1.00 83.30           H
ATOM   3997  CD2 LEU A 257     115.346  73.249  93.389  1.00 83.30           C
ATOM   3998 HD21 LEU A 257     116.322  72.989  92.979  1.00 83.30           H
ATOM   3999 HD22 LEU A 257     114.606  73.233  92.587  1.00 83.30           H
ATOM   4000 HD23 LEU A 257     115.372  74.250  93.817  1.00 83.30           H
ATOM   4001  OXT LEU A 257     115.077  69.021  91.449  1.00 83.30           O
TER    4412      SER B  25
ATOM   4413  N   ASP B  26      89.305  76.339 192.125  1.00 74.90           N
ATOM   4414  H   ASP B  26      88.670  75.684 192.559  1.00 74.90           H
ATOM   4415  CA  ASP B  26      90.184  75.850 191.059  1.00 74.90           C
ATOM   4416  HA  ASP B  26      91.174  75.673 191.482  1.00 74.90           H
ATOM   4417  C   ASP B  26      90.300  76.876 189.925  1.00 74.90           C
ATOM   4418  CB  ASP B  26      89.670  74.539 190.445  1.00 74.90           C
ATOM   4419  HB2 ASP B  26      90.166  74.410 189.483  1.00 74.90           H
ATOM   4420  HB3 ASP B  26      88.599  74.621 190.258  1.00 74.90           H
ATOM   4421  O   ASP B  26      89.339  77.105 189.176  1.00 74.90           O
ATOM   4422  CG  ASP B  26      89.965  73.273 191.240  1.00 74.90           C
ATOM   4423  OD1 ASP B  26      91.029  73.214 191.897  1.00 74.90           O
ATOM   4424  OD2 ASP B  26      89.148  72.340 191.087  1.00 74.90           O
ATOM   4425  N   PHE B  27      91.484  77.469 189.767  1.00 83.57           N
ATOM   4426  H   PHE B  27      92.232  77.235 190.404  1.00 83.57           H
ATOM   4427  CA  PHE B  27      91.717  78.428 188.696  1.00 83.57           C
ATOM   4428  HA  PHE B  27      90.809  79.025 188.610  1.00 83.57           H
ATOM   4429  C   PHE B  27      91.899  77.717 187.350  1.00 83.57           C
ATOM   4430  CB  PHE B  27      92.834  79.423 189.050  1.00 83.57           C
ATOM   4431  HB2 PHE B  27      92.828  80.217 188.303  1.00 83.57           H
ATOM   4432  HB3 PHE B  27      92.583  79.891 190.001  1.00 83.57           H
ATOM   4433  O   PHE B  27      92.330  76.564 187.260  1.00 83.57           O
ATOM   4434  CG  PHE B  27      94.247  78.876 189.142  1.00 83.57           C
ATOM   4435  CD1 PHE B  27      94.772  78.496 190.391  1.00 83.57           C
ATOM   4436  HD1 PHE B  27      94.152  78.545 191.274  1.00 83.57           H
ATOM   4437  CD2 PHE B  27      95.067  78.823 187.997  1.00 83.57           C
ATOM   4438  HD2 PHE B  27      94.677  79.127 187.037  1.00 83.57           H
ATOM   4439  CE1 PHE B  27      96.106  78.069 190.500  1.00 83.57           C
ATOM   4440  HE1 PHE B  27      96.498  77.783 191.464  1.00 83.57           H
ATOM   4441  CE2 PHE B  27      96.407  78.408 188.106  1.00 83.57           C
ATOM   4442  HE2 PHE B  27      97.038  78.380 187.230  1.00 83.57           H
ATOM   4443  CZ  PHE B  27      96.929  78.044 189.360  1.00 83.57           C
ATOM   4444  HZ  PHE B  27      97.963  77.744 189.450  1.00 83.57           H
ATOM   4445  N   ASN B  28      91.569  78.411 186.262  1.00 84.07           N
ATOM   4446  H   ASN B  28      91.276  79.371 186.375  1.00 84.07           H
ATOM   4447  CA  ASN B  28      91.847  77.918 184.918  1.00 84.07           C
ATOM   4448  HA  ASN B  28      91.848  76.828 184.919  1.00 84.07           H
ATOM   4449  C   ASN B  28      93.237  78.393 184.490  1.00 84.07           C
ATOM   4450  CB  ASN B  28      90.747  78.377 183.949  1.00 84.07           C
ATOM   4451  HB2 ASN B  28      90.995  78.042 182.942  1.00 84.07           H
ATOM   4452  HB3 ASN B  28      90.708  79.467 183.940  1.00 84.07           H
ATOM   4453  O   ASN B  28      93.537  79.583 184.598  1.00 84.07           O
ATOM   4454  CG  ASN B  28      89.386  77.808 184.306  1.00 84.07           C
ATOM   4455  ND2 ASN B  28      88.391  78.646 184.481  1.00 84.07           N
ATOM   4456 HD21 ASN B  28      88.543  79.641 184.395  1.00 84.07           H
ATOM   4457 HD22 ASN B  28      87.511  78.248 184.774  1.00 84.07           H
ATOM   4458  OD1 ASN B  28      89.185  76.611 184.427  1.00 84.07           O
ATOM   4459  N   ILE B  29      94.062  77.487 183.967  1.00 82.76           N
ATOM   4460  H   ILE B  29      93.758  76.525 183.902  1.00 82.76           H
ATOM   4461  CA  ILE B  29      95.259  77.877 183.215  1.00 82.76           C
ATOM   4462  HA  ILE B  29      95.812  78.615 183.797  1.00 82.76           H
ATOM   4463  C   ILE B  29      94.775  78.529 181.913  1.00 82.76           C
ATOM   4464  CB  ILE B  29      96.195  76.677 182.932  1.00 82.76           C
ATOM   4465  HB  ILE B  29      95.731  76.057 182.165  1.00 82.76           H
ATOM   4466  O   ILE B  29      93.921  77.968 181.224  1.00 82.76           O
ATOM   4467  CG1 ILE B  29      96.415  75.785 184.174  1.00 82.76           C
ATOM   4468 HG12 ILE B  29      96.837  76.390 184.977  1.00 82.76           H
ATOM   4469 HG13 ILE B  29      95.454  75.397 184.513  1.00 82.76           H
ATOM   4470  CG2 ILE B  29      97.523  77.197 182.361  1.00 82.76           C
ATOM   4471 HG21 ILE B  29      98.180  76.373 182.085  1.00 82.76           H
ATOM   4472 HG22 ILE B  29      97.342  77.775 181.455  1.00 82.76           H
ATOM   4473 HG23 ILE B  29      98.029  77.826 183.094  1.00 82.76           H
ATOM   4474  CD1 ILE B  29      97.314  74.565 183.922  1.00 82.76           C
ATOM   4475 HD11 ILE B  29      98.341  74.872 183.728  1.00 82.76           H
ATOM   4476 HD12 ILE B  29      97.314  73.928 184.808  1.00 82.76           H
ATOM   4477 HD13 ILE B  29      96.935  73.990 183.077  1.00 82.76           H
ATOM   4478  N   SER B  30      95.284  79.714 181.575  1.00 73.84           N
ATOM   4479  H   SER B  30      95.990  80.147 182.154  1.00 73.84           H
ATOM   4480  CA  SER B  30      94.965  80.364 180.303  1.00 73.84           C
ATOM   4481  HA  SER B  30      93.881  80.366 180.187  1.00 73.84           H
ATOM   4482  C   SER B  30      95.543  79.584 179.117  1.00 73.84           C
ATOM   4483  CB  SER B  30      95.430  81.828 180.293  1.00 73.84           C
ATOM   4484  HB2 SER B  30      94.683  82.425 180.818  1.00 73.84           H
ATOM   4485  HB3 SER B  30      95.497  82.189 179.267  1.00 73.84           H
ATOM   4486  O   SER B  30      96.614  78.985 179.200  1.00 73.84           O
ATOM   4487  OG  SER B  30      96.669  82.008 180.950  1.00 73.84           O
ATOM   4488  HG  SER B  30      97.354  82.168 180.297  1.00 73.84           H
ATOM   4489  N   SER B  31      94.861  79.620 177.974  1.00 69.94           N
ATOM   4490  H   SER B  31      93.987  80.123 177.922  1.00 69.94           H
ATOM   4491  CA  SER B  31      95.466  79.196 176.710  1.00 69.94           C
ATOM   4492  HA  SER B  31      95.859  78.186 176.819  1.00 69.94           H
ATOM   4493  C   SER B  31      96.613  80.136 176.337  1.00 69.94           C
ATOM   4494  CB  SER B  31      94.415  79.195 175.592  1.00 69.94           C
ATOM   4495  HB2 SER B  31      93.690  78.406 175.788  1.00 69.94           H
ATOM   4496  HB3 SER B  31      94.898  78.997 174.636  1.00 69.94           H
ATOM   4497  O   SER B  31      96.450  81.355 176.428  1.00 69.94           O
ATOM   4498  OG  SER B  31      93.730  80.436 175.532  1.00 69.94           O
ATOM   4499  HG  SER B  31      94.362  81.137 175.359  1.00 69.94           H
ATOM   4500  N   LEU B  32      97.725  79.603 175.821  1.00 63.46           N
ATOM   4501  H   LEU B  32      97.827  78.599 175.776  1.00 63.46           H
ATOM   4502  CA  LEU B  32      98.609  80.420 174.990  1.00 63.46           C
ATOM   4503  HA  LEU B  32      98.803  81.368 175.492  1.00 63.46           H
ATOM   4504  C   LEU B  32      97.869  80.723 173.685  1.00 63.46           C
ATOM   4505  CB  LEU B  32      99.966  79.755 174.701  1.00 63.46           C
ATOM   4506  HB2 LEU B  32     100.381  80.256 173.826  1.00 63.46           H
ATOM   4507  HB3 LEU B  32      99.825  78.708 174.433  1.00 63.46           H
ATOM   4508  O   LEU B  32      97.750  79.876 172.804  1.00 63.46           O
ATOM   4509  CG  LEU B  32     100.997  79.887 175.835  1.00 63.46           C
ATOM   4510  HG  LEU B  32     100.890  80.856 176.323  1.00 63.46           H
ATOM   4511  CD1 LEU B  32     100.818  78.780 176.870  1.00 63.46           C
ATOM   4512 HD11 LEU B  32     100.911  77.807 176.388  1.00 63.46           H
ATOM   4513 HD12 LEU B  32      99.838  78.859 177.339  1.00 63.46           H
ATOM   4514 HD13 LEU B  32     101.589  78.871 177.636  1.00 63.46           H
ATOM   4515  CD2 LEU B  32     102.412  79.800 175.261  1.00 63.46           C
ATOM   4516 HD21 LEU B  32     102.539  78.862 174.719  1.00 63.46           H
ATOM   4517 HD22 LEU B  32     103.146  79.861 176.064  1.00 63.46           H
ATOM   4518 HD23 LEU B  32     102.586  80.629 174.575  1.00 63.46           H
ATOM   4519  N   SER B  33      97.349  81.940 173.593  1.00 57.34           N
ATOM   4520  H   SER B  33      97.361  82.516 174.422  1.00 57.34           H
ATOM   4521  CA  SER B  33      96.808  82.536 172.376  1.00 57.34           C
ATOM   4522  HA  SER B  33      96.912  81.847 171.538  1.00 57.34           H
ATOM   4523  C   SER B  33      97.628  83.789 172.085  1.00 57.34           C
ATOM   4524  CB  SER B  33      95.317  82.847 172.554  1.00 57.34           C
ATOM   4525  HB2 SER B  33      94.755  81.915 172.621  1.00 57.34           H
ATOM   4526  HB3 SER B  33      94.961  83.411 171.693  1.00 57.34           H
ATOM   4527  O   SER B  33      97.458  84.806 172.757  1.00 57.34           O
ATOM   4528  OG  SER B  33      95.117  83.597 173.737  1.00 57.34           O
ATOM   4529  HG  SER B  33      95.784  84.287 173.729  1.00 57.34           H
ATOM   4530  N   GLY B  34      98.559  83.679 171.140  1.00 57.95           N
ATOM   4531  H   GLY B  34      98.653  82.804 170.645  1.00 57.95           H
ATOM   4532  CA  GLY B  34      99.581  84.681 170.847  1.00 57.95           C
ATOM   4533  HA2 GLY B  34     100.109  84.933 171.767  1.00 57.95           H
ATOM   4534  HA3 GLY B  34      99.116  85.587 170.458  1.00 57.95           H
ATOM   4535  C   GLY B  34     100.587  84.153 169.812  1.00 57.95           C
ATOM   4536  O   GLY B  34     100.332  83.111 169.205  1.00 57.95           O
ATOM   4537  N   PRO B  35     101.727  84.832 169.609  1.00 61.52           N
ATOM   4538  CA  PRO B  35     102.698  84.539 168.548  1.00 61.52           C
ATOM   4539  HA  PRO B  35     102.164  84.314 167.625  1.00 61.52           H
ATOM   4540  C   PRO B  35     103.627  83.340 168.845  1.00 61.52           C
ATOM   4541  CB  PRO B  35     103.458  85.865 168.369  1.00 61.52           C
ATOM   4542  HB2 PRO B  35     104.459  85.751 167.954  1.00 61.52           H
ATOM   4543  HB3 PRO B  35     102.873  86.543 167.749  1.00 61.52           H
ATOM   4544  O   PRO B  35     104.768  83.344 168.398  1.00 61.52           O
ATOM   4545  CG  PRO B  35     103.502  86.403 169.796  1.00 61.52           C
ATOM   4546  HG2 PRO B  35     103.691  87.476 169.828  1.00 61.52           H
ATOM   4547  HG3 PRO B  35     104.249  85.854 170.370  1.00 61.52           H
ATOM   4548  CD  PRO B  35     102.116  86.047 170.317  1.00 61.52           C
ATOM   4549  HD2 PRO B  35     101.422  86.855 170.081  1.00 61.52           H
ATOM   4550  HD3 PRO B  35     102.156  85.895 171.395  1.00 61.52           H
ATOM   4551  N   LEU B  36     103.185  82.330 169.604  1.00 68.58           N
ATOM   4552  H   LEU B  36     102.199  82.302 169.821  1.00 68.58           H
ATOM   4553  CA  LEU B  36     104.013  81.202 170.064  1.00 68.58           C
ATOM   4554  HA  LEU B  36     104.974  81.214 169.550  1.00 68.58           H
ATOM   4555  C   LEU B  36     103.355  79.847 169.782  1.00 68.58           C
ATOM   4556  CB  LEU B  36     104.268  81.323 171.576  1.00 68.58           C
ATOM   4557  HB2 LEU B  36     103.305  81.419 172.076  1.00 68.58           H
ATOM   4558  HB3 LEU B  36     104.708  80.388 171.922  1.00 68.58           H
ATOM   4559  O   LEU B  36     102.150  79.685 169.976  1.00 68.58           O
ATOM   4560  CG  LEU B  36     105.198  82.490 171.969  1.00 68.58           C
ATOM   4561  HG  LEU B  36     105.473  83.066 171.086  1.00 68.58           H
ATOM   4562  CD1 LEU B  36     104.483  83.427 172.948  1.00 68.58           C
ATOM   4563 HD11 LEU B  36     103.730  83.998 172.405  1.00 68.58           H
ATOM   4564 HD12 LEU B  36     103.988  82.857 173.734  1.00 68.58           H
ATOM   4565 HD13 LEU B  36     105.184  84.129 173.398  1.00 68.58           H
ATOM   4566  CD2 LEU B  36     106.490  81.961 172.596  1.00 68.58           C
ATOM   4567 HD21 LEU B  36     107.023  81.361 171.860  1.00 68.58           H
ATOM   4568 HD22 LEU B  36     107.131  82.789 172.896  1.00 68.58           H
ATOM   4569 HD23 LEU B  36     106.266  81.340 173.463  1.00 68.58           H
ATOM   4570  N   SER B  37     104.163  78.850 169.416  1.00 70.81           N
ATOM   4571  H   SER B  37     105.142  79.056 169.275  1.00 70.81           H
ATOM   4572  CA  SER B  37     103.728  77.456 169.262  1.00 70.81           C
ATOM   4573  HA  SER B  37     102.792  77.441 168.704  1.00 70.81           H
ATOM   4574  C   SER B  37     103.541  76.786 170.633  1.00 70.81           C
ATOM   4575  CB  SER B  37     104.767  76.671 168.451  1.00 70.81           C
ATOM   4576  HB2 SER B  37     105.754  76.803 168.894  1.00 70.81           H
ATOM   4577  HB3 SER B  37     104.514  75.611 168.462  1.00 70.81           H
ATOM   4578  O   SER B  37     104.533  76.535 171.311  1.00 70.81           O
ATOM   4579  OG  SER B  37     104.774  77.127 167.113  1.00 70.81           O
ATOM   4580  HG  SER B  37     105.555  76.783 166.674  1.00 70.81           H
ATOM   4581  N   PRO B  38     102.314  76.425 171.067  1.00 73.17           N
ATOM   4582  CA  PRO B  38     102.086  75.869 172.408  1.00 73.17           C
ATOM   4583  HA  PRO B  38     102.568  76.506 173.150  1.00 73.17           H
ATOM   4584  C   PRO B  38     102.624  74.437 172.591  1.00 73.17           C
ATOM   4585  CB  PRO B  38     100.570  75.937 172.609  1.00 73.17           C
ATOM   4586  HB2 PRO B  38     100.304  76.915 173.010  1.00 73.17           H
ATOM   4587  HB3 PRO B  38     100.201  75.148 173.264  1.00 73.17           H
ATOM   4588  O   PRO B  38     102.702  73.948 173.718  1.00 73.17           O
ATOM   4589  CG  PRO B  38     100.022  75.808 171.190  1.00 73.17           C
ATOM   4590  HG2 PRO B  38     100.015  74.760 170.891  1.00 73.17           H
ATOM   4591  HG3 PRO B  38      99.026  76.242 171.099  1.00 73.17           H
ATOM   4592  CD  PRO B  38     101.050  76.575 170.361  1.00 73.17           C
ATOM   4593  HD2 PRO B  38     101.102  76.164 169.354  1.00 73.17           H
ATOM   4594  HD3 PRO B  38     100.772  77.629 170.326  1.00 73.17           H
ATOM   4595  N   ALA B  39     102.977  73.748 171.503  1.00 86.15           N
ATOM   4596  H   ALA B  39     102.951  74.217 170.609  1.00 86.15           H
ATOM   4597  CA  ALA B  39     103.504  72.390 171.517  1.00 86.15           C
ATOM   4598  HA  ALA B  39     103.985  72.204 172.478  1.00 86.15           H
ATOM   4599  C   ALA B  39     104.556  72.183 170.420  1.00 86.15           C
ATOM   4600  CB  ALA B  39     102.338  71.407 171.344  1.00 86.15           C
ATOM   4601  HB1 ALA B  39     101.617  71.538 172.151  1.00 86.15           H
ATOM   4602  HB2 ALA B  39     101.845  71.578 170.387  1.00 86.15           H
ATOM   4603  HB3 ALA B  39     102.714  70.383 171.368  1.00 86.15           H
ATOM   4604  O   ALA B  39     104.341  72.569 169.270  1.00 86.15           O
ATOM   4605  N   LEU B  40     105.648  71.508 170.779  1.00 89.90           N
ATOM   4606  H   LEU B  40     105.735  71.243 171.750  1.00 89.90           H
ATOM   4607  CA  LEU B  40     106.627  70.904 169.871  1.00 89.90           C
ATOM   4608  HA  LEU B  40     106.344  71.103 168.837  1.00 89.90           H
ATOM   4609  C   LEU B  40     106.577  69.370 170.061  1.00 89.90           C
ATOM   4610  CB  LEU B  40     108.004  71.547 170.120  1.00 89.90           C
ATOM   4611  HB2 LEU B  40     108.306  71.301 171.138  1.00 89.90           H
ATOM   4612  HB3 LEU B  40     108.724  71.104 169.433  1.00 89.90           H
ATOM   4613  O   LEU B  40     105.558  68.853 170.534  1.00 89.90           O
ATOM   4614  CG  LEU B  40     108.077  73.082 169.957  1.00 89.90           C
ATOM   4615  HG  LEU B  40     107.401  73.559 170.668  1.00 89.90           H
ATOM   4616  CD1 LEU B  40     109.498  73.564 170.245  1.00 89.90           C
ATOM   4617 HD11 LEU B  40     109.554  74.649 170.153  1.00 89.90           H
ATOM   4618 HD12 LEU B  40     110.198  73.105 169.547  1.00 89.90           H
ATOM   4619 HD13 LEU B  40     109.783  73.295 171.262  1.00 89.90           H
ATOM   4620  CD2 LEU B  40     107.720  73.551 168.543  1.00 89.90           C
ATOM   4621 HD21 LEU B  40     108.404  73.109 167.819  1.00 89.90           H
ATOM   4622 HD22 LEU B  40     107.806  74.636 168.493  1.00 89.90           H
ATOM   4623 HD23 LEU B  40     106.694  73.278 168.300  1.00 89.90           H
ATOM   4624  N   THR B  41     107.600  68.599 169.667  1.00 92.62           N
ATOM   4625  H   THR B  41     108.473  69.033 169.402  1.00 92.62           H
ATOM   4626  CA  THR B  41     107.539  67.122 169.794  1.00 92.62           C
ATOM   4627  HA  THR B  41     106.492  66.821 169.806  1.00 92.62           H
ATOM   4628  C   THR B  41     108.110  66.595 171.114  1.00 92.62           C
ATOM   4629  CB  THR B  41     108.133  66.372 168.593  1.00 92.62           C
ATOM   4630  HB  THR B  41     107.982  65.305 168.758  1.00 92.62           H
ATOM   4631  O   THR B  41     107.619  65.591 171.623  1.00 92.62           O
ATOM   4632  CG2 THR B  41     107.490  66.711 167.252  1.00 92.62           C
ATOM   4633 HG21 THR B  41     107.526  67.787 167.080  1.00 92.62           H
ATOM   4634 HG22 THR B  41     106.453  66.378 167.232  1.00 92.62           H
ATOM   4635 HG23 THR B  41     108.017  66.196 166.449  1.00 92.62           H
ATOM   4636  OG1 THR B  41     109.506  66.576 168.420  1.00 92.62           O
ATOM   4637  HG1 THR B  41     109.748  67.457 168.715  1.00 92.62           H
ATOM   4638  N   GLU B  42     109.076  67.279 171.720  1.00 91.23           N
ATOM   4639  H   GLU B  42     109.451  68.096 171.259  1.00 91.23           H
ATOM   4640  CA  GLU B  42     109.688  66.933 173.015  1.00 91.23           C
ATOM   4641  HA  GLU B  42     109.258  66.002 173.384  1.00 91.23           H
ATOM   4642  C   GLU B  42     109.408  67.992 174.098  1.00 91.23           C
ATOM   4643  CB  GLU B  42     111.198  66.708 172.831  1.00 91.23           C
ATOM   4644  HB2 GLU B  42     111.679  66.618 173.805  1.00 91.23           H
ATOM   4645  HB3 GLU B  42     111.605  67.585 172.326  1.00 91.23           H
ATOM   4646  O   GLU B  42     109.849  67.848 175.242  1.00 91.23           O
ATOM   4647  CG  GLU B  42     111.528  65.445 172.016  1.00 91.23           C
ATOM   4648  HG2 GLU B  42     110.859  65.388 171.157  1.00 91.23           H
ATOM   4649  HG3 GLU B  42     111.342  64.565 172.633  1.00 91.23           H
ATOM   4650  CD  GLU B  42     112.973  65.406 171.490  1.00 91.23           C
ATOM   4651  OE1 GLU B  42     113.192  64.656 170.508  1.00 91.23           O
ATOM   4652  OE2 GLU B  42     113.847  66.176 171.938  1.00 91.23           O
ATOM   4653  N   SER B  43     108.649  69.046 173.771  1.00 87.54           N
ATOM   4654  H   SER B  43     108.364  69.150 172.808  1.00 87.54           H
ATOM   4655  CA  SER B  43     108.278  70.100 174.721  1.00 87.54           C
ATOM   4656  HA  SER B  43     108.292  69.644 175.711  1.00 87.54           H
ATOM   4657  C   SER B  43     106.862  70.673 174.543  1.00 87.54           C
ATOM   4658  CB  SER B  43     109.340  71.206 174.715  1.00 87.54           C
ATOM   4659  HB2 SER B  43     110.308  70.774 174.968  1.00 87.54           H
ATOM   4660  HB3 SER B  43     109.089  71.950 175.470  1.00 87.54           H
ATOM   4661  O   SER B  43     106.247  70.575 173.479  1.00 87.54           O
ATOM   4662  OG  SER B  43     109.434  71.835 173.454  1.00 87.54           O
ATOM   4663  HG  SER B  43     109.781  71.206 172.819  1.00 87.54           H
ATOM   4664  N   LEU B  44     106.335  71.259 175.624  1.00 86.00           N
ATOM   4665  H   LEU B  44     106.917  71.292 176.449  1.00 86.00           H
ATOM   4666  CA  LEU B  44     105.036  71.938 175.714  1.00 86.00           C
ATOM   4667  HA  LEU B  44     104.651  72.143 174.715  1.00 86.00           H
ATOM   4668  C   LEU B  44     105.195  73.281 176.436  1.00 86.00           C
ATOM   4669  CB  LEU B  44     104.029  71.064 176.492  1.00 86.00           C
ATOM   4670  HB2 LEU B  44     104.478  70.797 177.449  1.00 86.00           H
ATOM   4671  HB3 LEU B  44     103.146  71.666 176.705  1.00 86.00           H
ATOM   4672  O   LEU B  44     105.916  73.360 177.429  1.00 86.00           O
ATOM   4673  CG  LEU B  44     103.569  69.776 175.788  1.00 86.00           C
ATOM   4674  HG  LEU B  44     104.430  69.158 175.535  1.00 86.00           H
ATOM   4675  CD1 LEU B  44     102.651  68.975 176.715  1.00 86.00           C
ATOM   4676 HD11 LEU B  44     103.189  68.722 177.628  1.00 86.00           H
ATOM   4677 HD12 LEU B  44     102.334  68.057 176.222  1.00 86.00           H
ATOM   4678 HD13 LEU B  44     101.780  69.579 176.973  1.00 86.00           H
ATOM   4679  CD2 LEU B  44     102.796  70.074 174.510  1.00 86.00           C
ATOM   4680 HD21 LEU B  44     102.011  70.805 174.696  1.00 86.00           H
ATOM   4681 HD22 LEU B  44     102.362  69.154 174.114  1.00 86.00           H
ATOM   4682 HD23 LEU B  44     103.491  70.462 173.765  1.00 86.00           H
ATOM   4683  N   LEU B  45     104.479  74.313 175.991  1.00 83.35           N
ATOM   4684  H   LEU B  45     103.862  74.167 175.206  1.00 83.35           H
ATOM   4685  CA  LEU B  45     104.390  75.605 176.678  1.00 83.35           C
ATOM   4686  HA  LEU B  45     105.192  75.676 177.412  1.00 83.35           H
ATOM   4687  C   LEU B  45     103.068  75.703 177.449  1.00 83.35           C
ATOM   4688  CB  LEU B  45     104.571  76.748 175.662  1.00 83.35           C
ATOM   4689  HB2 LEU B  45     104.048  77.630 176.031  1.00 83.35           H
ATOM   4690  HB3 LEU B  45     104.108  76.457 174.720  1.00 83.35           H
ATOM   4691  O   LEU B  45     101.986  75.535 176.889  1.00 83.35           O
ATOM   4692  CG  LEU B  45     106.042  77.130 175.415  1.00 83.35           C
ATOM   4693  HG  LEU B  45     106.651  76.230 175.338  1.00 83.35           H
ATOM   4694  CD1 LEU B  45     106.173  77.928 174.120  1.00 83.35           C
ATOM   4695 HD11 LEU B  45     105.536  78.812 174.145  1.00 83.35           H
ATOM   4696 HD12 LEU B  45     105.888  77.300 173.276  1.00 83.35           H
ATOM   4697 HD13 LEU B  45     107.209  78.232 173.971  1.00 83.35           H
ATOM   4698  CD2 LEU B  45     106.573  78.008 176.552  1.00 83.35           C
ATOM   4699 HD21 LEU B  45     107.630  78.221 176.390  1.00 83.35           H
ATOM   4700 HD22 LEU B  45     106.471  77.494 177.508  1.00 83.35           H
ATOM   4701 HD23 LEU B  45     106.026  78.952 176.587  1.00 83.35           H
ATOM   4702  N   VAL B  46     103.160  75.992 178.747  1.00 83.79           N
ATOM   4703  H   VAL B  46     104.086  76.111 179.134  1.00 83.79           H
ATOM   4704  CA  VAL B  46     102.032  76.034 179.693  1.00 83.79           C
ATOM   4705  HA  VAL B  46     101.103  75.803 179.172  1.00 83.79           H
ATOM   4706  C   VAL B  46     101.939  77.436 180.283  1.00 83.79           C
ATOM   4707  CB  VAL B  46     102.232  75.004 180.825  1.00 83.79           C
ATOM   4708  HB  VAL B  46     103.086  75.303 181.434  1.00 83.79           H
ATOM   4709  O   VAL B  46     102.935  77.928 180.810  1.00 83.79           O
ATOM   4710  CG1 VAL B  46     100.992  74.934 181.726  1.00 83.79           C
ATOM   4711 HG11 VAL B  46     101.180  74.250 182.554  1.00 83.79           H
ATOM   4712 HG12 VAL B  46     100.784  75.914 182.155  1.00 83.79           H
ATOM   4713 HG13 VAL B  46     100.127  74.592 181.157  1.00 83.79           H
ATOM   4714  CG2 VAL B  46     102.515  73.593 180.291  1.00 83.79           C
ATOM   4715 HG21 VAL B  46     103.421  73.589 179.686  1.00 83.79           H
ATOM   4716 HG22 VAL B  46     102.676  72.913 181.127  1.00 83.79           H
ATOM   4717 HG23 VAL B  46     101.679  73.247 179.682  1.00 83.79           H
ATOM   4718  N   ALA B  47     100.784  78.103 180.197  1.00 81.28           N
ATOM   4719  H   ALA B  47      99.974  77.665 179.781  1.00 81.28           H
ATOM   4720  CA  ALA B  47     100.666  79.477 180.692  1.00 81.28           C
ATOM   4721  HA  ALA B  47     101.446  80.060 180.201  1.00 81.28           H
ATOM   4722  C   ALA B  47     100.895  79.563 182.210  1.00 81.28           C
ATOM   4723  CB  ALA B  47      99.328  80.097 180.293  1.00 81.28           C
ATOM   4724  HB1 ALA B  47      99.164  79.999 179.221  1.00 81.28           H
ATOM   4725  HB2 ALA B  47      98.519  79.612 180.841  1.00 81.28           H
ATOM   4726  HB3 ALA B  47      99.338  81.156 180.553  1.00 81.28           H
ATOM   4727  O   ALA B  47     100.519  78.659 182.952  1.00 81.28           O
ATOM   4728  N   LEU B  48     101.490  80.662 182.673  1.00 81.71           N
ATOM   4729  H   LEU B  48     101.683  81.401 182.014  1.00 81.71           H
ATOM   4730  CA  LEU B  48     101.792  80.872 184.087  1.00 81.71           C
ATOM   4731  HA  LEU B  48     102.258  79.950 184.436  1.00 81.71           H
ATOM   4732  C   LEU B  48     100.517  81.078 184.927  1.00 81.71           C
ATOM   4733  CB  LEU B  48     102.775  82.048 184.257  1.00 81.71           C
ATOM   4734  HB2 LEU B  48     102.706  82.436 185.273  1.00 81.71           H
ATOM   4735  HB3 LEU B  48     102.478  82.854 183.584  1.00 81.71           H
ATOM   4736  O   LEU B  48      99.499  81.537 184.401  1.00 81.71           O
ATOM   4737  CG  LEU B  48     104.241  81.663 183.993  1.00 81.71           C
ATOM   4738  HG  LEU B  48     104.313  81.144 183.038  1.00 81.71           H
ATOM   4739  CD1 LEU B  48     105.116  82.911 183.951  1.00 81.71           C
ATOM   4740 HD11 LEU B  48     104.781  83.580 183.158  1.00 81.71           H
ATOM   4741 HD12 LEU B  48     106.148  82.632 183.732  1.00 81.71           H
ATOM   4742 HD13 LEU B  48     105.063  83.436 184.905  1.00 81.71           H
ATOM   4743  CD2 LEU B  48     104.803  80.753 185.084  1.00 81.71           C
ATOM   4744 HD21 LEU B  48     104.795  81.267 186.045  1.00 81.71           H
ATOM   4745 HD22 LEU B  48     105.825  80.474 184.824  1.00 81.71           H
ATOM   4746 HD23 LEU B  48     104.226  79.831 185.148  1.00 81.71           H
ATOM   4747  N   PRO B  49     100.569  80.789 186.244  1.00 82.80           N
ATOM   4748  CA  PRO B  49      99.460  81.057 187.155  1.00 82.80           C
ATOM   4749  HA  PRO B  49      98.638  80.408 186.852  1.00 82.80           H
ATOM   4750  C   PRO B  49      99.000  82.529 187.142  1.00 82.80           C
ATOM   4751  CB  PRO B  49      99.951  80.628 188.542  1.00 82.80           C
ATOM   4752  HB2 PRO B  49      99.140  80.236 189.155  1.00 82.80           H
ATOM   4753  HB3 PRO B  49     100.439  81.464 189.043  1.00 82.80           H
ATOM   4754  O   PRO B  49      99.816  83.430 186.929  1.00 82.80           O
ATOM   4755  CG  PRO B  49     100.985  79.552 188.223  1.00 82.80           C
ATOM   4756  HG2 PRO B  49     100.480  78.610 188.010  1.00 82.80           H
ATOM   4757  HG3 PRO B  49     101.709  79.428 189.028  1.00 82.80           H
ATOM   4758  CD  PRO B  49     101.633  80.088 186.951  1.00 82.80           C
ATOM   4759  HD2 PRO B  49     102.028  79.252 186.371  1.00 82.80           H
ATOM   4760  HD3 PRO B  49     102.429  80.788 187.202  1.00 82.80           H
ATOM   4761  N   PRO B  50      97.705  82.795 187.400  1.00 80.02           N
ATOM   4762  CA  PRO B  50      97.128  84.138 187.374  1.00 80.02           C
ATOM   4763  HA  PRO B  50      97.269  84.556 186.377  1.00 80.02           H
ATOM   4764  C   PRO B  50      97.764  85.100 188.390  1.00 80.02           C
ATOM   4765  CB  PRO B  50      95.627  83.947 187.625  1.00 80.02           C
ATOM   4766  HB2 PRO B  50      95.193  84.763 188.202  1.00 80.02           H
ATOM   4767  HB3 PRO B  50      95.110  83.841 186.671  1.00 80.02           H
ATOM   4768  O   PRO B  50      98.225  84.715 189.463  1.00 80.02           O
ATOM   4769  CG  PRO B  50      95.565  82.623 188.383  1.00 80.02           C
ATOM   4770  HG2 PRO B  50      95.817  82.784 189.432  1.00 80.02           H
ATOM   4771  HG3 PRO B  50      94.595  82.135 188.282  1.00 80.02           H
ATOM   4772  CD  PRO B  50      96.677  81.820 187.726  1.00 80.02           C
ATOM   4773  HD2 PRO B  50      96.311  81.356 186.810  1.00 80.02           H
ATOM   4774  HD3 PRO B  50      97.041  81.059 188.417  1.00 80.02           H
ATOM   4775  N   CYS B  51      97.739  86.393 188.062  1.00 76.56           N
ATOM   4776  H   CYS B  51      97.354  86.631 187.161  1.00 76.56           H
ATOM   4777  CA  CYS B  51      98.528  87.429 188.737  1.00 76.56           C
ATOM   4778  HA  CYS B  51      99.580  87.154 188.659  1.00 76.56           H
ATOM   4779  C   CYS B  51      98.244  87.637 190.235  1.00 76.56           C
ATOM   4780  CB  CYS B  51      98.314  88.745 187.984  1.00 76.56           C
ATOM   4781  HB2 CYS B  51      97.258  89.014 188.030  1.00 76.56           H
ATOM   4782  HB3 CYS B  51      98.883  89.527 188.488  1.00 76.56           H
ATOM   4783  O   CYS B  51      99.099  88.178 190.936  1.00 76.56           O
ATOM   4784  SG  CYS B  51      98.831  88.697 186.252  1.00 76.56           S
ATOM   4785  N   HIS B  52      97.092  87.209 190.767  1.00 81.81           N
ATOM   4786  H   HIS B  52      96.435  86.695 190.197  1.00 81.81           H
ATOM   4787  CA  HIS B  52      96.857  87.261 192.217  1.00 81.81           C
ATOM   4788  HA  HIS B  52      97.108  88.262 192.566  1.00 81.81           H
ATOM   4789  C   HIS B  52      97.771  86.295 192.987  1.00 81.81           C
ATOM   4790  CB  HIS B  52      95.371  87.032 192.525  1.00 81.81           C
ATOM   4791  HB2 HIS B  52      94.772  87.721 191.930  1.00 81.81           H
ATOM   4792  HB3 HIS B  52      95.197  87.268 193.574  1.00 81.81           H
ATOM   4793  O   HIS B  52      98.072  86.536 194.158  1.00 81.81           O
ATOM   4794  CG  HIS B  52      94.882  85.629 192.272  1.00 81.81           C
ATOM   4795  CD2 HIS B  52      94.620  84.702 193.237  1.00 81.81           C
ATOM   4796  HD2 HIS B  52      94.734  84.809 194.306  1.00 81.81           H
ATOM   4797  ND1 HIS B  52      94.586  85.088 191.018  1.00 81.81           N
ATOM   4798  CE1 HIS B  52      94.123  83.848 191.275  1.00 81.81           C
ATOM   4799  HE1 HIS B  52      93.784  83.142 190.531  1.00 81.81           H
ATOM   4800  NE2 HIS B  52      94.147  83.591 192.590  1.00 81.81           N
ATOM   4801  HE2 HIS B  52      93.890  82.716 193.027  1.00 81.81           H
ATOM   4802  N   LEU B  53      98.301  85.268 192.315  1.00 85.55           N
ATOM   4803  H   LEU B  53      98.007  85.132 191.358  1.00 85.55           H
ATOM   4804  CA  LEU B  53      99.225  84.269 192.855  1.00 85.55           C
ATOM   4805  HA  LEU B  53      99.031  84.167 193.923  1.00 85.55           H
ATOM   4806  C   LEU B  53     100.712  84.651 192.745  1.00 85.55           C
ATOM   4807  CB  LEU B  53      98.935  82.910 192.193  1.00 85.55           C
ATOM   4808  HB2 LEU B  53      99.088  82.995 191.117  1.00 85.55           H
ATOM   4809  HB3 LEU B  53      99.658  82.186 192.570  1.00 85.55           H
ATOM   4810  O   LEU B  53     101.549  83.913 193.260  1.00 85.55           O
ATOM   4811  CG  LEU B  53      97.522  82.366 192.466  1.00 85.55           C
ATOM   4812  HG  LEU B  53      96.784  83.099 192.138  1.00 85.55           H
ATOM   4813  CD1 LEU B  53      97.288  81.082 191.678  1.00 85.55           C
ATOM   4814 HD11 LEU B  53      97.433  81.271 190.614  1.00 85.55           H
ATOM   4815 HD12 LEU B  53      97.970  80.300 192.011  1.00 85.55           H
ATOM   4816 HD13 LEU B  53      96.261  80.749 191.835  1.00 85.55           H
ATOM   4817  CD2 LEU B  53      97.323  82.063 193.950  1.00 85.55           C
ATOM   4818 HD21 LEU B  53      97.286  82.987 194.529  1.00 85.55           H
ATOM   4819 HD22 LEU B  53      96.363  81.564 194.085  1.00 85.55           H
ATOM   4820 HD23 LEU B  53      98.112  81.410 194.322  1.00 85.55           H
ATOM   4821  N   THR B  54     101.060  85.808 192.159  1.00 80.98           N
ATOM   4822  H   THR B  54     100.336  86.355 191.716  1.00 80.98           H
ATOM   4823  CA  THR B  54     102.436  86.357 192.159  1.00 80.98           C
ATOM   4824  HA  THR B  54     103.051  85.770 191.475  1.00 80.98           H
ATOM   4825  C   THR B  54     103.073  86.266 193.553  1.00 80.98           C
ATOM   4826  CB  THR B  54     102.431  87.820 191.670  1.00 80.98           C
ATOM   4827  HB  THR B  54     101.531  88.306 192.046  1.00 80.98           H
ATOM   4828  O   THR B  54     102.451  86.652 194.547  1.00 80.98           O
ATOM   4829  CG2 THR B  54     103.620  88.666 192.133  1.00 80.98           C
ATOM   4830 HG21 THR B  54     104.557  88.186 191.852  1.00 80.98           H
ATOM   4831 HG22 THR B  54     103.549  89.659 191.687  1.00 80.98           H
ATOM   4832 HG23 THR B  54     103.593  88.801 193.214  1.00 80.98           H
ATOM   4833  OG1 THR B  54     102.413  87.879 190.257  1.00 80.98           O
ATOM   4834  HG1 THR B  54     103.136  87.353 189.905  1.00 80.98           H
ATOM   4835  N   GLY B  55     104.314  85.775 193.625  1.00 79.68           N
ATOM   4836  H   GLY B  55     104.769  85.488 192.771  1.00 79.68           H
ATOM   4837  CA  GLY B  55     105.060  85.564 194.871  1.00 79.68           C
ATOM   4838  HA2 GLY B  55     106.120  85.483 194.629  1.00 79.68           H
ATOM   4839  HA3 GLY B  55     104.928  86.427 195.524  1.00 79.68           H
ATOM   4840  C   GLY B  55     104.673  84.307 195.663  1.00 79.68           C
ATOM   4841  O   GLY B  55     105.254  84.063 196.715  1.00 79.68           O
ATOM   4842  N   GLY B  56     103.708  83.511 195.194  1.00 87.08           N
ATOM   4843  H   GLY B  56     103.238  83.765 194.337  1.00 87.08           H
ATOM   4844  CA  GLY B  56     103.480  82.155 195.698  1.00 87.08           C
ATOM   4845  HA2 GLY B  56     102.469  81.835 195.447  1.00 87.08           H
ATOM   4846  HA3 GLY B  56     103.584  82.141 196.783  1.00 87.08           H
ATOM   4847  C   GLY B  56     104.464  81.149 195.095  1.00 87.08           C
ATOM   4848  O   GLY B  56     104.979  81.357 193.996  1.00 87.08           O
ATOM   4849  N   ASN B  57     104.693  80.029 195.778  1.00 87.42           N
ATOM   4850  H   ASN B  57     104.196  79.898 196.648  1.00 87.42           H
ATOM   4851  CA  ASN B  57     105.430  78.891 195.234  1.00 87.42           C
ATOM   4852  HA  ASN B  57     106.203  79.243 194.551  1.00 87.42           H
ATOM   4853  C   ASN B  57     104.466  78.010 194.434  1.00 87.42           C
ATOM   4854  CB  ASN B  57     106.117  78.121 196.375  1.00 87.42           C
ATOM   4855  HB2 ASN B  57     105.410  77.960 197.189  1.00 87.42           H
ATOM   4856  HB3 ASN B  57     106.441  77.149 196.003  1.00 87.42           H
ATOM   4857  O   ASN B  57     103.596  77.346 195.007  1.00 87.42           O
ATOM   4858  CG  ASN B  57     107.347  78.822 196.921  1.00 87.42           C
ATOM   4859  ND2 ASN B  57     107.849  78.375 198.047  1.00 87.42           N
ATOM   4860 HD21 ASN B  57     107.420  77.599 198.530  1.00 87.42           H
ATOM   4861 HD22 ASN B  57     108.689  78.835 198.370  1.00 87.42           H
ATOM   4862  OD1 ASN B  57     107.888  79.753 196.349  1.00 87.42           O
ATOM   4863  N   ALA B  58     104.617  78.011 193.111  1.00 87.22           N
ATOM   4864  H   ALA B  58     105.407  78.508 192.725  1.00 87.22           H
ATOM   4865  CA  ALA B  58     103.910  77.117 192.211  1.00 87.22           C
ATOM   4866  HA  ALA B  58     102.910  76.932 192.602  1.00 87.22           H
ATOM   4867  C   ALA B  58     104.632  75.774 192.106  1.00 87.22           C
ATOM   4868  CB  ALA B  58     103.766  77.777 190.836  1.00 87.22           C
ATOM   4869  HB1 ALA B  58     104.743  78.090 190.470  1.00 87.22           H
ATOM   4870  HB2 ALA B  58     103.331  77.070 190.130  1.00 87.22           H
ATOM   4871  HB3 ALA B  58     103.104  78.638 190.920  1.00 87.22           H
ATOM   4872  O   ALA B  58     105.849  75.712 191.966  1.00 87.22           O
ATOM   4873  N   THR B  59     103.857  74.698 192.118  1.00 89.48           N
ATOM   4874  H   THR B  59     102.880  74.826 192.342  1.00 89.48           H
ATOM   4875  CA  THR B  59     104.269  73.356 191.709  1.00 89.48           C
ATOM   4876  HA  THR B  59     105.333  73.345 191.472  1.00 89.48           H
ATOM   4877  C   THR B  59     103.479  72.990 190.464  1.00 89.48           C
ATOM   4878  CB  THR B  59     104.016  72.329 192.817  1.00 89.48           C
ATOM   4879  HB  THR B  59     102.944  72.187 192.952  1.00 89.48           H
ATOM   4880  O   THR B  59     102.271  72.765 190.536  1.00 89.48           O
ATOM   4881  CG2 THR B  59     104.670  70.984 192.503  1.00 89.48           C
ATOM   4882 HG21 THR B  59     104.191  70.534 191.633  1.00 89.48           H
ATOM   4883 HG22 THR B  59     104.559  70.321 193.360  1.00 89.48           H
ATOM   4884 HG23 THR B  59     105.730  71.131 192.295  1.00 89.48           H
ATOM   4885  OG1 THR B  59     104.563  72.786 194.028  1.00 89.48           O
ATOM   4886  HG1 THR B  59     104.293  73.702 194.119  1.00 89.48           H
ATOM   4887  N   LEU B  60     104.149  72.948 189.319  1.00 88.45           N
ATOM   4888  H   LEU B  60     105.147  73.099 189.347  1.00 88.45           H
ATOM   4889  CA  LEU B  60     103.607  72.391 188.090  1.00 88.45           C
ATOM   4890  HA  LEU B  60     102.579  72.731 187.965  1.00 88.45           H
ATOM   4891  C   LEU B  60     103.617  70.862 188.194  1.00 88.45           C
ATOM   4892  CB  LEU B  60     104.454  72.912 186.923  1.00 88.45           C
ATOM   4893  HB2 LEU B  60     104.425  74.001 186.938  1.00 88.45           H
ATOM   4894  HB3 LEU B  60     105.489  72.608 187.085  1.00 88.45           H
ATOM   4895  O   LEU B  60     104.607  70.268 188.618  1.00 88.45           O
ATOM   4896  CG  LEU B  60     104.025  72.420 185.532  1.00 88.45           C
ATOM   4897  HG  LEU B  60     104.165  71.341 185.470  1.00 88.45           H
ATOM   4898  CD1 LEU B  60     102.574  72.748 185.190  1.00 88.45           C
ATOM   4899 HD11 LEU B  60     101.893  72.118 185.764  1.00 88.45           H
ATOM   4900 HD12 LEU B  60     102.359  73.796 185.397  1.00 88.45           H
ATOM   4901 HD13 LEU B  60     102.407  72.572 184.128  1.00 88.45           H
ATOM   4902  CD2 LEU B  60     104.906  73.087 184.483  1.00 88.45           C
ATOM   4903 HD21 LEU B  60     105.944  72.803 184.658  1.00 88.45           H
ATOM   4904 HD22 LEU B  60     104.812  74.171 184.541  1.00 88.45           H
ATOM   4905 HD23 LEU B  60     104.610  72.757 183.488  1.00 88.45           H
ATOM   4906  N   MET B  61     102.511  70.231 187.820  1.00 90.72           N
ATOM   4907  H   MET B  61     101.720  70.789 187.529  1.00 90.72           H
ATOM   4908  CA  MET B  61     102.313  68.786 187.837  1.00 90.72           C
ATOM   4909  HA  MET B  61     103.232  68.291 188.153  1.00 90.72           H
ATOM   4910  C   MET B  61     101.980  68.315 186.422  1.00 90.72           C
ATOM   4911  CB  MET B  61     101.204  68.426 188.838  1.00 90.72           C
ATOM   4912  HB2 MET B  61     101.036  67.349 188.806  1.00 90.72           H
ATOM   4913  HB3 MET B  61     100.279  68.928 188.555  1.00 90.72           H
ATOM   4914  O   MET B  61     101.011  68.774 185.823  1.00 90.72           O
ATOM   4915  CG  MET B  61     101.589  68.831 190.268  1.00 90.72           C
ATOM   4916  HG2 MET B  61     101.625  69.919 190.328  1.00 90.72           H
ATOM   4917  HG3 MET B  61     102.593  68.459 190.470  1.00 90.72           H
ATOM   4918  SD  MET B  61     100.496  68.224 191.584  1.00 90.72           S
ATOM   4919  CE  MET B  61      99.027  69.230 191.219  1.00 90.72           C
ATOM   4920  HE1 MET B  61      98.605  68.926 190.260  1.00 90.72           H
ATOM   4921  HE2 MET B  61      98.279  69.090 191.998  1.00 90.72           H
ATOM   4922  HE3 MET B  61      99.302  70.283 191.166  1.00 90.72           H
ATOM   4923  N   VAL B  62     102.792  67.400 185.888  1.00 90.26           N
ATOM   4924  H   VAL B  62     103.582  67.095 186.437  1.00 90.26           H
ATOM   4925  CA  VAL B  62     102.670  66.870 184.524  1.00 90.26           C
ATOM   4926  HA  VAL B  62     101.767  67.272 184.063  1.00 90.26           H
ATOM   4927  C   VAL B  62     102.535  65.353 184.588  1.00 90.26           C
ATOM   4928  CB  VAL B  62     103.861  67.297 183.643  1.00 90.26           C
ATOM   4929  HB  VAL B  62     104.783  66.900 184.066  1.00 90.26           H
ATOM   4930  O   VAL B  62     103.433  64.648 185.049  1.00 90.26           O
ATOM   4931  CG1 VAL B  62     103.714  66.767 182.209  1.00 90.26           C
ATOM   4932 HG11 VAL B  62     102.773  67.107 181.774  1.00 90.26           H
ATOM   4933 HG12 VAL B  62     103.749  65.677 182.206  1.00 90.26           H
ATOM   4934 HG13 VAL B  62     104.539  67.129 181.596  1.00 90.26           H
ATOM   4935  CG2 VAL B  62     103.983  68.825 183.574  1.00 90.26           C
ATOM   4936 HG21 VAL B  62     104.825  69.103 182.940  1.00 90.26           H
ATOM   4937 HG22 VAL B  62     104.172  69.226 184.570  1.00 90.26           H
ATOM   4938 HG23 VAL B  62     103.068  69.262 183.176  1.00 90.26           H
ATOM   4939  N   ARG B  63     101.399  64.841 184.117  1.00 92.54           N
ATOM   4940  H   ARG B  63     100.706  65.495 183.782  1.00 92.54           H
ATOM   4941  CA  ARG B  63     101.020  63.425 184.167  1.00 92.54           C
ATOM   4942  HA  ARG B  63     101.817  62.841 184.627  1.00 92.54           H
ATOM   4943  C   ARG B  63     100.787  62.904 182.753  1.00 92.54           C
ATOM   4944  CB  ARG B  63      99.765  63.327 185.046  1.00 92.54           C
ATOM   4945  HB2 ARG B  63      99.979  63.799 186.005  1.00 92.54           H
ATOM   4946  HB3 ARG B  63      98.961  63.892 184.574  1.00 92.54           H
ATOM   4947  O   ARG B  63      99.971  63.450 182.016  1.00 92.54           O
ATOM   4948  CG  ARG B  63      99.297  61.888 185.300  1.00 92.54           C
ATOM   4949  HG2 ARG B  63      98.998  61.420 184.362  1.00 92.54           H
ATOM   4950  HG3 ARG B  63     100.116  61.312 185.731  1.00 92.54           H
ATOM   4951  CD  ARG B  63      98.114  61.879 186.281  1.00 92.54           C
ATOM   4952  HD2 ARG B  63      97.878  60.847 186.538  1.00 92.54           H
ATOM   4953  HD3 ARG B  63      98.414  62.383 187.201  1.00 92.54           H
ATOM   4954  NE  ARG B  63      96.915  62.555 185.740  1.00 92.54           N
ATOM   4955  HE  ARG B  63      96.754  63.526 185.965  1.00 92.54           H
ATOM   4956  NH1 ARG B  63      96.057  60.795 184.542  1.00 92.54           N
ATOM   4957 HH11 ARG B  63      95.309  60.400 183.989  1.00 92.54           H
ATOM   4958 HH12 ARG B  63      96.889  60.260 184.746  1.00 92.54           H
ATOM   4959  NH2 ARG B  63      94.922  62.715 184.686  1.00 92.54           N
ATOM   4960 HH21 ARG B  63      94.845  63.666 185.019  1.00 92.54           H
ATOM   4961 HH22 ARG B  63      94.165  62.369 184.115  1.00 92.54           H
ATOM   4962  CZ  ARG B  63      95.972  62.018 184.995  1.00 92.54           C
ATOM   4963  N   ARG B  64     101.489  61.847 182.339  1.00 91.53           N
ATOM   4964  H   ARG B  64     102.110  61.398 182.997  1.00 91.53           H
ATOM   4965  CA  ARG B  64     101.244  61.215 181.029  1.00 91.53           C
ATOM   4966  HA  ARG B  64     101.171  61.997 180.274  1.00 91.53           H
ATOM   4967  C   ARG B  64      99.899  60.481 181.067  1.00 91.53           C
ATOM   4968  CB  ARG B  64     102.435  60.314 180.677  1.00 91.53           C
ATOM   4969  HB2 ARG B  64     103.357  60.873 180.830  1.00 91.53           H
ATOM   4970  HB3 ARG B  64     102.449  59.455 181.347  1.00 91.53           H
ATOM   4971  O   ARG B  64      99.568  59.868 182.074  1.00 91.53           O
ATOM   4972  CG  ARG B  64     102.405  59.821 179.229  1.00 91.53           C
ATOM   4973  HG2 ARG B  64     102.456  60.692 178.576  1.00 91.53           H
ATOM   4974  HG3 ARG B  64     101.479  59.279 179.032  1.00 91.53           H
ATOM   4975  CD  ARG B  64     103.593  58.892 178.951  1.00 91.53           C
ATOM   4976  HD2 ARG B  64     103.437  57.944 179.467  1.00 91.53           H
ATOM   4977  HD3 ARG B  64     104.500  59.354 179.340  1.00 91.53           H
ATOM   4978  NE  ARG B  64     103.749  58.671 177.503  1.00 91.53           N
ATOM   4979  HE  ARG B  64     103.133  59.195 176.898  1.00 91.53           H
ATOM   4980  NH1 ARG B  64     105.578  57.294 177.534  1.00 91.53           N
ATOM   4981 HH11 ARG B  64     106.324  56.815 177.049  1.00 91.53           H
ATOM   4982 HH12 ARG B  64     105.485  57.207 178.535  1.00 91.53           H
ATOM   4983  NH2 ARG B  64     104.830  58.123 175.590  1.00 91.53           N
ATOM   4984 HH21 ARG B  64     104.297  58.809 175.075  1.00 91.53           H
ATOM   4985 HH22 ARG B  64     105.568  57.637 175.101  1.00 91.53           H
ATOM   4986  CZ  ARG B  64     104.716  58.027 176.885  1.00 91.53           C
ATOM   4987  N   ALA B  65      99.116  60.527 179.986  1.00 86.35           N
ATOM   4988  H   ALA B  65      99.423  61.067 179.189  1.00 86.35           H
ATOM   4989  CA  ALA B  65      97.717  60.078 180.010  1.00 86.35           C
ATOM   4990  HA  ALA B  65      97.185  60.694 180.734  1.00 86.35           H
ATOM   4991  C   ALA B  65      97.496  58.617 180.457  1.00 86.35           C
ATOM   4992  CB  ALA B  65      97.109  60.326 178.624  1.00 86.35           C
ATOM   4993  HB1 ALA B  65      97.670  59.777 177.868  1.00 86.35           H
ATOM   4994  HB2 ALA B  65      96.075  59.982 178.611  1.00 86.35           H
ATOM   4995  HB3 ALA B  65      97.135  61.392 178.398  1.00 86.35           H
ATOM   4996  O   ALA B  65      96.468  58.332 181.070  1.00 86.35           O
ATOM   4997  N   ASN B  66      98.464  57.735 180.191  1.00 82.04           N
ATOM   4998  H   ASN B  66      99.287  58.080 179.716  1.00 82.04           H
ATOM   4999  CA  ASN B  66      98.419  56.304 180.512  1.00 82.04           C
ATOM   5000  HA  ASN B  66      97.437  56.064 180.918  1.00 82.04           H
ATOM   5001  C   ASN B  66      99.443  55.915 181.601  1.00 82.04           C
ATOM   5002  CB  ASN B  66      98.615  55.480 179.220  1.00 82.04           C
ATOM   5003  HB2 ASN B  66      98.572  54.422 179.478  1.00 82.04           H
ATOM   5004  HB3 ASN B  66      99.607  55.681 178.815  1.00 82.04           H
ATOM   5005  O   ASN B  66      99.848  54.759 181.673  1.00 82.04           O
ATOM   5006  CG  ASN B  66      97.589  55.710 178.122  1.00 82.04           C
ATOM   5007  ND2 ASN B  66      97.728  55.009 177.022  1.00 82.04           N
ATOM   5008 HD21 ASN B  66      97.013  55.139 176.320  1.00 82.04           H
ATOM   5009 HD22 ASN B  66      98.441  54.295 176.956  1.00 82.04           H
ATOM   5010  OD1 ASN B  66      96.679  56.516 178.193  1.00 82.04           O
ATOM   5011  N   ASP B  67      99.913  56.877 182.401  1.00 79.49           N
ATOM   5012  H   ASP B  67      99.513  57.802 182.350  1.00 79.49           H
ATOM   5013  CA  ASP B  67     100.939  56.674 183.428  1.00 79.49           C
ATOM   5014  HA  ASP B  67     101.154  55.609 183.520  1.00 79.49           H
ATOM   5015  C   ASP B  67     100.439  57.176 184.792  1.00 79.49           C
ATOM   5016  CB  ASP B  67     102.235  57.375 182.991  1.00 79.49           C
ATOM   5017  HB2 ASP B  67     102.149  58.436 183.229  1.00 79.49           H
ATOM   5018  HB3 ASP B  67     102.340  57.262 181.912  1.00 79.49           H
ATOM   5019  O   ASP B  67      99.694  58.155 184.886  1.00 79.49           O
ATOM   5020  CG  ASP B  67     103.513  56.836 183.638  1.00 79.49           C
ATOM   5021  OD1 ASP B  67     103.427  56.329 184.782  1.00 79.49           O
ATOM   5022  OD2 ASP B  67     104.569  56.963 182.981  1.00 79.49           O
ATOM   5023  N   SER B  68     100.862  56.500 185.859  1.00 77.81           N
ATOM   5024  H   SER B  68     101.615  55.849 185.690  1.00 77.81           H
ATOM   5025  CA  SER B  68     100.608  56.924 187.242  1.00 77.81           C
ATOM   5026  HA  SER B  68      99.657  57.455 187.283  1.00 77.81           H
ATOM   5027  C   SER B  68     101.678  57.891 187.756  1.00 77.81           C
ATOM   5028  CB  SER B  68     100.488  55.704 188.160  1.00 77.81           C
ATOM   5029  HB2 SER B  68      99.647  55.090 187.837  1.00 77.81           H
ATOM   5030  HB3 SER B  68     100.299  56.042 189.178  1.00 77.81           H
ATOM   5031  O   SER B  68     101.451  58.607 188.733  1.00 77.81           O
ATOM   5032  OG  SER B  68     101.670  54.924 188.141  1.00 77.81           O
ATOM   5033  HG  SER B  68     101.748  54.481 187.293  1.00 77.81           H
ATOM   5034  N   LYS B  69     102.840  57.953 187.092  1.00 76.88           N
ATOM   5035  H   LYS B  69     102.969  57.350 186.292  1.00 76.88           H
ATOM   5036  CA  LYS B  69     103.949  58.823 187.469  1.00 76.88           C
ATOM   5037  HA  LYS B  69     104.049  58.769 188.553  1.00 76.88           H
ATOM   5038  C   LYS B  69     103.657  60.276 187.085  1.00 76.88           C
ATOM   5039  CB  LYS B  69     105.238  58.269 186.842  1.00 76.88           C
ATOM   5040  HB2 LYS B  69     105.251  57.187 186.974  1.00 76.88           H
ATOM   5041  HB3 LYS B  69     105.249  58.478 185.772  1.00 76.88           H
ATOM   5042  O   LYS B  69     103.553  60.625 185.909  1.00 76.88           O
ATOM   5043  CG  LYS B  69     106.492  58.853 187.506  1.00 76.88           C
ATOM   5044  HG2 LYS B  69     106.437  58.684 188.582  1.00 76.88           H
ATOM   5045  HG3 LYS B  69     106.542  59.925 187.317  1.00 76.88           H
ATOM   5046  CD  LYS B  69     107.752  58.174 186.956  1.00 76.88           C
ATOM   5047  HD2 LYS B  69     107.666  57.096 187.092  1.00 76.88           H
ATOM   5048  HD3 LYS B  69     107.835  58.390 185.891  1.00 76.88           H
ATOM   5049  CE  LYS B  69     108.994  58.686 187.695  1.00 76.88           C
ATOM   5050  HE2 LYS B  69     109.047  59.768 187.573  1.00 76.88           H
ATOM   5051  HE3 LYS B  69     108.877  58.476 188.759  1.00 76.88           H
ATOM   5052  NZ  LYS B  69     110.235  58.053 187.180  1.00 76.88           N
ATOM   5053  HZ1 LYS B  69     111.044  58.403 187.672  1.00 76.88           H
ATOM   5054  HZ2 LYS B  69     110.350  58.255 186.197  1.00 76.88           H
ATOM   5055  HZ3 LYS B  69     110.196  57.051 187.298  1.00 76.88           H
ATOM   5056  N   VAL B  70     103.564  61.132 188.100  1.00 82.08           N
ATOM   5057  H   VAL B  70     103.610  60.755 189.035  1.00 82.08           H
ATOM   5058  CA  VAL B  70     103.451  62.590 187.950  1.00 82.08           C
ATOM   5059  HA  VAL B  70     103.080  62.823 186.953  1.00 82.08           H
ATOM   5060  C   VAL B  70     104.839  63.207 188.103  1.00 82.08           C
ATOM   5061  CB  VAL B  70     102.459  63.187 188.969  1.00 82.08           C
ATOM   5062  HB  VAL B  70     102.843  63.040 189.978  1.00 82.08           H
ATOM   5063  O   VAL B  70     105.463  63.076 189.156  1.00 82.08           O
ATOM   5064  CG1 VAL B  70     102.260  64.691 188.739  1.00 82.08           C
ATOM   5065 HG11 VAL B  70     103.197  65.226 188.894  1.00 82.08           H
ATOM   5066 HG12 VAL B  70     101.911  64.873 187.723  1.00 82.08           H
ATOM   5067 HG13 VAL B  70     101.524  65.078 189.444  1.00 82.08           H
ATOM   5068  CG2 VAL B  70     101.085  62.513 188.879  1.00 82.08           C
ATOM   5069 HG21 VAL B  70     100.385  62.995 189.562  1.00 82.08           H
ATOM   5070 HG22 VAL B  70     101.158  61.460 189.154  1.00 82.08           H
ATOM   5071 HG23 VAL B  70     100.705  62.588 187.861  1.00 82.08           H
ATOM   5072  N   VAL B  71     105.318  63.887 187.064  1.00 83.04           N
ATOM   5073  H   VAL B  71     104.723  63.999 186.256  1.00 83.04           H
ATOM   5074  CA  VAL B  71     106.512  64.739 187.137  1.00 83.04           C
ATOM   5075  HA  VAL B  71     107.251  64.257 187.779  1.00 83.04           H
ATOM   5076  C   VAL B  71     106.112  66.066 187.778  1.00 83.04           C
ATOM   5077  CB  VAL B  71     107.147  64.943 185.747  1.00 83.04           C
ATOM   5078  HB  VAL B  71     106.430  65.437 185.092  1.00 83.04           H
ATOM   5079  O   VAL B  71     105.033  66.590 187.494  1.00 83.04           O
ATOM   5080  CG1 VAL B  71     108.418  65.800 185.819  1.00 83.04           C
ATOM   5081 HG11 VAL B  71     109.142  65.359 186.505  1.00 83.04           H
ATOM   5082 HG12 VAL B  71     108.869  65.876 184.829  1.00 83.04           H
ATOM   5083 HG13 VAL B  71     108.178  66.812 186.144  1.00 83.04           H
ATOM   5084  CG2 VAL B  71     107.535  63.596 185.120  1.00 83.04           C
ATOM   5085 HG21 VAL B  71     106.646  62.984 184.963  1.00 83.04           H
ATOM   5086 HG22 VAL B  71     108.004  63.764 184.151  1.00 83.04           H
ATOM   5087 HG23 VAL B  71     108.232  63.066 185.768  1.00 83.04           H
ATOM   5088  N   LYS B  72     106.962  66.600 188.658  1.00 83.99           N
ATOM   5089  H   LYS B  72     107.858  66.156 188.803  1.00 83.99           H
ATOM   5090  CA  LYS B  72     106.736  67.880 189.335  1.00 83.99           C
ATOM   5091  HA  LYS B  72     105.866  68.365 188.892  1.00 83.99           H
ATOM   5092  C   LYS B  72     107.924  68.809 189.126  1.00 83.99           C
ATOM   5093  CB  LYS B  72     106.461  67.674 190.834  1.00 83.99           C
ATOM   5094  HB2 LYS B  72     106.312  68.655 191.286  1.00 83.99           H
ATOM   5095  HB3 LYS B  72     107.328  67.210 191.303  1.00 83.99           H
ATOM   5096  O   LYS B  72     109.057  68.370 189.295  1.00 83.99           O
ATOM   5097  CG  LYS B  72     105.218  66.812 191.097  1.00 83.99           C
ATOM   5098  HG2 LYS B  72     105.410  65.785 190.785  1.00 83.99           H
ATOM   5099  HG3 LYS B  72     104.384  67.202 190.513  1.00 83.99           H
ATOM   5100  CD  LYS B  72     104.848  66.828 192.585  1.00 83.99           C
ATOM   5101  HD2 LYS B  72     104.683  67.860 192.894  1.00 83.99           H
ATOM   5102  HD3 LYS B  72     105.671  66.408 193.164  1.00 83.99           H
ATOM   5103  CE  LYS B  72     103.572  66.015 192.815  1.00 83.99           C
ATOM   5104  HE2 LYS B  72     102.793  66.404 192.160  1.00 83.99           H
ATOM   5105  HE3 LYS B  72     103.761  64.979 192.532  1.00 83.99           H
ATOM   5106  NZ  LYS B  72     103.127  66.099 194.229  1.00 83.99           N
ATOM   5107  HZ1 LYS B  72     102.936  67.060 194.471  1.00 83.99           H
ATOM   5108  HZ2 LYS B  72     103.842  65.746 194.849  1.00 83.99           H
ATOM   5109  HZ3 LYS B  72     102.278  65.569 194.363  1.00 83.99           H
ATOM   5110  N   SER B  73     107.659  70.076 188.823  1.00 83.53           N
ATOM   5111  H   SER B  73     106.699  70.350 188.666  1.00 83.53           H
ATOM   5112  CA  SER B  73     108.654  71.153 188.872  1.00 83.53           C
ATOM   5113  HA  SER B  73     109.532  70.792 189.406  1.00 83.53           H
ATOM   5114  C   SER B  73     108.102  72.332 189.672  1.00 83.53           C
ATOM   5115  CB  SER B  73     109.138  71.564 187.473  1.00 83.53           C
ATOM   5116  HB2 SER B  73     109.856  72.379 187.579  1.00 83.53           H
ATOM   5117  HB3 SER B  73     109.650  70.719 187.014  1.00 83.53           H
ATOM   5118  O   SER B  73     106.927  72.681 189.554  1.00 83.53           O
ATOM   5119  OG  SER B  73     108.094  71.982 186.617  1.00 83.53           O
ATOM   5120  HG  SER B  73     108.499  72.497 185.916  1.00 83.53           H
ATOM   5121  N   SER B  74     108.926  72.911 190.540  1.00 84.66           N
ATOM   5122  H   SER B  74     109.886  72.599 190.603  1.00 84.66           H
ATOM   5123  CA  SER B  74     108.531  73.980 191.461  1.00 84.66           C
ATOM   5124  HA  SER B  74     107.462  74.165 191.350  1.00 84.66           H
ATOM   5125  C   SER B  74     109.263  75.278 191.153  1.00 84.66           C
ATOM   5126  CB  SER B  74     108.773  73.564 192.914  1.00 84.66           C
ATOM   5127  HB2 SER B  74     108.602  74.418 193.572  1.00 84.66           H
ATOM   5128  HB3 SER B  74     108.071  72.774 193.179  1.00 84.66           H
ATOM   5129  O   SER B  74     110.468  75.252 190.936  1.00 84.66           O
ATOM   5130  OG  SER B  74     110.093  73.084 193.084  1.00 84.66           O
ATOM   5131  HG  SER B  74     110.711  73.737 192.750  1.00 84.66           H
ATOM   5132  N   PHE B  75     108.552  76.404 191.172  1.00 79.87           N
ATOM   5133  H   PHE B  75     107.566  76.350 191.384  1.00 79.87           H
ATOM   5134  CA  PHE B  75     109.113  77.736 190.944  1.00 79.87           C
ATOM   5135  HA  PHE B  75     110.135  77.759 191.323  1.00 79.87           H
ATOM   5136  C   PHE B  75     108.312  78.811 191.693  1.00 79.87           C
ATOM   5137  CB  PHE B  75     109.161  78.025 189.433  1.00 79.87           C
ATOM   5138  HB2 PHE B  75     109.811  77.289 188.959  1.00 79.87           H
ATOM   5139  HB3 PHE B  75     109.632  78.996 189.284  1.00 79.87           H
ATOM   5140  O   PHE B  75     107.140  78.619 192.023  1.00 79.87           O
ATOM   5141  CG  PHE B  75     107.818  78.025 188.720  1.00 79.87           C
ATOM   5142  CD1 PHE B  75     107.386  76.888 188.011  1.00 79.87           C
ATOM   5143  HD1 PHE B  75     108.003  76.002 187.984  1.00 79.87           H
ATOM   5144  CD2 PHE B  75     107.013  79.180 188.732  1.00 79.87           C
ATOM   5145  HD2 PHE B  75     107.348  80.061 189.259  1.00 79.87           H
ATOM   5146  CE1 PHE B  75     106.166  76.914 187.310  1.00 79.87           C
ATOM   5147  HE1 PHE B  75     105.868  76.046 186.741  1.00 79.87           H
ATOM   5148  CE2 PHE B  75     105.788  79.203 188.048  1.00 79.87           C
ATOM   5149  HE2 PHE B  75     105.178  80.094 188.066  1.00 79.87           H
ATOM   5150  CZ  PHE B  75     105.368  78.072 187.330  1.00 79.87           C
ATOM   5151  HZ  PHE B  75     104.436  78.108 186.784  1.00 79.87           H
ATOM   5152  N   MET B  76     108.915  79.974 191.937  1.00 79.80           N
ATOM   5153  H   MET B  76     109.867  80.106 191.626  1.00 79.80           H
ATOM   5154  CA  MET B  76     108.199  81.129 192.489  1.00 79.80           C
ATOM   5155  HA  MET B  76     107.474  80.774 193.222  1.00 79.80           H
ATOM   5156  C   MET B  76     107.446  81.863 191.368  1.00 79.80           C
ATOM   5157  CB  MET B  76     109.190  82.039 193.224  1.00 79.80           C
ATOM   5158  HB2 MET B  76     109.823  81.424 193.863  1.00 79.80           H
ATOM   5159  HB3 MET B  76     109.820  82.557 192.501  1.00 79.80           H
ATOM   5160  O   MET B  76     108.044  82.215 190.352  1.00 79.80           O
ATOM   5161  CG  MET B  76     108.463  83.063 194.102  1.00 79.80           C
ATOM   5162  HG2 MET B  76     107.911  82.530 194.877  1.00 79.80           H
ATOM   5163  HG3 MET B  76     107.743  83.604 193.488  1.00 79.80           H
ATOM   5164  SD  MET B  76     109.539  84.290 194.894  1.00 79.80           S
ATOM   5165  CE  MET B  76     110.594  83.217 195.914  1.00 79.80           C
ATOM   5166  HE1 MET B  76     111.232  83.834 196.547  1.00 79.80           H
ATOM   5167  HE2 MET B  76     111.223  82.598 195.274  1.00 79.80           H
ATOM   5168  HE3 MET B  76     109.971  82.580 196.540  1.00 79.80           H
ATOM   5169  N   VAL B  77     106.139  82.096 191.524  1.00 80.54           N
ATOM   5170  H   VAL B  77     105.697  81.795 192.381  1.00 80.54           H
ATOM   5171  CA  VAL B  77     105.315  82.756 190.496  1.00 80.54           C
ATOM   5172  HA  VAL B  77     105.438  82.193 189.571  1.00 80.54           H
ATOM   5173  C   VAL B  77     105.802  84.198 190.297  1.00 80.54           C
ATOM   5174  CB  VAL B  77     103.813  82.748 190.847  1.00 80.54           C
ATOM   5175  HB  VAL B  77     103.662  83.270 191.791  1.00 80.54           H
ATOM   5176  O   VAL B  77     105.736  84.988 191.248  1.00 80.54           O
ATOM   5177  CG1 VAL B  77     102.963  83.422 189.757  1.00 80.54           C
ATOM   5178 HG11 VAL B  77     103.259  84.462 189.617  1.00 80.54           H
ATOM   5179 HG12 VAL B  77     103.074  82.895 188.810  1.00 80.54           H
ATOM   5180 HG13 VAL B  77     101.913  83.407 190.046  1.00 80.54           H
ATOM   5181  CG2 VAL B  77     103.285  81.319 190.977  1.00 80.54           C
ATOM   5182 HG21 VAL B  77     103.793  80.800 191.789  1.00 80.54           H
ATOM   5183 HG22 VAL B  77     102.217  81.338 191.198  1.00 80.54           H
ATOM   5184 HG23 VAL B  77     103.456  80.778 190.046  1.00 80.54           H
ATOM   5185  N   PRO B  78     106.265  84.580 189.092  1.00 75.05           N
ATOM   5186  CA  PRO B  78     106.882  85.883 188.866  1.00 75.05           C
ATOM   5187  HA  PRO B  78     107.681  86.015 189.596  1.00 75.05           H
ATOM   5188  C   PRO B  78     105.883  87.046 189.010  1.00 75.05           C
ATOM   5189  CB  PRO B  78     107.502  85.806 187.465  1.00 75.05           C
ATOM   5190  HB2 PRO B  78     108.520  85.424 187.538  1.00 75.05           H
ATOM   5191  HB3 PRO B  78     107.492  86.764 186.947  1.00 75.05           H
ATOM   5192  O   PRO B  78     104.661  86.853 188.960  1.00 75.05           O
ATOM   5193  CG  PRO B  78     106.628  84.779 186.753  1.00 75.05           C
ATOM   5194  HG2 PRO B  78     105.713  85.257 186.404  1.00 75.05           H
ATOM   5195  HG3 PRO B  78     107.155  84.303 185.925  1.00 75.05           H
ATOM   5196  CD  PRO B  78     106.300  83.789 187.867  1.00 75.05           C
ATOM   5197  HD2 PRO B  78     105.340  83.314 187.668  1.00 75.05           H
ATOM   5198  HD3 PRO B  78     107.088  83.040 187.939  1.00 75.05           H
ATOM   5199  N   PRO B  79     106.375  88.287 189.184  1.00 69.17           N
ATOM   5200  CA  PRO B  79     105.527  89.469 189.233  1.00 69.17           C
ATOM   5201  HA  PRO B  79     104.687  89.295 189.907  1.00 69.17           H
ATOM   5202  C   PRO B  79     104.953  89.819 187.860  1.00 69.17           C
ATOM   5203  CB  PRO B  79     106.408  90.578 189.817  1.00 69.17           C
ATOM   5204  HB2 PRO B  79     106.134  91.564 189.441  1.00 69.17           H
ATOM   5205  HB3 PRO B  79     106.345  90.555 190.904  1.00 69.17           H
ATOM   5206  O   PRO B  79     105.693  90.158 186.933  1.00 69.17           O
ATOM   5207  CG  PRO B  79     107.817  90.173 189.382  1.00 69.17           C
ATOM   5208  HG2 PRO B  79     108.577  90.564 190.059  1.00 69.17           H
ATOM   5209  HG3 PRO B  79     108.002  90.513 188.364  1.00 69.17           H
ATOM   5210  CD  PRO B  79     107.768  88.646 189.412  1.00 69.17           C
ATOM   5211  HD2 PRO B  79     108.077  88.287 190.394  1.00 69.17           H
ATOM   5212  HD3 PRO B  79     108.421  88.236 188.641  1.00 69.17           H
ATOM   5213  N   CYS B  80     103.623  89.817 187.744  1.00 61.85           N
ATOM   5214  H   CYS B  80     103.065  89.454 188.504  1.00 61.85           H
ATOM   5215  CA  CYS B  80     102.941  90.296 186.545  1.00 61.85           C
ATOM   5216  HA  CYS B  80     103.275  89.702 185.695  1.00 61.85           H
ATOM   5217  C   CYS B  80     103.271  91.772 186.259  1.00 61.85           C
ATOM   5218  CB  CYS B  80     101.428  90.110 186.678  1.00 61.85           C
ATOM   5219  HB2 CYS B  80     100.944  90.741 185.933  1.00 61.85           H
ATOM   5220  HB3 CYS B  80     101.103  90.451 187.660  1.00 61.85           H
ATOM   5221  O   CYS B  80     102.797  92.682 186.939  1.00 61.85           O
ATOM   5222  SG  CYS B  80     100.841  88.425 186.398  1.00 61.85           S
ATOM   5223  N   ARG B  81     104.044  92.010 185.196  1.00 55.63           N
ATOM   5224  H   ARG B  81     104.410  91.200 184.716  1.00 55.63           H
ATOM   5225  CA  ARG B  81     104.174  93.318 184.536  1.00 55.63           C
ATOM   5226  HA  ARG B  81     103.874  94.097 185.237  1.00 55.63           H
ATOM   5227  C   ARG B  81     103.209  93.392 183.353  1.00 55.63           C
ATOM   5228  CB  ARG B  81     105.635  93.554 184.114  1.00 55.63           C
ATOM   5229  HB2 ARG B  81     106.050  92.633 183.704  1.00 55.63           H
ATOM   5230  HB3 ARG B  81     105.660  94.315 183.334  1.00 55.63           H
ATOM   5231  O   ARG B  81     102.913  92.384 182.721  1.00 55.63           O
ATOM   5232  CG  ARG B  81     106.499  94.045 185.289  1.00 55.63           C
ATOM   5233  HG2 ARG B  81     106.435  93.342 186.119  1.00 55.63           H
ATOM   5234  HG3 ARG B  81     106.112  95.009 185.618  1.00 55.63           H
ATOM   5235  CD  ARG B  81     107.970  94.197 184.868  1.00 55.63           C
ATOM   5236  HD2 ARG B  81     108.007  94.545 183.836  1.00 55.63           H
ATOM   5237  HD3 ARG B  81     108.444  93.217 184.922  1.00 55.63           H
ATOM   5238  NE  ARG B  81     108.694  95.171 185.716  1.00 55.63           N
ATOM   5239  HE  ARG B  81     108.132  95.716 186.354  1.00 55.63           H
ATOM   5240  NH1 ARG B  81     110.839  94.689 185.039  1.00 55.63           N
ATOM   5241 HH11 ARG B  81     110.509  93.818 184.650  1.00 55.63           H
ATOM   5242 HH12 ARG B  81     111.832  94.827 185.166  1.00 55.63           H
ATOM   5243  NH2 ARG B  81     110.486  96.386 186.438  1.00 55.63           N
ATOM   5244 HH21 ARG B  81     111.483  96.542 186.480  1.00 55.63           H
ATOM   5245 HH22 ARG B  81     109.888  96.948 187.026  1.00 55.63           H
ATOM   5246  CZ  ARG B  81     109.996  95.409 185.727  1.00 55.63           C
ATOM   5247  N   GLY B  82     102.735  94.593 183.024  1.00 47.28           N
ATOM   5248  H   GLY B  82     102.999  95.392 183.582  1.00 47.28           H
ATOM   5249  CA  GLY B  82     101.808  94.789 181.907  1.00 47.28           C
ATOM   5250  HA2 GLY B  82     100.916  94.188 182.084  1.00 47.28           H
ATOM   5251  HA3 GLY B  82     101.502  95.835 181.867  1.00 47.28           H
ATOM   5252  C   GLY B  82     102.406  94.417 180.542  1.00 47.28           C
ATOM   5253  O   GLY B  82     103.496  94.878 180.205  1.00 47.28           O
ATOM   5254  N   ARG B  83     101.653  93.612 179.775  1.00 41.92           N
ATOM   5255  H   ARG B  83     100.857  93.201 180.240  1.00 41.92           H
ATOM   5256  CA  ARG B  83     101.741  93.355 178.315  1.00 41.92           C
ATOM   5257  HA  ARG B  83     101.248  92.394 178.167  1.00 41.92           H
ATOM   5258  C   ARG B  83     103.126  93.087 177.694  1.00 41.92           C
ATOM   5259  CB  ARG B  83     100.921  94.414 177.539  1.00 41.92           C
ATOM   5260  HB2 ARG B  83     100.434  95.098 178.235  1.00 41.92           H
ATOM   5261  HB3 ARG B  83     101.576  95.015 176.908  1.00 41.92           H
ATOM   5262  O   ARG B  83     103.317  93.308 176.504  1.00 41.92           O
ATOM   5263  CG  ARG B  83      99.832  93.754 176.679  1.00 41.92           C
ATOM   5264  HG2 ARG B  83      99.075  93.337 177.342  1.00 41.92           H
ATOM   5265  HG3 ARG B  83     100.264  92.948 176.086  1.00 41.92           H
ATOM   5266  CD  ARG B  83      99.185  94.767 175.726  1.00 41.92           C
ATOM   5267  HD2 ARG B  83      99.043  95.711 176.254  1.00 41.92           H
ATOM   5268  HD3 ARG B  83      99.871  94.936 174.896  1.00 41.92           H
ATOM   5269  NE  ARG B  83      97.870  94.299 175.241  1.00 41.92           N
ATOM   5270  HE  ARG B  83      97.361  93.675 175.851  1.00 41.92           H
ATOM   5271  NH1 ARG B  83      97.868  95.337 173.187  1.00 41.92           N
ATOM   5272 HH11 ARG B  83      98.841  95.580 173.311  1.00 41.92           H
ATOM   5273 HH12 ARG B  83      97.418  95.525 172.303  1.00 41.92           H
ATOM   5274  NH2 ARG B  83      96.060  94.226 173.862  1.00 41.92           N
ATOM   5275 HH21 ARG B  83      95.629  94.444 172.976  1.00 41.92           H
ATOM   5276 HH22 ARG B  83      95.575  93.634 174.521  1.00 41.92           H
ATOM   5277  CZ  ARG B  83      97.278  94.623 174.103  1.00 41.92           C
ATOM   5278  N   ARG B  84     104.089  92.619 178.483  1.00 42.22           N
ATOM   5279  H   ARG B  84     103.821  92.402 179.433  1.00 42.22           H
ATOM   5280  CA  ARG B  84     105.391  92.112 178.016  1.00 42.22           C
ATOM   5281  HA  ARG B  84     105.573  92.485 177.008  1.00 42.22           H
ATOM   5282  C   ARG B  84     105.297  90.582 177.858  1.00 42.22           C
ATOM   5283  CB  ARG B  84     106.471  92.661 178.964  1.00 42.22           C
ATOM   5284  HB2 ARG B  84     107.374  92.056 178.879  1.00 42.22           H
ATOM   5285  HB3 ARG B  84     106.122  92.613 179.996  1.00 42.22           H
ATOM   5286  O   ARG B  84     104.430  89.995 178.497  1.00 42.22           O
ATOM   5287  CG  ARG B  84     106.799  94.118 178.574  1.00 42.22           C
ATOM   5288  HG2 ARG B  84     107.268  94.102 177.591  1.00 42.22           H
ATOM   5289  HG3 ARG B  84     105.875  94.690 178.497  1.00 42.22           H
ATOM   5290  CD  ARG B  84     107.728  94.847 179.556  1.00 42.22           C
ATOM   5291  HD2 ARG B  84     107.164  95.073 180.460  1.00 42.22           H
ATOM   5292  HD3 ARG B  84     108.560  94.190 179.808  1.00 42.22           H
ATOM   5293  NE  ARG B  84     108.249  96.094 178.948  1.00 42.22           N
ATOM   5294  HE  ARG B  84     107.946  96.276 178.003  1.00 42.22           H
ATOM   5295  NH1 ARG B  84     109.422  96.938 180.738  1.00 42.22           N
ATOM   5296 HH11 ARG B  84     109.980  97.681 181.134  1.00 42.22           H
ATOM   5297 HH12 ARG B  84     109.024  96.213 181.318  1.00 42.22           H
ATOM   5298  NH2 ARG B  84     109.482  98.006 178.784  1.00 42.22           N
ATOM   5299 HH21 ARG B  84     109.175  98.129 177.829  1.00 42.22           H
ATOM   5300 HH22 ARG B  84     110.048  98.732 179.199  1.00 42.22           H
ATOM   5301  CZ  ARG B  84     109.043  97.002 179.492  1.00 42.22           C
ATOM   5302  N   GLU B  85     106.087  89.988 176.947  1.00 42.66           N
ATOM   5303  H   GLU B  85     106.718  90.577 176.424  1.00 42.66           H
ATOM   5304  CA  GLU B  85     105.604  88.796 176.214  1.00 42.66           C
ATOM   5305  HA  GLU B  85     104.674  88.469 176.677  1.00 42.66           H
ATOM   5306  C   GLU B  85     106.455  87.501 176.147  1.00 42.66           C
ATOM   5307  CB  GLU B  85     105.217  89.278 174.804  1.00 42.66           C
ATOM   5308  HB2 GLU B  85     104.657  90.206 174.920  1.00 42.66           H
ATOM   5309  HB3 GLU B  85     106.125  89.496 174.241  1.00 42.66           H
ATOM   5310  O   GLU B  85     105.834  86.489 175.865  1.00 42.66           O
ATOM   5311  CG  GLU B  85     104.338  88.297 174.009  1.00 42.66           C
ATOM   5312  HG2 GLU B  85     103.571  87.903 174.676  1.00 42.66           H
ATOM   5313  HG3 GLU B  85     104.945  87.465 173.654  1.00 42.66           H
ATOM   5314  CD  GLU B  85     103.657  88.972 172.811  1.00 42.66           C
ATOM   5315  OE1 GLU B  85     102.548  88.513 172.448  1.00 42.66           O
ATOM   5316  OE2 GLU B  85     104.190  90.004 172.343  1.00 42.66           O
ATOM   5317  N   LEU B  86     107.780  87.422 176.422  1.00 45.23           N
ATOM   5318  H   LEU B  86     108.285  88.275 176.616  1.00 45.23           H
ATOM   5319  CA  LEU B  86     108.562  86.155 176.225  1.00 45.23           C
ATOM   5320  HA  LEU B  86     107.865  85.321 176.146  1.00 45.23           H
ATOM   5321  C   LEU B  86     109.616  85.726 177.297  1.00 45.23           C
ATOM   5322  CB  LEU B  86     109.179  86.302 174.829  1.00 45.23           C
ATOM   5323  HB2 LEU B  86     108.445  86.803 174.200  1.00 45.23           H
ATOM   5324  HB3 LEU B  86     110.064  86.938 174.859  1.00 45.23           H
ATOM   5325  O   LEU B  86     110.691  86.278 177.168  1.00 45.23           O
ATOM   5326  CG  LEU B  86     109.509  84.968 174.153  1.00 45.23           C
ATOM   5327  HG  LEU B  86     108.612  84.349 174.124  1.00 45.23           H
ATOM   5328  CD1 LEU B  86     109.898  85.345 172.738  1.00 45.23           C
ATOM   5329 HD11 LEU B  86     110.876  85.826 172.736  1.00 45.23           H
ATOM   5330 HD12 LEU B  86     109.174  86.038 172.309  1.00 45.23           H
ATOM   5331 HD13 LEU B  86     109.903  84.442 172.128  1.00 45.23           H
ATOM   5332  CD2 LEU B  86     110.668  84.168 174.758  1.00 45.23           C
ATOM   5333 HD21 LEU B  86     110.482  83.883 175.793  1.00 45.23           H
ATOM   5334 HD22 LEU B  86     110.784  83.231 174.211  1.00 45.23           H
ATOM   5335 HD23 LEU B  86     111.599  84.732 174.714  1.00 45.23           H
ATOM   5336  N   VAL B  87     109.353  84.832 178.308  1.00 48.85           N
ATOM   5337  H   VAL B  87     108.547  84.247 178.134  1.00 48.85           H
ATOM   5338  CA  VAL B  87     110.004  84.547 179.661  1.00 48.85           C
ATOM   5339  HA  VAL B  87     110.919  85.134 179.718  1.00 48.85           H
ATOM   5340  C   VAL B  87     110.393  83.057 179.747  1.00 48.85           C
ATOM   5341  CB  VAL B  87     109.271  84.776 181.081  1.00 48.85           C
ATOM   5342  HB  VAL B  87     108.552  83.963 181.191  1.00 48.85           H
ATOM   5343  O   VAL B  87     109.544  82.182 179.614  1.00 48.85           O
ATOM   5344  CG1 VAL B  87     110.339  84.636 182.202  1.00 48.85           C
ATOM   5345 HG11 VAL B  87     111.352  84.618 181.801  1.00 48.85           H
ATOM   5346 HG12 VAL B  87     110.403  85.442 182.934  1.00 48.85           H
ATOM   5347 HG13 VAL B  87     110.104  83.737 182.771  1.00 48.85           H
ATOM   5348  CG2 VAL B  87     108.560  85.987 181.754  1.00 48.85           C
ATOM   5349 HG21 VAL B  87     108.293  85.712 182.775  1.00 48.85           H
ATOM   5350 HG22 VAL B  87     107.568  86.234 181.378  1.00 48.85           H
ATOM   5351 HG23 VAL B  87     109.195  86.871 181.815  1.00 48.85           H
ATOM   5352  N   SER B  88     111.634  82.822 180.154  1.00 49.51           N
ATOM   5353  H   SER B  88     112.298  83.570 180.013  1.00 49.51           H
ATOM   5354  CA  SER B  88     112.172  81.756 181.015  1.00 49.51           C
ATOM   5355  HA  SER B  88     111.772  80.787 180.720  1.00 49.51           H
ATOM   5356  C   SER B  88     111.928  81.996 182.531  1.00 49.51           C
ATOM   5357  CB  SER B  88     113.692  81.781 180.764  1.00 49.51           C
ATOM   5358  HB2 SER B  88     114.210  81.206 181.531  1.00 49.51           H
ATOM   5359  HB3 SER B  88     113.904  81.347 179.787  1.00 49.51           H
ATOM   5360  O   SER B  88     112.522  82.899 183.132  1.00 49.51           O
ATOM   5361  OG  SER B  88     114.121  83.143 180.780  1.00 49.51           O
ATOM   5362  HG  SER B  88     115.078  83.210 180.757  1.00 49.51           H
ATOM   5363  N   VAL B  89     111.074  81.216 183.216  1.00 48.60           N
ATOM   5364  H   VAL B  89     110.595  80.468 182.735  1.00 48.60           H
ATOM   5365  CA  VAL B  89     111.053  81.264 184.700  1.00 48.60           C
ATOM   5366  HA  VAL B  89     111.178  82.300 185.012  1.00 48.60           H
ATOM   5367  C   VAL B  89     112.257  80.490 185.216  1.00 48.60           C
ATOM   5368  CB  VAL B  89     109.747  80.793 185.359  1.00 48.60           C
ATOM   5369  HB  VAL B  89     109.524  79.769 185.058  1.00 48.60           H
ATOM   5370  O   VAL B  89     112.279  79.262 185.205  1.00 48.60           O
ATOM   5371  CG1 VAL B  89     109.843  80.860 186.892  1.00 48.60           C
ATOM   5372 HG11 VAL B  89     110.584  80.148 187.256  1.00 48.60           H
ATOM   5373 HG12 VAL B  89     108.880  80.599 187.334  1.00 48.60           H
ATOM   5374 HG13 VAL B  89     110.121  81.863 187.215  1.00 48.60           H
ATOM   5375  CG2 VAL B  89     108.593  81.708 184.941  1.00 48.60           C
ATOM   5376 HG21 VAL B  89     108.390  81.581 183.878  1.00 48.60           H
ATOM   5377 HG22 VAL B  89     108.853  82.749 185.133  1.00 48.60           H
ATOM   5378 HG23 VAL B  89     107.697  81.456 185.509  1.00 48.60           H
ATOM   5379  N   VAL B  90     113.269  81.248 185.623  1.00 45.09           N
ATOM   5380  H   VAL B  90     113.169  82.247 185.524  1.00 45.09           H
ATOM   5381  CA  VAL B  90     114.589  80.749 185.997  1.00 45.09           C
ATOM   5382  HA  VAL B  90     114.878  79.961 185.302  1.00 45.09           H
ATOM   5383  C   VAL B  90     114.576  80.167 187.406  1.00 45.09           C
ATOM   5384  CB  VAL B  90     115.617  81.890 185.886  1.00 45.09           C
ATOM   5385  HB  VAL B  90     115.330  82.698 186.560  1.00 45.09           H
ATOM   5386  O   VAL B  90     114.258  80.874 188.362  1.00 45.09           O
ATOM   5387  CG1 VAL B  90     117.013  81.420 186.301  1.00 45.09           C
ATOM   5388 HG11 VAL B  90     117.765  82.163 186.030  1.00 45.09           H
ATOM   5389 HG12 VAL B  90     117.036  81.305 187.384  1.00 45.09           H
ATOM   5390 HG13 VAL B  90     117.256  80.459 185.849  1.00 45.09           H
ATOM   5391  CG2 VAL B  90     115.621  82.467 184.462  1.00 45.09           C
ATOM   5392 HG21 VAL B  90     115.685  81.669 183.723  1.00 45.09           H
ATOM   5393 HG22 VAL B  90     114.702  83.023 184.280  1.00 45.09           H
ATOM   5394 HG23 VAL B  90     116.449  83.166 184.342  1.00 45.09           H
ATOM   5395  N   ASP B  91     115.001  78.913 187.543  1.00 41.62           N
ATOM   5396  H   ASP B  91     115.221  78.376 186.715  1.00 41.62           H
ATOM   5397  CA  ASP B  91     115.483  78.390 188.820  1.00 41.62           C
ATOM   5398  HA  ASP B  91     114.869  78.797 189.623  1.00 41.62           H
ATOM   5399  C   ASP B  91     116.929  78.876 189.011  1.00 41.62           C
ATOM   5400  CB  ASP B  91     115.336  76.859 188.857  1.00 41.62           C
ATOM   5401  HB2 ASP B  91     114.335  76.598 188.515  1.00 41.62           H
ATOM   5402  HB3 ASP B  91     116.055  76.403 188.176  1.00 41.62           H
ATOM   5403  O   ASP B  91     117.852  78.431 188.322  1.00 41.62           O
ATOM   5404  CG  ASP B  91     115.519  76.283 190.266  1.00 41.62           C
ATOM   5405  OD1 ASP B  91     115.682  77.089 191.213  1.00 41.62           O
ATOM   5406  OD2 ASP B  91     115.452  75.041 190.386  1.00 41.62           O
ATOM   5407  N   SER B  92     117.118  79.898 189.851  1.00 36.69           N
ATOM   5408  H   SER B  92     116.338  80.190 190.421  1.00 36.69           H
ATOM   5409  CA  SER B  92     118.314  80.755 189.838  1.00 36.69           C
ATOM   5410  HA  SER B  92     118.656  80.807 188.804  1.00 36.69           H
ATOM   5411  C   SER B  92     119.511  80.182 190.603  1.00 36.69           C
ATOM   5412  CB  SER B  92     117.964  82.195 190.230  1.00 36.69           C
ATOM   5413  HB2 SER B  92     117.136  82.546 189.615  1.00 36.69           H
ATOM   5414  HB3 SER B  92     118.828  82.837 190.052  1.00 36.69           H
ATOM   5415  O   SER B  92     120.188  80.899 191.340  1.00 36.69           O
ATOM   5416  OG  SER B  92     117.602  82.268 191.593  1.00 36.69           O
ATOM   5417  HG  SER B  92     118.360  81.948 192.087  1.00 36.69           H
ATOM   5418  N   GLY B  93     119.775  78.893 190.400  1.00 29.53           N
ATOM   5419  H   GLY B  93     119.102  78.393 189.836  1.00 29.53           H
ATOM   5420  CA  GLY B  93     121.123  78.344 190.471  1.00 29.53           C
ATOM   5421  HA2 GLY B  93     121.686  78.818 191.275  1.00 29.53           H
ATOM   5422  HA3 GLY B  93     121.073  77.271 190.660  1.00 29.53           H
ATOM   5423  C   GLY B  93     121.841  78.596 189.143  1.00 29.53           C
ATOM   5424  O   GLY B  93     122.602  79.550 188.996  1.00 29.53           O
ATOM   5425  N   SER B  94     121.569  77.759 188.140  1.00 27.89           N
ATOM   5426  H   SER B  94     120.877  77.037 188.278  1.00 27.89           H
ATOM   5427  CA  SER B  94     122.259  77.777 186.845  1.00 27.89           C
ATOM   5428  HA  SER B  94     123.313  77.989 187.030  1.00 27.89           H
ATOM   5429  C   SER B  94     121.756  78.862 185.876  1.00 27.89           C
ATOM   5430  CB  SER B  94     122.201  76.378 186.220  1.00 27.89           C
ATOM   5431  HB2 SER B  94     122.697  75.666 186.880  1.00 27.89           H
ATOM   5432  HB3 SER B  94     122.717  76.384 185.260  1.00 27.89           H
ATOM   5433  O   SER B  94     121.014  78.571 184.942  1.00 27.89           O
ATOM   5434  OG  SER B  94     120.858  75.980 186.036  1.00 27.89           O
ATOM   5435  HG  SER B  94     120.467  76.620 185.436  1.00 27.89           H
ATOM   5436  N   GLY B  95     122.211  80.102 186.062  1.00 26.33           N
ATOM   5437  H   GLY B  95     122.641  80.267 186.961  1.00 26.33           H
ATOM   5438  CA  GLY B  95     122.608  81.030 184.984  1.00 26.33           C
ATOM   5439  HA2 GLY B  95     123.374  80.531 184.389  1.00 26.33           H
ATOM   5440  HA3 GLY B  95     123.086  81.891 185.452  1.00 26.33           H
ATOM   5441  C   GLY B  95     121.586  81.595 183.979  1.00 26.33           C
ATOM   5442  O   GLY B  95     121.941  82.541 183.277  1.00 26.33           O
ATOM   5443  N   PHE B  96     120.358  81.084 183.861  1.00 27.24           N
ATOM   5444  H   PHE B  96     120.138  80.244 184.379  1.00 27.24           H
ATOM   5445  CA  PHE B  96     119.415  81.578 182.847  1.00 27.24           C
ATOM   5446  HA  PHE B  96     119.912  81.512 181.879  1.00 27.24           H
ATOM   5447  C   PHE B  96     119.040  83.058 183.070  1.00 27.24           C
ATOM   5448  CB  PHE B  96     118.158  80.699 182.777  1.00 27.24           C
ATOM   5449  HB2 PHE B  96     117.476  81.124 182.040  1.00 27.24           H
ATOM   5450  HB3 PHE B  96     117.665  80.744 183.749  1.00 27.24           H
ATOM   5451  O   PHE B  96     118.887  83.528 184.198  1.00 27.24           O
ATOM   5452  CG  PHE B  96     118.374  79.239 182.435  1.00 27.24           C
ATOM   5453  CD1 PHE B  96     118.527  78.845 181.092  1.00 27.24           C
ATOM   5454  HD1 PHE B  96     118.497  79.580 180.301  1.00 27.24           H
ATOM   5455  CD2 PHE B  96     118.382  78.267 183.453  1.00 27.24           C
ATOM   5456  HD2 PHE B  96     118.261  78.558 184.486  1.00 27.24           H
ATOM   5457  CE1 PHE B  96     118.712  77.488 180.773  1.00 27.24           C
ATOM   5458  HE1 PHE B  96     118.826  77.190 179.742  1.00 27.24           H
ATOM   5459  CE2 PHE B  96     118.572  76.910 183.135  1.00 27.24           C
ATOM   5460  HE2 PHE B  96     118.587  76.167 183.919  1.00 27.24           H
ATOM   5461  CZ  PHE B  96     118.743  76.522 181.795  1.00 27.24           C
ATOM   5462  HZ  PHE B  96     118.887  75.481 181.547  1.00 27.24           H
ATOM   5463  N   THR B  97     118.844  83.805 181.982  1.00 32.49           N
ATOM   5464  H   THR B  97     118.968  83.393 181.069  1.00 32.49           H
ATOM   5465  CA  THR B  97     118.400  85.206 182.021  1.00 32.49           C
ATOM   5466  HA  THR B  97     118.725  85.654 182.961  1.00 32.49           H
ATOM   5467  C   THR B  97     116.876  85.281 181.968  1.00 32.49           C
ATOM   5468  CB  THR B  97     119.032  86.017 180.878  1.00 32.49           C
ATOM   5469  HB  THR B  97     118.531  86.981 180.799  1.00 32.49           H
ATOM   5470  O   THR B  97     116.260  84.661 181.110  1.00 32.49           O
ATOM   5471  CG2 THR B  97     120.520  86.263 181.124  1.00 32.49           C
ATOM   5472 HG21 THR B  97     120.934  86.867 180.317  1.00 32.49           H
ATOM   5473 HG22 THR B  97     121.056  85.315 181.177  1.00 32.49           H
ATOM   5474 HG23 THR B  97     120.654  86.795 182.065  1.00 32.49           H
ATOM   5475  OG1 THR B  97     118.930  85.334 179.652  1.00 32.49           O
ATOM   5476  HG1 THR B  97     119.684  85.573 179.108  1.00 32.49           H
ATOM   5477  N   VAL B  98     116.248  86.034 182.880  1.00 36.34           N
ATOM   5478  H   VAL B  98     116.805  86.493 183.586  1.00 36.34           H
ATOM   5479  CA  VAL B  98     114.776  86.144 182.967  1.00 36.34           C
ATOM   5480  HA  VAL B  98     114.351  85.145 182.876  1.00 36.34           H
ATOM   5481  C   VAL B  98     114.232  87.007 181.831  1.00 36.34           C
ATOM   5482  CB  VAL B  98     114.314  86.732 184.317  1.00 36.34           C
ATOM   5483  HB  VAL B  98     114.719  87.739 184.426  1.00 36.34           H
ATOM   5484  O   VAL B  98     114.490  88.212 181.773  1.00 36.34           O
ATOM   5485  CG1 VAL B  98     112.781  86.808 184.416  1.00 36.34           C
ATOM   5486 HG11 VAL B  98     112.492  87.184 185.397  1.00 36.34           H
ATOM   5487 HG12 VAL B  98     112.358  85.814 184.275  1.00 36.34           H
ATOM   5488 HG13 VAL B  98     112.381  87.482 183.659  1.00 36.34           H
ATOM   5489  CG2 VAL B  98     114.793  85.901 185.513  1.00 36.34           C
ATOM   5490 HG21 VAL B  98     114.335  84.913 185.488  1.00 36.34           H
ATOM   5491 HG22 VAL B  98     115.877  85.790 185.498  1.00 36.34           H
ATOM   5492 HG23 VAL B  98     114.512  86.395 186.444  1.00 36.34           H
ATOM   5493  N   THR B  99     113.422  86.409 180.962  1.00 38.74           N
ATOM   5494  H   THR B  99     113.365  85.401 180.988  1.00 38.74           H
ATOM   5495  CA  THR B  99     112.786  87.116 179.845  1.00 38.74           C
ATOM   5496  HA  THR B  99     113.313  88.062 179.728  1.00 38.74           H
ATOM   5497  C   THR B  99     111.339  87.617 180.242  1.00 38.74           C
ATOM   5498  CB  THR B  99     113.169  86.379 178.528  1.00 38.74           C
ATOM   5499  HB  THR B  99     112.756  86.919 177.676  1.00 38.74           H
ATOM   5500  O   THR B  99     111.215  88.179 181.330  1.00 38.74           O
ATOM   5501  CG2 THR B  99     114.677  86.338 178.275  1.00 38.74           C
ATOM   5502 HG21 THR B  99     114.876  85.933 177.283  1.00 38.74           H
ATOM   5503 HG22 THR B  99     115.181  85.717 179.016  1.00 38.74           H
ATOM   5504 HG23 THR B  99     115.089  87.346 178.324  1.00 38.74           H
ATOM   5505  OG1 THR B  99     112.830  85.014 178.536  1.00 38.74           O
ATOM   5506  HG1 THR B  99     113.477  84.545 178.004  1.00 38.74           H
ATOM   5507  N   ARG B 100     110.248  87.579 179.439  1.00 43.11           N
ATOM   5508  H   ARG B 100     110.423  87.114 178.559  1.00 43.11           H
ATOM   5509  CA  ARG B 100     108.923  88.294 179.585  1.00 43.11           C
ATOM   5510  HA  ARG B 100     108.845  88.596 180.629  1.00 43.11           H
ATOM   5511  C   ARG B 100     107.491  87.619 179.345  1.00 43.11           C
ATOM   5512  CB  ARG B 100     109.075  89.598 178.772  1.00 43.11           C
ATOM   5513  HB2 ARG B 100     109.524  89.374 177.805  1.00 43.11           H
ATOM   5514  HB3 ARG B 100     108.094  90.037 178.592  1.00 43.11           H
ATOM   5515  O   ARG B 100     106.530  88.355 179.484  1.00 43.11           O
ATOM   5516  CG  ARG B 100     109.924  90.644 179.516  1.00 43.11           C
ATOM   5517  HG2 ARG B 100     110.868  90.203 179.837  1.00 43.11           H
ATOM   5518  HG3 ARG B 100     109.379  90.980 180.399  1.00 43.11           H
ATOM   5519  CD  ARG B 100     110.273  91.847 178.636  1.00 43.11           C
ATOM   5520  HD2 ARG B 100     109.363  92.303 178.246  1.00 43.11           H
ATOM   5521  HD3 ARG B 100     110.865  91.490 177.793  1.00 43.11           H
ATOM   5522  NE  ARG B 100     111.055  92.838 179.400  1.00 43.11           N
ATOM   5523  HE  ARG B 100     111.435  92.507 180.274  1.00 43.11           H
ATOM   5524  NH1 ARG B 100     111.192  94.438 177.759  1.00 43.11           N
ATOM   5525 HH11 ARG B 100     110.699  93.814 177.137  1.00 43.11           H
ATOM   5526 HH12 ARG B 100     111.698  95.214 177.354  1.00 43.11           H
ATOM   5527  NH2 ARG B 100     112.323  94.709 179.664  1.00 43.11           N
ATOM   5528 HH21 ARG B 100     112.751  94.291 180.478  1.00 43.11           H
ATOM   5529 HH22 ARG B 100     112.792  95.498 179.242  1.00 43.11           H
ATOM   5530  CZ  ARG B 100     111.512  93.989 178.940  1.00 43.11           C
ATOM   5531  N   LEU B 101     107.295  86.309 179.062  1.00 49.67           N
ATOM   5532  H   LEU B 101     108.131  85.767 179.231  1.00 49.67           H
ATOM   5533  CA  LEU B 101     106.084  85.458 178.782  1.00 49.67           C
ATOM   5534  HA  LEU B 101     105.415  85.966 178.087  1.00 49.67           H
ATOM   5535  C   LEU B 101     105.284  85.196 180.057  1.00 49.67           C
ATOM   5536  CB  LEU B 101     106.384  83.980 178.273  1.00 49.67           C
ATOM   5537  HB2 LEU B 101     107.242  83.582 178.814  1.00 49.67           H
ATOM   5538  HB3 LEU B 101     105.599  83.355 178.698  1.00 49.67           H
ATOM   5539  O   LEU B 101     105.820  84.731 181.058  1.00 49.67           O
ATOM   5540  CG  LEU B 101     106.393  83.457 176.798  1.00 49.67           C
ATOM   5541  HG  LEU B 101     106.281  84.254 176.062  1.00 49.67           H
ATOM   5542  CD1 LEU B 101     107.642  82.622 176.483  1.00 49.67           C
ATOM   5543 HD11 LEU B 101     107.581  82.218 175.471  1.00 49.67           H
ATOM   5544 HD12 LEU B 101     107.732  81.795 177.187  1.00 49.67           H
ATOM   5545 HD13 LEU B 101     108.553  83.218 176.538  1.00 49.67           H
ATOM   5546  CD2 LEU B 101     105.242  82.514 176.474  1.00 49.67           C
ATOM   5547 HD21 LEU B 101     104.289  82.971 176.745  1.00 49.67           H
ATOM   5548 HD22 LEU B 101     105.392  81.567 176.993  1.00 49.67           H
ATOM   5549 HD23 LEU B 101     105.245  82.299 175.406  1.00 49.67           H
ATOM   5550  N   SER B 102     103.964  85.190 179.928  1.00 59.94           N
ATOM   5551  H   SER B 102     103.554  85.587 179.095  1.00 59.94           H
ATOM   5552  CA  SER B 102     103.092  84.485 180.871  1.00 59.94           C
ATOM   5553  HA  SER B 102     103.485  84.635 181.877  1.00 59.94           H
ATOM   5554  C   SER B 102     103.048  82.962 180.615  1.00 59.94           C
ATOM   5555  CB  SER B 102     101.697  85.115 180.870  1.00 59.94           C
ATOM   5556  HB2 SER B 102     101.240  84.990 179.889  1.00 59.94           H
ATOM   5557  HB3 SER B 102     101.077  84.621 181.618  1.00 59.94           H
ATOM   5558  O   SER B 102     101.955  82.414 180.500  1.00 59.94           O
ATOM   5559  OG  SER B 102     101.788  86.493 181.181  1.00 59.94           O
ATOM   5560  HG  SER B 102     100.900  86.858 181.204  1.00 59.94           H
ATOM   5561  N   ALA B 103     104.189  82.260 180.496  1.00 73.07           N
ATOM   5562  H   ALA B 103     105.066  82.740 180.643  1.00 73.07           H
ATOM   5563  CA  ALA B 103     104.254  80.795 180.341  1.00 73.07           C
ATOM   5564  HA  ALA B 103     103.477  80.363 180.972  1.00 73.07           H
ATOM   5565  C   ALA B 103     105.584  80.160 180.803  1.00 73.07           C
[truncated: 683,962 more chars]
