# Supplementary material for: Unveiling Liquid-Crystalline Lipids in the Urothelial Membrane through Cryo-EM
Source: bioRxiv. 2023 Aug 6:2023.05.29.542358. Originally published 2023 May 29. Preprint. [Version 2] doi: 10.1101/2023.05.29.542358 (PMC10312457; doi:10.1101/2023.05.29.542358)
Supplement: Supplement 2 [file media-3.zip › Supplementary_Data1/associated_lipids.pdb]

MODEL        1
HETATM14404  C1  SPH X1010     135.737  76.390 143.552  1.00 19.63           C
HETATM14405  C10 SPH X1010     135.297  77.116 132.902  1.00 19.63           C
HETATM14406  C11 SPH X1010     136.012  76.723 131.595  1.00 19.63           C
HETATM14407  C12 SPH X1010     135.259  77.138 130.323  1.00 19.63           C
HETATM14408  C13 SPH X1010     136.084  76.795 129.075  1.00 19.63           C
HETATM14409  C14 SPH X1010     135.310  77.071 127.781  1.00 19.63           C
HETATM14410  C15 SPH X1010     136.152  76.716 126.546  1.00 19.63           C
HETATM14411  C16 SPH X1010     135.383  76.950 125.239  1.00 19.63           C
HETATM14412  C17 SPH X1010     136.242  76.596 124.018  1.00 19.63           C
HETATM14413  C18 SPH X1010     135.509  76.866 122.695  1.00 19.63           C
HETATM14414  C2  SPH X1010     135.040  77.084 142.395  1.00 19.63           C
HETATM14415  C3  SPH X1010     135.641  76.698 141.027  1.00 19.63           C
HETATM14416  C4  SPH X1010     134.705  77.067 139.910  1.00 19.63           C
HETATM14417  C5  SPH X1010     134.981  77.139 138.603  1.00 19.63           C
HETATM14418  C6  SPH X1010     136.310  76.857 137.948  1.00 19.63           C
HETATM14419  C7  SPH X1010     136.168  76.090 136.616  1.00 19.63           C
HETATM14420  C8  SPH X1010     135.530  76.926 135.473  1.00 19.63           C
HETATM14421  C9  SPH X1010     136.008  76.444 134.089  1.00 19.63           C
HETATM14422  N2  SPH X1010     135.032  78.584 142.644  1.00 19.63           N
HETATM14423  O1  SPH X1010     135.091  76.815 144.737  1.00 19.63           O
HETATM14424  O3  SPH X1010     135.826  75.308 140.949  1.00 19.63           O
HETATM14425  HO1 SPH X1010     135.434  76.252 145.453  1.00 19.63           H
HETATM14426  HO3 SPH X1010     135.604  75.080 140.030  1.00 19.63           H
HETATM14427 H121 SPH X1010     135.054  78.216 130.345  1.00 19.63           H
HETATM14428 H141 SPH X1010     135.025  78.130 127.743  1.00 19.63           H
HETATM14429 H172 SPH X1010     137.167  77.186 124.039  1.00 19.63           H
HETATM14430 H101 SPH X1010     135.308  78.206 133.018  1.00 19.63           H
HETATM14431 H122 SPH X1010     134.292  76.622 130.286  1.00 19.63           H
HETATM14432  H2  SPH X1010     134.004  76.742 142.404  1.00 19.63           H
HETATM14433  H72 SPH X1010     137.173  75.775 136.310  1.00 19.63           H
HETATM14434  H3  SPH X1010     136.606  77.203 140.893  1.00 19.63           H
HETATM14435  H82 SPH X1010     134.436  76.872 135.537  1.00 19.63           H
HETATM14436  H71 SPH X1010     135.589  75.172 136.774  1.00 19.63           H
HETATM14437 H111 SPH X1010     136.157  75.635 131.575  1.00 19.63           H
HETATM14438  H5  SPH X1010     134.189  77.416 137.912  1.00 19.63           H
HETATM14439 H162 SPH X1010     134.470  76.340 125.234  1.00 19.63           H
HETATM14440 H171 SPH X1010     136.531  75.539 124.063  1.00 19.63           H
HETATM14441  H4  SPH X1010     133.685  77.278 140.224  1.00 19.63           H
HETATM14442 H132 SPH X1010     137.013  77.378 129.080  1.00 19.63           H
HETATM14443 H182 SPH X1010     135.187  77.913 122.630  1.00 19.63           H
HETATM14444  H61 SPH X1010     136.963  76.284 138.618  1.00 19.63           H
HETATM14445  H91 SPH X1010     135.869  75.358 134.017  1.00 19.63           H
HETATM14446 H183 SPH X1010     136.164  76.653 121.842  1.00 19.63           H
HETATM14447  H92 SPH X1010     137.086  76.629 134.012  1.00 19.63           H
HETATM14448  H62 SPH X1010     136.818  77.808 137.747  1.00 19.63           H
HETATM14449 H102 SPH X1010     134.248  76.797 132.871  1.00 19.63           H
HETATM14450  H11 SPH X1010     135.658  75.300 143.453  1.00 19.63           H
HETATM14451 H112 SPH X1010     137.012  77.174 131.589  1.00 19.63           H
HETATM14452  H12 SPH X1010     136.801  76.657 143.569  1.00 19.63           H
HETATM14453 H142 SPH X1010     134.384  76.483 127.777  1.00 19.63           H
HETATM14454 H181 SPH X1010     134.619  76.230 122.610  1.00 19.63           H
HETATM14455  H81 SPH X1010     135.818  77.979 135.585  1.00 19.63           H
HETATM14456 H131 SPH X1010     136.368  75.736 129.105  1.00 19.63           H
HETATM14457 H151 SPH X1010     136.458  75.665 126.603  1.00 19.63           H
HETATM14458 H152 SPH X1010     137.067  77.321 126.544  1.00 19.63           H
HETATM14459 H161 SPH X1010     135.071  78.000 125.177  1.00 19.63           H
HETATM14460  H23 SPH X1010     134.564  79.108 141.890  1.00 19.63           H
HETATM14461  H22 SPH X1010     134.563  78.787 143.538  1.00 19.63           H
HETATM14462  H23 SPH X1010     135.993  78.944 142.727  1.00 19.63           H
HETATM14463  C1  SPH X1020     117.736  87.432 141.690  1.00 19.63           C
HETATM14464  C10 SPH X1020     117.259  87.784 131.089  1.00 19.63           C
HETATM14465  C11 SPH X1020     117.550  86.960 129.830  1.00 19.63           C
HETATM14466  C12 SPH X1020     117.353  87.812 128.577  1.00 19.63           C
HETATM14467  C13 SPH X1020     117.586  87.037 127.278  1.00 19.63           C
HETATM14468  C14 SPH X1020     117.366  87.957 126.087  1.00 19.63           C
HETATM14469  C15 SPH X1020     117.409  87.248 124.735  1.00 19.63           C
HETATM14470  C16 SPH X1020     117.004  88.225 123.628  1.00 19.63           C
HETATM14471  C17 SPH X1020     116.825  87.569 122.260  1.00 19.63           C
HETATM14472  C18 SPH X1020     118.153  87.140 121.619  1.00 19.63           C
HETATM14473  C2  SPH X1020     116.655  87.758 140.656  1.00 19.63           C
HETATM14474  C3  SPH X1020     117.164  87.576 139.217  1.00 19.63           C
HETATM14475  C4  SPH X1020     116.055  87.742 138.218  1.00 19.63           C
HETATM14476  C5  SPH X1020     116.222  87.892 136.900  1.00 19.63           C
HETATM14477  C6  SPH X1020     117.551  87.906 136.183  1.00 19.63           C
HETATM14478  C7  SPH X1020     117.556  87.022 134.922  1.00 19.63           C
HETATM14479  C8  SPH X1020     117.148  87.784 133.642  1.00 19.63           C
HETATM14480  C9  SPH X1020     117.454  86.967 132.369  1.00 19.63           C
HETATM14481  N2  SPH X1020     116.065  89.126 140.899  1.00 19.63           N
HETATM14482  O1  SPH X1020     117.202  87.689 142.976  1.00 19.63           O
HETATM14483  O3  SPH X1020     117.656  86.276 139.065  1.00 19.63           O
HETATM14484  HO1 SPH X1020     117.712  87.173 143.624  1.00 19.63           H
HETATM14485  HO3 SPH X1020     117.079  85.815 138.432  1.00 19.63           H
HETATM14486 H121 SPH X1020     118.032  88.673 128.613  1.00 19.63           H
HETATM14487 H141 SPH X1020     118.118  88.755 126.098  1.00 19.63           H
HETATM14488 H172 SPH X1020     116.157  86.704 122.347  1.00 19.63           H
HETATM14489 H101 SPH X1020     117.919  88.660 131.111  1.00 19.63           H
HETATM14490 H122 SPH X1020     116.332  88.214 128.577  1.00 19.63           H
HETATM14491  H2  SPH X1020     115.847  87.041 140.808  1.00 19.63           H
HETATM14492  H72 SPH X1020     118.575  86.640 134.787  1.00 19.63           H
HETATM14493  H3  SPH X1020     117.960  88.304 139.020  1.00 19.63           H
HETATM14494  H82 SPH X1020     116.080  88.031 133.681  1.00 19.63           H
HETATM14495  H71 SPH X1020     116.914  86.145 135.066  1.00 19.63           H
HETATM14496 H111 SPH X1020     116.885  86.088 129.795  1.00 19.63           H
HETATM14497  H5  SPH X1020     115.356  87.989 136.248  1.00 19.63           H
HETATM14498 H162 SPH X1020     116.052  88.697 123.898  1.00 19.63           H
HETATM14499 H171 SPH X1020     116.330  88.281 121.588  1.00 19.63           H
HETATM14500  H4  SPH X1020     115.044  87.697 138.618  1.00 19.63           H
HETATM14501 H132 SPH X1020     118.605  86.632 127.253  1.00 19.63           H
HETATM14502 H182 SPH X1020     118.649  86.360 122.209  1.00 19.63           H
HETATM14503  H61 SPH X1020     118.360  87.568 136.843  1.00 19.63           H
HETATM14504  H91 SPH X1020     116.813  86.077 132.342  1.00 19.63           H
HETATM14505 H183 SPH X1020     117.981  86.737 120.614  1.00 19.63           H
HETATM14506  H92 SPH X1020     118.493  86.617 132.400  1.00 19.63           H
HETATM14507  H62 SPH X1020     117.801  88.937 135.904  1.00 19.63           H
HETATM14508 H102 SPH X1020     116.229  88.160 131.052  1.00 19.63           H
HETATM14509  H11 SPH X1020     118.032  86.379 141.608  1.00 19.63           H
HETATM14510 H112 SPH X1020     118.578  86.578 129.861  1.00 19.63           H
HETATM14511  H12 SPH X1020     118.623  88.054 141.515  1.00 19.63           H
HETATM14512 H142 SPH X1020     116.390  88.444 126.197  1.00 19.63           H
HETATM14513 H181 SPH X1020     118.841  87.989 121.526  1.00 19.63           H
HETATM14514  H81 SPH X1020     117.694  88.734 133.592  1.00 19.63           H
HETATM14515 H131 SPH X1020     116.895  86.186 127.224  1.00 19.63           H
HETATM14516 H151 SPH X1020     116.720  86.394 124.744  1.00 19.63           H
HETATM14517 H152 SPH X1020     118.416  86.853 124.554  1.00 19.63           H
HETATM14518 H161 SPH X1020     117.741  89.035 123.556  1.00 19.63           H
HETATM14519  H23 SPH X1020     115.267  89.313 140.274  1.00 19.63           H
HETATM14520  H22 SPH X1020     115.746  89.190 141.877  1.00 19.63           H
HETATM14521  H23 SPH X1020     116.771  89.863 140.758  1.00 19.63           H
HETATM14522  C1  SPH X1030     120.475  59.875 133.296  1.00 19.63           C
HETATM14523  C10 SPH X1030     119.774  60.980 123.909  1.00 19.63           C
HETATM14524  C11 SPH X1030     119.902  60.441 122.476  1.00 19.63           C
HETATM14525  C12 SPH X1030     120.911  61.226 121.638  1.00 19.63           C
HETATM14526  C13 SPH X1030     121.156  60.628 120.253  1.00 19.63           C
HETATM14527  C14 SPH X1030     120.044  60.930 119.239  1.00 19.63           C
HETATM14528  C15 SPH X1030     120.472  60.433 117.862  1.00 19.63           C
HETATM14529  C16 SPH X1030     119.518  60.795 116.721  1.00 19.63           C
HETATM14530  C17 SPH X1030     120.169  60.426 115.365  1.00 19.63           C
HETATM14531  C18 SPH X1030     119.336  60.848 114.145  1.00 19.63           C
HETATM14532  C2  SPH X1030     119.670  60.832 132.408  1.00 19.63           C
HETATM14533  C3  SPH X1030     120.553  61.729 131.509  1.00 19.63           C
HETATM14534  C4  SPH X1030     121.381  60.900 130.553  1.00 19.63           C
HETATM14535  C5  SPH X1030     121.125  60.688 129.261  1.00 19.63           C
HETATM14536  C6  SPH X1030     119.917  61.203 128.516  1.00 19.63           C
HETATM14537  C7  SPH X1030     119.835  60.676 127.073  1.00 19.63           C
HETATM14538  C8  SPH X1030     120.910  61.288 126.173  1.00 19.63           C
HETATM14539  C9  SPH X1030     120.989  60.652 124.784  1.00 19.63           C
HETATM14540  N2  SPH X1030     118.688  61.630 133.227  1.00 19.63           N
HETATM14541  O1  SPH X1030     121.160  60.602 134.295  1.00 19.63           O
HETATM14542  O3  SPH X1030     121.444  62.489 132.314  1.00 19.63           O
HETATM14543  HO1 SPH X1030     121.645  61.299 133.820  1.00 19.63           H
HETATM14544  HO3 SPH X1030     120.945  63.223 132.713  1.00 19.63           H
HETATM14545 H121 SPH X1030     121.879  61.252 122.152  1.00 19.63           H
HETATM14546 H141 SPH X1030     119.862  62.011 119.200  1.00 19.63           H
HETATM14547 H172 SPH X1030     121.155  60.900 115.291  1.00 19.63           H
HETATM14548 H101 SPH X1030     119.619  62.066 123.882  1.00 19.63           H
HETATM14549 H122 SPH X1030     120.581  62.267 121.540  1.00 19.63           H
HETATM14550  H2  SPH X1030     119.068  60.223 131.732  1.00 19.63           H
HETATM14551  H72 SPH X1030     119.922  59.582 127.077  1.00 19.63           H
HETATM14552  H3  SPH X1030     119.904  62.406 130.940  1.00 19.63           H
HETATM14553  H82 SPH X1030     120.735  62.366 126.077  1.00 19.63           H
HETATM14554  H71 SPH X1030     118.844  60.913 126.667  1.00 19.63           H
HETATM14555 H111 SPH X1030     118.919  60.490 121.991  1.00 19.63           H
HETATM14556  H5  SPH X1030     121.824  60.096 128.674  1.00 19.63           H
HETATM14557 H162 SPH X1030     118.569  60.260 116.845  1.00 19.63           H
HETATM14558 H171 SPH X1030     120.339  59.343 115.326  1.00 19.63           H
HETATM14559  H4  SPH X1030     122.299  60.503 130.981  1.00 19.63           H
HETATM14560 H132 SPH X1030     122.103  61.031 119.873  1.00 19.63           H
HETATM14561 H182 SPH X1030     119.192  61.936 114.133  1.00 19.63           H
HETATM14562  H61 SPH X1030     119.933  62.300 128.496  1.00 19.63           H
HETATM14563  H91 SPH X1030     121.099  59.565 124.879  1.00 19.63           H
HETATM14564 H183 SPH X1030     119.846  60.566 113.216  1.00 19.63           H
HETATM14565  H92 SPH X1030     121.907  61.017 124.307  1.00 19.63           H
HETATM14566  H62 SPH X1030     119.007  60.902 129.049  1.00 19.63           H
HETATM14567 H102 SPH X1030     118.874  60.544 124.360  1.00 19.63           H
HETATM14568  H11 SPH X1030     119.787  59.163 133.770  1.00 19.63           H
HETATM14569 H112 SPH X1030     120.184  59.382 122.508  1.00 19.63           H
HETATM14570  H12 SPH X1030     121.183  59.300 132.687  1.00 19.63           H
HETATM14571 H142 SPH X1030     119.107  60.446 119.540  1.00 19.63           H
HETATM14572 H181 SPH X1030     118.355  60.358 114.154  1.00 19.63           H
HETATM14573  H81 SPH X1030     121.893  61.178 126.647  1.00 19.63           H
HETATM14574 H131 SPH X1030     121.299  59.544 120.337  1.00 19.63           H
HETATM14575 H151 SPH X1030     120.596  59.343 117.891  1.00 19.63           H
HETATM14576 H152 SPH X1030     121.460  60.852 117.635  1.00 19.63           H
HETATM14577 H161 SPH X1030     119.301  61.870 116.747  1.00 19.63           H
HETATM14578  H23 SPH X1030     118.159  61.079 133.919  1.00 19.63           H
HETATM14579  H22 SPH X1030     119.157  62.365 133.775  1.00 19.63           H
HETATM14580  H23 SPH X1030     117.998  62.129 132.647  1.00 19.63           H
HETATM14581  C1  SPH X1040     105.635  80.976 137.278  1.00 19.63           C
HETATM14582  C10 SPH X1040     107.681  81.225 127.576  1.00 19.63           C
HETATM14583  C11 SPH X1040     106.752  80.817 126.434  1.00 19.63           C
HETATM14584  C12 SPH X1040     107.408  81.186 125.118  1.00 19.63           C
HETATM14585  C13 SPH X1040     106.532  80.883 123.909  1.00 19.63           C
HETATM14586  C14 SPH X1040     107.299  81.223 122.630  1.00 19.63           C
HETATM14587  C15 SPH X1040     106.461  81.031 121.372  1.00 19.63           C
HETATM14588  C16 SPH X1040     107.292  81.350 120.121  1.00 19.63           C
HETATM14589  C17 SPH X1040     106.552  81.043 118.811  1.00 19.63           C
HETATM14590  C18 SPH X1040     107.424  81.352 117.585  1.00 19.63           C
HETATM14591  C2  SPH X1040     107.011  81.090 136.624  1.00 19.63           C
HETATM14592  C3  SPH X1040     106.959  81.169 135.100  1.00 19.63           C
HETATM14593  C4  SPH X1040     106.534  79.908 134.411  1.00 19.63           C
HETATM14594  C5  SPH X1040     106.337  79.782 133.094  1.00 19.63           C
HETATM14595  C6  SPH X1040     106.509  80.867 132.058  1.00 19.63           C
HETATM14596  C7  SPH X1040     107.901  80.762 131.418  1.00 19.63           C
HETATM14597  C8  SPH X1040     108.014  81.478 130.068  1.00 19.63           C
HETATM14598  C9  SPH X1040     107.125  80.867 128.961  1.00 19.63           C
HETATM14599  N2  SPH X1040     107.967  80.039 137.116  1.00 19.63           N
HETATM14600  O1  SPH X1040     105.189  79.632 137.232  1.00 19.63           O
HETATM14601  O3  SPH X1040     108.268  81.438 134.673  1.00 19.63           O
HETATM14602  HO1 SPH X1040     104.571  79.501 137.972  1.00 19.63           H
HETATM14603  HO3 SPH X1040     108.240  81.367 133.703  1.00 19.63           H
HETATM14604 H121 SPH X1040     108.355  80.639 125.026  1.00 19.63           H
HETATM14605 H141 SPH X1040     108.197  80.596 122.571  1.00 19.63           H
HETATM14606 H172 SPH X1040     106.239  79.992 118.782  1.00 19.63           H
HETATM14607 H101 SPH X1040     108.657  80.742 127.443  1.00 19.63           H
HETATM14608 H122 SPH X1040     107.657  82.254 125.120  1.00 19.63           H
HETATM14609  H2  SPH X1040     107.431  82.042 136.955  1.00 19.63           H
HETATM14610  H72 SPH X1040     108.660  81.169 132.099  1.00 19.63           H
HETATM14611  H3  SPH X1040     106.291  81.990 134.810  1.00 19.63           H
HETATM14612  H82 SPH X1040     107.776  82.542 130.188  1.00 19.63           H
HETATM14613  H71 SPH X1040     108.156  79.706 131.269  1.00 19.63           H
HETATM14614 H111 SPH X1040     105.789  81.333 126.531  1.00 19.63           H
HETATM14615  H5  SPH X1040     106.045  78.817 132.685  1.00 19.63           H
HETATM14616 H162 SPH X1040     107.564  82.413 120.140  1.00 19.63           H
HETATM14617 H171 SPH X1040     105.639  81.649 118.763  1.00 19.63           H
HETATM14618  H4  SPH X1040     106.409  79.034 135.046  1.00 19.63           H
HETATM14619 H132 SPH X1040     106.252  79.822 123.905  1.00 19.63           H
HETATM14620 H182 SPH X1040     108.225  80.612 117.468  1.00 19.63           H
HETATM14621  H61 SPH X1040     106.367  81.868 132.483  1.00 19.63           H
HETATM14622  H91 SPH X1040     106.099  81.242 129.060  1.00 19.63           H
HETATM14623 H183 SPH X1040     106.808  81.352 116.677  1.00 19.63           H
HETATM14624  H92 SPH X1040     107.086  79.775 129.062  1.00 19.63           H
HETATM14625  H62 SPH X1040     105.726  80.744 131.299  1.00 19.63           H
HETATM14626 H102 SPH X1040     107.855  82.306 127.523  1.00 19.63           H
HETATM14627  H11 SPH X1040     105.699  81.304 138.323  1.00 19.63           H
HETATM14628 H112 SPH X1040     106.557  79.738 126.468  1.00 19.63           H
HETATM14629  H12 SPH X1040     104.921  81.636 136.770  1.00 19.63           H
HETATM14630 H142 SPH X1040     107.645  82.264 122.676  1.00 19.63           H
HETATM14631 H181 SPH X1040     107.885  82.344 117.668  1.00 19.63           H
HETATM14632  H81 SPH X1040     109.064  81.428 129.754  1.00 19.63           H
HETATM14633 H131 SPH X1040     105.607  81.470 123.961  1.00 19.63           H
HETATM14634 H151 SPH X1040     105.585  81.691 121.405  1.00 19.63           H
HETATM14635 H152 SPH X1040     106.083  80.002 121.329  1.00 19.63           H
HETATM14636 H161 SPH X1040     108.236  80.791 120.144  1.00 19.63           H
HETATM14637  H23 SPH X1040     108.858  80.101 136.603  1.00 19.63           H
HETATM14638  H22 SPH X1040     108.146  80.171 138.122  1.00 19.63           H
HETATM14639  H23 SPH X1040     107.587  79.091 136.979  1.00 19.63           H
HETATM14640  C1  SPH X1060     117.545  54.500 132.441  1.00 19.63           C
HETATM14641  C10 SPH X1060     117.395  56.740 123.089  1.00 19.63           C
HETATM14642  C11 SPH X1060     117.709  55.319 122.605  1.00 19.63           C
HETATM14643  C12 SPH X1060     118.472  55.311 121.268  1.00 19.63           C
HETATM14644  C13 SPH X1060     117.705  55.988 120.121  1.00 19.63           C
HETATM14645  C14 SPH X1060     118.383  55.789 118.757  1.00 19.63           C
HETATM14646  C15 SPH X1060     117.615  56.514 117.629  1.00 19.63           C
HETATM14647  C16 SPH X1060     118.329  56.404 116.265  1.00 19.63           C
HETATM14648  C17 SPH X1060     117.567  57.151 115.150  1.00 19.63           C
HETATM14649  C18 SPH X1060     118.312  57.106 113.809  1.00 19.63           C
HETATM14650  C2  SPH X1060     118.024  55.931 132.687  1.00 19.63           C
HETATM14651  C3  SPH X1060     117.365  56.937 131.732  1.00 19.63           C
HETATM14652  C4  SPH X1060     117.937  56.827 130.347  1.00 19.63           C
HETATM14653  C5  SPH X1060     117.480  56.007 129.400  1.00 19.63           C
HETATM14654  C6  SPH X1060     118.098  55.879 128.038  1.00 19.63           C
HETATM14655  C7  SPH X1060     117.262  56.596 126.985  1.00 19.63           C
HETATM14656  C8  SPH X1060     117.788  56.306 125.579  1.00 19.63           C
HETATM14657  C9  SPH X1060     116.811  56.794 124.503  1.00 19.63           C
HETATM14658  N2  SPH X1060     119.531  56.012 132.658  1.00 19.63           N
HETATM14659  O1  SPH X1060     118.200  53.675 133.390  1.00 19.63           O
HETATM14660  O3  SPH X1060     117.642  58.231 132.222  1.00 19.63           O
HETATM14661  HO1 SPH X1060     117.722  52.830 133.441  1.00 19.63           H
HETATM14662  HO3 SPH X1060     116.974  58.815 131.823  1.00 19.63           H
HETATM14663 H121 SPH X1060     118.687  54.271 120.992  1.00 19.63           H
HETATM14664 H141 SPH X1060     118.448  54.719 118.527  1.00 19.63           H
HETATM14665 H172 SPH X1060     116.570  56.709 115.025  1.00 19.63           H
HETATM14666 H101 SPH X1060     118.305  57.352 123.050  1.00 19.63           H
HETATM14667 H122 SPH X1060     119.443  55.805 121.396  1.00 19.63           H
HETATM14668  H2  SPH X1060     117.719  56.195 133.701  1.00 19.63           H
HETATM14669  H72 SPH X1060     116.222  56.257 127.061  1.00 19.63           H
HETATM14670  H3  SPH X1060     116.281  56.769 131.711  1.00 19.63           H
HETATM14671  H82 SPH X1060     118.767  56.785 125.448  1.00 19.63           H
HETATM14672  H71 SPH X1060     117.266  57.676 127.175  1.00 19.63           H
HETATM14673 H111 SPH X1060     116.777  54.749 122.507  1.00 19.63           H
HETATM14674  H5  SPH X1060     116.622  55.362 129.578  1.00 19.63           H
HETATM14675 H162 SPH X1060     119.341  56.819 116.352  1.00 19.63           H
HETATM14676 H171 SPH X1060     117.409  58.196 115.441  1.00 19.63           H
HETATM14677  H4  SPH X1060     118.785  57.474 130.133  1.00 19.63           H
HETATM14678 H132 SPH X1060     116.685  55.587 120.079  1.00 19.63           H
HETATM14679 H182 SPH X1060     118.423  56.073 113.457  1.00 19.63           H
HETATM14680  H61 SPH X1060     118.179  54.816 127.779  1.00 19.63           H
HETATM14681  H91 SPH X1060     116.525  57.831 124.720  1.00 19.63           H
HETATM14682 H183 SPH X1060     117.763  57.670 113.044  1.00 19.63           H
HETATM14683  H92 SPH X1060     115.888  56.203 124.544  1.00 19.63           H
HETATM14684  H62 SPH X1060     119.118  56.283 128.033  1.00 19.63           H
HETATM14685 H102 SPH X1060     116.672  57.205 122.407  1.00 19.63           H
HETATM14686  H11 SPH X1060     116.456  54.447 132.566  1.00 19.63           H
HETATM14687 H112 SPH X1060     118.326  54.792 123.343  1.00 19.63           H
HETATM14688  H12 SPH X1060     117.795  54.179 131.423  1.00 19.63           H
HETATM14689 H142 SPH X1060     119.409  56.173 118.805  1.00 19.63           H
HETATM14690 H181 SPH X1060     119.314  57.543 113.901  1.00 19.63           H
HETATM14691  H81 SPH X1060     117.941  55.225 125.472  1.00 19.63           H
HETATM14692 H131 SPH X1060     117.620  57.064 120.317  1.00 19.63           H
HETATM14693 H151 SPH X1060     117.500  57.573 117.888  1.00 19.63           H
HETATM14694 H152 SPH X1060     116.604  56.097 117.549  1.00 19.63           H
HETATM14695 H161 SPH X1060     118.438  55.348 115.989  1.00 19.63           H
HETATM14696  H23 SPH X1060     119.848  56.949 132.945  1.00 19.63           H
HETATM14697  H22 SPH X1060     119.932  55.308 133.295  1.00 19.63           H
HETATM14698  H23 SPH X1060     119.880  55.823 131.708  1.00 19.63           H
HETATM14699  C1  SPH X1070     150.455  88.187 137.520  1.00 19.63           C
HETATM14700  C10 SPH X1070     150.162  86.788 126.466  1.00 19.63           C
HETATM14701  C11 SPH X1070     150.375  87.525 125.140  1.00 19.63           C
HETATM14702  C12 SPH X1070     150.088  86.622 123.938  1.00 19.63           C
HETATM14703  C13 SPH X1070     150.167  87.310 122.579  1.00 19.63           C
HETATM14704  C14 SPH X1070     149.926  86.352 121.416  1.00 19.63           C
HETATM14705  C15 SPH X1070     150.048  87.007 120.050  1.00 19.63           C
HETATM14706  C16 SPH X1070     149.793  86.094 118.866  1.00 19.63           C
HETATM14707  C17 SPH X1070     150.054  86.667 117.510  1.00 19.63           C
HETATM14708  C18 SPH X1070     149.671  85.964 116.345  1.00 19.63           C
HETATM14709  C2  SPH X1070     150.905  87.451 136.264  1.00 19.63           C
HETATM14710  C3  SPH X1070     150.399  88.151 135.015  1.00 19.63           C
HETATM14711  C4  SPH X1070     150.737  87.413 133.766  1.00 19.63           C
HETATM14712  C5  SPH X1070     149.891  87.225 132.763  1.00 19.63           C
HETATM14713  C6  SPH X1070     150.211  86.512 131.489  1.00 19.63           C
HETATM14714  C7  SPH X1070     150.431  87.462 130.306  1.00 19.63           C
HETATM14715  C8  SPH X1070     150.348  86.702 128.980  1.00 19.63           C
HETATM14716  C9  SPH X1070     150.551  87.559 127.727  1.00 19.63           C
HETATM14717  N2  SPH X1070     150.529  86.116 136.405  1.00 19.63           N
HETATM14718  O1  SPH X1070     150.970  87.512 138.643  1.00 19.63           O
HETATM14719  O3  SPH X1070     151.011  89.405 134.926  1.00 19.63           O
HETATM14720  HO1 SPH X1070     151.364  88.175 139.236  1.00 19.63           H
HETATM14721  HO3 SPH X1070     150.585  89.866 134.183  1.00 19.63           H
HETATM14722 H121 SPH X1070     149.077  86.207 124.027  1.00 19.63           H
HETATM14723 H141 SPH X1070     148.916  85.931 121.491  1.00 19.63           H
HETATM14724 H172 SPH X1070     149.539  87.631 117.418  1.00 19.63           H
HETATM14725 H101 SPH X1070     149.097  86.528 126.510  1.00 19.63           H
HETATM14726 H122 SPH X1070     150.813  85.799 123.921  1.00 19.63           H
HETATM14727  H2  SPH X1070     151.989  87.532 136.167  1.00 19.63           H
HETATM14728  H72 SPH X1070     149.663  88.245 130.320  1.00 19.63           H
HETATM14729  H3  SPH X1070     149.310  88.271 135.082  1.00 19.63           H
HETATM14730  H82 SPH X1070     151.119  85.921 128.960  1.00 19.63           H
HETATM14731  H71 SPH X1070     151.421  87.929 130.392  1.00 19.63           H
HETATM14732 H111 SPH X1070     151.414  87.872 125.079  1.00 19.63           H
HETATM14733  H5  SPH X1070     148.874  87.606 132.835  1.00 19.63           H
HETATM14734 H162 SPH X1070     150.432  85.205 118.948  1.00 19.63           H
HETATM14735 H171 SPH X1070     151.132  86.824 117.382  1.00 19.63           H
HETATM14736  H4  SPH X1070     151.732  86.993 133.643  1.00 19.63           H
HETATM14737 H132 SPH X1070     149.410  88.103 122.527  1.00 19.63           H
HETATM14738 H182 SPH X1070     148.586  85.802 116.352  1.00 19.63           H
HETATM14739  H61 SPH X1070     149.388  85.836 131.227  1.00 19.63           H
HETATM14740  H91 SPH X1070     151.604  87.855 127.652  1.00 19.63           H
HETATM14741 H183 SPH X1070     149.944  86.542 115.453  1.00 19.63           H
HETATM14742  H92 SPH X1070     149.928  88.460 127.798  1.00 19.63           H
HETATM14743  H62 SPH X1070     151.128  85.924 131.623  1.00 19.63           H
HETATM14744 H102 SPH X1070     150.752  85.865 126.407  1.00 19.63           H
HETATM14745  H11 SPH X1070     150.832  89.217 137.509  1.00 19.63           H
HETATM14746 H112 SPH X1070     149.705  88.393 125.094  1.00 19.63           H
HETATM14747  H12 SPH X1070     149.360  88.206 137.574  1.00 19.63           H
HETATM14748 H142 SPH X1070     150.657  85.535 121.458  1.00 19.63           H
HETATM14749 H181 SPH X1070     150.183  84.994 116.315  1.00 19.63           H
HETATM14750  H81 SPH X1070     149.361  86.233 128.890  1.00 19.63           H
HETATM14751 H131 SPH X1070     151.162  87.755 122.452  1.00 19.63           H
HETATM14752 H151 SPH X1070     151.063  87.406 119.927  1.00 19.63           H
HETATM14753 H152 SPH X1070     149.326  87.829 119.975  1.00 19.63           H
HETATM14754 H161 SPH X1070     148.742  85.781 118.865  1.00 19.63           H
HETATM14755  H23 SPH X1070     150.846  85.642 135.547  1.00 19.63           H
HETATM14756  H22 SPH X1070     151.031  85.602 137.144  1.00 19.63           H
HETATM14757  H23 SPH X1070     149.512  85.953 136.387  1.00 19.63           H
HETATM14758  C1  SPH X1080     145.021 105.664 134.371  1.00 19.63           C
HETATM14759  C10 SPH X1080     144.281 106.023 124.611  1.00 19.63           C
HETATM14760  C11 SPH X1080     143.159 106.473 123.691  1.00 19.63           C
HETATM14761  C12 SPH X1080     143.639 106.847 122.299  1.00 19.63           C
HETATM14762  C13 SPH X1080     144.250 105.689 121.526  1.00 19.63           C
HETATM14763  C14 SPH X1080     144.580 106.030 120.076  1.00 19.63           C
HETATM14764  C15 SPH X1080     143.381 106.523 119.262  1.00 19.63           C
HETATM14765  C16 SPH X1080     143.446 106.146 117.778  1.00 19.63           C
HETATM14766  C17 SPH X1080     144.675 106.658 117.039  1.00 19.63           C
HETATM14767  C18 SPH X1080     144.634 106.342 115.558  1.00 19.63           C
HETATM14768  C2  SPH X1080     143.777 105.911 133.535  1.00 19.63           C
HETATM14769  C3  SPH X1080     144.121 106.307 132.106  1.00 19.63           C
HETATM14770  C4  SPH X1080     142.906 106.469 131.270  1.00 19.63           C
HETATM14771  C5  SPH X1080     142.902 106.620 129.952  1.00 19.63           C
HETATM14772  C6  SPH X1080     144.107 106.664 129.067  1.00 19.63           C
HETATM14773  C7  SPH X1080     144.365 105.299 128.429  1.00 19.63           C
HETATM14774  C8  SPH X1080     144.867 105.410 126.993  1.00 19.63           C
HETATM14775  C9  SPH X1080     143.774 105.892 126.035  1.00 19.63           C
HETATM14776  N2  SPH X1080     142.975 106.796 134.258  1.00 19.63           N
HETATM14777  O1  SPH X1080     144.605 105.441 135.694  1.00 19.63           O
HETATM14778  O3  SPH X1080     144.845 105.273 131.547  1.00 19.63           O
HETATM14779  HO1 SPH X1080     145.090 104.660 136.014  1.00 19.63           H
HETATM14780  HO3 SPH X1080     144.392 105.058 130.712  1.00 19.63           H
HETATM14781 H121 SPH X1080     144.403 107.630 122.376  1.00 19.63           H
HETATM14782 H141 SPH X1080     144.974 105.141 119.568  1.00 19.63           H
HETATM14783 H172 SPH X1080     144.744 107.747 117.154  1.00 19.63           H
HETATM14784 H101 SPH X1080     144.664 105.052 124.271  1.00 19.63           H
HETATM14785 H122 SPH X1080     142.795 107.225 121.709  1.00 19.63           H
HETATM14786  H2  SPH X1080     143.259 104.966 133.370  1.00 19.63           H
HETATM14787  H72 SPH X1080     145.117 104.757 129.014  1.00 19.63           H
HETATM14788  H3  SPH X1080     144.719 107.227 132.118  1.00 19.63           H
HETATM14789  H82 SPH X1080     145.698 106.125 126.952  1.00 19.63           H
HETATM14790  H71 SPH X1080     143.433 104.721 128.419  1.00 19.63           H
HETATM14791 H111 SPH X1080     142.663 107.350 124.124  1.00 19.63           H
HETATM14792  H5  SPH X1080     141.958 106.721 129.419  1.00 19.63           H
HETATM14793 H162 SPH X1080     143.451 105.053 117.683  1.00 19.63           H
HETATM14794 H171 SPH X1080     145.576 106.196 117.463  1.00 19.63           H
HETATM14795  H4  SPH X1080     141.924 106.466 131.739  1.00 19.63           H
HETATM14796 H132 SPH X1080     145.180 105.373 122.016  1.00 19.63           H
HETATM14797 H182 SPH X1080     143.750 106.809 115.107  1.00 19.63           H
HETATM14798  H61 SPH X1080     144.985 106.954 129.658  1.00 19.63           H
HETATM14799  H91 SPH X1080     143.406 106.872 126.362  1.00 19.63           H
HETATM14800 H183 SPH X1080     145.536 106.730 115.068  1.00 19.63           H
HETATM14801  H92 SPH X1080     142.942 105.177 126.041  1.00 19.63           H
HETATM14802  H62 SPH X1080     143.953 107.404 128.271  1.00 19.63           H
HETATM14803 H102 SPH X1080     145.094 106.759 124.580  1.00 19.63           H
HETATM14804  H11 SPH X1080     145.564 104.784 134.004  1.00 19.63           H
HETATM14805 H112 SPH X1080     142.426 105.664 123.585  1.00 19.63           H
HETATM14806  H12 SPH X1080     145.687 106.536 134.338  1.00 19.63           H
HETATM14807 H142 SPH X1080     145.340 106.821 120.052  1.00 19.63           H
HETATM14808 H181 SPH X1080     144.583 105.256 115.414  1.00 19.63           H
HETATM14809  H81 SPH X1080     145.218 104.430 126.649  1.00 19.63           H
HETATM14810 H131 SPH X1080     143.547 104.846 121.515  1.00 19.63           H
HETATM14811 H151 SPH X1080     143.324 107.617 119.321  1.00 19.63           H
HETATM14812 H152 SPH X1080     142.460 106.094 119.676  1.00 19.63           H
HETATM14813 H161 SPH X1080     142.571 106.549 117.255  1.00 19.63           H
HETATM14814  H23 SPH X1080     142.138 106.951 133.679  1.00 19.63           H
HETATM14815  H22 SPH X1080     142.573 106.400 135.119  1.00 19.63           H
HETATM14816  H23 SPH X1080     143.359 107.749 134.340  1.00 19.63           H
HETATM14817  C1  SPH X1090     146.335  84.792 139.605  1.00 19.63           C
HETATM14818  C10 SPH X1090     145.364  83.671 129.557  1.00 19.63           C
HETATM14819  C11 SPH X1090     145.454  82.892 128.261  1.00 19.63           C
HETATM14820  C12 SPH X1090     145.980  83.663 127.060  1.00 19.63           C
HETATM14821  C13 SPH X1090     145.865  82.818 125.806  1.00 19.63           C
HETATM14822  C14 SPH X1090     146.127  83.518 124.496  1.00 19.63           C
HETATM14823  C15 SPH X1090     145.791  82.613 123.322  1.00 19.63           C
HETATM14824  C16 SPH X1090     145.889  83.273 121.958  1.00 19.63           C
HETATM14825  C17 SPH X1090     145.653  82.293 120.813  1.00 19.63           C
HETATM14826  C18 SPH X1090     145.920  82.857 119.452  1.00 19.63           C
HETATM14827  C2  SPH X1090     145.690  83.724 138.729  1.00 19.63           C
HETATM14828  C3  SPH X1090     145.878  83.965 137.218  1.00 19.63           C
HETATM14829  C4  SPH X1090     145.390  82.810 136.414  1.00 19.63           C
HETATM14830  C5  SPH X1090     145.364  82.736 135.090  1.00 19.63           C
HETATM14831  C6  SPH X1090     145.820  83.788 134.134  1.00 19.63           C
HETATM14832  C7  SPH X1090     145.748  83.349 132.687  1.00 19.63           C
HETATM14833  C8  SPH X1090     146.485  84.292 131.743  1.00 19.63           C
HETATM14834  C9  SPH X1090     146.663  83.758 130.325  1.00 19.63           C
HETATM14835  N2  SPH X1090     144.400  83.730 139.259  1.00 19.63           N
HETATM14836  O1  SPH X1090     145.945  84.546 140.942  1.00 19.63           O
HETATM14837  O3  SPH X1090     147.229  84.115 136.910  1.00 19.63           O
HETATM14838  HO1 SPH X1090     146.614  84.928 141.535  1.00 19.63           H
HETATM14839  HO3 SPH X1090     147.389  83.385 136.288  1.00 19.63           H
HETATM14840 H121 SPH X1090     147.032  83.925 127.228  1.00 19.63           H
HETATM14841 H141 SPH X1090     147.186  83.801 124.439  1.00 19.63           H
HETATM14842 H172 SPH X1090     146.308  81.422 120.940  1.00 19.63           H
HETATM14843 H101 SPH X1090     145.023  84.682 129.301  1.00 19.63           H
HETATM14844 H122 SPH X1090     145.397  84.583 126.934  1.00 19.63           H
HETATM14845  H2  SPH X1090     146.219  82.780 138.860  1.00 19.63           H
HETATM14846  H72 SPH X1090     146.196  82.352 132.586  1.00 19.63           H
HETATM14847  H3  SPH X1090     145.344  84.878 136.927  1.00 19.63           H
HETATM14848  H82 SPH X1090     145.931  85.235 131.662  1.00 19.63           H
HETATM14849  H71 SPH X1090     144.699  83.305 132.369  1.00 19.63           H
HETATM14850 H111 SPH X1090     144.458  82.528 127.979  1.00 19.63           H
HETATM14851  H5  SPH X1090     144.983  81.842 134.602  1.00 19.63           H
HETATM14852 H162 SPH X1090     145.140  84.071 121.886  1.00 19.63           H
HETATM14853 H171 SPH X1090     144.608  81.960 120.828  1.00 19.63           H
HETATM14854  H4  SPH X1090     145.014  81.922 136.917  1.00 19.63           H
HETATM14855 H132 SPH X1090     146.582  81.989 125.857  1.00 19.63           H
HETATM14856 H182 SPH X1090     146.966  83.180 119.385  1.00 19.63           H
HETATM14857  H61 SPH X1090     146.861  84.054 134.353  1.00 19.63           H
HETATM14858  H91 SPH X1090     147.095  82.750 130.366  1.00 19.63           H
HETATM14859 H183 SPH X1090     145.728  82.093 118.688  1.00 19.63           H
HETATM14860  H92 SPH X1090     147.341  84.415 129.766  1.00 19.63           H
HETATM14861  H62 SPH X1090     145.191  84.679 134.245  1.00 19.63           H
HETATM14862 H102 SPH X1090     144.603  83.183 130.179  1.00 19.63           H
HETATM14863  H11 SPH X1090     147.428  84.744 139.529  1.00 19.63           H
HETATM14864 H112 SPH X1090     146.124  82.035 128.395  1.00 19.63           H
HETATM14865  H12 SPH X1090     145.999  85.792 139.304  1.00 19.63           H
HETATM14866 H142 SPH X1090     145.512  84.424 124.439  1.00 19.63           H
HETATM14867 H181 SPH X1090     145.263  83.717 119.273  1.00 19.63           H
HETATM14868  H81 SPH X1090     147.487  84.497 132.141  1.00 19.63           H
HETATM14869 H131 SPH X1090     144.849  82.410 125.734  1.00 19.63           H
HETATM14870 H151 SPH X1090     144.762  82.247 123.426  1.00 19.63           H
HETATM14871 H152 SPH X1090     146.478  81.758 123.312  1.00 19.63           H
HETATM14872 H161 SPH X1090     146.888  83.708 121.833  1.00 19.63           H
HETATM14873  H23 SPH X1090     143.873  83.025 138.725  1.00 19.63           H
HETATM14874  H22 SPH X1090     143.866  84.592 139.079  1.00 19.63           H
HETATM14875  H23 SPH X1090     144.330  83.377 140.224  1.00 19.63           H
HETATM14876  C1  SPH X2010     157.593  99.144 140.496  1.00 19.63           C
HETATM14877  C10 SPH X2010     157.072  98.320 130.155  1.00 19.63           C
HETATM14878  C11 SPH X2010     156.287  98.714 128.909  1.00 19.63           C
HETATM14879  C12 SPH X2010     156.958  98.355 127.594  1.00 19.63           C
HETATM14880  C13 SPH X2010     156.151  98.718 126.366  1.00 19.63           C
HETATM14881  C14 SPH X2010     156.844  98.399 125.049  1.00 19.63           C
HETATM14882  C15 SPH X2010     155.964  98.594 123.816  1.00 19.63           C
HETATM14883  C16 SPH X2010     156.711  98.516 122.495  1.00 19.63           C
HETATM14884  C17 SPH X2010     155.829  98.507 121.260  1.00 19.63           C
HETATM14885  C18 SPH X2010     156.583  98.583 119.951  1.00 19.63           C
HETATM14886  C2  SPH X2010     157.659  98.497 139.108  1.00 19.63           C
HETATM14887  C3  SPH X2010     156.361  98.728 138.340  1.00 19.63           C
HETATM14888  C4  SPH X2010     156.130  97.711 137.280  1.00 19.63           C
HETATM14889  C5  SPH X2010     156.520  97.672 136.010  1.00 19.63           C
HETATM14890  C6  SPH X2010     157.339  98.634 135.223  1.00 19.63           C
HETATM14891  C7  SPH X2010     156.609  99.049 133.947  1.00 19.63           C
HETATM14892  C8  SPH X2010     157.084  98.307 132.704  1.00 19.63           C
HETATM14893  C9  SPH X2010     156.386  98.774 131.438  1.00 19.63           C
HETATM14894  N2  SPH X2010     158.034  97.165 139.284  1.00 19.63           N
HETATM14895  O1  SPH X2010     156.615  98.501 141.278  1.00 19.63           O
HETATM14896  O3  SPH X2010     156.351  99.988 137.761  1.00 19.63           O
HETATM14897  HO1 SPH X2010     156.668  98.866 142.179  1.00 19.63           H
HETATM14898  HO3 SPH X2010     155.967  99.816 136.883  1.00 19.63           H
HETATM14899 H121 SPH X2010     157.136  97.273 127.561  1.00 19.63           H
HETATM14900 H141 SPH X2010     157.172  97.352 125.055  1.00 19.63           H
HETATM14901 H172 SPH X2010     155.237  97.584 121.241  1.00 19.63           H
HETATM14902 H101 SPH X2010     157.177  97.229 130.164  1.00 19.63           H
HETATM14903 H122 SPH X2010     157.918  98.880 127.521  1.00 19.63           H
HETATM14904  H2  SPH X2010     158.395  99.022 138.495  1.00 19.63           H
HETATM14905  H72 SPH X2010     155.536  98.850 134.061  1.00 19.63           H
HETATM14906  H3  SPH X2010     155.512  98.650 139.031  1.00 19.63           H
HETATM14907  H82 SPH X2010     158.161  98.467 132.573  1.00 19.63           H
HETATM14908  H71 SPH X2010     156.759 100.121 133.770  1.00 19.63           H
HETATM14909 H111 SPH X2010     156.132  99.800 128.904  1.00 19.63           H
HETATM14910  H5  SPH X2010     156.233  96.835 135.378  1.00 19.63           H
HETATM14911 H162 SPH X2010     157.381  99.380 122.404  1.00 19.63           H
HETATM14912 H171 SPH X2010     155.149  99.368 121.292  1.00 19.63           H
HETATM14913  H4  SPH X2010     155.554  96.816 137.502  1.00 19.63           H
HETATM14914 H132 SPH X2010     155.202  98.168 126.376  1.00 19.63           H
HETATM14915 H182 SPH X2010     157.259  97.723 119.865  1.00 19.63           H
HETATM14916  H61 SPH X2010     158.294  98.167 134.951  1.00 19.63           H
HETATM14917  H91 SPH X2010     156.352  99.870 131.423  1.00 19.63           H
HETATM14918 H183 SPH X2010     155.877  98.572 119.112  1.00 19.63           H
HETATM14919  H92 SPH X2010     155.362  98.381 131.420  1.00 19.63           H
HETATM14920  H62 SPH X2010     157.537  99.525 135.830  1.00 19.63           H
HETATM14921 H102 SPH X2010     158.068  98.775 130.093  1.00 19.63           H
HETATM14922  H11 SPH X2010     158.570  99.057 140.986  1.00 19.63           H
HETATM14923 H112 SPH X2010     155.311  98.213 128.919  1.00 19.63           H
HETATM14924  H12 SPH X2010     157.338 100.206 140.393  1.00 19.63           H
HETATM14925 H142 SPH X2010     157.721  99.047 124.932  1.00 19.63           H
HETATM14926 H181 SPH X2010     157.171  99.509 119.916  1.00 19.63           H
HETATM14927  H81 SPH X2010     156.891  97.234 132.823  1.00 19.63           H
HETATM14928 H131 SPH X2010     155.941  99.795 126.372  1.00 19.63           H
HETATM14929 H151 SPH X2010     155.486  99.580 123.862  1.00 19.63           H
HETATM14930 H152 SPH X2010     155.187  97.820 123.796  1.00 19.63           H
HETATM14931 H161 SPH X2010     157.308  97.596 122.467  1.00 19.63           H
HETATM14932  H23 SPH X2010     158.067  96.757 138.339  1.00 19.63           H
HETATM14933  H22 SPH X2010     157.328  96.582 139.755  1.00 19.63           H
HETATM14934  H23 SPH X2010     158.998  97.032 139.622  1.00 19.63           H
HETATM14935  C1  SPH X2020     102.901  77.109 138.260  1.00 19.63           C
HETATM14936  C10 SPH X2020     102.265  77.305 127.605  1.00 19.63           C
HETATM14937  C11 SPH X2020     102.854  76.687 126.324  1.00 19.63           C
HETATM14938  C12 SPH X2020     102.338  77.381 125.063  1.00 19.63           C
HETATM14939  C13 SPH X2020     102.824  76.689 123.776  1.00 19.63           C
HETATM14940  C14 SPH X2020     102.446  77.481 122.508  1.00 19.63           C
HETATM14941  C15 SPH X2020     102.814  76.723 121.237  1.00 19.63           C
HETATM14942  C16 SPH X2020     102.499  77.522 119.962  1.00 19.63           C
HETATM14943  C17 SPH X2020     102.789  76.716 118.678  1.00 19.63           C
HETATM14944  C18 SPH X2020     102.560  77.528 117.391  1.00 19.63           C
HETATM14945  C2  SPH X2020     103.261  77.210 136.764  1.00 19.63           C
HETATM14946  C3  SPH X2020     102.273  76.390 135.920  1.00 19.63           C
HETATM14947  C4  SPH X2020     102.685  76.283 134.478  1.00 19.63           C
HETATM14948  C5  SPH X2020     103.041  77.294 133.681  1.00 19.63           C
HETATM14949  C6  SPH X2020     103.421  77.144 132.219  1.00 19.63           C
HETATM14950  C7  SPH X2020     102.422  76.279 131.412  1.00 19.63           C
HETATM14951  C8  SPH X2020     101.930  76.964 130.116  1.00 19.63           C
HETATM14952  C9  SPH X2020     102.767  76.605 128.884  1.00 19.63           C
HETATM14953  N2  SPH X2020     104.731  76.902 136.464  1.00 19.63           N
HETATM14954  O1  SPH X2020     103.615  78.112 138.977  1.00 19.63           O
HETATM14955  O3  SPH X2020     101.024  77.036 135.935  1.00 19.63           O
HETATM14956  HO1 SPH X2020     103.267  78.101 139.886  1.00 19.63           H
HETATM14957  HO3 SPH X2020     100.706  77.032 135.016  1.00 19.63           H
HETATM14958 H121 SPH X2020     102.671  78.426 125.068  1.00 19.63           H
HETATM14959 H141 SPH X2020     102.957  78.452 122.519  1.00 19.63           H
HETATM14960 H172 SPH X2020     103.826  76.360 118.696  1.00 19.63           H
HETATM14961 H101 SPH X2020     102.518  78.372 127.651  1.00 19.63           H
HETATM14962 H122 SPH X2020     101.241  77.394 125.073  1.00 19.63           H
HETATM14963  H2  SPH X2020     103.112  78.251 136.472  1.00 19.63           H
HETATM14964  H72 SPH X2020     102.864  75.300 131.190  1.00 19.63           H
HETATM14965  H3  SPH X2020     102.181  75.382 136.342  1.00 19.63           H
HETATM14966  H82 SPH X2020     100.899  76.640 129.929  1.00 19.63           H
HETATM14967  H71 SPH X2020     101.537  76.079 132.028  1.00 19.63           H
HETATM14968 H111 SPH X2020     102.595  75.622 126.279  1.00 19.63           H
HETATM14969  H5  SPH X2020     103.056  78.318 134.048  1.00 19.63           H
HETATM14970 H162 SPH X2020     101.444  77.825 119.971  1.00 19.63           H
HETATM14971 H171 SPH X2020     102.144  75.829 118.662  1.00 19.63           H
HETATM14972  H4  SPH X2020     102.648  75.272 134.080  1.00 19.63           H
HETATM14973 H132 SPH X2020     103.913  76.569 123.814  1.00 19.63           H
HETATM14974 H182 SPH X2020     103.217  78.406 117.364  1.00 19.63           H
HETATM14975  H61 SPH X2020     104.433  76.729 132.135  1.00 19.63           H
HETATM14976  H91 SPH X2020     102.709  75.519 128.740  1.00 19.63           H
HETATM14977 H183 SPH X2020     102.768  76.917 116.504  1.00 19.63           H
HETATM14978  H92 SPH X2020     103.819  76.865 129.058  1.00 19.63           H
HETATM14979  H62 SPH X2020     103.488  78.147 131.781  1.00 19.63           H
HETATM14980 H102 SPH X2020     101.171  77.237 127.557  1.00 19.63           H
HETATM14981  H11 SPH X2020     101.823  77.258 138.398  1.00 19.63           H
HETATM14982 H112 SPH X2020     103.949  76.753 126.354  1.00 19.63           H
HETATM14983  H12 SPH X2020     103.155  76.110 138.636  1.00 19.63           H
HETATM14984 H142 SPH X2020     101.368  77.685 122.509  1.00 19.63           H
HETATM14985 H181 SPH X2020     101.521  77.875 117.330  1.00 19.63           H
HETATM14986  H81 SPH X2020     101.881  78.053 130.239  1.00 19.63           H
HETATM14987 H131 SPH X2020     102.395  75.680 123.727  1.00 19.63           H
HETATM14988 H151 SPH X2020     102.254  75.779 121.219  1.00 19.63           H
HETATM14989 H152 SPH X2020     103.881  76.471 121.254  1.00 19.63           H
HETATM14990 H161 SPH X2020     103.094  78.443 119.959  1.00 19.63           H
HETATM14991  H23 SPH X2020     104.904  76.897 135.448  1.00 19.63           H
HETATM14992  H22 SPH X2020     105.354  77.612 136.872  1.00 19.63           H
HETATM14993  H23 SPH X2020     105.051  75.999 136.843  1.00 19.63           H
HETATM14994  C1  SPH X2030     139.516 103.598 142.069  1.00 19.63           C
HETATM14995  C10 SPH X2030     138.872 104.159 131.456  1.00 19.63           C
HETATM14996  C11 SPH X2030     139.543 103.661 130.157  1.00 19.63           C
HETATM14997  C12 SPH X2030     138.934 104.211 128.855  1.00 19.63           C
HETATM14998  C13 SPH X2030     139.685 103.671 127.623  1.00 19.63           C
HETATM14999  C14 SPH X2030     138.992 103.993 126.285  1.00 19.63           C
HETATM15000  C15 SPH X2030     139.778 103.420 125.084  1.00 19.63           C
HETATM15001  C16 SPH X2030     139.096 103.680 123.725  1.00 19.63           C
HETATM15002  C17 SPH X2030     139.915 103.090 122.555  1.00 19.63           C
HETATM15003  C18 SPH X2030     139.252 103.330 121.194  1.00 19.63           C
HETATM15004  C2  SPH X2030     138.865 104.296 140.878  1.00 19.63           C
HETATM15005  C3  SPH X2030     139.289 103.688 139.537  1.00 19.63           C
HETATM15006  C4  SPH X2030     138.503 104.298 138.430  1.00 19.63           C
HETATM15007  C5  SPH X2030     138.785 104.287 137.128  1.00 19.63           C
HETATM15008  C6  SPH X2030     139.929 103.599 136.455  1.00 19.63           C
HETATM15009  C7  SPH X2030     139.477 102.886 135.164  1.00 19.63           C
HETATM15010  C8  SPH X2030     139.018 103.850 134.035  1.00 19.63           C
HETATM15011  C9  SPH X2030     139.230 103.238 132.639  1.00 19.63           C
HETATM15012  N2  SPH X2030     139.076 105.807 140.920  1.00 19.63           N
HETATM15013  O1  SPH X2030     139.008 104.181 143.257  1.00 19.63           O
HETATM15014  O3  SPH X2030     138.981 102.322 139.527  1.00 19.63           O
HETATM15015  HO1 SPH X2030     139.541 103.871 144.009  1.00 19.63           H
HETATM15016  HO3 SPH X2030     138.700 102.124 138.616  1.00 19.63           H
HETATM15017 H121 SPH X2030     138.976 105.308 128.861  1.00 19.63           H
HETATM15018 H141 SPH X2030     138.897 105.081 126.178  1.00 19.63           H
HETATM15019 H172 SPH X2030     140.917 103.535 122.549  1.00 19.63           H
HETATM15020 H101 SPH X2030     139.201 105.186 131.660  1.00 19.63           H
HETATM15021 H122 SPH X2030     137.875 103.931 128.796  1.00 19.63           H
HETATM15022  H2  SPH X2030     137.790 104.135 140.970  1.00 19.63           H
HETATM15023  H72 SPH X2030     140.320 102.285 134.803  1.00 19.63           H
HETATM15024  H3  SPH X2030     140.362 103.841 139.373  1.00 19.63           H
HETATM15025  H82 SPH X2030     137.959 104.106 134.168  1.00 19.63           H
HETATM15026  H71 SPH X2030     138.676 102.175 135.404  1.00 19.63           H
HETATM15027 H111 SPH X2030     139.488 102.566 130.129  1.00 19.63           H
HETATM15028  H5  SPH X2030     138.113 104.811 136.451  1.00 19.63           H
HETATM15029 H162 SPH X2030     138.092 103.238 123.728  1.00 19.63           H
HETATM15030 H171 SPH X2030     140.047 102.011 122.703  1.00 19.63           H
HETATM15031  H4  SPH X2030     137.595 104.810 138.740  1.00 19.63           H
HETATM15032 H132 SPH X2030     140.700 104.087 127.613  1.00 19.63           H
HETATM15033 H182 SPH X2030     139.125 104.403 121.001  1.00 19.63           H
HETATM15034  H61 SPH X2030     140.405 102.872 137.125  1.00 19.63           H
HETATM15035  H91 SPH X2030     138.664 102.302 132.549  1.00 19.63           H
HETATM15036 H183 SPH X2030     139.866 102.911 120.387  1.00 19.63           H
HETATM15037  H92 SPH X2030     140.287 102.959 132.549  1.00 19.63           H
HETATM15038  H62 SPH X2030     140.698 104.338 136.198  1.00 19.63           H
HETATM15039 H102 SPH X2030     137.782 104.185 131.334  1.00 19.63           H
HETATM15040  H11 SPH X2030     139.288 102.525 142.053  1.00 19.63           H
HETATM15041 H112 SPH X2030     140.611 103.912 130.190  1.00 19.63           H
HETATM15042  H12 SPH X2030     140.606 103.710 142.017  1.00 19.63           H
HETATM15043 H142 SPH X2030     137.977 103.578 126.289  1.00 19.63           H
HETATM15044 H181 SPH X2030     138.264 102.855 121.149  1.00 19.63           H
HETATM15045  H81 SPH X2030     139.583 104.788 134.095  1.00 19.63           H
HETATM15046 H131 SPH X2030     139.801 102.584 127.711  1.00 19.63           H
HETATM15047 H151 SPH X2030     139.904 102.339 125.220  1.00 19.63           H
HETATM15048 H152 SPH X2030     140.785 103.855 125.072  1.00 19.63           H
HETATM15049 H161 SPH X2030     138.973 104.760 123.577  1.00 19.63           H
HETATM15050  H23 SPH X2030     138.560 106.286 140.168  1.00 19.63           H
HETATM15051  H22 SPH X2030     140.070 106.057 140.820  1.00 19.63           H
HETATM15052  H23 SPH X2030     138.753 106.197 141.817  1.00 19.63           H
HETATM15053  C1  SPH X2040     156.912 106.033 138.106  1.00 19.63           C
HETATM15054  C10 SPH X2040     156.054 103.482 128.755  1.00 19.63           C
HETATM15055  C11 SPH X2040     155.253 103.863 127.496  1.00 19.63           C
HETATM15056  C12 SPH X2040     155.888 103.353 126.189  1.00 19.63           C
HETATM15057  C13 SPH X2040     155.176 103.913 124.939  1.00 19.63           C
HETATM15058  C14 SPH X2040     155.702 103.313 123.627  1.00 19.63           C
HETATM15059  C15 SPH X2040     155.089 103.991 122.395  1.00 19.63           C
HETATM15060  C16 SPH X2040     155.455 103.290 121.076  1.00 19.63           C
HETATM15061  C17 SPH X2040     154.966 104.065 119.840  1.00 19.63           C
HETATM15062  C18 SPH X2040     155.246 103.345 118.522  1.00 19.63           C
HETATM15063  C2  SPH X2040     156.887 104.489 138.213  1.00 19.63           C
HETATM15064  C3  SPH X2040     156.342 103.788 136.960  1.00 19.63           C
HETATM15065  C4  SPH X2040     157.055 104.193 135.709  1.00 19.63           C
HETATM15066  C5  SPH X2040     156.743 103.980 134.430  1.00 19.63           C
HETATM15067  C6  SPH X2040     155.535 103.320 133.848  1.00 19.63           C
HETATM15068  C7  SPH X2040     155.140 103.974 132.525  1.00 19.63           C
HETATM15069  C8  SPH X2040     156.031 103.591 131.336  1.00 19.63           C
HETATM15070  C9  SPH X2040     155.414 104.076 130.018  1.00 19.63           C
HETATM15071  N2  SPH X2040     156.190 104.075 139.412  1.00 19.63           N
HETATM15072  O1  SPH X2040     157.476 106.520 139.308  1.00 19.63           O
HETATM15073  O3  SPH X2040     155.004 104.123 136.831  1.00 19.63           O
HETATM15074  HO1 SPH X2040     157.673 107.468 139.213  1.00 19.63           H
HETATM15075  HO3 SPH X2040     154.917 104.280 135.874  1.00 19.63           H
HETATM15076 H121 SPH X2040     155.827 102.265 126.157  1.00 19.63           H
HETATM15077 H141 SPH X2040     155.455 102.252 123.588  1.00 19.63           H
HETATM15078 H172 SPH X2040     153.889 104.215 119.908  1.00 19.63           H
HETATM15079 H101 SPH X2040     156.078 102.395 128.837  1.00 19.63           H
HETATM15080 H122 SPH X2040     156.933 103.660 126.150  1.00 19.63           H
HETATM15081  H2  SPH X2040     157.909 104.112 138.248  1.00 19.63           H
HETATM15082  H72 SPH X2040     154.122 103.683 132.265  1.00 19.63           H
HETATM15083  H3  SPH X2040     156.452 102.709 137.071  1.00 19.63           H
HETATM15084  H82 SPH X2040     157.012 104.050 131.455  1.00 19.63           H
HETATM15085  H71 SPH X2040     155.193 105.058 132.625  1.00 19.63           H
HETATM15086 H111 SPH X2040     155.184 104.949 127.423  1.00 19.63           H
HETATM15087  H5  SPH X2040     157.414 104.307 133.649  1.00 19.63           H
HETATM15088 H162 SPH X2040     156.538 103.194 121.005  1.00 19.63           H
HETATM15089 H171 SPH X2040     155.465 105.033 119.797  1.00 19.63           H
HETATM15090  H4  SPH X2040     157.979 104.750 135.770  1.00 19.63           H
HETATM15091 H132 SPH X2040     154.111 103.692 124.998  1.00 19.63           H
HETATM15092 H182 SPH X2040     154.743 102.378 118.522  1.00 19.63           H
HETATM15093  H61 SPH X2040     154.702 103.407 134.545  1.00 19.63           H
HETATM15094  H91 SPH X2040     155.518 105.159 129.943  1.00 19.63           H
HETATM15095 H183 SPH X2040     154.876 103.947 117.693  1.00 19.63           H
HETATM15096  H92 SPH X2040     154.358 103.810 129.990  1.00 19.63           H
HETATM15097  H62 SPH X2040     155.749 102.267 133.667  1.00 19.63           H
HETATM15098 H102 SPH X2040     157.070 103.861 128.649  1.00 19.63           H
HETATM15099  H11 SPH X2040     157.524 106.350 137.263  1.00 19.63           H
HETATM15100 H112 SPH X2040     154.251 103.439 127.560  1.00 19.63           H
HETATM15101  H12 SPH X2040     155.902 106.428 137.992  1.00 19.63           H
HETATM15102 H142 SPH X2040     156.784 103.436 123.580  1.00 19.63           H
HETATM15103 H181 SPH X2040     156.320 103.197 118.411  1.00 19.63           H
HETATM15104  H81 SPH X2040     156.138 102.507 131.297  1.00 19.63           H
HETATM15105 H131 SPH X2040     155.322 104.991 124.890  1.00 19.63           H
HETATM15106 H151 SPH X2040     155.445 105.020 122.332  1.00 19.63           H
HETATM15107 H152 SPH X2040     154.003 103.987 122.480  1.00 19.63           H
HETATM15108 H161 SPH X2040     155.000 102.299 121.052  1.00 19.63           H
HETATM15109  H23 SPH X2040     156.184 103.309 139.453  1.00 19.63           H
HETATM15110  H22 SPH X2040     155.240 104.417 139.384  1.00 19.63           H
HETATM15111  H23 SPH X2040     156.661 104.452 140.222  1.00 19.63           H
HETATM15112  C1  SPH X2050     128.484  96.503 135.683  1.00 19.63           C
HETATM15113  C10 SPH X2050     128.187  97.681 126.658  1.00 19.63           C
HETATM15114  C11 SPH X2050     127.633  97.768 125.236  1.00 19.63           C
HETATM15115  C12 SPH X2050     128.422  98.723 124.337  1.00 19.63           C
HETATM15116  C13 SPH X2050     128.045  98.627 122.850  1.00 19.63           C
HETATM15117  C14 SPH X2050     128.455  97.297 122.208  1.00 19.63           C
HETATM15118  C15 SPH X2050     128.417  97.339 120.679  1.00 19.63           C
HETATM15119  C16 SPH X2050     129.184  96.157 120.062  1.00 19.63           C
HETATM15120  C17 SPH X2050     129.199  96.192 118.522  1.00 19.63           C
HETATM15121  C18 SPH X2050     130.123  95.117 117.926  1.00 19.63           C
HETATM15122  C2  SPH X2050     127.498  97.651 135.494  1.00 19.63           C
HETATM15123  C3  SPH X2050     127.232  97.893 134.006  1.00 19.63           C
HETATM15124  C4  SPH X2050     128.411  98.427 133.246  1.00 19.63           C
HETATM15125  C5  SPH X2050     128.587  98.357 131.919  1.00 19.63           C
HETATM15126  C6  SPH X2050     127.654  97.699 130.922  1.00 19.63           C
HETATM15127  C7  SPH X2050     127.352  98.574 129.693  1.00 19.63           C
HETATM15128  C8  SPH X2050     128.609  98.886 128.859  1.00 19.63           C
HETATM15129  C9  SPH X2050     128.308  99.039 127.358  1.00 19.63           C
HETATM15130  N2  SPH X2050     127.916  98.901 136.231  1.00 19.63           N
HETATM15131  O1  SPH X2050     128.854  96.426 137.049  1.00 19.63           O
HETATM15132  O3  SPH X2050     126.242  98.875 133.921  1.00 19.63           O
HETATM15133  HO1 SPH X2050     128.092  96.717 137.579  1.00 19.63           H
HETATM15134  HO3 SPH X2050     126.280  99.199 133.005  1.00 19.63           H
HETATM15135 H121 SPH X2050     129.497  98.543 124.454  1.00 19.63           H
HETATM15136 H141 SPH X2050     127.803  96.488 122.560  1.00 19.63           H
HETATM15137 H172 SPH X2050     128.180  96.048 118.141  1.00 19.63           H
HETATM15138 H101 SPH X2050     127.535  97.016 127.239  1.00 19.63           H
HETATM15139 H122 SPH X2050     128.246  99.754 124.669  1.00 19.63           H
HETATM15140  H2  SPH X2050     126.554  97.344 135.948  1.00 19.63           H
HETATM15141  H72 SPH X2050     126.610  98.053 129.075  1.00 19.63           H
HETATM15142  H3  SPH X2050     126.881  96.956 133.557  1.00 19.63           H
HETATM15143  H82 SPH X2050     129.056  99.816 129.232  1.00 19.63           H
HETATM15144  H71 SPH X2050     126.877  99.511 130.009  1.00 19.63           H
HETATM15145 H111 SPH X2050     126.584  98.087 125.271  1.00 19.63           H
HETATM15146  H5  SPH X2050     129.485  98.789 131.483  1.00 19.63           H
HETATM15147 H162 SPH X2050     130.217  96.167 120.430  1.00 19.63           H
HETATM15148 H171 SPH X2050     129.531  97.178 118.176  1.00 19.63           H
HETATM15149  H4  SPH X2050     129.174  98.925 133.842  1.00 19.63           H
HETATM15150 H132 SPH X2050     126.967  98.782 122.725  1.00 19.63           H
HETATM15151 H182 SPH X2050     129.879  94.126 118.328  1.00 19.63           H
HETATM15152  H61 SPH X2050     126.702  97.412 131.385  1.00 19.63           H
HETATM15153  H91 SPH X2050     129.121  99.613 126.896  1.00 19.63           H
HETATM15154 H183 SPH X2050     130.023  95.082 116.835  1.00 19.63           H
HETATM15155  H92 SPH X2050     127.390  99.624 127.222  1.00 19.63           H
HETATM15156  H62 SPH X2050     128.112  96.766 130.568  1.00 19.63           H
HETATM15157 H102 SPH X2050     129.171  97.198 126.636  1.00 19.63           H
HETATM15158  H11 SPH X2050     128.015  95.563 135.365  1.00 19.63           H
HETATM15159 H112 SPH X2050     127.640  96.756 124.813  1.00 19.63           H
HETATM15160  H12 SPH X2050     129.372  96.656 135.058  1.00 19.63           H
HETATM15161 H142 SPH X2050     129.473  97.046 122.531  1.00 19.63           H
HETATM15162 H181 SPH X2050     131.171  95.335 118.165  1.00 19.63           H
HETATM15163  H81 SPH X2050     129.367  98.105 128.994  1.00 19.63           H
HETATM15164 H131 SPH X2050     128.544  99.449 122.321  1.00 19.63           H
HETATM15165 H151 SPH X2050     128.869  98.274 120.326  1.00 19.63           H
HETATM15166 H152 SPH X2050     127.375  97.335 120.334  1.00 19.63           H
HETATM15167 H161 SPH X2050     128.735  95.215 120.399  1.00 19.63           H
HETATM15168  H23 SPH X2050     127.203  99.638 136.134  1.00 19.63           H
HETATM15169  H22 SPH X2050     128.806  99.286 135.884  1.00 19.63           H
HETATM15170  H23 SPH X2050     128.035  98.707 137.235  1.00 19.63           H
HETATM15171  C1  SPH X2060      96.249  69.858 136.500  1.00 19.63           C
HETATM15172  C10 SPH X2060      96.001  69.987 126.052  1.00 19.63           C
HETATM15173  C11 SPH X2060      95.821  69.191 124.746  1.00 19.63           C
HETATM15174  C12 SPH X2060      96.052  70.057 123.490  1.00 19.63           C
HETATM15175  C13 SPH X2060      95.930  69.229 122.188  1.00 19.63           C
HETATM15176  C14 SPH X2060      96.136  70.096 120.927  1.00 19.63           C
HETATM15177  C15 SPH X2060      96.049  69.263 119.632  1.00 19.63           C
HETATM15178  C16 SPH X2060      96.245  70.132 118.370  1.00 19.63           C
HETATM15179  C17 SPH X2060      96.225  69.292 117.074  1.00 19.63           C
HETATM15180  C18 SPH X2060      96.453  70.161 115.819  1.00 19.63           C
HETATM15181  C2  SPH X2060      95.158  70.404 135.560  1.00 19.63           C
HETATM15182  C3  SPH X2060      95.562  70.350 134.070  1.00 19.63           C
HETATM15183  C4  SPH X2060      95.832  68.951 133.570  1.00 19.63           C
HETATM15184  C5  SPH X2060      96.166  68.615 132.316  1.00 19.63           C
HETATM15185  C6  SPH X2060      96.307  69.565 131.141  1.00 19.63           C
HETATM15186  C7  SPH X2060      95.834  68.908 129.828  1.00 19.63           C
HETATM15187  C8  SPH X2060      96.011  69.843 128.611  1.00 19.63           C
HETATM15188  C9  SPH X2060      95.731  69.105 127.287  1.00 19.63           C
HETATM15189  N2  SPH X2060      94.756  71.805 135.976  1.00 19.63           N
HETATM15190  O1  SPH X2060      95.760  69.978 137.826  1.00 19.63           O
HETATM15191  O3  SPH X2060      96.732  71.117 133.897  1.00 19.63           O
HETATM15192  HO1 SPH X2060      96.276  69.381 138.392  1.00 19.63           H
HETATM15193  HO3 SPH X2060      97.087  70.849 133.035  1.00 19.63           H
HETATM15194 H121 SPH X2060      97.047  70.512 123.540  1.00 19.63           H
HETATM15195 H141 SPH X2060      97.113  70.585 120.979  1.00 19.63           H
HETATM15196 H172 SPH X2060      97.003  68.522 117.121  1.00 19.63           H
HETATM15197 H101 SPH X2060      97.022  70.381 126.098  1.00 19.63           H
HETATM15198 H122 SPH X2060      95.324  70.875 123.474  1.00 19.63           H
HETATM15199  H2  SPH X2060      94.276  69.777 135.693  1.00 19.63           H
HETATM15200  H72 SPH X2060      96.408  67.989 129.662  1.00 19.63           H
HETATM15201  H3  SPH X2060      94.746  70.778 133.476  1.00 19.63           H
HETATM15202  H82 SPH X2060      95.336  70.701 128.707  1.00 19.63           H
HETATM15203  H71 SPH X2060      94.781  68.615 129.918  1.00 19.63           H
HETATM15204 H111 SPH X2060      94.811  68.769 124.713  1.00 19.63           H
HETATM15205  H5  SPH X2060      96.326  67.567 132.076  1.00 19.63           H
HETATM15206 H162 SPH X2060      95.458  70.890 118.323  1.00 19.63           H
HETATM15207 H171 SPH X2060      95.264  68.774 116.986  1.00 19.63           H
HETATM15208  H4  SPH X2060      95.722  68.156 134.303  1.00 19.63           H
HETATM15209 H132 SPH X2060      96.669  68.421 122.200  1.00 19.63           H
HETATM15210 H182 SPH X2060      97.424  70.664 115.864  1.00 19.63           H
HETATM15211  H61 SPH X2060      97.362  69.839 131.026  1.00 19.63           H
HETATM15212  H91 SPH X2060      94.689  68.767 127.272  1.00 19.63           H
HETATM15213 H183 SPH X2060      96.433  69.545 114.914  1.00 19.63           H
HETATM15214  H92 SPH X2060      96.357  68.207 127.233  1.00 19.63           H
HETATM15215  H62 SPH X2060      95.741  70.489 131.303  1.00 19.63           H
HETATM15216 H102 SPH X2060      95.320  70.845 126.060  1.00 19.63           H
HETATM15217  H11 SPH X2060      96.460  68.810 136.270  1.00 19.63           H
HETATM15218 H112 SPH X2060      96.519  68.347 124.739  1.00 19.63           H
HETATM15219  H12 SPH X2060      97.174  70.431 136.388  1.00 19.63           H
HETATM15220 H142 SPH X2060      95.380  70.886 120.905  1.00 19.63           H
HETATM15221 H181 SPH X2060      95.675  70.926 115.730  1.00 19.63           H
HETATM15222  H81 SPH X2060      97.033  70.239 128.599  1.00 19.63           H
HETATM15223 H131 SPH X2060      94.944  68.757 122.146  1.00 19.63           H
HETATM15224 H151 SPH X2060      95.075  68.764 119.582  1.00 19.63           H
HETATM15225 H152 SPH X2060      96.812  68.479 119.654  1.00 19.63           H
HETATM15226 H161 SPH X2060      97.199  70.662 118.440  1.00 19.63           H
HETATM15227  H23 SPH X2060      93.900  72.114 135.503  1.00 19.63           H
HETATM15228  H22 SPH X2060      94.601  71.826 136.990  1.00 19.63           H
HETATM15229  H23 SPH X2060      95.508  72.466 135.752  1.00 19.63           H
HETATM15230  C1  SPH X2070     115.665  61.086 142.686  1.00 19.63           C
HETATM15231  C10 SPH X2070     114.551  60.216 131.469  1.00 19.63           C
HETATM15232  C11 SPH X2070     115.018  60.955 130.217  1.00 19.63           C
HETATM15233  C12 SPH X2070     114.519  60.264 128.951  1.00 19.63           C
HETATM15234  C13 SPH X2070     114.860  61.053 127.678  1.00 19.63           C
HETATM15235  C14 SPH X2070     114.326  60.397 126.379  1.00 19.63           C
HETATM15236  C15 SPH X2070     114.747  61.173 125.112  1.00 19.63           C
HETATM15237  C16 SPH X2070     114.257  60.505 123.822  1.00 19.63           C
HETATM15238  C17 SPH X2070     114.745  61.228 122.557  1.00 19.63           C
HETATM15239  C18 SPH X2070     114.179  60.622 121.263  1.00 19.63           C
HETATM15240  C2  SPH X2070     115.430  61.563 141.242  1.00 19.63           C
HETATM15241  C3  SPH X2070     115.442  60.408 140.230  1.00 19.63           C
HETATM15242  C4  SPH X2070     114.807  60.800 138.944  1.00 19.63           C
HETATM15243  C5  SPH X2070     115.072  60.202 137.785  1.00 19.63           C
HETATM15244  C6  SPH X2070     114.254  60.402 136.544  1.00 19.63           C
HETATM15245  C7  SPH X2070     115.085  60.785 135.328  1.00 19.63           C
HETATM15246  C8  SPH X2070     114.540  60.147 134.037  1.00 19.63           C
HETATM15247  C9  SPH X2070     115.081  60.843 132.771  1.00 19.63           C
HETATM15248  N2  SPH X2070     116.418  62.670 140.857  1.00 19.63           N
HETATM15249  O1  SPH X2070     114.575  60.338 143.162  1.00 19.63           O
HETATM15250  O3  SPH X2070     114.697  59.311 140.685  1.00 19.63           O
HETATM15251  HO1 SPH X2070     114.313  59.762 142.423  1.00 19.63           H
HETATM15252  HO3 SPH X2070     114.039  59.171 139.982  1.00 19.63           H
HETATM15253 H121 SPH X2070     113.431  60.138 129.012  1.00 19.63           H
HETATM15254 H141 SPH X2070     113.232  60.335 126.421  1.00 19.63           H
HETATM15255 H172 SPH X2070     114.448  62.283 122.607  1.00 19.63           H
HETATM15256 H101 SPH X2070     113.454  60.211 131.493  1.00 19.63           H
HETATM15257 H122 SPH X2070     114.955  59.260 128.887  1.00 19.63           H
HETATM15258  H2  SPH X2070     114.437  62.016 141.223  1.00 19.63           H
HETATM15259  H72 SPH X2070     115.083  61.878 135.239  1.00 19.63           H
HETATM15260  H3  SPH X2070     116.480  60.102 140.053  1.00 19.63           H
HETATM15261  H82 SPH X2070     114.796  59.081 134.018  1.00 19.63           H
HETATM15262  H71 SPH X2070     116.130  60.482 135.466  1.00 19.63           H
HETATM15263 H111 SPH X2070     116.114  61.006 130.206  1.00 19.63           H
HETATM15264  H5  SPH X2070     115.832  59.425 137.712  1.00 19.63           H
HETATM15265 H162 SPH X2070     114.598  59.462 123.797  1.00 19.63           H
HETATM15266 H171 SPH X2070     115.841  61.205 122.518  1.00 19.63           H
HETATM15267  H4  SPH X2070     114.011  61.537 139.009  1.00 19.63           H
HETATM15268 H132 SPH X2070     114.438  62.063 127.761  1.00 19.63           H
HETATM15269 H182 SPH X2070     113.082  60.639 121.270  1.00 19.63           H
HETATM15270  H61 SPH X2070     113.478  61.161 136.704  1.00 19.63           H
HETATM15271  H91 SPH X2070     116.177  60.807 132.771  1.00 19.63           H
HETATM15272 H183 SPH X2070     114.518  61.187 120.386  1.00 19.63           H
HETATM15273  H92 SPH X2070     114.795  61.902 132.793  1.00 19.63           H
HETATM15274  H62 SPH X2070     113.730  59.460 136.338  1.00 19.63           H
HETATM15275 H102 SPH X2070     114.870  59.167 131.415  1.00 19.63           H
HETATM15276  H11 SPH X2070     116.590  60.498 142.737  1.00 19.63           H
HETATM15277 H112 SPH X2070     114.646  61.987 130.251  1.00 19.63           H
HETATM15278  H12 SPH X2070     115.787  61.968 143.327  1.00 19.63           H
HETATM15279 H142 SPH X2070     114.704  59.370 126.314  1.00 19.63           H
HETATM15280 H181 SPH X2070     114.505  59.582 121.146  1.00 19.63           H
HETATM15281  H81 SPH X2070     113.445  60.213 134.029  1.00 19.63           H
HETATM15282 H131 SPH X2070     115.949  61.161 127.605  1.00 19.63           H
HETATM15283 H151 SPH X2070     115.840  61.256 125.083  1.00 19.63           H
HETATM15284 H152 SPH X2070     114.352  62.195 125.167  1.00 19.63           H
HETATM15285 H161 SPH X2070     113.160  60.482 123.828  1.00 19.63           H
HETATM15286  H23 SPH X2070     116.099  63.196 140.031  1.00 19.63           H
HETATM15287  H22 SPH X2070     117.357  62.304 140.645  1.00 19.63           H
HETATM15288  H23 SPH X2070     116.545  63.353 141.616  1.00 19.63           H
HETATM15289  C1  SPH X2080     122.708  85.823 140.418  1.00 19.63           C
HETATM15290  C10 SPH X2080     122.846  86.758 130.128  1.00 19.63           C
HETATM15291  C11 SPH X2080     123.364  86.129 128.838  1.00 19.63           C
HETATM15292  C12 SPH X2080     122.867  86.896 127.610  1.00 19.63           C
HETATM15293  C13 SPH X2080     123.393  86.269 126.318  1.00 19.63           C
HETATM15294  C14 SPH X2080     122.849  86.989 125.084  1.00 19.63           C
HETATM15295  C15 SPH X2080     123.417  86.364 123.805  1.00 19.63           C
HETATM15296  C16 SPH X2080     122.707  86.876 122.541  1.00 19.63           C
HETATM15297  C17 SPH X2080     123.205  86.143 121.274  1.00 19.63           C
HETATM15298  C18 SPH X2080     122.446  86.582 120.005  1.00 19.63           C
HETATM15299  C2  SPH X2080     123.560  86.822 139.645  1.00 19.63           C
HETATM15300  C3  SPH X2080     123.759  86.469 138.156  1.00 19.63           C
HETATM15301  C4  SPH X2080     122.502  86.446 137.343  1.00 19.63           C
HETATM15302  C5  SPH X2080     122.440  86.632 136.020  1.00 19.63           C
HETATM15303  C6  SPH X2080     123.617  86.867 135.106  1.00 19.63           C
HETATM15304  C7  SPH X2080     123.586  85.975 133.852  1.00 19.63           C
HETATM15305  C8  SPH X2080     122.923  86.662 132.647  1.00 19.63           C
HETATM15306  C9  SPH X2080     123.266  85.935 131.344  1.00 19.63           C
HETATM15307  N2  SPH X2080     124.890  87.028 140.361  1.00 19.63           N
HETATM15308  O1  SPH X2080     122.722  86.247 141.775  1.00 19.63           O
HETATM15309  O3  SPH X2080     124.391  85.209 138.031  1.00 19.63           O
HETATM15310  HO1 SPH X2080     122.052  85.720 142.243  1.00 19.63           H
HETATM15311  HO3 SPH X2080     125.285  85.399 137.697  1.00 19.63           H
HETATM15312 H121 SPH X2080     123.190  87.942 127.671  1.00 19.63           H
HETATM15313 H141 SPH X2080     123.111  88.053 125.122  1.00 19.63           H
HETATM15314 H172 SPH X2080     124.277  86.332 121.140  1.00 19.63           H
HETATM15315 H101 SPH X2080     123.236  87.780 130.210  1.00 19.63           H
HETATM15316 H122 SPH X2080     121.770  86.894 127.598  1.00 19.63           H
HETATM15317  H2  SPH X2080     123.036  87.778 139.688  1.00 19.63           H
HETATM15318  H72 SPH X2080     124.623  85.732 133.590  1.00 19.63           H
HETATM15319  H3  SPH X2080     124.410  87.247 137.738  1.00 19.63           H
HETATM15320  H82 SPH X2080     121.836  86.705 132.785  1.00 19.63           H
HETATM15321  H71 SPH X2080     123.090  85.020 134.068  1.00 19.63           H
HETATM15322 H111 SPH X2080     123.033  85.085 128.777  1.00 19.63           H
HETATM15323  H5  SPH X2080     121.474  86.616 135.519  1.00 19.63           H
HETATM15324 H162 SPH X2080     121.625  86.723 122.643  1.00 19.63           H
HETATM15325 H171 SPH X2080     123.085  85.060 121.403  1.00 19.63           H
HETATM15326  H4  SPH X2080     121.578  86.283 137.893  1.00 19.63           H
HETATM15327 H132 SPH X2080     124.489  86.307 126.313  1.00 19.63           H
HETATM15328 H182 SPH X2080     122.574  87.657 119.827  1.00 19.63           H
HETATM15329  H61 SPH X2080     124.565  86.681 135.626  1.00 19.63           H
HETATM15330  H91 SPH X2080     122.780  84.952 131.323  1.00 19.63           H
HETATM15331 H183 SPH X2080     122.823  86.043 119.127  1.00 19.63           H
HETATM15332  H92 SPH X2080     124.348  85.760 131.295  1.00 19.63           H
HETATM15333  H62 SPH X2080     123.638  87.922 134.807  1.00 19.63           H
HETATM15334 H102 SPH X2080     121.752  86.829 130.096  1.00 19.63           H
HETATM15335  H11 SPH X2080     121.682  85.816 140.030  1.00 19.63           H
HETATM15336 H112 SPH X2080     124.461  86.121 128.849  1.00 19.63           H
HETATM15337  H12 SPH X2080     123.118  84.810 140.328  1.00 19.63           H
HETATM15338 H142 SPH X2080     121.754  86.921 125.077  1.00 19.63           H
HETATM15339 H181 SPH X2080     121.374  86.371 120.100  1.00 19.63           H
HETATM15340  H81 SPH X2080     123.281  87.697 132.576  1.00 19.63           H
HETATM15341 H131 SPH X2080     123.108  85.211 126.283  1.00 19.63           H
HETATM15342 H151 SPH X2080     123.320  85.273 123.855  1.00 19.63           H
HETATM15343 H152 SPH X2080     124.490  86.582 123.738  1.00 19.63           H
HETATM15344 H161 SPH X2080     122.872  87.955 122.437  1.00 19.63           H
HETATM15345  H23 SPH X2080     125.355  87.905 140.085  1.00 19.63           H
HETATM15346  H22 SPH X2080     125.550  86.254 140.197  1.00 19.63           H
HETATM15347  H23 SPH X2080     124.718  87.090 141.374  1.00 19.63           H
HETATM15348  C1  SPH X3010     150.780 106.325 135.262  1.00 19.63           C
HETATM15349  C10 SPH X3010     149.665 106.321 125.192  1.00 19.63           C
HETATM15350  C11 SPH X3010     150.999 106.019 124.512  1.00 19.63           C
HETATM15351  C12 SPH X3010     150.855 105.419 123.125  1.00 19.63           C
HETATM15352  C13 SPH X3010     150.165 106.322 122.104  1.00 19.63           C
HETATM15353  C14 SPH X3010     150.493 105.854 120.687  1.00 19.63           C
HETATM15354  C15 SPH X3010     149.752 106.607 119.586  1.00 19.63           C
HETATM15355  C16 SPH X3010     150.281 106.245 118.195  1.00 19.63           C
HETATM15356  C17 SPH X3010     149.515 106.893 117.040  1.00 19.63           C
HETATM15357  C18 SPH X3010     150.190 106.667 115.700  1.00 19.63           C
HETATM15358  C2  SPH X3010     149.952 106.792 134.066  1.00 19.63           C
HETATM15359  C3  SPH X3010     150.612 106.385 132.745  1.00 19.63           C
HETATM15360  C4  SPH X3010     149.719 106.638 131.584  1.00 19.63           C
HETATM15361  C5  SPH X3010     149.892 106.186 130.349  1.00 19.63           C
HETATM15362  C6  SPH X3010     151.016 105.301 129.883  1.00 19.63           C
HETATM15363  C7  SPH X3010     151.387 105.557 128.440  1.00 19.63           C
HETATM15364  C8  SPH X3010     150.240 105.319 127.464  1.00 19.63           C
HETATM15365  C9  SPH X3010     149.819 106.573 126.685  1.00 19.63           C
HETATM15366  N2  SPH X3010     149.766 108.164 134.222  1.00 19.63           N
HETATM15367  O1  SPH X3010     150.120 106.637 136.468  1.00 19.63           O
HETATM15368  O3  SPH X3010     150.924 105.038 132.782  1.00 19.63           O
HETATM15369  HO1 SPH X3010     150.804 106.657 137.160  1.00 19.63           H
HETATM15370  HO3 SPH X3010     150.726 104.722 131.883  1.00 19.63           H
HETATM15371 H121 SPH X3010     150.264 104.497 123.187  1.00 19.63           H
HETATM15372 H141 SPH X3010     150.235 104.793 120.586  1.00 19.63           H
HETATM15373 H172 SPH X3010     148.503 106.470 116.990  1.00 19.63           H
HETATM15374 H101 SPH X3010     149.230 107.206 124.710  1.00 19.63           H
HETATM15375 H122 SPH X3010     151.847 105.182 122.722  1.00 19.63           H
HETATM15376  H2  SPH X3010     148.994 106.269 134.061  1.00 19.63           H
HETATM15377  H72 SPH X3010     151.704 106.600 128.323  1.00 19.63           H
HETATM15378  H3  SPH X3010     151.531 106.969 132.605  1.00 19.63           H
HETATM15379  H82 SPH X3010     150.536 104.561 126.728  1.00 19.63           H
HETATM15380  H71 SPH X3010     152.213 104.896 128.149  1.00 19.63           H
HETATM15381 H111 SPH X3010     151.567 105.308 125.125  1.00 19.63           H
HETATM15382  H5  SPH X3010     149.182 106.452 129.568  1.00 19.63           H
HETATM15383 H162 SPH X3010     151.328 106.562 118.110  1.00 19.63           H
HETATM15384 H171 SPH X3010     149.444 107.974 117.211  1.00 19.63           H
HETATM15385  H4  SPH X3010     148.826 107.245 131.710  1.00 19.63           H
HETATM15386 H132 SPH X3010     149.080 106.285 122.258  1.00 19.63           H
HETATM15387 H182 SPH X3010     150.258 105.591 115.499  1.00 19.63           H
HETATM15388  H61 SPH X3010     150.719 104.250 129.979  1.00 19.63           H
HETATM15389  H91 SPH X3010     150.576 107.356 126.816  1.00 19.63           H
HETATM15390 H183 SPH X3010     149.608 107.147 114.904  1.00 19.63           H
HETATM15391  H92 SPH X3010     148.858 106.937 127.068  1.00 19.63           H
HETATM15392  H62 SPH X3010     151.902 105.482 130.504  1.00 19.63           H
HETATM15393 H102 SPH X3010     149.000 105.463 125.032  1.00 19.63           H
HETATM15394  H11 SPH X3010     150.928 105.240 135.197  1.00 19.63           H
HETATM15395 H112 SPH X3010     151.576 106.946 124.412  1.00 19.63           H
HETATM15396  H12 SPH X3010     151.758 106.821 135.241  1.00 19.63           H
HETATM15397 H142 SPH X3010     151.566 105.981 120.501  1.00 19.63           H
HETATM15398 H181 SPH X3010     151.199 107.096 115.719  1.00 19.63           H
HETATM15399  H81 SPH X3010     149.363 104.959 128.015  1.00 19.63           H
HETATM15400 H131 SPH X3010     150.511 107.354 122.238  1.00 19.63           H
HETATM15401 H151 SPH X3010     149.874 107.687 119.737  1.00 19.63           H
HETATM15402 H152 SPH X3010     148.685 106.357 119.628  1.00 19.63           H
HETATM15403 H161 SPH X3010     150.225 105.158 118.054  1.00 19.63           H
HETATM15404  H23 SPH X3010     149.206 108.468 133.413  1.00 19.63           H
HETATM15405  H22 SPH X3010     150.623 108.728 134.124  1.00 19.63           H
HETATM15406  H23 SPH X3010     149.170 108.430 135.018  1.00 19.63           H
HETATM15407  C1  SPH X3030     125.448  60.196 145.907  1.00 19.63           C
HETATM15408  C10 SPH X3030     123.647  56.975 137.414  1.00 19.63           C
HETATM15409  C11 SPH X3030     123.510  56.364 136.006  1.00 19.63           C
HETATM15410  C12 SPH X3030     124.188  57.199 134.898  1.00 19.63           C
HETATM15411  C13 SPH X3030     124.004  56.526 133.521  1.00 19.63           C
HETATM15412  C14 SPH X3030     124.456  57.387 132.324  1.00 19.63           C
HETATM15413  C15 SPH X3030     124.122  56.695 130.985  1.00 19.63           C
HETATM15414  C16 SPH X3030     124.488  57.536 129.746  1.00 19.63           C
HETATM15415  C17 SPH X3030     124.131  56.806 128.433  1.00 19.63           C
HETATM15416  C18 SPH X3030     124.491  57.620 127.178  1.00 19.63           C
HETATM15417  C2  SPH X3030     124.455  59.017 146.114  1.00 19.63           C
HETATM15418  C3  SPH X3030     124.325  58.137 144.850  1.00 19.63           C
HETATM15419  C4  SPH X3030     123.910  58.890 143.609  1.00 19.63           C
HETATM15420  C5  SPH X3030     123.937  58.390 142.370  1.00 19.63           C
HETATM15421  C6  SPH X3030     124.363  56.979 142.014  1.00 19.63           C
HETATM15422  C7  SPH X3030     124.350  56.709 140.497  1.00 19.63           C
HETATM15423  C8  SPH X3030     122.927  56.732 139.896  1.00 19.63           C
HETATM15424  C9  SPH X3030     122.876  56.142 138.469  1.00 19.63           C
HETATM15425  N2  SPH X3030     123.102  59.472 146.660  1.00 19.63           N
HETATM15426  O1  SPH X3030     125.690  60.824 147.163  1.00 19.63           O
HETATM15427  O3  SPH X3030     123.361  57.130 145.092  1.00 19.63           O
HETATM15428  HO1 SPH X3030     126.173  61.653 147.001  1.00 19.63           H
HETATM15429  HO3 SPH X3030     123.217  56.698 144.232  1.00 19.63           H
HETATM15430 H121 SPH X3030     125.258  57.306 135.114  1.00 19.63           H
HETATM15431 H141 SPH X3030     125.535  57.573 132.388  1.00 19.63           H
HETATM15432 H172 SPH X3030     124.656  55.843 128.398  1.00 19.63           H
HETATM15433 H101 SPH X3030     124.711  57.023 137.677  1.00 19.63           H
HETATM15434 H122 SPH X3030     123.756  58.207 134.882  1.00 19.63           H
HETATM15435  H2  SPH X3030     124.883  58.374 146.883  1.00 19.63           H
HETATM15436  H72 SPH X3030     124.986  57.445 139.991  1.00 19.63           H
HETATM15437  H3  SPH X3030     125.302  57.672 144.664  1.00 19.63           H
HETATM15438  H82 SPH X3030     122.252  56.149 140.535  1.00 19.63           H
HETATM15439  H71 SPH X3030     124.802  55.726 140.319  1.00 19.63           H
HETATM15440 H111 SPH X3030     122.444  56.256 135.767  1.00 19.63           H
HETATM15441  H5  SPH X3030     123.645  59.018 141.531  1.00 19.63           H
HETATM15442 H162 SPH X3030     123.955  58.494 129.784  1.00 19.63           H
HETATM15443 H171 SPH X3030     123.056  56.586 128.418  1.00 19.63           H
HETATM15444  H4  SPH X3030     123.583  59.917 143.756  1.00 19.63           H
HETATM15445 H132 SPH X3030     124.550  55.575 133.509  1.00 19.63           H
HETATM15446 H182 SPH X3030     125.566  57.838 127.147  1.00 19.63           H
HETATM15447  H61 SPH X3030     123.710  56.246 142.504  1.00 19.63           H
HETATM15448  H91 SPH X3030     121.826  56.058 138.161  1.00 19.63           H
HETATM15449 H183 SPH X3030     124.232  57.064 126.269  1.00 19.63           H
HETATM15450  H92 SPH X3030     123.273  55.119 138.486  1.00 19.63           H
HETATM15451  H62 SPH X3030     125.381  56.800 142.382  1.00 19.63           H
HETATM15452 H102 SPH X3030     123.259  58.001 137.406  1.00 19.63           H
HETATM15453  H11 SPH X3030     126.389  59.815 145.492  1.00 19.63           H
HETATM15454 H112 SPH X3030     123.935  55.353 136.011  1.00 19.63           H
HETATM15455  H12 SPH X3030     125.042  60.924 145.194  1.00 19.63           H
HETATM15456 H142 SPH X3030     123.956  58.363 132.366  1.00 19.63           H
HETATM15457 H181 SPH X3030     123.948  58.573 127.161  1.00 19.63           H
HETATM15458  H81 SPH X3030     122.541  57.759 139.881  1.00 19.63           H
HETATM15459 H131 SPH X3030     122.944  56.277 133.389  1.00 19.63           H
HETATM15460 H151 SPH X3030     123.050  56.468 130.951  1.00 19.63           H
HETATM15461 H152 SPH X3030     124.650  55.735 130.936  1.00 19.63           H
HETATM15462 H161 SPH X3030     125.561  57.761 129.760  1.00 19.63           H
HETATM15463  H23 SPH X3030     122.452  58.675 146.711  1.00 19.63           H
HETATM15464  H22 SPH X3030     122.673  60.200 146.071  1.00 19.63           H
HETATM15465  H23 SPH X3030     123.205  59.860 147.608  1.00 19.63           H
HETATM15466  C1  SPH X3040     139.908  81.817 139.673  1.00 19.63           C
HETATM15467  C10 SPH X3040     140.201  80.933 129.580  1.00 19.63           C
HETATM15468  C11 SPH X3040     140.650  80.804 128.116  1.00 19.63           C
HETATM15469  C12 SPH X3040     139.652  79.975 127.294  1.00 19.63           C
HETATM15470  C13 SPH X3040     140.266  79.298 126.067  1.00 19.63           C
HETATM15471  C14 SPH X3040     140.463  80.205 124.856  1.00 19.63           C
HETATM15472  C15 SPH X3040     140.585  79.315 123.605  1.00 19.63           C
HETATM15473  C16 SPH X3040     140.822  80.063 122.287  1.00 19.63           C
HETATM15474  C17 SPH X3040     140.719  79.114 121.083  1.00 19.63           C
HETATM15475  C18 SPH X3040     140.797  79.853 119.744  1.00 19.63           C
HETATM15476  C2  SPH X3040     140.430  80.550 138.982  1.00 19.63           C
HETATM15477  C3  SPH X3040     139.900  80.419 137.533  1.00 19.63           C
HETATM15478  C4  SPH X3040     140.518  79.264 136.813  1.00 19.63           C
HETATM15479  C5  SPH X3040     140.424  78.930 135.513  1.00 19.63           C
HETATM15480  C6  SPH X3040     139.651  79.588 134.379  1.00 19.63           C
HETATM15481  C7  SPH X3040     140.518  79.717 133.090  1.00 19.63           C
HETATM15482  C8  SPH X3040     139.696  79.652 131.774  1.00 19.63           C
HETATM15483  C9  SPH X3040     140.545  79.719 130.466  1.00 19.63           C
HETATM15484  N2  SPH X3040     140.168  79.331 139.846  1.00 19.63           N
HETATM15485  O1  SPH X3040     140.454  81.888 140.991  1.00 19.63           O
HETATM15486  O3  SPH X3040     140.319  81.521 136.799  1.00 19.63           O
HETATM15487  HO1 SPH X3040     139.999  82.606 141.463  1.00 19.63           H
HETATM15488  HO3 SPH X3040     141.016  81.127 136.246  1.00 19.63           H
HETATM15489 H121 SPH X3040     138.802  80.602 126.996  1.00 19.63           H
HETATM15490 H141 SPH X3040     141.357  80.829 124.986  1.00 19.63           H
HETATM15491 H172 SPH X3040     141.521  78.368 121.135  1.00 19.63           H
HETATM15492 H101 SPH X3040     140.684  81.823 130.001  1.00 19.63           H
HETATM15493 H122 SPH X3040     139.231  79.183 127.926  1.00 19.63           H
HETATM15494  H2  SPH X3040     141.514  80.648 138.918  1.00 19.63           H
HETATM15495  H72 SPH X3040     141.118  80.634 133.127  1.00 19.63           H
HETATM15496  H3  SPH X3040     138.806  80.340 137.527  1.00 19.63           H
HETATM15497  H82 SPH X3040     139.143  78.705 131.762  1.00 19.63           H
HETATM15498  H71 SPH X3040     141.237  78.890 133.060  1.00 19.63           H
HETATM15499 H111 SPH X3040     141.650  80.356 128.080  1.00 19.63           H
HETATM15500  H5  SPH X3040     140.954  78.037 135.190  1.00 19.63           H
HETATM15501 H162 SPH X3040     140.071  80.854 122.169  1.00 19.63           H
HETATM15502 H171 SPH X3040     139.768  78.568 121.125  1.00 19.63           H
HETATM15503  H4  SPH X3040     141.136  78.623 137.438  1.00 19.63           H
HETATM15504 H132 SPH X3040     141.219  78.825 126.335  1.00 19.63           H
HETATM15505 H182 SPH X3040     141.746  80.395 119.654  1.00 19.63           H
HETATM15506  H61 SPH X3040     139.220  80.554 134.669  1.00 19.63           H
HETATM15507  H91 SPH X3040     140.379  78.796 129.897  1.00 19.63           H
HETATM15508 H183 SPH X3040     140.723  79.146 118.908  1.00 19.63           H
HETATM15509  H92 SPH X3040     141.615  79.740 130.705  1.00 19.63           H
HETATM15510  H62 SPH X3040     138.802  78.933 134.148  1.00 19.63           H
HETATM15511 H102 SPH X3040     139.114  81.083 129.594  1.00 19.63           H
HETATM15512  H11 SPH X3040     140.198  82.704 139.096  1.00 19.63           H
HETATM15513 H112 SPH X3040     140.733  81.801 127.666  1.00 19.63           H
HETATM15514  H12 SPH X3040     138.812  81.790 139.708  1.00 19.63           H
HETATM15515 H142 SPH X3040     139.601  80.876 124.754  1.00 19.63           H
HETATM15516 H181 SPH X3040     139.972  80.571 119.655  1.00 19.63           H
HETATM15517  H81 SPH X3040     138.924  80.432 131.768  1.00 19.63           H
HETATM15518 H131 SPH X3040     139.590  78.480 125.790  1.00 19.63           H
HETATM15519 H151 SPH X3040     139.668  78.722 123.506  1.00 19.63           H
HETATM15520 H152 SPH X3040     141.404  78.599 123.751  1.00 19.63           H
HETATM15521 H161 SPH X3040     141.807  80.546 122.302  1.00 19.63           H
HETATM15522  H23 SPH X3040     140.600  78.481 139.456  1.00 19.63           H
HETATM15523  H22 SPH X3040     139.159  79.156 139.960  1.00 19.63           H
HETATM15524  H23 SPH X3040     140.560  79.475 140.787  1.00 19.63           H
HETATM15525  C1  SPH X3050     112.596  85.231 143.091  1.00 19.63           C
HETATM15526  C10 SPH X3050     112.982  84.067 132.642  1.00 19.63           C
HETATM15527  C11 SPH X3050     112.589  83.292 131.368  1.00 19.63           C
HETATM15528  C12 SPH X3050     113.262  83.843 130.098  1.00 19.63           C
HETATM15529  C13 SPH X3050     112.578  83.342 128.818  1.00 19.63           C
HETATM15530  C14 SPH X3050     113.206  83.920 127.549  1.00 19.63           C
HETATM15531  C15 SPH X3050     112.361  83.625 126.306  1.00 19.63           C
HETATM15532  C16 SPH X3050     112.932  84.288 125.045  1.00 19.63           C
HETATM15533  C17 SPH X3050     111.977  84.184 123.852  1.00 19.63           C
HETATM15534  C18 SPH X3050     112.459  84.983 122.640  1.00 19.63           C
HETATM15535  C2  SPH X3050     112.432  83.746 142.796  1.00 19.63           C
HETATM15536  C3  SPH X3050     111.770  83.473 141.431  1.00 19.63           C
HETATM15537  C4  SPH X3050     112.462  84.024 140.215  1.00 19.63           C
HETATM15538  C5  SPH X3050     111.922  83.981 138.993  1.00 19.63           C
HETATM15539  C6  SPH X3050     112.527  84.524 137.727  1.00 19.63           C
HETATM15540  C7  SPH X3050     112.208  83.647 136.494  1.00 19.63           C
HETATM15541  C8  SPH X3050     112.685  84.299 135.178  1.00 19.63           C
HETATM15542  C9  SPH X3050     112.333  83.480 133.919  1.00 19.63           C
HETATM15543  N2  SPH X3050     111.668  83.098 143.929  1.00 19.63           N
HETATM15544  O1  SPH X3050     113.023  85.335 144.440  1.00 19.63           O
HETATM15545  O3  SPH X3050     110.467  84.013 141.463  1.00 19.63           O
HETATM15546  HO1 SPH X3050     113.281  86.263 144.581  1.00 19.63           H
HETATM15547  HO3 SPH X3050     110.442  84.676 140.751  1.00 19.63           H
HETATM15548 H121 SPH X3050     114.323  83.562 130.090  1.00 19.63           H
HETATM15549 H141 SPH X3050     114.215  83.510 127.417  1.00 19.63           H
HETATM15550 H172 SPH X3050     111.849  83.130 123.576  1.00 19.63           H
HETATM15551 H101 SPH X3050     114.074  84.066 132.746  1.00 19.63           H
HETATM15552 H122 SPH X3050     113.227  84.939 130.111  1.00 19.63           H
HETATM15553  H2  SPH X3050     113.429  83.305 142.788  1.00 19.63           H
HETATM15554  H72 SPH X3050     112.684  82.667 136.617  1.00 19.63           H
HETATM15555  H3  SPH X3050     111.703  82.386 141.302  1.00 19.63           H
HETATM15556  H82 SPH X3050     112.243  85.298 135.085  1.00 19.63           H
HETATM15557  H71 SPH X3050     111.126  83.478 136.434  1.00 19.63           H
HETATM15558 H111 SPH X3050     111.499  83.341 131.257  1.00 19.63           H
HETATM15559  H5  SPH X3050     110.942  83.529 138.853  1.00 19.63           H
HETATM15560 H162 SPH X3050     113.132  85.347 125.251  1.00 19.63           H
HETATM15561 H171 SPH X3050     110.987  84.555 124.143  1.00 19.63           H
HETATM15562  H4  SPH X3050     113.447  84.461 140.369  1.00 19.63           H
HETATM15563 H132 SPH X3050     112.617  82.246 128.781  1.00 19.63           H
HETATM15564 H182 SPH X3050     113.454  84.650 122.323  1.00 19.63           H
HETATM15565  H61 SPH X3050     113.613  84.634 137.836  1.00 19.63           H
HETATM15566  H91 SPH X3050     111.243  83.452 133.797  1.00 19.63           H
HETATM15567 H183 SPH X3050     111.776  84.855 121.791  1.00 19.63           H
HETATM15568  H92 SPH X3050     112.667  82.443 134.048  1.00 19.63           H
HETATM15569  H62 SPH X3050     112.118  85.525 137.547  1.00 19.63           H
HETATM15570 H102 SPH X3050     112.678  85.116 132.533  1.00 19.63           H
HETATM15571  H11 SPH X3050     113.338  85.667 142.412  1.00 19.63           H
HETATM15572 H112 SPH X3050     112.846  82.232 131.481  1.00 19.63           H
HETATM15573  H12 SPH X3050     111.646  85.762 142.951  1.00 19.63           H
HETATM15574 H142 SPH X3050     113.312  85.006 127.661  1.00 19.63           H
HETATM15575 H181 SPH X3050     112.514  86.053 122.876  1.00 19.63           H
HETATM15576  H81 SPH X3050     113.772  84.437 135.226  1.00 19.63           H
HETATM15577 H131 SPH X3050     111.516  83.616 128.852  1.00 19.63           H
HETATM15578 H151 SPH X3050     111.340  83.992 126.471  1.00 19.63           H
HETATM15579 H152 SPH X3050     112.289  82.541 126.152  1.00 19.63           H
HETATM15580 H161 SPH X3050     113.894  83.827 124.789  1.00 19.63           H
HETATM15581  H23 SPH X3050     111.672  82.069 143.883  1.00 19.63           H
HETATM15582  H22 SPH X3050     110.683  83.398 143.918  1.00 19.63           H
HETATM15583  H23 SPH X3050     112.049  83.397 144.838  1.00 19.63           H
HETATM15584  C1  SPH X3060     126.979 103.540 138.429  1.00 19.63           C
HETATM15585  C10 SPH X3060     126.713 104.894 127.933  1.00 19.63           C
HETATM15586  C11 SPH X3060     126.835 104.065 126.651  1.00 19.63           C
HETATM15587  C12 SPH X3060     126.677 104.890 125.373  1.00 19.63           C
HETATM15588  C13 SPH X3060     126.881 103.989 124.154  1.00 19.63           C
HETATM15589  C14 SPH X3060     126.658 104.733 122.843  1.00 19.63           C
HETATM15590  C15 SPH X3060     127.058 103.865 121.647  1.00 19.63           C
HETATM15591  C16 SPH X3060     126.984 104.627 120.313  1.00 19.63           C
HETATM15592  C17 SPH X3060     127.588 103.810 119.157  1.00 19.63           C
HETATM15593  C18 SPH X3060     127.471 104.510 117.802  1.00 19.63           C
HETATM15594  C2  SPH X3060     126.523 104.654 137.479  1.00 19.63           C
HETATM15595  C3  SPH X3060     126.913 104.330 136.030  1.00 19.63           C
HETATM15596  C4  SPH X3060     126.138 105.162 135.048  1.00 19.63           C
HETATM15597  C5  SPH X3060     126.354 105.214 133.728  1.00 19.63           C
HETATM15598  C6  SPH X3060     127.422 104.448 132.982  1.00 19.63           C
HETATM15599  C7  SPH X3060     126.914 103.775 131.696  1.00 19.63           C
HETATM15600  C8  SPH X3060     126.810 104.740 130.494  1.00 19.63           C
HETATM15601  C9  SPH X3060     126.813 103.976 129.163  1.00 19.63           C
HETATM15602  N2  SPH X3060     127.023 106.023 137.898  1.00 19.63           N
HETATM15603  O1  SPH X3060     126.982 103.992 139.777  1.00 19.63           O
HETATM15604  O3  SPH X3060     126.612 103.000 135.737  1.00 19.63           O
HETATM15605  HO1 SPH X3060     127.929 104.017 139.997  1.00 19.63           H
HETATM15606  HO3 SPH X3060     126.100 103.060 134.912  1.00 19.63           H
HETATM15607 H121 SPH X3060     127.407 105.710 125.362  1.00 19.63           H
HETATM15608 H141 SPH X3060     127.255 105.653 122.844  1.00 19.63           H
HETATM15609 H172 SPH X3060     128.646 103.612 119.367  1.00 19.63           H
HETATM15610 H101 SPH X3060     127.509 105.649 127.961  1.00 19.63           H
HETATM15611 H122 SPH X3060     125.678 105.341 125.342  1.00 19.63           H
HETATM15612  H2  SPH X3060     125.434 104.689 137.528  1.00 19.63           H
HETATM15613  H72 SPH X3060     127.618 102.973 131.442  1.00 19.63           H
HETATM15614  H3  SPH X3060     127.988 104.501 135.893  1.00 19.63           H
HETATM15615  H82 SPH X3060     125.895 105.339 130.580  1.00 19.63           H
HETATM15616  H71 SPH X3060     125.946 103.292 131.879  1.00 19.63           H
HETATM15617 H111 SPH X3060     126.074 103.275 126.662  1.00 19.63           H
HETATM15618  H5  SPH X3060     125.727 105.849 133.105  1.00 19.63           H
HETATM15619 H162 SPH X3060     125.938 104.872 120.088  1.00 19.63           H
HETATM15620 H171 SPH X3060     127.086 102.836 119.100  1.00 19.63           H
HETATM15621  H4  SPH X3060     125.328 105.755 135.469  1.00 19.63           H
HETATM15622 H132 SPH X3060     127.900 103.584 124.175  1.00 19.63           H
HETATM15623 H182 SPH X3060     127.996 105.474 117.818  1.00 19.63           H
HETATM15624  H61 SPH X3060     127.888 103.681 133.612  1.00 19.63           H
HETATM15625  H91 SPH X3060     125.980 103.263 129.153  1.00 19.63           H
HETATM15626 H183 SPH X3060     127.910 103.897 117.006  1.00 19.63           H
HETATM15627  H92 SPH X3060     127.735 103.385 129.093  1.00 19.63           H
HETATM15628  H62 SPH X3060     128.232 105.138 132.716  1.00 19.63           H
HETATM15629 H102 SPH X3060     125.753 105.425 127.944  1.00 19.63           H
HETATM15630  H11 SPH X3060     126.309 102.677 138.327  1.00 19.63           H
HETATM15631 H112 SPH X3060     127.811 103.564 126.641  1.00 19.63           H
HETATM15632  H12 SPH X3060     127.983 103.200 138.145  1.00 19.63           H
HETATM15633 H142 SPH X3060     125.606 105.030 122.756  1.00 19.63           H
HETATM15634 H181 SPH X3060     126.420 104.697 117.550  1.00 19.63           H
HETATM15635  H81 SPH X3060     127.655 105.439 130.497  1.00 19.63           H
HETATM15636 H131 SPH X3060     126.194 103.135 124.202  1.00 19.63           H
HETATM15637 H151 SPH X3060     126.413 102.979 121.601  1.00 19.63           H
HETATM15638 H152 SPH X3060     128.083 103.505 121.793  1.00 19.63           H
HETATM15639 H161 SPH X3060     127.522 105.579 120.398  1.00 19.63           H
HETATM15640  H23 SPH X3060     126.757 106.746 137.215  1.00 19.63           H
HETATM15641  H22 SPH X3060     126.630 106.294 138.811  1.00 19.63           H
HETATM15642  H23 SPH X3060     128.049 106.037 137.991  1.00 19.63           H
HETATM15643  C1  SPH X3070     133.006 104.390 135.233  1.00 19.63           C
HETATM15644  C10 SPH X3070     133.903 103.784 125.919  1.00 19.63           C
HETATM15645  C11 SPH X3070     134.553 102.795 124.931  1.00 19.63           C
HETATM15646  C12 SPH X3070     133.730 102.536 123.661  1.00 19.63           C
HETATM15647  C13 SPH X3070     133.504 103.808 122.819  1.00 19.63           C
HETATM15648  C14 SPH X3070     133.318 103.514 121.322  1.00 19.63           C
HETATM15649  C15 SPH X3070     134.666 103.310 120.600  1.00 19.63           C
HETATM15650  C16 SPH X3070     134.514 102.832 119.147  1.00 19.63           C
HETATM15651  C17 SPH X3070     133.877 103.887 118.233  1.00 19.63           C
HETATM15652  C18 SPH X3070     133.963 103.482 116.763  1.00 19.63           C
HETATM15653  C2  SPH X3070     134.055 103.696 134.415  1.00 19.63           C
HETATM15654  C3  SPH X3070     133.823 103.859 132.918  1.00 19.63           C
HETATM15655  C4  SPH X3070     132.735 102.983 132.363  1.00 19.63           C
HETATM15656  C5  SPH X3070     132.350 102.979 131.080  1.00 19.63           C
HETATM15657  C6  SPH X3070     132.930 103.861 129.986  1.00 19.63           C
HETATM15658  C7  SPH X3070     133.982 103.125 129.131  1.00 19.63           C
HETATM15659  C8  SPH X3070     133.375 102.305 127.977  1.00 19.63           C
HETATM15660  C9  SPH X3070     132.819 103.146 126.801  1.00 19.63           C
HETATM15661  N2  SPH X3070     134.233 102.288 134.853  1.00 19.63           N
HETATM15662  O1  SPH X3070     133.629 104.681 136.462  1.00 19.63           O
HETATM15663  O3  SPH X3070     135.025 103.528 132.278  1.00 19.63           O
HETATM15664  HO1 SPH X3070     133.609 103.867 136.996  1.00 19.63           H
HETATM15665  HO3 SPH X3070     135.074 102.557 132.306  1.00 19.63           H
HETATM15666 H121 SPH X3070     132.761 102.092 123.919  1.00 19.63           H
HETATM15667 H141 SPH X3070     132.785 104.355 120.863  1.00 19.63           H
HETATM15668 H172 SPH X3070     132.824 104.032 118.507  1.00 19.63           H
HETATM15669 H101 SPH X3070     134.688 104.222 126.548  1.00 19.63           H
HETATM15670 H122 SPH X3070     134.259 101.783 123.064  1.00 19.63           H
HETATM15671  H2  SPH X3070     135.001 104.195 134.630  1.00 19.63           H
HETATM15672  H72 SPH X3070     134.696 103.856 128.733  1.00 19.63           H
HETATM15673  H3  SPH X3070     133.583 104.909 132.712  1.00 19.63           H
HETATM15674  H82 SPH X3070     134.132 101.606 127.601  1.00 19.63           H
HETATM15675  H71 SPH X3070     134.569 102.458 129.775  1.00 19.63           H
HETATM15676 H111 SPH X3070     134.761 101.841 125.431  1.00 19.63           H
HETATM15677  H5  SPH X3070     131.552 102.317 130.753  1.00 19.63           H
HETATM15678 H162 SPH X3070     135.507 102.574 118.758  1.00 19.63           H
HETATM15679 H171 SPH X3070     134.382 104.851 118.368  1.00 19.63           H
HETATM15680  H4  SPH X3070     132.239 102.318 133.067  1.00 19.63           H
HETATM15681 H132 SPH X3070     132.610 104.323 123.190  1.00 19.63           H
HETATM15682 H182 SPH X3070     133.448 102.529 116.592  1.00 19.63           H
HETATM15683  H61 SPH X3070     133.398 104.755 130.417  1.00 19.63           H
HETATM15684  H91 SPH X3070     132.166 103.940 127.182  1.00 19.63           H
HETATM15685 H183 SPH X3070     133.495 104.240 116.122  1.00 19.63           H
HETATM15686  H92 SPH X3070     132.176 102.509 126.182  1.00 19.63           H
HETATM15687  H62 SPH X3070     132.117 104.241 129.355  1.00 19.63           H
HETATM15688 H102 SPH X3070     133.467 104.632 125.376  1.00 19.63           H
HETATM15689  H11 SPH X3070     132.686 105.319 134.745  1.00 19.63           H
HETATM15690 H112 SPH X3070     135.531 103.193 124.632  1.00 19.63           H
HETATM15691  H12 SPH X3070     132.134 103.738 135.367  1.00 19.63           H
HETATM15692 H142 SPH X3070     132.680 102.630 121.194  1.00 19.63           H
HETATM15693 H181 SPH X3070     135.007 103.368 116.446  1.00 19.63           H
HETATM15694  H81 SPH X3070     132.566 101.682 128.378  1.00 19.63           H
HETATM15695 H131 SPH X3070     134.343 104.503 122.945  1.00 19.63           H
HETATM15696 H151 SPH X3070     135.264 102.568 121.143  1.00 19.63           H
HETATM15697 H152 SPH X3070     135.241 104.244 120.621  1.00 19.63           H
HETATM15698 H161 SPH X3070     133.919 101.911 119.119  1.00 19.63           H
HETATM15699  H23 SPH X3070     135.045 101.873 134.374  1.00 19.63           H
HETATM15700  H22 SPH X3070     134.368 102.214 135.872  1.00 19.63           H
HETATM15701  H23 SPH X3070     133.417 101.702 134.625  1.00 19.63           H
HETATM15702  C1  SPH X3090     129.976  77.088 142.464  1.00 19.63           C
HETATM15703  C10 SPH X3090     129.647  78.590 132.506  1.00 19.63           C
HETATM15704  C11 SPH X3090     129.761  77.550 131.390  1.00 19.63           C
HETATM15705  C12 SPH X3090     129.554  78.223 130.017  1.00 19.63           C
HETATM15706  C13 SPH X3090     129.718  77.231 128.865  1.00 19.63           C
HETATM15707  C14 SPH X3090     129.549  77.924 127.519  1.00 19.63           C
HETATM15708  C15 SPH X3090     129.720  76.924 126.370  1.00 19.63           C
HETATM15709  C16 SPH X3090     129.569  77.576 124.984  1.00 19.63           C
HETATM15710  C17 SPH X3090     129.867  76.560 123.877  1.00 19.63           C
HETATM15711  C18 SPH X3090     129.627  77.124 122.476  1.00 19.63           C
HETATM15712  C2  SPH X3090     129.295  77.959 141.406  1.00 19.63           C
HETATM15713  C3  SPH X3090     129.791  77.614 139.987  1.00 19.63           C
HETATM15714  C4  SPH X3090     129.130  78.435 138.910  1.00 19.63           C
HETATM15715  C5  SPH X3090     129.381  78.378 137.594  1.00 19.63           C
HETATM15716  C6  SPH X3090     130.373  77.472 136.901  1.00 19.63           C
HETATM15717  C7  SPH X3090     129.710  76.526 135.875  1.00 19.63           C
HETATM15718  C8  SPH X3090     129.139  77.206 134.608  1.00 19.63           C
HETATM15719  C9  SPH X3090     130.156  78.088 133.860  1.00 19.63           C
HETATM15720  N2  SPH X3090     129.394  79.431 141.755  1.00 19.63           N
HETATM15721  O1  SPH X3090     129.562  77.532 143.755  1.00 19.63           O
HETATM15722  O3  SPH X3090     129.457  76.296 139.701  1.00 19.63           O
HETATM15723  HO1 SPH X3090     129.830  76.846 144.391  1.00 19.63           H
HETATM15724  HO3 SPH X3090     129.113  76.333 138.792  1.00 19.63           H
HETATM15725 H121 SPH X3090     130.275  79.041 129.895  1.00 19.63           H
HETATM15726 H141 SPH X3090     130.288  78.729 127.424  1.00 19.63           H
HETATM15727 H172 SPH X3090     130.908  76.225 123.956  1.00 19.63           H
HETATM15728 H101 SPH X3090     130.241  79.470 132.232  1.00 19.63           H
HETATM15729 H122 SPH X3090     128.554  78.673 129.976  1.00 19.63           H
HETATM15730  H2  SPH X3090     128.232  77.713 141.436  1.00 19.63           H
HETATM15731  H72 SPH X3090     130.456  75.788 135.557  1.00 19.63           H
HETATM15732  H3  SPH X3090     130.878  77.747 139.931  1.00 19.63           H
HETATM15733  H82 SPH X3090     128.775  76.421 133.933  1.00 19.63           H
HETATM15734  H71 SPH X3090     128.911  75.959 136.369  1.00 19.63           H
HETATM15735 H111 SPH X3090     129.021  76.754 131.538  1.00 19.63           H
HETATM15736  H5  SPH X3090     128.827  79.028 136.920  1.00 19.63           H
HETATM15737 H162 SPH X3090     128.549  77.962 124.868  1.00 19.63           H
HETATM15738 H171 SPH X3090     129.234  75.675 124.018  1.00 19.63           H
HETATM15739  H4  SPH X3090     128.355  79.119 139.250  1.00 19.63           H
HETATM15740 H132 SPH X3090     130.712  76.769 128.917  1.00 19.63           H
HETATM15741 H182 SPH X3090     130.248  78.012 122.305  1.00 19.63           H
HETATM15742  H61 SPH X3090     130.929  76.863 137.624  1.00 19.63           H
HETATM15743  H91 SPH X3090     131.100  77.544 133.726  1.00 19.63           H
HETATM15744 H183 SPH X3090     129.875  76.378 121.712  1.00 19.63           H
HETATM15745  H92 SPH X3090     130.384  78.967 134.476  1.00 19.63           H
HETATM15746  H62 SPH X3090     131.137  78.082 136.403  1.00 19.63           H
HETATM15747 H102 SPH X3090     128.608  78.933 132.597  1.00 19.63           H
HETATM15748  H11 SPH X3090     129.692  76.039 142.316  1.00 19.63           H
HETATM15749 H112 SPH X3090     130.753  77.084 131.418  1.00 19.63           H
HETATM15750  H12 SPH X3090     131.067  77.158 142.369  1.00 19.63           H
HETATM15751 H142 SPH X3090     128.556  78.386 127.462  1.00 19.63           H
HETATM15752 H181 SPH X3090     128.576  77.410 122.346  1.00 19.63           H
HETATM15753  H81 SPH X3090     128.264  77.811 134.878  1.00 19.63           H
HETATM15754 H131 SPH X3090     128.979  76.427 128.963  1.00 19.63           H
HETATM15755 H151 SPH X3090     128.984  76.117 126.473  1.00 19.63           H
HETATM15756 H152 SPH X3090     130.713  76.462 126.444  1.00 19.63           H
HETATM15757 H161 SPH X3090     130.253  78.429 124.891  1.00 19.63           H
HETATM15758  H23 SPH X3090     128.794  80.006 141.147  1.00 19.63           H
HETATM15759  H22 SPH X3090     129.084  79.575 142.727  1.00 19.63           H
HETATM15760  H23 SPH X3090     130.362  79.774 141.679  1.00 19.63           H
HETATM15761  C1  SPH X4010     129.456  68.959 142.169  1.00 19.63           C
HETATM15762  C10 SPH X4010     129.888  68.656 131.422  1.00 19.63           C
HETATM15763  C11 SPH X4010     129.207  69.124 130.125  1.00 19.63           C
HETATM15764  C12 SPH X4010     129.871  68.531 128.876  1.00 19.63           C
HETATM15765  C13 SPH X4010     129.280  69.114 127.581  1.00 19.63           C
HETATM15766  C14 SPH X4010     129.894  68.495 126.309  1.00 19.63           C
HETATM15767  C15 SPH X4010     129.317  69.147 125.043  1.00 19.63           C
HETATM15768  C16 SPH X4010     129.836  68.513 123.739  1.00 19.63           C
HETATM15769  C17 SPH X4010     129.232  69.202 122.498  1.00 19.63           C
HETATM15770  C18 SPH X4010     129.690  68.558 121.179  1.00 19.63           C
HETATM15771  C2  SPH X4010     130.272  68.230 141.087  1.00 19.63           C
HETATM15772  C3  SPH X4010     130.322  69.001 139.760  1.00 19.63           C
HETATM15773  C4  SPH X4010     129.012  68.908 139.021  1.00 19.63           C
HETATM15774  C5  SPH X4010     128.765  68.768 137.710  1.00 19.63           C
HETATM15775  C6  SPH X4010     129.734  68.691 136.549  1.00 19.63           C
HETATM15776  C7  SPH X4010     129.038  69.075 135.227  1.00 19.63           C
HETATM15777  C8  SPH X4010     129.886  68.759 133.978  1.00 19.63           C
HETATM15778  C9  SPH X4010     129.163  69.172 132.679  1.00 19.63           C
HETATM15779  N2  SPH X4010     129.845  66.777 140.880  1.00 19.63           N
HETATM15780  O1  SPH X4010     129.664  68.268 143.396  1.00 19.63           O
HETATM15781  O3  SPH X4010     131.368  68.429 138.996  1.00 19.63           O
HETATM15782  HO1 SPH X4010     129.379  68.822 144.142  1.00 19.63           H
HETATM15783  HO3 SPH X4010     131.263  68.788 138.109  1.00 19.63           H
HETATM15784 H121 SPH X4010     129.747  67.444 128.880  1.00 19.63           H
HETATM15785 H141 SPH X4010     129.691  67.419 126.296  1.00 19.63           H
HETATM15786 H172 SPH X4010     128.138  69.163 122.553  1.00 19.63           H
HETATM15787 H101 SPH X4010     129.915  67.562 131.444  1.00 19.63           H
HETATM15788 H122 SPH X4010     130.945  68.736 128.902  1.00 19.63           H
HETATM15789  H2  SPH X4010     131.296  68.197 141.460  1.00 19.63           H
HETATM15790  H72 SPH X4010     128.088  68.535 135.143  1.00 19.63           H
HETATM15791  H3  SPH X4010     130.548  70.054 139.961  1.00 19.63           H
HETATM15792  H82 SPH X4010     130.849  69.280 134.043  1.00 19.63           H
HETATM15793  H71 SPH X4010     128.794  70.144 135.241  1.00 19.63           H
HETATM15794 H111 SPH X4010     129.249  70.217 130.078  1.00 19.63           H
HETATM15795  H5  SPH X4010     127.723  68.756 137.401  1.00 19.63           H
HETATM15796 H162 SPH X4010     130.929  68.586 123.706  1.00 19.63           H
HETATM15797 H171 SPH X4010     129.513  70.261 122.496  1.00 19.63           H
HETATM15798  H4  SPH X4010     128.145  69.011 139.669  1.00 19.63           H
HETATM15799 H132 SPH X4010     128.196  68.957 127.573  1.00 19.63           H
HETATM15800 H182 SPH X4010     129.380  67.510 121.134  1.00 19.63           H
HETATM15801  H61 SPH X4010     130.101  67.662 136.457  1.00 19.63           H
HETATM15802  H91 SPH X4010     129.085  70.265 132.639  1.00 19.63           H
HETATM15803 H183 SPH X4010     129.249  69.080 120.323  1.00 19.63           H
HETATM15804  H92 SPH X4010     128.139  68.780 132.686  1.00 19.63           H
HETATM15805  H62 SPH X4010     130.594  69.353 136.697  1.00 19.63           H
HETATM15806 H102 SPH X4010     130.926  69.004 131.430  1.00 19.63           H
HETATM15807  H11 SPH X4010     129.803  69.995 142.259  1.00 19.63           H
HETATM15808 H112 SPH X4010     128.148  68.844 130.140  1.00 19.63           H
HETATM15809  H12 SPH X4010     128.390  68.979 141.915  1.00 19.63           H
HETATM15810 H142 SPH X4010     130.981  68.624 126.323  1.00 19.63           H
HETATM15811 H181 SPH X4010     130.779  68.603 121.080  1.00 19.63           H
HETATM15812  H81 SPH X4010     130.101  67.685 133.953  1.00 19.63           H
HETATM15813 H131 SPH X4010     129.447  70.196 127.568  1.00 19.63           H
HETATM15814 H151 SPH X4010     129.571  70.212 125.049  1.00 19.63           H
HETATM15815 H152 SPH X4010     128.224  69.075 125.065  1.00 19.63           H
HETATM15816 H161 SPH X4010     129.581  67.448 123.726  1.00 19.63           H
HETATM15817  H23 SPH X4010     130.523  66.282 140.288  1.00 19.63           H
HETATM15818  H22 SPH X4010     128.931  66.723 140.412  1.00 19.63           H
HETATM15819  H23 SPH X4010     129.773  66.275 141.775  1.00 19.63           H
HETATM15820  C1  16C X4030     121.313 104.332 139.810  1.00  0.00           C
HETATM15821  C10 16C X4030     123.149  99.915 130.562  1.00  0.00           C
HETATM15822  C11 16C X4030     122.294 100.117 129.289  1.00  0.00           C
HETATM15823  C12 16C X4030     123.097  99.888 127.997  1.00  0.00           C
HETATM15824  C13 16C X4030     122.256 100.104 126.727  1.00  0.00           C
HETATM15825  C14 16C X4030     123.074  99.950 125.431  1.00  0.00           C
HETATM15826  C15 16C X4030     122.204 100.008 124.173  1.00  0.00           C
HETATM15827  C16 16C X4030     122.994 100.016 122.857  1.00  0.00           C
HETATM15828  C17 16C X4030     122.084  99.953 121.629  1.00  0.00           C
HETATM15829  C18 16C X4030     122.836  99.959 120.307  1.00  0.00           C
HETATM15830  C19 16C X4030     121.964 105.059 136.400  1.00  0.00           C
HETATM15831  C2  16C X4030     121.967 103.727 138.538  1.00  0.00           C
HETATM15832  C20 16C X4030     121.237 105.119 135.077  1.00  0.00           C
HETATM15833  C21 16C X4030     122.135 105.385 133.850  1.00  0.00           C
HETATM15834  C22 16C X4030     121.398 104.995 132.555  1.00  0.00           C
HETATM15835  C23 16C X4030     122.157 105.380 131.269  1.00  0.00           C
HETATM15836  C24 16C X4030     121.467 104.770 130.035  1.00  0.00           C
HETATM15837  C25 16C X4030     121.985 105.323 128.696  1.00  0.00           C
HETATM15838  C26 16C X4030     121.468 104.502 127.500  1.00  0.00           C
HETATM15839  C27 16C X4030     121.592 105.250 126.169  1.00  0.00           C
HETATM15840  C28 16C X4030     121.476 104.325 124.943  1.00  0.00           C
HETATM15841  C29 16C X4030     121.515 105.119 123.624  1.00  0.00           C
HETATM15842  C3  16C X4030     121.936 102.152 138.488  1.00  0.00           C
HETATM15843  C30 16C X4030     121.668 104.216 122.392  1.00  0.00           C
HETATM15844  C31 16C X4030     121.577 104.991 121.062  1.00  0.00           C
HETATM15845  C32 16C X4030     121.965 104.130 119.857  1.00  0.00           C
HETATM15846  C33 16C X4030     121.730 104.809 118.508  1.00  0.00           C
HETATM15847  C34 16C X4030     122.315 104.024 117.328  1.00  0.00           C
HETATM15848  C4  16C X4030     122.560 101.574 137.238  1.00  0.00           C
HETATM15849  C5  16C X4030     122.545 100.285 136.915  1.00  0.00           C
HETATM15850  C6  16C X4030     123.139  99.747 135.648  1.00  0.00           C
HETATM15851  C7  16C X4030     122.366 100.177 134.399  1.00  0.00           C
HETATM15852  C8  16C X4030     123.135  99.855 133.109  1.00  0.00           C
HETATM15853  C9  16C X4030     122.353 100.200 131.842  1.00  0.00           C
HETATM15854 H101 16C X4030     124.018 100.574 130.526  1.00  0.00           H
HETATM15855 H102 16C X4030     123.528  98.893 130.585  1.00  0.00           H
HETATM15856  H11 16C X4030     121.564 105.392 139.866  1.00  0.00           H
HETATM15857 H111 16C X4030     121.437  99.439 129.309  1.00  0.00           H
HETATM15858 H112 16C X4030     121.894 101.132 129.286  1.00  0.00           H
HETATM15859  H12 16C X4030     120.229 104.256 139.727  1.00  0.00           H
HETATM15860 H121 16C X4030     123.956 100.563 127.982  1.00  0.00           H
HETATM15861 H122 16C X4030     123.497  98.872 127.995  1.00  0.00           H
HETATM15862 H131 16C X4030     121.430  99.397 126.718  1.00  0.00           H
HETATM15863 H132 16C X4030     121.816 101.100 126.749  1.00  0.00           H
HETATM15864 H141 16C X4030     123.817 100.731 125.385  1.00  0.00           H
HETATM15865 H142 16C X4030     123.605  99.012 125.452  1.00  0.00           H
HETATM15866 H151 16C X4030     121.546  99.167 124.178  1.00  0.00           H
HETATM15867 H152 16C X4030     121.589 100.882 124.204  1.00  0.00           H
HETATM15868 H161 16C X4030     123.598 100.896 122.805  1.00  0.00           H
HETATM15869 H162 16C X4030     123.659  99.178 122.842  1.00  0.00           H
HETATM15870 H171 16C X4030     121.484  99.074 121.683  1.00  0.00           H
HETATM15871 H172 16C X4030     121.413 100.783 121.645  1.00  0.00           H
HETATM15872 H181 16C X4030     123.419 100.841 120.211  1.00  0.00           H
HETATM15873 H182 16C X4030     123.483  99.119 120.245  1.00  0.00           H
HETATM15874 H183 16C X4030     122.162  99.919 119.464  1.00  0.00           H
HETATM15875  H2  16C X4030     123.020 104.022 138.553  1.00  0.00           H
HETATM15876 H201 16C X4030     120.476 105.899 135.158  1.00  0.00           H
HETATM15877 H202 16C X4030     120.710 104.171 134.942  1.00  0.00           H
HETATM15878 H211 16C X4030     123.051 104.797 133.925  1.00  0.00           H
HETATM15879 H212 16C X4030     122.429 106.436 133.824  1.00  0.00           H
HETATM15880 H221 16C X4030     120.415 105.474 132.539  1.00  0.00           H
HETATM15881 H222 16C X4030     121.222 103.916 132.560  1.00  0.00           H
HETATM15882 H231 16C X4030     123.190 105.024 131.322  1.00  0.00           H
HETATM15883 H232 16C X4030     122.192 106.469 131.178  1.00  0.00           H
HETATM15884 H241 16C X4030     120.391 104.959 130.091  1.00  0.00           H
HETATM15885 H242 16C X4030     121.600 103.685 130.057  1.00  0.00           H
HETATM15886 H251 16C X4030     123.076 105.317 128.687  1.00  0.00           H
HETATM15887 H252 16C X4030     121.670 106.363 128.597  1.00  0.00           H
HETATM15888 H261 16C X4030     120.428 104.240 127.653  1.00  0.00           H
HETATM15889 H262 16C X4030     122.017 103.571 127.445  1.00  0.00           H
HETATM15890 H271 16C X4030     122.544 105.756 126.135  1.00  0.00           H
HETATM15891 H272 16C X4030     120.828 106.009 126.122  1.00  0.00           H
HETATM15892 H281 16C X4030     120.556 103.747 124.998  1.00  0.00           H
HETATM15893 H282 16C X4030     122.296 103.610 124.958  1.00  0.00           H
HETATM15894 H291 16C X4030     122.343 105.819 123.648  1.00  0.00           H
HETATM15895 H292 16C X4030     120.610 105.712 123.534  1.00  0.00           H
HETATM15896  H3  16C X4030     120.887 101.841 138.527  1.00  0.00           H
HETATM15897 H301 16C X4030     120.908 103.443 122.410  1.00  0.00           H
HETATM15898 H302 16C X4030     122.622 103.706 122.452  1.00  0.00           H
HETATM15899 H311 16C X4030     122.232 105.842 121.098  1.00  0.00           H
HETATM15900 H312 16C X4030     120.578 105.363 120.927  1.00  0.00           H
HETATM15901 H321 16C X4030     121.415 103.220 119.885  1.00  0.00           H
HETATM15902 H322 16C X4030     122.993 103.872 119.939  1.00  0.00           H
HETATM15903 H331 16C X4030     122.170 105.782 118.521  1.00  0.00           H
HETATM15904 H332 16C X4030     120.679 104.942 118.360  1.00  0.00           H
HETATM15905 H341 16C X4030     122.084 104.501 116.382  1.00  0.00           H
HETATM15906 H342 16C X4030     123.382 103.961 117.410  1.00  0.00           H
HETATM15907 H343 16C X4030     121.921 103.027 117.302  1.00  0.00           H
HETATM15908  H4  16C X4030     123.037 102.280 136.586  1.00  0.00           H
HETATM15909  H5  16C X4030     122.077  99.565 137.559  1.00  0.00           H
HETATM15910  H61 16C X4030     124.172 100.076 135.568  1.00  0.00           H
HETATM15911  H62 16C X4030     123.168  98.661 135.690  1.00  0.00           H
HETATM15912  H71 16C X4030     121.399  99.682 134.392  1.00  0.00           H
HETATM15913  H72 16C X4030     122.174 101.247 134.432  1.00  0.00           H
HETATM15914  H81 16C X4030     124.070 100.413 133.100  1.00  0.00           H
HETATM15915  H82 16C X4030     123.388  98.796 133.093  1.00  0.00           H
HETATM15916  H91 16C X4030     121.430  99.623 131.833  1.00  0.00           H
HETATM15917  H92 16C X4030     122.075 101.250 131.861  1.00  0.00           H
HETATM15918  HN2 16C X4030     120.415 103.971 137.086  1.00  0.00           H
HETATM15919  HO1 16C X4030     121.611 104.351 141.690  1.00  0.00           H
HETATM15920  HO3 16C X4030     122.347 102.145 140.332  1.00  0.00           H
HETATM15921  N2  16C X4030     121.324 104.319 137.349  1.00  0.00           N
HETATM15922  O1  16C X4030     121.727 103.684 140.997  1.00  0.00           O
HETATM15923  O19 16C X4030     123.053 105.549 136.589  1.00  0.00           O
HETATM15924  O3  16C X4030     122.627 101.591 139.589  1.00  0.00           O
HETATM15925  C1  16C X4020     127.808  63.662 142.821  1.00  0.00           C
HETATM15926  C10 16C X4020     125.432  61.517 133.656  1.00  0.00           C
HETATM15927  C11 16C X4020     126.518  61.105 132.632  1.00  0.00           C
HETATM15928  C12 16C X4020     125.911  61.062 131.214  1.00  0.00           C
HETATM15929  C13 16C X4020     126.915  60.722 130.100  1.00  0.00           C
HETATM15930  C14 16C X4020     126.250  60.911 128.720  1.00  0.00           C
HETATM15931  C15 16C X4020     127.185  60.617 127.532  1.00  0.00           C
HETATM15932  C16 16C X4020     126.496  60.913 126.187  1.00  0.00           C
HETATM15933  C17 16C X4020     127.383  60.578 124.985  1.00  0.00           C
HETATM15934  C18 16C X4020     126.700  60.890 123.641  1.00  0.00           C
HETATM15935  C19 16C X4020     126.673  64.734 139.594  1.00  0.00           C
HETATM15936  C2  16C X4020     127.368  63.108 141.434  1.00  0.00           C
HETATM15937  C20 16C X4020     125.477  65.573 139.138  1.00  0.00           C
HETATM15938  C21 16C X4020     125.623  66.287 137.777  1.00  0.00           C
HETATM15939  C22 16C X4020     125.382  65.384 136.552  1.00  0.00           C
HETATM15940  C23 16C X4020     125.502  66.209 135.254  1.00  0.00           C
HETATM15941  C24 16C X4020     125.339  65.372 133.972  1.00  0.00           C
HETATM15942  C25 16C X4020     125.504  66.237 132.706  1.00  0.00           C
HETATM15943  C26 16C X4020     125.345  65.397 131.417  1.00  0.00           C
HETATM15944  C27 16C X4020     125.574  66.212 130.134  1.00  0.00           C
HETATM15945  C28 16C X4020     125.359  65.350 128.891  1.00  0.00           C
HETATM15946  C29 16C X4020     125.605  66.182 127.631  1.00  0.00           C
HETATM15947  C3  16C X4020     126.691  61.689 141.556  1.00  0.00           C
HETATM15948  C30 16C X4020     125.372  65.400 126.330  1.00  0.00           C
HETATM15949  C31 16C X4020     125.590  66.316 125.131  1.00  0.00           C
HETATM15950  C32 16C X4020     125.297  65.625 123.801  1.00  0.00           C
HETATM15951  C33 16C X4020     125.572  66.583 122.632  1.00  0.00           C
HETATM15952  C34 16C X4020     125.387  65.934 121.262  1.00  0.00           C
HETATM15953  C4  16C X4020     126.634  61.016 140.211  1.00  0.00           C
HETATM15954  C5  16C X4020     125.520  60.894 139.488  1.00  0.00           C
HETATM15955  C6  16C X4020     125.465  60.413 138.059  1.00  0.00           C
HETATM15956  C7  16C X4020     126.768  60.679 137.263  1.00  0.00           C
HETATM15957  C8  16C X4020     126.582  60.520 135.735  1.00  0.00           C
HETATM15958  C9  16C X4020     125.972  61.778 135.077  1.00  0.00           C
HETATM15959 H101 16C X4020     124.658  60.742 133.698  1.00  0.00           H
HETATM15960 H102 16C X4020     124.936  62.430 133.306  1.00  0.00           H
HETATM15961  H11 16C X4020     126.928  63.740 143.467  1.00  0.00           H
HETATM15962 H111 16C X4020     127.343  61.826 132.659  1.00  0.00           H
HETATM15963 H112 16C X4020     126.930  60.122 132.888  1.00  0.00           H
HETATM15964  H12 16C X4020     128.494  62.950 143.291  1.00  0.00           H
HETATM15965 H121 16C X4020     125.093  60.334 131.193  1.00  0.00           H
HETATM15966 H122 16C X4020     125.467  62.040 130.996  1.00  0.00           H
HETATM15967 H131 16C X4020     127.790  61.376 130.177  1.00  0.00           H
HETATM15968 H132 16C X4020     127.261  59.690 130.215  1.00  0.00           H
HETATM15969 H141 16C X4020     125.369  60.263 128.649  1.00  0.00           H
HETATM15970 H142 16C X4020     125.887  61.941 128.635  1.00  0.00           H
HETATM15971 H151 16C X4020     128.089  61.228 127.619  1.00  0.00           H
HETATM15972 H152 16C X4020     127.500  59.569 127.567  1.00  0.00           H
HETATM15973 H161 16C X4020     125.569  60.343 126.116  1.00  0.00           H
HETATM15974 H162 16C X4020     126.221  61.969 126.148  1.00  0.00           H
HETATM15975 H171 16C X4020     128.314  61.142 125.055  1.00  0.00           H
HETATM15976 H172 16C X4020     127.647  59.520 125.015  1.00  0.00           H
HETATM15977 H181 16C X4020     127.362  60.658 122.803  1.00  0.00           H
HETATM15978 H182 16C X4020     125.789  60.302 123.524  1.00  0.00           H
HETATM15979 H183 16C X4020     126.435  61.946 123.575  1.00  0.00           H
HETATM15980  H2  16C X4020     128.271  62.996 140.823  1.00  0.00           H
HETATM15981 H201 16C X4020     125.306  66.333 139.909  1.00  0.00           H
HETATM15982 H202 16C X4020     124.586  64.933 139.127  1.00  0.00           H
HETATM15983 H211 16C X4020     126.617  66.744 137.709  1.00  0.00           H
HETATM15984 H212 16C X4020     124.904  67.113 137.745  1.00  0.00           H
HETATM15985 H221 16C X4020     124.389  64.927 136.610  1.00  0.00           H
HETATM15986 H222 16C X4020     126.115  64.570 136.542  1.00  0.00           H
HETATM15987 H231 16C X4020     126.479  66.703 135.231  1.00  0.00           H
HETATM15988 H232 16C X4020     124.750  67.005 135.262  1.00  0.00           H
HETATM15989 H241 16C X4020     124.355  64.891 133.969  1.00  0.00           H
HETATM15990 H242 16C X4020     126.092  64.577 133.961  1.00  0.00           H
HETATM15991 H251 16C X4020     126.494  66.706 132.714  1.00  0.00           H
HETATM15992 H252 16C X4020     124.764  67.044 132.709  1.00  0.00           H
HETATM15993 H261 16C X4020     124.340  64.959 131.395  1.00  0.00           H
HETATM15994 H262 16C X4020     126.054  64.561 131.442  1.00  0.00           H
HETATM15995 H271 16C X4020     126.592  66.616 130.131  1.00  0.00           H
HETATM15996 H272 16C X4020     124.888  67.067 130.113  1.00  0.00           H
HETATM15997 H281 16C X4020     124.338  64.955 128.882  1.00  0.00           H
HETATM15998 H282 16C X4020     126.040  64.492 128.910  1.00  0.00           H
HETATM15999 H291 16C X4020     126.632  66.564 127.646  1.00  0.00           H
HETATM16000 H292 16C X4020     124.945  67.056 127.644  1.00  0.00           H
HETATM16001  H3  16C X4020     125.672  61.828 141.936  1.00  0.00           H
HETATM16002 H301 16C X4020     124.352  65.004 126.311  1.00  0.00           H
HETATM16003 H302 16C X4020     126.054  64.546 126.277  1.00  0.00           H
HETATM16004 H311 16C X4020     126.625  66.673 125.136  1.00  0.00           H
HETATM16005 H312 16C X4020     124.947  67.198 125.225  1.00  0.00           H
HETATM16006 H321 16C X4020     124.253  65.297 123.773  1.00  0.00           H
HETATM16007 H322 16C X4020     125.924  64.733 123.703  1.00  0.00           H
HETATM16008 H331 16C X4020     126.593  66.963 122.703  1.00  0.00           H
HETATM16009 H332 16C X4020     124.909  67.448 122.704  1.00  0.00           H
HETATM16010 H341 16C X4020     125.597  66.650 120.463  1.00  0.00           H
HETATM16011 H342 16C X4020     126.059  65.084 121.142  1.00  0.00           H
HETATM16012 H343 16C X4020     124.362  65.581 121.141  1.00  0.00           H
HETATM16013  H4  16C X4020     127.597  60.702 139.817  1.00  0.00           H
HETATM16014  H5  16C X4020     124.572  61.246 139.886  1.00  0.00           H
HETATM16015  H61 16C X4020     125.223  59.344 138.038  1.00  0.00           H
HETATM16016  H62 16C X4020     124.631  60.917 137.558  1.00  0.00           H
HETATM16017  H71 16C X4020     127.143  61.686 137.481  1.00  0.00           H
HETATM16018  H72 16C X4020     127.539  59.977 137.601  1.00  0.00           H
HETATM16019  H81 16C X4020     127.557  60.321 135.276  1.00  0.00           H
HETATM16020  H82 16C X4020     125.955  59.644 135.533  1.00  0.00           H
HETATM16021  H91 16C X4020     125.147  62.162 135.688  1.00  0.00           H
HETATM16022  H92 16C X4020     126.728  62.571 135.045  1.00  0.00           H
HETATM16023  HN2 16C X4020     125.532  64.184 141.195  1.00  0.00           H
HETATM16024  HO1 16C X4020     128.672  65.201 143.615  1.00  0.00           H
HETATM16025  HO3 16C X4020     127.107  59.922 142.185  1.00  0.00           H
HETATM16026  N2  16C X4020     126.441  64.060 140.767  1.00  0.00           N
HETATM16027  O1  16C X4020     128.450  64.936 142.715  1.00  0.00           O
HETATM16028  O19 16C X4020     127.739  64.689 139.012  1.00  0.00           O
HETATM16029  O3  16C X4020     127.387  60.817 142.433  1.00  0.00           O
HETATM16030  C1  SPH X4040     127.230  81.589  93.218  1.00  0.00           C
HETATM16031  C10 SPH X4040     125.570  80.961 102.368  1.00  0.00           C
HETATM16032  C11 SPH X4040     126.184  80.404 103.652  1.00  0.00           C
HETATM16033  C12 SPH X4040     125.907  81.310 104.856  1.00  0.00           C
HETATM16034  C13 SPH X4040     126.762  80.959 106.079  1.00  0.00           C
HETATM16035  C14 SPH X4040     126.512  79.545 106.582  1.00  0.00           C
HETATM16036  C15 SPH X4040     127.115  79.252 107.964  1.00  0.00           C
HETATM16037  C16 SPH X4040     126.110  79.391 109.125  1.00  0.00           C
HETATM16038  C17 SPH X4040     125.727  80.811 109.548  1.00  0.00           C
HETATM16039  C18 SPH X4040     126.851  81.535 110.238  1.00  0.00           C
HETATM16040  C2  SPH X4040     127.392  80.177  93.818  1.00  0.00           C
HETATM16041  C3  SPH X4040     126.601  80.050  95.143  1.00  0.00           C
HETATM16042  C4  SPH X4040     126.890  78.731  95.820  1.00  0.00           C
HETATM16043  C5  SPH X4040     127.076  78.519  97.130  1.00  0.00           C
HETATM16044  C6  SPH X4040     127.011  79.546  98.236  1.00  0.00           C
HETATM16045  C7  SPH X4040     125.558  79.775  98.666  1.00  0.00           C
HETATM16046  C8  SPH X4040     125.429  80.719  99.866  1.00  0.00           C
HETATM16047  C9  SPH X4040     125.859  80.058 101.175  1.00  0.00           C
HETATM16048 H101 SPH X4040     124.486  81.076 102.490  1.00  0.00           H
HETATM16049 H102 SPH X4040     125.981  81.960 102.177  1.00  0.00           H
HETATM16050  H11 SPH X4040     126.164  81.837  93.142  1.00  0.00           H
HETATM16051 H111 SPH X4040     127.267  80.299 103.515  1.00  0.00           H
HETATM16052 H112 SPH X4040     125.784  79.400 103.843  1.00  0.00           H
HETATM16053  H12 SPH X4040     127.704  82.329  93.875  1.00  0.00           H
HETATM16054 H121 SPH X4040     124.844  81.257 105.121  1.00  0.00           H
HETATM16055 H122 SPH X4040     126.107  82.352 104.576  1.00  0.00           H
HETATM16056 H131 SPH X4040     126.559  81.688 106.873  1.00  0.00           H
HETATM16057 H132 SPH X4040     127.823  81.072 105.823  1.00  0.00           H
HETATM16058 H141 SPH X4040     126.942  78.838 105.862  1.00  0.00           H
HETATM16059 H142 SPH X4040     125.435  79.338 106.593  1.00  0.00           H
HETATM16060 H151 SPH X4040     127.479  78.217 107.961  1.00  0.00           H
HETATM16061 H152 SPH X4040     128.002  79.874 108.139  1.00  0.00           H
HETATM16062 H161 SPH X4040     125.199  78.837 108.868  1.00  0.00           H
HETATM16063 H162 SPH X4040     126.531  78.878 109.998  1.00  0.00           H
HETATM16064 H171 SPH X4040     124.863  80.784 110.224  1.00  0.00           H
HETATM16065 H172 SPH X4040     125.407  81.391 108.673  1.00  0.00           H
HETATM16066 H181 SPH X4040     127.756  81.553 109.619  1.00  0.00           H
HETATM16067 H182 SPH X4040     127.100  81.033 111.181  1.00  0.00           H
HETATM16068 H183 SPH X4040     126.573  82.569 110.477  1.00  0.00           H
HETATM16069  H2  SPH X4040     126.943  79.473  93.117  1.00  0.00           H
HETATM16070  H3  SPH X4040     126.869  80.882  95.806  1.00  0.00           H
HETATM16071  H4  SPH X4040     126.928  77.882  95.140  1.00  0.00           H
HETATM16072  H5  SPH X4040     127.274  77.507  97.479  1.00  0.00           H
HETATM16073  H61 SPH X4040     127.464  80.495  97.923  1.00  0.00           H
HETATM16074  H62 SPH X4040     127.606  79.186  99.084  1.00  0.00           H
HETATM16075  H71 SPH X4040     125.082  78.815  98.904  1.00  0.00           H
HETATM16076  H72 SPH X4040     125.000  80.200  97.823  1.00  0.00           H
HETATM16077  H81 SPH X4040     124.382  81.033  99.953  1.00  0.00           H
HETATM16078  H82 SPH X4040     126.019  81.628  99.693  1.00  0.00           H
HETATM16079  H91 SPH X4040     126.931  79.828 101.144  1.00  0.00           H
HETATM16080  H92 SPH X4040     125.333  79.104 101.307  1.00  0.00           H
HETATM16081  HO1 SPH X4040     127.564  82.465  91.518  1.00  0.00           H
HETATM16082  HO3 SPH X4040     124.792  79.627  95.622  1.00  0.00           H
HETATM16083  N2  SPH X4040     128.856  79.765  93.950  1.00  0.00           N
HETATM16084  O1  SPH X4040     127.826  81.620  91.923  1.00  0.00           O
HETATM16085  O3  SPH X4040     125.215  80.073  94.868  1.00  0.00           O
HETATM16086  H23 SPH X4040     128.943  78.804  94.310  1.00  0.00           H
HETATM16087  H22 SPH X4040     129.329  79.801  93.036  1.00  0.00           H
HETATM16088  H23 SPH X4040     129.371  80.385  94.591  1.00  0.00           H
ENDMDL
MODEL        2
HETATM14404  C1  SPH X1010     186.166 106.427 143.073  1.00 19.63           C
HETATM14405  C10 SPH X1010     185.314 106.393 132.424  1.00 19.63           C
HETATM14406  C11 SPH X1010     186.011 106.815 131.116  1.00 19.63           C
HETATM14407  C12 SPH X1010     185.275 106.368 129.845  1.00 19.63           C
HETATM14408  C13 SPH X1010     185.984 106.910 128.596  1.00 19.63           C
HETATM14409  C14 SPH X1010     185.358 106.375 127.303  1.00 19.63           C
HETATM14410  C15 SPH X1010     186.085 106.926 126.067  1.00 19.63           C
HETATM14411  C16 SPH X1010     185.498 106.374 124.761  1.00 19.63           C
HETATM14412  C17 SPH X1010     186.233 106.940 123.539  1.00 19.63           C
HETATM14413  C18 SPH X1010     185.633 106.438 122.217  1.00 19.63           C
HETATM14414  C2  SPH X1010     185.216 106.168 141.917  1.00 19.63           C
HETATM14415  C3  SPH X1010     185.850 106.494 140.548  1.00 19.63           C
HETATM14416  C4  SPH X1010     185.063 105.866 139.433  1.00 19.63           C
HETATM14417  C5  SPH X1010     185.138 106.139 138.125  1.00 19.63           C
HETATM14418  C6  SPH X1010     186.046 107.149 137.468  1.00 19.63           C
HETATM14419  C7  SPH X1010     186.639 106.641 136.137  1.00 19.63           C
HETATM14420  C8  SPH X1010     185.596 106.504 134.995  1.00 19.63           C
HETATM14421  C9  SPH X1010     186.251 106.675 133.610  1.00 19.63           C
HETATM14422  N2  SPH X1010     183.913 106.910 142.166  1.00 19.63           N
HETATM14423  O1  SPH X1010     185.476 106.081 144.259  1.00 19.63           O
HETATM14424  O3  SPH X1010     187.147 105.960 140.471  1.00 19.63           O
HETATM14425  HO1 SPH X1010     186.135 106.098 144.975  1.00 19.63           H
HETATM14426  HO3 SPH X1010     187.233 105.652 139.552  1.00 19.63           H
HETATM14427 H121 SPH X1010     184.239 106.729 129.867  1.00 19.63           H
HETATM14428 H141 SPH X1010     184.298 106.657 127.265  1.00 19.63           H
HETATM14429 H172 SPH X1010     186.184 108.036 123.558  1.00 19.63           H
HETATM14430 H101 SPH X1010     184.375 106.947 132.539  1.00 19.63           H
HETATM14431 H122 SPH X1010     185.239 105.272 129.809  1.00 19.63           H
HETATM14432  H2  SPH X1010     184.995 105.099 141.928  1.00 19.63           H
HETATM14433  H72 SPH X1010     187.414 107.354 135.830  1.00 19.63           H
HETATM14434  H3  SPH X1010     185.895 107.582 140.413  1.00 19.63           H
HETATM14435  H82 SPH X1010     185.096 105.529 135.060  1.00 19.63           H
HETATM14436  H71 SPH X1010     187.145 105.681 136.296  1.00 19.63           H
HETATM14437 H111 SPH X1010     187.026 106.397 131.096  1.00 19.63           H
HETATM14438  H5  SPH X1010     184.502 105.590 137.435  1.00 19.63           H
HETATM14439 H162 SPH X1010     185.571 105.279 124.757  1.00 19.63           H
HETATM14440 H171 SPH X1010     187.293 106.663 123.584  1.00 19.63           H
HETATM14441  H4  SPH X1010     184.371 105.088 139.748  1.00 19.63           H
HETATM14442 H132 SPH X1010     185.942 108.006 128.599  1.00 19.63           H
HETATM14443 H182 SPH X1010     184.565 106.682 122.152  1.00 19.63           H
HETATM14444  H61 SPH X1010     186.868 107.429 138.138  1.00 19.63           H
HETATM14445  H91 SPH X1010     187.123 106.012 133.539  1.00 19.63           H
HETATM14446 H183 SPH X1010     186.144 106.898 121.363  1.00 19.63           H
HETATM14447  H92 SPH X1010     186.629 107.702 133.532  1.00 19.63           H
HETATM14448  H62 SPH X1010     185.475 108.063 137.266  1.00 19.63           H
HETATM14449 H102 SPH X1010     185.066 105.325 132.394  1.00 19.63           H
HETATM14450  H11 SPH X1010     187.071 105.814 142.975  1.00 19.63           H
HETATM14451 H112 SPH X1010     186.119 107.906 131.108  1.00 19.63           H
HETATM14452  H12 SPH X1010     186.466 107.482 143.089  1.00 19.63           H
HETATM14453 H142 SPH X1010     185.405 105.279 127.300  1.00 19.63           H
HETATM14454 H181 SPH X1010     185.739 105.349 122.133  1.00 19.63           H
HETATM14455  H81 SPH X1010     184.827 107.279 135.106  1.00 19.63           H
HETATM14456 H131 SPH X1010     187.043 106.627 128.626  1.00 19.63           H
HETATM14457 H151 SPH X1010     187.149 106.666 126.124  1.00 19.63           H
HETATM14458 H152 SPH X1010     186.018 108.020 126.063  1.00 19.63           H
HETATM14459 H161 SPH X1010     184.432 106.628 124.699  1.00 19.63           H
HETATM14460  H23 SPH X1010     183.225 106.765 141.412  1.00 19.63           H
HETATM14461  H22 SPH X1010     183.503 106.607 143.060  1.00 19.63           H
HETATM14462  H23 SPH X1010     184.081 107.923 142.247  1.00 19.63           H
HETATM14463  C1  SPH X1020     167.609  96.343 141.232  1.00 19.63           C
HETATM14464  C10 SPH X1020     167.063  96.091 130.631  1.00 19.63           C
HETATM14465  C11 SPH X1020     167.921  95.929 129.372  1.00 19.63           C
HETATM14466  C12 SPH X1020     167.085  96.182 128.119  1.00 19.63           C
HETATM14467  C13 SPH X1020     167.872  95.996 126.820  1.00 19.63           C
HETATM14468  C14 SPH X1020     166.965  96.263 125.629  1.00 19.63           C
HETATM14469  C15 SPH X1020     167.600  95.944 124.277  1.00 19.63           C
HETATM14470  C16 SPH X1020     166.551  96.080 123.170  1.00 19.63           C
HETATM14471  C17 SPH X1020     167.029  95.595 121.803  1.00 19.63           C
HETATM14472  C18 SPH X1020     168.064  96.530 121.160  1.00 19.63           C
HETATM14473  C2  SPH X1020     166.787  95.567 140.199  1.00 19.63           C
HETATM14474  C3  SPH X1020     167.198  95.916 138.759  1.00 19.63           C
HETATM14475  C4  SPH X1020     166.500  95.036 137.762  1.00 19.63           C
HETATM14476  C5  SPH X1020     166.453  95.254 136.443  1.00 19.63           C
HETATM14477  C6  SPH X1020     167.104  96.411 135.725  1.00 19.63           C
HETATM14478  C7  SPH X1020     167.872  95.973 134.464  1.00 19.63           C
HETATM14479  C8  SPH X1020     167.008  95.998 133.184  1.00 19.63           C
HETATM14480  C9  SPH X1020     167.868  95.853 131.911  1.00 19.63           C
HETATM14481  N2  SPH X1020     165.307  95.740 140.442  1.00 19.63           N
HETATM14482  O1  SPH X1020     167.120  96.010 142.518  1.00 19.63           O
HETATM14483  O3  SPH X1020     168.570  95.692 138.607  1.00 19.63           O
HETATM14484  HO1 SPH X1020     167.822  96.195 143.166  1.00 19.63           H
HETATM14485  HO3 SPH X1020     168.681  94.961 137.975  1.00 19.63           H
HETATM14486 H121 SPH X1020     166.678  97.201 128.154  1.00 19.63           H
HETATM14487 H141 SPH X1020     166.649  97.313 125.638  1.00 19.63           H
HETATM14488 H172 SPH X1020     167.445  94.584 121.891  1.00 19.63           H
HETATM14489 H101 SPH X1020     166.633  97.100 130.652  1.00 19.63           H
HETATM14490 H122 SPH X1020     166.226  95.499 128.120  1.00 19.63           H
HETATM14491  H2  SPH X1020     167.004  94.510 140.352  1.00 19.63           H
HETATM14492  H72 SPH X1020     168.712  96.664 134.328  1.00 19.63           H
HETATM14493  H3  SPH X1020     166.965  96.969 138.561  1.00 19.63           H
HETATM14494  H82 SPH X1020     166.261  95.196 133.225  1.00 19.63           H
HETATM14495  H71 SPH X1020     168.312  94.979 134.609  1.00 19.63           H
HETATM14496 H111 SPH X1020     168.345  94.918 129.338  1.00 19.63           H
HETATM14497  H5  SPH X1020     165.936  94.551 135.793  1.00 19.63           H
HETATM14498 H162 SPH X1020     165.667  95.491 123.441  1.00 19.63           H
HETATM14499 H171 SPH X1020     166.165  95.521 121.131  1.00 19.63           H
HETATM14500  H4  SPH X1020     166.034  94.138 138.163  1.00 19.63           H
HETATM14501 H132 SPH X1020     168.732  96.676 126.794  1.00 19.63           H
HETATM14502 H182 SPH X1020     168.988  96.571 121.750  1.00 19.63           H
HETATM14503  H61 SPH X1020     167.802  96.944 136.384  1.00 19.63           H
HETATM14504  H91 SPH X1020     168.319  94.853 131.885  1.00 19.63           H
HETATM14505 H183 SPH X1020     168.327  96.179 120.156  1.00 19.63           H
HETATM14506  H92 SPH X1020     168.690  96.579 131.941  1.00 19.63           H
HETATM14507  H62 SPH X1020     166.336  97.143 135.445  1.00 19.63           H
HETATM14508 H102 SPH X1020     166.223  95.386 130.595  1.00 19.63           H
HETATM14509  H11 SPH X1020     168.669  96.073 141.150  1.00 19.63           H
HETATM14510 H112 SPH X1020     168.766  96.629 129.402  1.00 19.63           H
HETATM14511  H12 SPH X1020     167.513  97.422 141.055  1.00 19.63           H
HETATM14512 H142 SPH X1020     166.055  95.660 125.740  1.00 19.63           H
HETATM14513 H181 SPH X1020     167.672  97.550 121.066  1.00 19.63           H
HETATM14514  H81 SPH X1020     166.458  96.945 133.133  1.00 19.63           H
HETATM14515 H131 SPH X1020     168.264  94.972 126.767  1.00 19.63           H
HETATM14516 H151 SPH X1020     167.996  94.921 124.287  1.00 19.63           H
HETATM14517 H152 SPH X1020     168.445  96.619 124.095  1.00 19.63           H
HETATM14518 H161 SPH X1020     166.217  97.122 123.097  1.00 19.63           H
HETATM14519  H23 SPH X1020     164.746  95.141 139.818  1.00 19.63           H
HETATM14520  H22 SPH X1020     165.093  95.497 141.421  1.00 19.63           H
HETATM14521  H23 SPH X1020     165.021  96.719 140.300  1.00 19.63           H
HETATM14522  C1  SPH X1030     192.849  84.942 132.845  1.00 19.63           C
HETATM14523  C10 SPH X1030     191.539  84.874 123.458  1.00 19.63           C
HETATM14524  C11 SPH X1030     192.069  84.714 122.026  1.00 19.63           C
HETATM14525  C12 SPH X1030     191.893  85.979 121.186  1.00 19.63           C
HETATM14526  C13 SPH X1030     192.533  85.890 119.801  1.00 19.63           C
HETATM14527  C14 SPH X1030     191.715  85.076 118.788  1.00 19.63           C
HETATM14528  C15 SPH X1030     192.359  85.197 117.411  1.00 19.63           C
HETATM14529  C16 SPH X1030     191.569  84.550 116.271  1.00 19.63           C
HETATM14530  C17 SPH X1030     192.213  84.928 114.914  1.00 19.63           C
HETATM14531  C18 SPH X1030     191.431  84.415 113.695  1.00 19.63           C
HETATM14532  C2  SPH X1030     191.618  84.722 131.958  1.00 19.63           C
HETATM14533  C3  SPH X1030     191.281  85.933 131.057  1.00 19.63           C
HETATM14534  C4  SPH X1030     192.413  86.235 130.100  1.00 19.63           C
HETATM14535  C5  SPH X1030     192.468  85.906 128.809  1.00 19.63           C
HETATM14536  C6  SPH X1030     191.418  85.116 128.065  1.00 19.63           C
HETATM14537  C7  SPH X1030     191.834  84.779 126.623  1.00 19.63           C
HETATM14538  C8  SPH X1030     191.840  86.015 125.721  1.00 19.63           C
HETATM14539  C9  SPH X1030     192.430  85.764 124.332  1.00 19.63           C
HETATM14540  N2  SPH X1030     190.436  84.271 132.778  1.00 19.63           N
HETATM14541  O1  SPH X1030     192.562  85.900 133.843  1.00 19.63           O
HETATM14542  O3  SPH X1030     191.068  87.086 131.861  1.00 19.63           O
HETATM14543  HO1 SPH X1030     192.200  86.668 133.367  1.00 19.63           H
HETATM14544  HO3 SPH X1030     190.183  87.021 132.260  1.00 19.63           H
HETATM14545 H121 SPH X1030     192.354  86.831 121.698  1.00 19.63           H
HETATM14546 H141 SPH X1030     190.688  85.459 118.749  1.00 19.63           H
HETATM14547 H172 SPH X1030     192.295  86.019 114.839  1.00 19.63           H
HETATM14548 H101 SPH X1030     190.520  85.282 123.431  1.00 19.63           H
HETATM14549 H122 SPH X1030     190.826  86.213 121.088  1.00 19.63           H
HETATM14550  H2  SPH X1030     191.845  83.895 131.283  1.00 19.63           H
HETATM14551  H72 SPH X1030     192.825  84.308 126.627  1.00 19.63           H
HETATM14552  H3  SPH X1030     190.370  85.708 130.489  1.00 19.63           H
HETATM14553  H82 SPH X1030     190.818  86.402 125.625  1.00 19.63           H
HETATM14554  H71 SPH X1030     191.133  84.039 126.218  1.00 19.63           H
HETATM14555 H111 SPH X1030     191.536  83.886 121.542  1.00 19.63           H
HETATM14556  H5  SPH X1030     193.330  86.215 128.221  1.00 19.63           H
HETATM14557 H162 SPH X1030     191.558  83.461 116.396  1.00 19.63           H
HETATM14558 H171 SPH X1030     193.236  84.534 114.875  1.00 19.63           H
HETATM14559  H4  SPH X1030     193.215  86.833 130.527  1.00 19.63           H
HETATM14560 H132 SPH X1030     192.656  86.912 119.419  1.00 19.63           H
HETATM14561 H182 SPH X1030     190.417  84.834 113.683  1.00 19.63           H
HETATM14562  H61 SPH X1030     190.476  85.677 128.045  1.00 19.63           H
HETATM14563  H91 SPH X1030     193.427  85.317 124.427  1.00 19.63           H
HETATM14564 H183 SPH X1030     191.930  84.715 112.766  1.00 19.63           H
HETATM14565  H92 SPH X1030     192.572  86.741 123.854  1.00 19.63           H
HETATM14566  H62 SPH X1030     191.225  84.178 128.600  1.00 19.63           H
HETATM14567 H102 SPH X1030     191.467  83.877 123.911  1.00 19.63           H
HETATM14568  H11 SPH X1030     193.123  83.991 133.320  1.00 19.63           H
HETATM14569 H112 SPH X1030     193.127  84.429 122.058  1.00 19.63           H
HETATM14570  H12 SPH X1030     193.701  85.268 132.235  1.00 19.63           H
HETATM14571 H142 SPH X1030     191.667  84.023 119.091  1.00 19.63           H
HETATM14572 H181 SPH X1030     191.366  83.320 113.706  1.00 19.63           H
HETATM14573  H81 SPH X1030     192.426  86.812 126.193  1.00 19.63           H
HETATM14574 H131 SPH X1030     193.543  85.473 119.885  1.00 19.63           H
HETATM14575 H151 SPH X1030     193.365  84.760 117.440  1.00 19.63           H
HETATM14576 H152 SPH X1030     192.489  86.262 117.182  1.00 19.63           H
HETATM14577 H161 SPH X1030     190.529  84.899 116.297  1.00 19.63           H
HETATM14578  H23 SPH X1030     190.650  83.538 133.471  1.00 19.63           H
HETATM14579  H22 SPH X1030     190.034  85.045 133.325  1.00 19.63           H
HETATM14580  H23 SPH X1030     189.659  83.921 132.198  1.00 19.63           H
HETATM14581  C1  SPH X1040     167.158  82.628 136.839  1.00 19.63           C
HETATM14582  C10 SPH X1040     167.961  84.512 127.134  1.00 19.63           C
HETATM14583  C11 SPH X1040     167.850  83.502 125.993  1.00 19.63           C
HETATM14584  C12 SPH X1040     167.858  84.253 124.676  1.00 19.63           C
HETATM14585  C13 SPH X1040     167.682  83.341 123.468  1.00 19.63           C
HETATM14586  C14 SPH X1040     167.770  84.173 122.188  1.00 19.63           C
HETATM14587  C15 SPH X1040     167.518  83.350 120.932  1.00 19.63           C
HETATM14588  C16 SPH X1040     167.656  84.227 119.679  1.00 19.63           C
HETATM14589  C17 SPH X1040     167.552  83.431 118.370  1.00 19.63           C
HETATM14590  C18 SPH X1040     167.719  84.339 117.143  1.00 19.63           C
HETATM14591  C2  SPH X1040     167.746  83.877 136.183  1.00 19.63           C
HETATM14592  C3  SPH X1040     167.651  83.869 134.659  1.00 19.63           C
HETATM14593  C4  SPH X1040     168.531  82.870 133.971  1.00 19.63           C
HETATM14594  C5  SPH X1040     168.542  82.635 132.654  1.00 19.63           C
HETATM14595  C6  SPH X1040     167.687  83.324 131.618  1.00 19.63           C
HETATM14596  C7  SPH X1040     168.473  84.477 130.976  1.00 19.63           C
HETATM14597  C8  SPH X1040     167.909  84.930 129.625  1.00 19.63           C
HETATM14598  C9  SPH X1040     167.994  83.853 128.520  1.00 19.63           C
HETATM14599  N2  SPH X1040     169.134  84.181 136.674  1.00 19.63           N
HETATM14600  O1  SPH X1040     168.100  81.571 136.794  1.00 19.63           O
HETATM14601  O3  SPH X1040     168.072  85.137 134.230  1.00 19.63           O
HETATM14602  HO1 SPH X1040     167.905  80.971 137.535  1.00 19.63           H
HETATM14603  HO3 SPH X1040     168.119  85.076 133.260  1.00 19.63           H
HETATM14604 H121 SPH X1040     168.804  84.800 124.583  1.00 19.63           H
HETATM14605 H141 SPH X1040     168.762  84.638 122.128  1.00 19.63           H
HETATM14606 H172 SPH X1040     168.306  82.635 118.342  1.00 19.63           H
HETATM14607 H101 SPH X1040     168.867  85.116 127.000  1.00 19.63           H
HETATM14608 H122 SPH X1040     167.057  85.002 124.677  1.00 19.63           H
HETATM14609  H2  SPH X1040     167.131  84.716 136.513  1.00 19.63           H
HETATM14610  H72 SPH X1040     168.500  85.338 131.655  1.00 19.63           H
HETATM14611  H3  SPH X1040     166.606  83.700 134.369  1.00 19.63           H
HETATM14612  H82 SPH X1040     166.868  85.256 129.745  1.00 19.63           H
HETATM14613  H71 SPH X1040     169.515  84.170 130.827  1.00 19.63           H
HETATM14614 H111 SPH X1040     166.922  82.925 126.091  1.00 19.63           H
HETATM14615  H5  SPH X1040     169.232  81.899 132.246  1.00 19.63           H
HETATM14616 H162 SPH X1040     166.871  84.994 119.697  1.00 19.63           H
HETATM14617 H171 SPH X1040     166.571  82.942 118.323  1.00 19.63           H
HETATM14618  H4  SPH X1040     169.226  82.326 134.606  1.00 19.63           H
HETATM14619 H132 SPH X1040     168.462  82.568 123.465  1.00 19.63           H
HETATM14620 H182 SPH X1040     168.760  84.663 117.025  1.00 19.63           H
HETATM14621  H61 SPH X1040     166.749  83.701 132.042  1.00 19.63           H
HETATM14622  H91 SPH X1040     167.157  83.152 128.620  1.00 19.63           H
HETATM14623 H183 SPH X1040     167.411  83.804 116.236  1.00 19.63           H
HETATM14624  H92 SPH X1040     168.921  83.274 128.621  1.00 19.63           H
HETATM14625  H62 SPH X1040     167.403  82.583 130.860  1.00 19.63           H
HETATM14626 H102 SPH X1040     167.111  85.203 127.080  1.00 19.63           H
HETATM14627  H11 SPH X1040     166.906  82.849 137.883  1.00 19.63           H
HETATM14628 H112 SPH X1040     168.688  82.794 126.028  1.00 19.63           H
HETATM14629  H12 SPH X1040     166.230  82.339 136.331  1.00 19.63           H
HETATM14630 H142 SPH X1040     167.041  84.993 122.233  1.00 19.63           H
HETATM14631 H181 SPH X1040     167.090  85.234 117.225  1.00 19.63           H
HETATM14632  H81 SPH X1040     168.476  85.815 129.310  1.00 19.63           H
HETATM14633 H131 SPH X1040     166.712  82.832 123.522  1.00 19.63           H
HETATM14634 H151 SPH X1040     166.508  82.920 120.965  1.00 19.63           H
HETATM14635 H152 SPH X1040     168.220  82.508 120.889  1.00 19.63           H
HETATM14636 H161 SPH X1040     168.612  84.766 119.701  1.00 19.63           H
HETATM14637  H23 SPH X1040     169.526  84.983 136.160  1.00 19.63           H
HETATM14638  H22 SPH X1040     169.110  84.403 137.680  1.00 19.63           H
HETATM14639  H23 SPH X1040     169.766  83.378 136.538  1.00 19.63           H
HETATM14640  C1  SPH X1060     196.042  79.719 131.996  1.00 19.63           C
HETATM14641  C10 SPH X1060     194.024  80.694 122.643  1.00 19.63           C
HETATM14642  C11 SPH X1060     195.412  80.256 122.160  1.00 19.63           C
HETATM14643  C12 SPH X1060     195.799  80.911 120.822  1.00 19.63           C
HETATM14644  C13 SPH X1060     194.829  80.583 119.675  1.00 19.63           C
HETATM14645  C14 SPH X1060     195.340  81.069 118.310  1.00 19.63           C
HETATM14646  C15 SPH X1060     194.328  80.765 117.183  1.00 19.63           C
HETATM14647  C16 SPH X1060     194.779  81.326 115.818  1.00 19.63           C
HETATM14648  C17 SPH X1060     193.751  81.038 114.704  1.00 19.63           C
HETATM14649  C18 SPH X1060     194.162  81.659 113.362  1.00 19.63           C
HETATM14650  C2  SPH X1060     195.042  80.849 132.241  1.00 19.63           C
HETATM14651  C3  SPH X1060     193.841  80.779 131.286  1.00 19.63           C
HETATM14652  C4  SPH X1060     194.221  81.217 129.901  1.00 19.63           C
HETATM14653  C5  SPH X1060     194.703  80.411 128.955  1.00 19.63           C
HETATM14654  C6  SPH X1060     195.122  80.880 127.592  1.00 19.63           C
HETATM14655  C7  SPH X1060     194.083  80.513 126.540  1.00 19.63           C
HETATM14656  C8  SPH X1060     194.597  80.822 125.133  1.00 19.63           C
HETATM14657  C9  SPH X1060     193.686  80.217 124.058  1.00 19.63           C
HETATM14658  N2  SPH X1060     195.724  82.195 132.210  1.00 19.63           N
HETATM14659  O1  SPH X1060     197.085  79.875 132.945  1.00 19.63           O
HETATM14660  O3  SPH X1060     192.858  81.666 131.775  1.00 19.63           O
HETATM14661  HO1 SPH X1060     197.578  79.039 132.997  1.00 19.63           H
HETATM14662  HO3 SPH X1060     192.019  81.378 131.377  1.00 19.63           H
HETATM14663 H121 SPH X1060     196.807  80.578 120.546  1.00 19.63           H
HETATM14664 H141 SPH X1060     196.299  80.591 118.081  1.00 19.63           H
HETATM14665 H172 SPH X1060     193.636  79.953 114.581  1.00 19.63           H
HETATM14666 H101 SPH X1060     193.948  81.788 122.603  1.00 19.63           H
HETATM14667 H122 SPH X1060     195.856  81.999 120.948  1.00 19.63           H
HETATM14668  H2  SPH X1060     194.661  80.718 133.255  1.00 19.63           H
HETATM14669  H72 SPH X1060     193.858  79.442 126.617  1.00 19.63           H
HETATM14670  H3  SPH X1060     193.445  79.756 131.267  1.00 19.63           H
HETATM14671  H82 SPH X1060     194.671  81.909 125.001  1.00 19.63           H
HETATM14672  H71 SPH X1060     193.150  81.056 126.729  1.00 19.63           H
HETATM14673 H111 SPH X1060     195.440  79.164 122.063  1.00 19.63           H
HETATM14674  H5  SPH X1060     194.834  79.345 129.134  1.00 19.63           H
HETATM14675 H162 SPH X1060     194.925  82.410 115.904  1.00 19.63           H
HETATM14676 H171 SPH X1060     192.767  81.423 114.995  1.00 19.63           H
HETATM14677  H4  SPH X1060     194.084  82.275 129.685  1.00 19.63           H
HETATM14678 H132 SPH X1060     194.667  79.499 119.635  1.00 19.63           H
HETATM14679 H182 SPH X1060     195.112  81.239 113.010  1.00 19.63           H
HETATM14680  H61 SPH X1060     196.084  80.419 127.333  1.00 19.63           H
HETATM14681  H91 SPH X1060     192.645  80.488 124.275  1.00 19.63           H
HETATM14682 H183 SPH X1060     193.399  81.464 112.598  1.00 19.63           H
HETATM14683  H92 SPH X1060     193.737  79.123 124.101  1.00 19.63           H
HETATM14684  H62 SPH X1060     195.282  81.966 127.585  1.00 19.63           H
HETATM14685 H102 SPH X1060     193.260  80.299 121.962  1.00 19.63           H
HETATM14686  H11 SPH X1060     195.545  78.749 132.123  1.00 19.63           H
HETATM14687 H112 SPH X1060     196.177  80.528 122.897  1.00 19.63           H
HETATM14688  H12 SPH X1060     196.445  79.773 130.978  1.00 19.63           H
HETATM14689 H142 SPH X1060     195.519  82.150 118.357  1.00 19.63           H
HETATM14690 H181 SPH X1060     194.283  82.745 113.452  1.00 19.63           H
HETATM14691  H81 SPH X1060     195.610  80.414 125.026  1.00 19.63           H
HETATM14692 H131 SPH X1060     193.855  81.047 119.871  1.00 19.63           H
HETATM14693 H151 SPH X1060     193.353  81.194 117.442  1.00 19.63           H
HETATM14694 H152 SPH X1060     194.184  79.680 117.105  1.00 19.63           H
HETATM14695 H161 SPH X1060     195.748  80.893 115.543  1.00 19.63           H
HETATM14696  H23 SPH X1060     195.071  82.938 132.496  1.00 19.63           H
HETATM14697  H22 SPH X1060     196.535  82.191 132.847  1.00 19.63           H
HETATM14698  H23 SPH X1060     196.062  82.401 131.259  1.00 19.63           H
HETATM14699  C1  SPH X1070     183.293 125.061 137.017  1.00 19.63           C
HETATM14700  C10 SPH X1070     184.355 124.093 125.964  1.00 19.63           C
HETATM14701  C11 SPH X1070     183.823 124.644 124.637  1.00 19.63           C
HETATM14702  C12 SPH X1070     184.461 123.943 123.436  1.00 19.63           C
HETATM14703  C13 SPH X1070     183.904 124.353 122.076  1.00 19.63           C
HETATM14704  C14 SPH X1070     184.614 123.664 120.914  1.00 19.63           C
HETATM14705  C15 SPH X1070     184.107 124.095 119.548  1.00 19.63           C
HETATM14706  C16 SPH X1070     184.770 123.416 118.364  1.00 19.63           C
HETATM14707  C17 SPH X1070     184.403 123.927 117.008  1.00 19.63           C
HETATM14708  C18 SPH X1070     184.821 123.242 115.844  1.00 19.63           C
HETATM14709  C2  SPH X1070     184.155 125.082 135.760  1.00 19.63           C
HETATM14710  C3  SPH X1070     183.296 124.991 134.512  1.00 19.63           C
HETATM14711  C4  SPH X1070     184.103 124.914 133.263  1.00 19.63           C
HETATM14712  C5  SPH X1070     183.844 124.085 132.261  1.00 19.63           C
HETATM14713  C6  SPH X1070     184.621 124.005 130.987  1.00 19.63           C
HETATM14714  C7  SPH X1070     183.907 124.668 129.803  1.00 19.63           C
HETATM14715  C8  SPH X1070     184.524 124.215 128.477  1.00 19.63           C
HETATM14716  C9  SPH X1070     183.882 124.817 127.224  1.00 19.63           C
HETATM14717  N2  SPH X1070     185.124 124.089 135.902  1.00 19.63           N
HETATM14718  O1  SPH X1070     184.136 125.172 138.139  1.00 19.63           O
HETATM14719  O3  SPH X1070     182.515 126.147 134.421  1.00 19.63           O
HETATM14720  HO1 SPH X1070     183.758 125.845 138.731  1.00 19.63           H
HETATM14721  HO3 SPH X1070     181.902 126.007 133.679  1.00 19.63           H
HETATM14722 H121 SPH X1070     184.316 122.860 123.526  1.00 19.63           H
HETATM14723 H141 SPH X1070     184.474 122.579 120.991  1.00 19.63           H
HETATM14724 H172 SPH X1070     183.311 123.962 116.916  1.00 19.63           H
HETATM14725 H101 SPH X1070     184.049 123.041 126.009  1.00 19.63           H
HETATM14726 H122 SPH X1070     185.536 124.160 123.418  1.00 19.63           H
HETATM14727  H2  SPH X1070     184.626 126.061 135.662  1.00 19.63           H
HETATM14728  H72 SPH X1070     182.845 124.394 129.818  1.00 19.63           H
HETATM14729  H3  SPH X1070     182.648 124.108 134.580  1.00 19.63           H
HETATM14730  H82 SPH X1070     185.585 124.493 128.457  1.00 19.63           H
HETATM14731  H71 SPH X1070     183.997 125.759 129.887  1.00 19.63           H
HETATM14732 H111 SPH X1070     184.041 125.717 124.574  1.00 19.63           H
HETATM14733  H5  SPH X1070     183.006 123.395 132.334  1.00 19.63           H
HETATM14734 H162 SPH X1070     185.859 123.526 118.446  1.00 19.63           H
HETATM14735 H171 SPH X1070     184.806 124.939 116.878  1.00 19.63           H
HETATM14736  H4  SPH X1070     184.964 125.566 133.138  1.00 19.63           H
HETATM14737 H132 SPH X1070     182.839 124.093 122.025  1.00 19.63           H
HETATM14738 H182 SPH X1070     184.419 122.221 115.852  1.00 19.63           H
HETATM14739  H61 SPH X1070     184.795 122.954 130.726  1.00 19.63           H
HETATM14740  H91 SPH X1070     184.151 125.877 127.147  1.00 19.63           H
HETATM14741 H183 SPH X1070     184.456 123.766 114.951  1.00 19.63           H
HETATM14742  H92 SPH X1070     182.790 124.727 127.295  1.00 19.63           H
HETATM14743  H62 SPH X1070     185.588 124.506 131.120  1.00 19.63           H
HETATM14744 H102 SPH X1070     185.450 124.143 125.904  1.00 19.63           H
HETATM14745  H11 SPH X1070     182.589 125.902 137.005  1.00 19.63           H
HETATM14746 H112 SPH X1070     182.736 124.497 124.592  1.00 19.63           H
HETATM14747  H12 SPH X1070     182.730 124.122 137.072  1.00 19.63           H
HETATM14748 H142 SPH X1070     185.686 123.889 120.955  1.00 19.63           H
HETATM14749 H181 SPH X1070     185.917 123.201 115.813  1.00 19.63           H
HETATM14750  H81 SPH X1070     184.437 123.125 128.389  1.00 19.63           H
HETATM14751 H131 SPH X1070     184.016 125.437 121.948  1.00 19.63           H
HETATM14752 H151 SPH X1070     184.268 125.173 119.423  1.00 19.63           H
HETATM14753 H152 SPH X1070     183.034 123.880 119.473  1.00 19.63           H
HETATM14754 H161 SPH X1070     184.516 122.350 118.365  1.00 19.63           H
HETATM14755  H23 SPH X1070     185.693 124.126 135.044  1.00 19.63           H
HETATM14756  H22 SPH X1070     185.820 124.269 136.641  1.00 19.63           H
HETATM14757  H23 SPH X1070     184.757 123.127 135.886  1.00 19.63           H
HETATM14758  C1  SPH X1080     165.437 129.076 133.868  1.00 19.63           C
HETATM14759  C10 SPH X1080     164.753 128.601 124.109  1.00 19.63           C
HETATM14760  C11 SPH X1080     163.803 127.853 123.190  1.00 19.63           C
HETATM14761  C12 SPH X1080     163.718 128.453 121.797  1.00 19.63           C
HETATM14762  C13 SPH X1080     165.026 128.403 121.024  1.00 19.63           C
HETATM14763  C14 SPH X1080     164.895 128.857 119.573  1.00 19.63           C
HETATM14764  C15 SPH X1080     163.869 128.064 118.761  1.00 19.63           C
HETATM14765  C16 SPH X1080     164.227 127.930 117.277  1.00 19.63           C
HETATM14766  C17 SPH X1080     164.397 129.249 116.536  1.00 19.63           C
HETATM14767  C18 SPH X1080     164.650 129.054 115.055  1.00 19.63           C
HETATM14768  C2  SPH X1080     164.601 128.121 133.034  1.00 19.63           C
HETATM14769  C3  SPH X1080     164.430 128.615 131.604  1.00 19.63           C
HETATM14770  C4  SPH X1080     163.682 127.642 130.770  1.00 19.63           C
HETATM14771  C5  SPH X1080     163.549 127.712 129.451  1.00 19.63           C
HETATM14772  C6  SPH X1080     164.112 128.777 128.565  1.00 19.63           C
HETATM14773  C7  SPH X1080     165.424 128.318 127.927  1.00 19.63           C
HETATM14774  C8  SPH X1080     165.578 128.806 126.490  1.00 19.63           C
HETATM14775  C9  SPH X1080     164.614 128.098 125.534  1.00 19.63           C
HETATM14776  N2  SPH X1080     163.434 127.869 133.757  1.00 19.63           N
HETATM14777  O1  SPH X1080     165.423 128.607 135.192  1.00 19.63           O
HETATM14778  O3  SPH X1080     165.687 128.725 131.044  1.00 19.63           O
HETATM14779  HO1 SPH X1080     166.342 128.637 135.511  1.00 19.63           H
HETATM14780  HO3 SPH X1080     165.647 128.224 130.210  1.00 19.63           H
HETATM14781 H121 SPH X1080     163.421 129.506 121.873  1.00 19.63           H
HETATM14782 H141 SPH X1080     165.862 128.754 119.065  1.00 19.63           H
HETATM14783 H172 SPH X1080     163.488 129.853 116.651  1.00 19.63           H
HETATM14784 H101 SPH X1080     165.785 128.448 123.769  1.00 19.63           H
HETATM14785 H122 SPH X1080     162.969 127.910 121.208  1.00 19.63           H
HETATM14786  H2  SPH X1080     165.161 127.200 132.870  1.00 19.63           H
HETATM14787  H72 SPH X1080     166.269 128.699 128.511  1.00 19.63           H
HETATM14788  H3  SPH X1080     163.931 129.592 131.615  1.00 19.63           H
HETATM14789  H82 SPH X1080     165.373 129.883 126.448  1.00 19.63           H
HETATM14790  H71 SPH X1080     165.459 127.222 127.919  1.00 19.63           H
HETATM14791 H111 SPH X1080     162.795 127.861 123.624  1.00 19.63           H
HETATM14792  H5  SPH X1080     162.990 126.944 128.920  1.00 19.63           H
HETATM14793 H162 SPH X1080     165.177 127.388 117.182  1.00 19.63           H
HETATM14794 H171 SPH X1080     165.248 129.800 116.959  1.00 19.63           H
HETATM14795  H4  SPH X1080     163.195 126.790 131.240  1.00 19.63           H
HETATM14796 H132 SPH X1080     165.764 129.052 121.513  1.00 19.63           H
HETATM14797 H182 SPH X1080     163.804 128.520 114.605  1.00 19.63           H
HETATM14798  H61 SPH X1080     164.300 129.683 129.154  1.00 19.63           H
HETATM14799  H91 SPH X1080     163.581 128.269 125.861  1.00 19.63           H
HETATM14800 H183 SPH X1080     164.764 130.028 114.564  1.00 19.63           H
HETATM14801  H92 SPH X1080     164.818 127.021 125.541  1.00 19.63           H
HETATM14802  H62 SPH X1080     163.394 129.012 127.769  1.00 19.63           H
HETATM14803 H102 SPH X1080     164.521 129.673 124.076  1.00 19.63           H
HETATM14804  H11 SPH X1080     166.470 129.107 133.501  1.00 19.63           H
HETATM14805 H112 SPH X1080     164.137 126.813 123.086  1.00 19.63           H
HETATM14806  H12 SPH X1080     165.014 130.089 133.834  1.00 19.63           H
HETATM14807 H142 SPH X1080     164.589 129.911 119.548  1.00 19.63           H
HETATM14808 H181 SPH X1080     165.565 128.467 114.912  1.00 19.63           H
HETATM14809  H81 SPH X1080     166.602 128.620 126.146  1.00 19.63           H
HETATM14810 H131 SPH X1080     165.405 127.373 121.014  1.00 19.63           H
HETATM14811 H151 SPH X1080     162.892 128.561 118.820  1.00 19.63           H
HETATM14812 H152 SPH X1080     163.781 127.052 119.176  1.00 19.63           H
HETATM14813 H161 SPH X1080     163.441 127.372 116.755  1.00 19.63           H
HETATM14814  H23 SPH X1080     162.882 127.220 133.179  1.00 19.63           H
HETATM14815  H22 SPH X1080     163.577 127.324 134.619  1.00 19.63           H
HETATM14816  H23 SPH X1080     162.800 128.678 133.838  1.00 19.63           H
HETATM14817  C1  SPH X1090     184.178 119.799 139.109  1.00 19.63           C
HETATM14818  C10 SPH X1090     184.661 118.384 129.062  1.00 19.63           C
HETATM14819  C11 SPH X1090     185.380 118.071 127.767  1.00 19.63           C
HETATM14820  C12 SPH X1090     184.975 118.910 126.565  1.00 19.63           C
HETATM14821  C13 SPH X1090     185.649 118.387 125.311  1.00 19.63           C
HETATM14822  C14 SPH X1090     185.173 118.962 124.000  1.00 19.63           C
HETATM14823  C15 SPH X1090     185.789 118.217 122.827  1.00 19.63           C
HETATM14824  C16 SPH X1090     185.265 118.630 121.463  1.00 19.63           C
HETATM14825  C17 SPH X1090     185.996 117.934 120.319  1.00 19.63           C
HETATM14826  C18 SPH X1090     185.640 118.445 118.957  1.00 19.63           C
HETATM14827  C2  SPH X1090     184.781 118.706 138.234  1.00 19.63           C
HETATM14828  C3  SPH X1090     184.665 118.987 136.723  1.00 19.63           C
HETATM14829  C4  SPH X1090     185.422 117.986 135.920  1.00 19.63           C
HETATM14830  C5  SPH X1090     185.473 117.925 134.596  1.00 19.63           C
HETATM14831  C6  SPH X1090     184.789 118.844 133.639  1.00 19.63           C
HETATM14832  C7  SPH X1090     185.133 118.560 132.192  1.00 19.63           C
HETATM14833  C8  SPH X1090     184.683 119.668 131.247  1.00 19.63           C
HETATM14834  C9  SPH X1090     185.234 119.554 129.829  1.00 19.63           C
HETATM14835  N2  SPH X1090     184.132 117.592 138.766  1.00 19.63           N
HETATM14836  O1  SPH X1090     184.197 119.340 140.446  1.00 19.63           O
HETATM14837  O3  SPH X1090     185.210 120.232 136.413  1.00 19.63           O
HETATM14838  HO1 SPH X1090     184.200 120.111 141.038  1.00 19.63           H
HETATM14839  HO3 SPH X1090     185.922 120.005 135.791  1.00 19.63           H
HETATM14840 H121 SPH X1090     185.273 119.953 126.731  1.00 19.63           H
HETATM14841 H141 SPH X1090     185.456 120.020 123.942  1.00 19.63           H
HETATM14842 H172 SPH X1090     187.078 118.067 120.445  1.00 19.63           H
HETATM14843 H101 SPH X1090     183.615 118.593 128.806  1.00 19.63           H
HETATM14844 H122 SPH X1090     183.886 118.864 126.439  1.00 19.63           H
HETATM14845  H2  SPH X1090     185.863 118.693 138.365  1.00 19.63           H
HETATM14846  H72 SPH X1090     186.220 118.450 132.091  1.00 19.63           H
HETATM14847  H3  SPH X1090     183.608 118.980 136.432  1.00 19.63           H
HETATM14848  H82 SPH X1090     183.590 119.659 131.166  1.00 19.63           H
HETATM14849  H71 SPH X1090     184.647 117.629 131.875  1.00 19.63           H
HETATM14850 H111 SPH X1090     185.198 117.026 127.486  1.00 19.63           H
HETATM14851  H5  SPH X1090     186.057 117.147 134.109  1.00 19.63           H
HETATM14852 H162 SPH X1090     184.200 118.379 121.392  1.00 19.63           H
HETATM14853 H171 SPH X1090     185.763 116.862 120.335  1.00 19.63           H
HETATM14854  H4  SPH X1090     186.004 117.218 136.424  1.00 19.63           H
HETATM14855 H132 SPH X1090     186.725 118.594 125.361  1.00 19.63           H
HETATM14856 H182 SPH X1090     185.883 119.513 118.888  1.00 19.63           H
HETATM14857  H61 SPH X1090     185.078 119.879 133.856  1.00 19.63           H
HETATM14858  H91 SPH X1090     186.323 119.425 129.869  1.00 19.63           H
HETATM14859 H183 SPH X1090     186.206 117.896 118.194  1.00 19.63           H
HETATM14860  H92 SPH X1090     185.004 120.469 129.268  1.00 19.63           H
HETATM14861  H62 SPH X1090     183.703 118.744 133.750  1.00 19.63           H
HETATM14862 H102 SPH X1090     184.704 117.482 129.686  1.00 19.63           H
HETATM14863  H11 SPH X1090     184.765 120.722 139.031  1.00 19.63           H
HETATM14864 H112 SPH X1090     186.457 118.224 127.900  1.00 19.63           H
HETATM14865  H12 SPH X1090     183.144 120.007 138.808  1.00 19.63           H
HETATM14866 H142 SPH X1090     184.081 118.881 123.944  1.00 19.63           H
HETATM14867 H181 SPH X1090     184.567 118.305 118.779  1.00 19.63           H
HETATM14868  H81 SPH X1090     185.006 120.639 131.643  1.00 19.63           H
HETATM14869 H131 SPH X1090     185.495 117.303 125.241  1.00 19.63           H
HETATM14870 H151 SPH X1090     185.592 117.143 122.933  1.00 19.63           H
HETATM14871 H152 SPH X1090     186.872 118.385 122.817  1.00 19.63           H
HETATM14872 H161 SPH X1090     185.387 119.712 121.336  1.00 19.63           H
HETATM14873  H23 SPH X1090     184.479 116.782 138.233  1.00 19.63           H
HETATM14874  H22 SPH X1090     183.118 117.559 138.586  1.00 19.63           H
HETATM14875  H23 SPH X1090     184.403 117.356 139.731  1.00 19.63           H
HETATM14876  C1  SPH X2010     177.366 136.721 139.978  1.00 19.63           C
HETATM14877  C10 SPH X2010     177.816 135.844 129.639  1.00 19.63           C
HETATM14878  C11 SPH X2010     177.082 135.359 128.393  1.00 19.63           C
HETATM14879  C12 SPH X2010     177.728 135.759 127.078  1.00 19.63           C
HETATM14880  C13 SPH X2010     177.010 135.239 125.851  1.00 19.63           C
HETATM14881  C14 SPH X2010     177.632 135.679 124.533  1.00 19.63           C
HETATM14882  C15 SPH X2010     177.023 135.012 123.301  1.00 19.63           C
HETATM14883  C16 SPH X2010     177.464 135.618 121.979  1.00 19.63           C
HETATM14884  C17 SPH X2010     177.031 134.848 120.745  1.00 19.63           C
HETATM14885  C18 SPH X2010     177.341 135.537 119.435  1.00 19.63           C
HETATM14886  C2  SPH X2010     177.959 136.453 138.591  1.00 19.63           C
HETATM14887  C3  SPH X2010     177.110 135.443 137.824  1.00 19.63           C
HETATM14888  C4  SPH X2010     177.876 134.733 136.765  1.00 19.63           C
HETATM14889  C5  SPH X2010     178.104 135.050 135.495  1.00 19.63           C
HETATM14890  C6  SPH X2010     177.679 136.239 134.706  1.00 19.63           C
HETATM14891  C7  SPH X2010     176.955 135.812 133.431  1.00 19.63           C
HETATM14892  C8  SPH X2010     177.834 135.851 132.187  1.00 19.63           C
HETATM14893  C9  SPH X2010     177.081 135.478 130.922  1.00 19.63           C
HETATM14894  N2  SPH X2010     179.300 136.113 138.767  1.00 19.63           N
HETATM14895  O1  SPH X2010     177.435 135.554 140.762  1.00 19.63           O
HETATM14896  O3  SPH X2010     176.014 136.063 137.245  1.00 19.63           O
HETATM14897  HO1 SPH X2010     177.145 135.783 141.663  1.00 19.63           H
HETATM14898  HO3 SPH X2010     175.971 135.643 136.367  1.00 19.63           H
HETATM14899 H121 SPH X2010     178.754 135.373 127.045  1.00 19.63           H
HETATM14900 H141 SPH X2010     178.703 135.440 124.539  1.00 19.63           H
HETATM14901 H172 SPH X2010     177.535 133.874 120.727  1.00 19.63           H
HETATM14902 H101 SPH X2010     178.814 135.390 129.648  1.00 19.63           H
HETATM14903 H122 SPH X2010     177.753 136.853 127.003  1.00 19.63           H
HETATM14904  H2  SPH X2010     177.872 137.352 137.976  1.00 19.63           H
HETATM14905  H72 SPH X2010     176.591 134.783 133.546  1.00 19.63           H
HETATM14906  H3  SPH X2010     176.754 134.669 138.516  1.00 19.63           H
HETATM14907  H82 SPH X2010     178.234 136.864 132.055  1.00 19.63           H
HETATM14908  H71 SPH X2010     176.101 136.477 133.253  1.00 19.63           H
HETATM14909 H111 SPH X2010     176.064 135.767 128.388  1.00 19.63           H
HETATM14910  H5  SPH X2010     178.686 134.383 134.863  1.00 19.63           H
HETATM14911 H162 SPH X2010     177.050 136.630 121.887  1.00 19.63           H
HETATM14912 H171 SPH X2010     175.945 134.689 120.778  1.00 19.63           H
HETATM14913  H4  SPH X2010     178.364 133.788 136.988  1.00 19.63           H
HETATM14914 H132 SPH X2010     177.013 134.143 125.862  1.00 19.63           H
HETATM14915 H182 SPH X2010     178.423 135.694 119.349  1.00 19.63           H
HETATM14916  H61 SPH X2010     178.561 136.833 134.433  1.00 19.63           H
HETATM14917  H91 SPH X2010     176.114 135.996 130.907  1.00 19.63           H
HETATM14918 H183 SPH X2010     176.998 134.919 118.597  1.00 19.63           H
HETATM14919  H92 SPH X2010     176.910 134.395 130.906  1.00 19.63           H
HETATM14920  H62 SPH X2010     177.006 136.856 135.312  1.00 19.63           H
HETATM14921 H102 SPH X2010     177.919 136.934 129.575  1.00 19.63           H
HETATM14922  H11 SPH X2010     177.929 137.525 140.467  1.00 19.63           H
HETATM14923 H112 SPH X2010     177.029 134.263 128.405  1.00 19.63           H
HETATM14924  H12 SPH X2010     176.319 137.030 139.875  1.00 19.63           H
HETATM14925 H142 SPH X2010     177.509 136.762 124.414  1.00 19.63           H
HETATM14926 H181 SPH X2010     176.832 136.509 119.399  1.00 19.63           H
HETATM14927  H81 SPH X2010     178.668 135.148 132.307  1.00 19.63           H
HETATM14928 H131 SPH X2010     175.972 135.595 125.856  1.00 19.63           H
HETATM14929 H151 SPH X2010     175.931 135.090 123.347  1.00 19.63           H
HETATM14930 H152 SPH X2010     177.306 133.952 123.282  1.00 19.63           H
HETATM14931 H161 SPH X2010     178.559 135.676 121.950  1.00 19.63           H
HETATM14932  H23 SPH X2010     179.670 135.937 137.822  1.00 19.63           H
HETATM14933  H22 SPH X2010     179.453 135.211 139.239  1.00 19.63           H
HETATM14934  H23 SPH X2010     179.897 136.882 139.103  1.00 19.63           H
HETATM14935  C1  SPH X2020     169.143  78.330 137.826  1.00 19.63           C
HETATM14936  C10 SPH X2020     168.652  77.862 127.172  1.00 19.63           C
HETATM14937  C11 SPH X2020     169.482  78.062 125.890  1.00 19.63           C
HETATM14938  C12 SPH X2020     168.622  77.960 124.630  1.00 19.63           C
HETATM14939  C13 SPH X2020     169.464  78.034 123.342  1.00 19.63           C
HETATM14940  C14 SPH X2020     168.589  78.100 122.074  1.00 19.63           C
HETATM14941  C15 SPH X2020     169.429  78.038 120.803  1.00 19.63           C
HETATM14942  C16 SPH X2020     168.579  78.163 119.528  1.00 19.63           C
HETATM14943  C17 SPH X2020     169.422  78.010 118.244  1.00 19.63           C
HETATM14944  C18 SPH X2020     168.603  78.215 116.957  1.00 19.63           C
HETATM14945  C2  SPH X2020     169.235  78.690 136.329  1.00 19.63           C
HETATM14946  C3  SPH X2020     169.452  77.424 135.487  1.00 19.63           C
HETATM14947  C4  SPH X2020     169.750  77.725 134.045  1.00 19.63           C
HETATM14948  C5  SPH X2020     169.052  78.537 133.247  1.00 19.63           C
HETATM14949  C6  SPH X2020     169.371  78.790 131.784  1.00 19.63           C
HETATM14950  C7  SPH X2020     169.621  77.491 130.979  1.00 19.63           C
HETATM14951  C8  SPH X2020     168.781  77.405 129.683  1.00 19.63           C
HETATM14952  C9  SPH X2020     169.510  77.949 128.450  1.00 19.63           C
HETATM14953  N2  SPH X2020     170.236  79.810 136.028  1.00 19.63           N
HETATM14954  O1  SPH X2020     168.631  79.451 138.542  1.00 19.63           O
HETATM14955  O3  SPH X2020     168.269  76.664 135.504  1.00 19.63           O
HETATM14956  HO1 SPH X2020     168.467  79.145 139.451  1.00 19.63           H
HETATM14957  HO3 SPH X2020     168.113  76.385 134.585  1.00 19.63           H
HETATM14958 H121 SPH X2020     167.883  78.770 124.634  1.00 19.63           H
HETATM14959 H141 SPH X2020     168.003  79.027 122.084  1.00 19.63           H
HETATM14960 H172 SPH X2020     170.248  78.730 118.261  1.00 19.63           H
HETATM14961 H101 SPH X2020     167.854  78.614 127.217  1.00 19.63           H
HETATM14962 H122 SPH X2020     168.063  77.016 124.641  1.00 19.63           H
HETATM14963  H2  SPH X2020     168.259  79.081 136.037  1.00 19.63           H
HETATM14964  H72 SPH X2020     170.690  77.385 130.757  1.00 19.63           H
HETATM14965  H3  SPH X2020     170.279  76.841 135.910  1.00 19.63           H
HETATM14966  H82 SPH X2020     168.547  76.350 129.498  1.00 19.63           H
HETATM14967  H71 SPH X2020     169.353  76.625 131.596  1.00 19.63           H
HETATM14968 H111 SPH X2020     170.275  77.306 125.846  1.00 19.63           H
HETATM14969  H5  SPH X2020     168.172  79.062 133.613  1.00 19.63           H
HETATM14970 H162 SPH X2020     167.789  77.400 119.539  1.00 19.63           H
HETATM14971 H171 SPH X2020     169.868  77.008 118.230  1.00 19.63           H
HETATM14972  H4  SPH X2020     170.607  77.188 133.647  1.00 19.63           H
HETATM14973 H132 SPH X2020     170.112  78.917 123.379  1.00 19.63           H
HETATM14974 H182 SPH X2020     168.171  79.223 116.929  1.00 19.63           H
HETATM14975  H61 SPH X2020     170.236  79.459 131.699  1.00 19.63           H
HETATM14976  H91 SPH X2020     170.422  77.356 128.307  1.00 19.63           H
HETATM14977 H183 SPH X2020     169.236  78.089 116.070  1.00 19.63           H
HETATM14978  H92 SPH X2020     169.810  78.991 128.623  1.00 19.63           H
HETATM14979  H62 SPH X2020     168.535  79.348 131.346  1.00 19.63           H
HETATM14980 H102 SPH X2020     168.165  76.880 127.125  1.00 19.63           H
HETATM14981  H11 SPH X2020     168.476  77.471 137.965  1.00 19.63           H
HETATM14982 H112 SPH X2020     169.971  79.044 125.919  1.00 19.63           H
HETATM14983  H12 SPH X2020     170.136  78.052 138.202  1.00 19.63           H
HETATM14984 H142 SPH X2020     167.874  77.268 122.077  1.00 19.63           H
HETATM14985 H181 SPH X2020     167.784  77.488 116.898  1.00 19.63           H
HETATM14986  H81 SPH X2020     167.814  77.907 129.806  1.00 19.63           H
HETATM14987 H131 SPH X2020     170.124  77.158 123.294  1.00 19.63           H
HETATM14988 H151 SPH X2020     169.967  77.082 120.786  1.00 19.63           H
HETATM14989 H152 SPH X2020     170.180  78.837 120.819  1.00 19.63           H
HETATM14990 H161 SPH X2020     168.078  79.138 119.524  1.00 19.63           H
HETATM14991  H23 SPH X2020     170.326  79.956 135.011  1.00 19.63           H
HETATM14992  H22 SPH X2020     169.932  80.705 136.434  1.00 19.63           H
HETATM14993  H23 SPH X2020     171.178  79.636 136.406  1.00 19.63           H
HETATM14994  C1  SPH X2030     164.480 123.286 141.574  1.00 19.63           C
HETATM14995  C10 SPH X2030     163.669 122.994 130.962  1.00 19.63           C
HETATM14996  C11 SPH X2030     164.435 123.324 129.662  1.00 19.63           C
HETATM14997  C12 SPH X2030     163.654 123.070 128.361  1.00 19.63           C
HETATM14998  C13 SPH X2030     164.497 123.449 127.128  1.00 19.63           C
HETATM14999  C14 SPH X2030     163.871 123.007 125.791  1.00 19.63           C
HETATM15000  C15 SPH X2030     164.760 123.401 124.589  1.00 19.63           C
HETATM15001  C16 SPH X2030     164.193 122.938 123.231  1.00 19.63           C
HETATM15002  C17 SPH X2030     165.113 123.351 122.060  1.00 19.63           C
HETATM15003  C18 SPH X2030     164.574 122.895 120.700  1.00 19.63           C
HETATM15004  C2  SPH X2030     163.550 123.069 140.384  1.00 19.63           C
HETATM15005  C3  SPH X2030     164.288 123.131 139.043  1.00 19.63           C
HETATM15006  C4  SPH X2030     163.367 122.753 137.936  1.00 19.63           C
HETATM15007  C5  SPH X2030     163.517 122.990 136.634  1.00 19.63           C
HETATM15008  C6  SPH X2030     164.684 123.637 135.960  1.00 19.63           C
HETATM15009  C7  SPH X2030     165.075 122.887 134.670  1.00 19.63           C
HETATM15010  C8  SPH X2030     164.011 122.969 133.541  1.00 19.63           C
HETATM15011  C9  SPH X2030     164.646 122.845 132.145  1.00 19.63           C
HETATM15012  N2  SPH X2030     162.346 124.006 140.425  1.00 19.63           N
HETATM15013  O1  SPH X2030     163.722 123.139 142.763  1.00 19.63           O
HETATM15014  O3  SPH X2030     165.318 122.182 139.034  1.00 19.63           O
HETATM15015  HO1 SPH X2030     164.257 123.447 143.514  1.00 19.63           H
HETATM15016  HO3 SPH X2030     165.349 121.838 138.123  1.00 19.63           H
HETATM15017 H121 SPH X2030     162.725 123.654 128.366  1.00 19.63           H
HETATM15018 H141 SPH X2030     162.881 123.468 125.684  1.00 19.63           H
HETATM15019 H172 SPH X2030     165.228 124.441 122.052  1.00 19.63           H
HETATM15020 H101 SPH X2030     162.944 123.792 131.165  1.00 19.63           H
HETATM15021 H122 SPH X2030     163.368 122.012 128.303  1.00 19.63           H
HETATM15022  H2  SPH X2030     163.153 122.057 140.477  1.00 19.63           H
HETATM15023  H72 SPH X2030     166.017 123.317 134.308  1.00 19.63           H
HETATM15024  H3  SPH X2030     164.691 124.137 138.877  1.00 19.63           H
HETATM15025  H82 SPH X2030     163.260 122.180 133.675  1.00 19.63           H
HETATM15026  H71 SPH X2030     165.291 121.838 134.911  1.00 19.63           H
HETATM15027 H111 SPH X2030     165.356 122.730 129.635  1.00 19.63           H
HETATM15028  H5  SPH X2030     162.727 122.668 135.958  1.00 19.63           H
HETATM15029 H162 SPH X2030     164.075 121.847 123.235  1.00 19.63           H
HETATM15030 H171 SPH X2030     166.114 122.927 122.208  1.00 19.63           H
HETATM15031  H4  SPH X2030     162.470 122.222 138.247  1.00 19.63           H
HETATM15032 H132 SPH X2030     164.643 124.536 127.117  1.00 19.63           H
HETATM15033 H182 SPH X2030     163.581 123.320 120.507  1.00 19.63           H
HETATM15034  H61 SPH X2030     165.552 123.687 136.629  1.00 19.63           H
HETATM15035  H91 SPH X2030     165.174 121.887 132.056  1.00 19.63           H
HETATM15036 H183 SPH X2030     165.243 123.216 119.892  1.00 19.63           H
HETATM15037  H92 SPH X2030     165.416 123.622 132.054  1.00 19.63           H
HETATM15038  H62 SPH X2030     164.427 124.671 135.701  1.00 19.63           H
HETATM15039 H102 SPH X2030     163.102 122.062 130.841  1.00 19.63           H
HETATM15040  H11 SPH X2030     165.296 122.553 141.559  1.00 19.63           H
HETATM15041 H112 SPH X2030     164.751 124.375 129.694  1.00 19.63           H
HETATM15042  H12 SPH X2030     164.928 124.286 141.521  1.00 19.63           H
HETATM15043 H142 SPH X2030     163.724 121.921 125.796  1.00 19.63           H
HETATM15044 H181 SPH X2030     164.492 121.801 120.656  1.00 19.63           H
HETATM15045  H81 SPH X2030     163.480 123.927 133.600  1.00 19.63           H
HETATM15046 H131 SPH X2030     165.496 123.007 127.216  1.00 19.63           H
HETATM15047 H151 SPH X2030     165.759 122.970 124.725  1.00 19.63           H
HETATM15048 H152 SPH X2030     164.886 124.490 124.575  1.00 19.63           H
HETATM15049 H161 SPH X2030     163.196 123.370 123.083  1.00 19.63           H
HETATM15050  H23 SPH X2030     161.673 123.797 139.674  1.00 19.63           H
HETATM15051  H22 SPH X2030     162.626 124.992 140.324  1.00 19.63           H
HETATM15052  H23 SPH X2030     161.847 123.923 141.322  1.00 19.63           H
HETATM15053  C1  SPH X2040     171.057 139.568 137.587  1.00 19.63           C
HETATM15054  C10 SPH X2040     172.835 137.538 128.238  1.00 19.63           C
HETATM15055  C11 SPH X2040     172.105 137.032 126.980  1.00 19.63           C
HETATM15056  C12 SPH X2040     172.863 137.326 125.672  1.00 19.63           C
HETATM15057  C13 SPH X2040     172.022 136.987 124.423  1.00 19.63           C
HETATM15058  C14 SPH X2040     172.804 137.141 123.110  1.00 19.63           C
HETATM15059  C15 SPH X2040     171.910 136.947 121.879  1.00 19.63           C
HETATM15060  C16 SPH X2040     172.700 136.912 120.560  1.00 19.63           C
HETATM15061  C17 SPH X2040     171.784 136.874 119.324  1.00 19.63           C
HETATM15062  C18 SPH X2040     172.547 136.755 118.006  1.00 19.63           C
HETATM15063  C2  SPH X2040     172.382 138.775 137.694  1.00 19.63           C
HETATM15064  C3  SPH X2040     172.717 137.951 136.442  1.00 19.63           C
HETATM15065  C4  SPH X2040     172.721 138.770 135.190  1.00 19.63           C
HETATM15066  C5  SPH X2040     172.750 138.391 133.912  1.00 19.63           C
HETATM15067  C6  SPH X2040     172.718 137.014 133.332  1.00 19.63           C
HETATM15068  C7  SPH X2040     171.954 136.997 132.009  1.00 19.63           C
HETATM15069  C8  SPH X2040     172.730 137.576 130.819  1.00 19.63           C
HETATM15070  C9  SPH X2040     172.001 137.282 129.501  1.00 19.63           C
HETATM15071  N2  SPH X2040     172.393 137.967 138.894  1.00 19.63           N
HETATM15072  O1  SPH X2040     170.917 140.302 138.788  1.00 19.63           O
HETATM15073  O3  SPH X2040     171.758 136.959 136.315  1.00 19.63           O
HETATM15074  HO1 SPH X2040     170.194 140.945 138.692  1.00 19.63           H
HETATM15075  HO3 SPH X2040     171.578 136.961 135.358  1.00 19.63           H
HETATM15076 H121 SPH X2040     173.775 136.730 125.641  1.00 19.63           H
HETATM15077 H141 SPH X2040     173.600 136.397 123.072  1.00 19.63           H
HETATM15078 H172 SPH X2040     171.116 136.016 119.393  1.00 19.63           H
HETATM15079 H101 SPH X2040     173.789 137.016 128.320  1.00 19.63           H
HETATM15080 H122 SPH X2040     173.119 138.385 125.632  1.00 19.63           H
HETATM15081  H2  SPH X2040     173.219 139.473 137.728  1.00 19.63           H
HETATM15082  H72 SPH X2040     171.697 135.969 131.750  1.00 19.63           H
HETATM15083  H3  SPH X2040     173.706 137.508 136.554  1.00 19.63           H
HETATM15084  H82 SPH X2040     172.822 138.655 130.936  1.00 19.63           H
HETATM15085  H71 SPH X2040     171.041 137.584 132.108  1.00 19.63           H
HETATM15086 H111 SPH X2040     171.129 137.515 126.906  1.00 19.63           H
HETATM15087  H5  SPH X2040     172.801 139.135 133.130  1.00 19.63           H
HETATM15088 H162 SPH X2040     173.324 137.803 120.487  1.00 19.63           H
HETATM15089 H171 SPH X2040     171.194 137.790 119.280  1.00 19.63           H
HETATM15090  H4  SPH X2040     172.700 139.849 135.250  1.00 19.63           H
HETATM15091 H132 SPH X2040     171.682 135.954 124.483  1.00 19.63           H
HETATM15092 H182 SPH X2040     173.134 135.837 118.007  1.00 19.63           H
HETATM15093  H61 SPH X2040     172.227 136.337 134.030  1.00 19.63           H
HETATM15094  H91 SPH X2040     171.115 137.913 129.426  1.00 19.63           H
HETATM15095 H183 SPH X2040     171.840 136.734 117.177  1.00 19.63           H
HETATM15096  H92 SPH X2040     171.704 136.234 129.475  1.00 19.63           H
HETATM15097  H62 SPH X2040     173.737 136.674 133.151  1.00 19.63           H
HETATM15098 H102 SPH X2040     173.014 138.607 128.130  1.00 19.63           H
HETATM15099  H11 SPH X2040     171.087 140.255 136.743  1.00 19.63           H
HETATM15100 H112 SPH X2040     171.972 135.953 127.045  1.00 19.63           H
HETATM15101  H12 SPH X2040     170.210 138.890 137.474  1.00 19.63           H
HETATM15102 H142 SPH X2040     173.238 138.140 123.062  1.00 19.63           H
HETATM15103 H181 SPH X2040     173.212 137.612 117.894  1.00 19.63           H
HETATM15104  H81 SPH X2040     173.723 137.127 130.780  1.00 19.63           H
HETATM15105 H131 SPH X2040     171.161 137.652 124.373  1.00 19.63           H
HETATM15106 H151 SPH X2040     171.196 137.769 121.815  1.00 19.63           H
HETATM15107 H152 SPH X2040     171.371 136.004 121.965  1.00 19.63           H
HETATM15108 H161 SPH X2040     173.331 136.023 120.537  1.00 19.63           H
HETATM15109  H23 SPH X2040     173.054 137.579 138.936  1.00 19.63           H
HETATM15110  H22 SPH X2040     171.622 137.314 138.868  1.00 19.63           H
HETATM15111  H23 SPH X2040     172.302 138.564 139.704  1.00 19.63           H
HETATM15112  C1  SPH X2050     165.116 110.176 135.206  1.00 19.63           C
HETATM15113  C10 SPH X2050     163.944 110.495 126.181  1.00 19.63           C
HETATM15114  C11 SPH X2050     163.591 110.056 124.760  1.00 19.63           C
HETATM15115  C12 SPH X2050     163.158 111.215 123.859  1.00 19.63           C
HETATM15116  C13 SPH X2050     163.052 110.839 122.373  1.00 19.63           C
HETATM15117  C14 SPH X2050     164.409 110.529 121.731  1.00 19.63           C
HETATM15118  C15 SPH X2050     164.353 110.515 120.202  1.00 19.63           C
HETATM15119  C16 SPH X2050     165.760 110.588 119.584  1.00 19.63           C
HETATM15120  C17 SPH X2050     165.737 110.617 118.044  1.00 19.63           C
HETATM15121  C18 SPH X2050     167.129 110.879 117.448  1.00 19.63           C
HETATM15122  C2  SPH X2050     163.629 109.895 135.018  1.00 19.63           C
HETATM15123  C3  SPH X2050     163.286 109.783 133.530  1.00 19.63           C
HETATM15124  C4  SPH X2050     163.412 111.070 132.769  1.00 19.63           C
HETATM15125  C5  SPH X2050     163.560 111.186 131.441  1.00 19.63           C
HETATM15126  C6  SPH X2050     163.664 110.048 130.446  1.00 19.63           C
HETATM15127  C7  SPH X2050     162.754 110.221 129.217  1.00 19.63           C
HETATM15128  C8  SPH X2050     163.111 111.465 128.381  1.00 19.63           C
HETATM15129  C9  SPH X2050     162.828 111.279 126.880  1.00 19.63           C
HETATM15130  N2  SPH X2050     162.755 110.882 135.754  1.00 19.63           N
HETATM15131  O1  SPH X2050     165.368 110.460 136.572  1.00 19.63           O
HETATM15132  O3  SPH X2050     161.941 109.416 133.446  1.00 19.63           O
HETATM15133  HO1 SPH X2050     164.735 109.946 137.103  1.00 19.63           H
HETATM15134  HO3 SPH X2050     161.679 109.609 132.530  1.00 19.63           H
HETATM15135 H121 SPH X2050     163.851 112.057 123.975  1.00 19.63           H
HETATM15136 H141 SPH X2050     164.784 109.560 122.084  1.00 19.63           H
HETATM15137 H172 SPH X2050     165.352 109.661 117.665  1.00 19.63           H
HETATM15138 H101 SPH X2050     164.195 109.598 126.763  1.00 19.63           H
HETATM15139 H122 SPH X2050     162.177 111.578 124.191  1.00 19.63           H
HETATM15140  H2  SPH X2050     163.423 108.924 135.474  1.00 19.63           H
HETATM15141  H72 SPH X2050     162.835 109.317 128.600  1.00 19.63           H
HETATM15142  H3  SPH X2050     163.922 109.011 133.082  1.00 19.63           H
HETATM15143  H82 SPH X2050     162.529 112.317 128.753  1.00 19.63           H
HETATM15144  H71 SPH X2050     161.705 110.278 129.533  1.00 19.63           H
HETATM15145 H111 SPH X2050     162.791 109.307 124.796  1.00 19.63           H
HETATM15146  H5  SPH X2050     163.634 112.179 131.004  1.00 19.63           H
HETATM15147 H162 SPH X2050     166.267 111.489 119.951  1.00 19.63           H
HETATM15148 H171 SPH X2050     165.048 111.396 117.698  1.00 19.63           H
HETATM15149  H4  SPH X2050     163.361 111.981 133.363  1.00 19.63           H
HETATM15150 H132 SPH X2050     162.380 109.982 122.249  1.00 19.63           H
HETATM15151 H182 SPH X2050     167.866 110.174 117.850  1.00 19.63           H
HETATM15152  H61 SPH X2050     163.437 109.080 130.910  1.00 19.63           H
HETATM15153  H91 SPH X2050     162.737 112.269 126.417  1.00 19.63           H
HETATM15154 H183 SPH X2050     167.109 110.774 116.357  1.00 19.63           H
HETATM15155  H92 SPH X2050     161.863 110.775 126.745  1.00 19.63           H
HETATM15156  H62 SPH X2050     164.701 109.978 130.092  1.00 19.63           H
HETATM15157 H102 SPH X2050     164.854 111.106 126.158  1.00 19.63           H
HETATM15158  H11 SPH X2050     165.696 109.300 134.889  1.00 19.63           H
HETATM15159 H112 SPH X2050     164.472 109.556 124.337  1.00 19.63           H
HETATM15160  H12 SPH X2050     165.427 111.021 134.580  1.00 19.63           H
HETATM15161 H142 SPH X2050     165.135 111.286 122.053  1.00 19.63           H
HETATM15162 H181 SPH X2050     167.464 111.897 117.685  1.00 19.63           H
HETATM15163  H81 SPH X2050     164.167 111.732 128.515  1.00 19.63           H
HETATM15164 H131 SPH X2050     162.589 111.681 121.843  1.00 19.63           H
HETATM15165 H151 SPH X2050     163.769 111.373 119.848  1.00 19.63           H
HETATM15166 H152 SPH X2050     163.836 109.610 119.858  1.00 19.63           H
HETATM15167 H161 SPH X2050     166.352 109.729 119.922  1.00 19.63           H
HETATM15168  H23 SPH X2050     161.760 110.632 135.658  1.00 19.63           H
HETATM15169  H22 SPH X2050     162.866 111.845 135.406  1.00 19.63           H
HETATM15170  H23 SPH X2050     162.983 110.890 136.758  1.00 19.63           H
HETATM15171  C1  SPH X2060     172.103  68.943 136.078  1.00 19.63           C
HETATM15172  C10 SPH X2060     171.864  68.779 125.630  1.00 19.63           C
HETATM15173  C11 SPH X2060     172.463  68.223 124.325  1.00 19.63           C
HETATM15174  C12 SPH X2060     171.828  68.854 123.068  1.00 19.63           C
HETATM15175  C13 SPH X2060     172.484  68.333 121.767  1.00 19.63           C
HETATM15176  C14 SPH X2060     171.835  68.943 120.505  1.00 19.63           C
HETATM15177  C15 SPH X2060     172.513  68.450 119.210  1.00 19.63           C
HETATM15178  C16 SPH X2060     171.858  69.052 117.948  1.00 19.63           C
HETATM15179  C17 SPH X2060     172.575  68.613 116.652  1.00 19.63           C
HETATM15180  C18 SPH X2060     171.936  69.243 115.397  1.00 19.63           C
HETATM15181  C2  SPH X2060     171.085  68.270 135.139  1.00 19.63           C
HETATM15182  C3  SPH X2060     171.333  68.591 133.649  1.00 19.63           C
HETATM15183  C4  SPH X2060     172.680  68.125 133.149  1.00 19.63           C
HETATM15184  C5  SPH X2060     173.137  68.245 131.895  1.00 19.63           C
HETATM15185  C6  SPH X2060     172.384  68.840 130.719  1.00 19.63           C
HETATM15186  C7  SPH X2060     172.717  68.100 129.407  1.00 19.63           C
HETATM15187  C8  SPH X2060     171.995  68.719 128.189  1.00 19.63           C
HETATM15188  C9  SPH X2060     172.494  68.106 126.866  1.00 19.63           C
HETATM15189  N2  SPH X2060     169.670  68.621 135.555  1.00 19.63           N
HETATM15190  O1  SPH X2060     171.755  68.581 137.405  1.00 19.63           O
HETATM15191  O3  SPH X2060     171.253  69.987 133.474  1.00 19.63           O
HETATM15192  HO1 SPH X2060     172.530  68.731 137.970  1.00 19.63           H
HETATM15193  HO3 SPH X2060     171.662  70.160 132.611  1.00 19.63           H
HETATM15194 H121 SPH X2060     171.931  69.943 123.117  1.00 19.63           H
HETATM15195 H141 SPH X2060     171.900  70.034 120.555  1.00 19.63           H
HETATM15196 H172 SPH X2060     173.631  68.903 116.698  1.00 19.63           H
HETATM15197 H101 SPH X2060     172.033  69.860 125.675  1.00 19.63           H
HETATM15198 H122 SPH X2060     170.756  68.632 123.053  1.00 19.63           H
HETATM15199  H2  SPH X2060     171.188  67.192 135.274  1.00 19.63           H
HETATM15200  H72 SPH X2060     173.799  68.138 129.240  1.00 19.63           H
HETATM15201  H3  SPH X2060     170.554  68.096 133.056  1.00 19.63           H
HETATM15202  H82 SPH X2060     170.914  68.563 128.286  1.00 19.63           H
HETATM15203  H71 SPH X2060     172.445  67.042 129.498  1.00 19.63           H
HETATM15204 H111 SPH X2060     172.325  67.137 124.293  1.00 19.63           H
HETATM15205  H5  SPH X2060     174.125  67.860 131.655  1.00 19.63           H
HETATM15206 H162 SPH X2060     170.808  68.748 117.902  1.00 19.63           H
HETATM15207 H171 SPH X2060     172.544  67.522 116.566  1.00 19.63           H
HETATM15208  H4  SPH X2060     173.314  67.634 133.882  1.00 19.63           H
HETATM15209 H132 SPH X2060     173.553  68.570 121.778  1.00 19.63           H
HETATM15210 H182 SPH X2060     171.985  70.335 115.440  1.00 19.63           H
HETATM15211  H61 SPH X2060     172.674  69.891 130.602  1.00 19.63           H
HETATM15212  H91 SPH X2060     172.266  67.034 126.853  1.00 19.63           H
HETATM15213 H183 SPH X2060     172.459  68.917 114.492  1.00 19.63           H
HETATM15214  H92 SPH X2060     173.584  68.200 126.811  1.00 19.63           H
HETATM15215  H62 SPH X2060     171.301  68.811 130.881  1.00 19.63           H
HETATM15216 H102 SPH X2060     170.781  68.617 125.639  1.00 19.63           H
HETATM15217  H11 SPH X2060     173.116  68.603 135.848  1.00 19.63           H
HETATM15218 H112 SPH X2060     173.543  68.406 124.317  1.00 19.63           H
HETATM15219  H12 SPH X2060     172.069  70.031 135.964  1.00 19.63           H
HETATM15220 H142 SPH X2060     170.773  68.682 120.484  1.00 19.63           H
HETATM15221 H181 SPH X2060     170.884  68.951 115.308  1.00 19.63           H
HETATM15222  H81 SPH X2060     172.162  69.802 128.176  1.00 19.63           H
HETATM15223 H131 SPH X2060     172.400  67.243 121.726  1.00 19.63           H
HETATM15224 H151 SPH X2060     172.459  67.357 119.162  1.00 19.63           H
HETATM15225 H152 SPH X2060     173.573  68.719 119.232  1.00 19.63           H
HETATM15226 H161 SPH X2060     171.875  70.143 118.016  1.00 19.63           H
HETATM15227  H23 SPH X2060     168.975  68.034 135.083  1.00 19.63           H
HETATM15228  H22 SPH X2060     169.575  68.499 136.569  1.00 19.63           H
HETATM15229  H23 SPH X2060     169.473  69.603 135.330  1.00 19.63           H
HETATM15230  C1  SPH X2070     189.401  81.393 142.241  1.00 19.63           C
HETATM15231  C10 SPH X2070     189.595  79.978 131.026  1.00 19.63           C
HETATM15232  C11 SPH X2070     189.187  80.750 129.773  1.00 19.63           C
HETATM15233  C12 SPH X2070     189.536  79.971 128.508  1.00 19.63           C
HETATM15234  C13 SPH X2070     189.023  80.658 127.234  1.00 19.63           C
HETATM15235  C14 SPH X2070     189.324  79.866 125.936  1.00 19.63           C
HETATM15236  C15 SPH X2070     188.861  80.617 124.668  1.00 19.63           C
HETATM15237  C16 SPH X2070     189.195  79.857 123.379  1.00 19.63           C
HETATM15238  C17 SPH X2070     188.812  80.639 122.113  1.00 19.63           C
HETATM15239  C18 SPH X2070     189.054  79.844 120.820  1.00 19.63           C
HETATM15240  C2  SPH X2070     188.870  81.426 140.797  1.00 19.63           C
HETATM15241  C3  SPH X2070     189.876  80.858 139.786  1.00 19.63           C
HETATM15242  C4  SPH X2070     189.219  80.502 138.500  1.00 19.63           C
HETATM15243  C5  SPH X2070     189.869  80.431 137.341  1.00 19.63           C
HETATM15244  C6  SPH X2070     189.287  79.820 136.101  1.00 19.63           C
HETATM15245  C7  SPH X2070     189.370  80.730 134.884  1.00 19.63           C
HETATM15246  C8  SPH X2070     189.650  79.937 133.594  1.00 19.63           C
HETATM15247  C9  SPH X2070     189.317  80.752 132.327  1.00 19.63           C
HETATM15248  N2  SPH X2070     188.404  82.834 140.410  1.00 19.63           N
HETATM15249  O1  SPH X2070     189.505  80.076 142.719  1.00 19.63           O
HETATM15250  O3  SPH X2070     190.455  79.665 140.242  1.00 19.63           O
HETATM15251  HO1 SPH X2070     189.873  79.560 141.980  1.00 19.63           H
HETATM15252  HO3 SPH X2070     190.247  79.024 139.540  1.00 19.63           H
HETATM15253 H121 SPH X2070     189.102  78.965 128.570  1.00 19.63           H
HETATM15254 H141 SPH X2070     188.831  78.887 125.980  1.00 19.63           H
HETATM15255 H172 SPH X2070     187.750  80.909 122.163  1.00 19.63           H
HETATM15256 H101 SPH X2070     189.051  79.025 131.051  1.00 19.63           H
HETATM15257 H122 SPH X2070     190.624  79.847 128.444  1.00 19.63           H
HETATM15258  H2  SPH X2070     187.982  80.791 140.779  1.00 19.63           H
HETATM15259  H72 SPH X2070     188.422  81.274 134.794  1.00 19.63           H
HETATM15260  H3  SPH X2070     190.660  81.604 139.607  1.00 19.63           H
HETATM15261  H82 SPH X2070     190.701  79.627 133.575  1.00 19.63           H
HETATM15262  H71 SPH X2070     190.154  81.484 135.021  1.00 19.63           H
HETATM15263 H111 SPH X2070     189.690  81.725 129.760  1.00 19.63           H
HETATM15264  H5  SPH X2070     190.922  80.701 137.267  1.00 19.63           H
HETATM15265 H162 SPH X2070     190.269  79.631 123.354  1.00 19.63           H
HETATM15266 H171 SPH X2070     189.379  81.577 122.073  1.00 19.63           H
HETATM15267  H4  SPH X2070     188.183  80.180 138.566  1.00 19.63           H
HETATM15268 H132 SPH X2070     187.937  80.797 127.317  1.00 19.63           H
HETATM15269 H182 SPH X2070     188.491  78.902 120.829  1.00 19.63           H
HETATM15270  H61 SPH X2070     188.242  79.527 136.262  1.00 19.63           H
HETATM15271  H91 SPH X2070     189.895  81.683 132.325  1.00 19.63           H
HETATM15272 H183 SPH X2070     188.733  80.419 119.943  1.00 19.63           H
HETATM15273  H92 SPH X2070     188.256  81.033 132.349  1.00 19.63           H
HETATM15274  H62 SPH X2070     189.841  78.896 135.896  1.00 19.63           H
HETATM15275 H102 SPH X2070     190.663  79.730 130.972  1.00 19.63           H
HETATM15276  H11 SPH X2070     190.372  81.901 142.291  1.00 19.63           H
HETATM15277 H112 SPH X2070     188.107  80.943 129.807  1.00 19.63           H
HETATM15278  H12 SPH X2070     188.698  81.940 142.881  1.00 19.63           H
HETATM15279 H142 SPH X2070     190.402  79.681 125.871  1.00 19.63           H
HETATM15280 H181 SPH X2070     190.118  79.607 120.703  1.00 19.63           H
HETATM15281  H81 SPH X2070     189.046  79.022 133.587  1.00 19.63           H
HETATM15282 H131 SPH X2070     189.473  81.656 127.160  1.00 19.63           H
HETATM15283 H151 SPH X2070     189.335  81.605 124.638  1.00 19.63           H
HETATM15284 H152 SPH X2070     187.779  80.785 124.723  1.00 19.63           H
HETATM15285 H161 SPH X2070     188.667  78.895 123.387  1.00 19.63           H
HETATM15286  H23 SPH X2070     187.789  82.819 139.585  1.00 19.63           H
HETATM15287  H22 SPH X2070     189.190  83.464 140.197  1.00 19.63           H
HETATM15288  H23 SPH X2070     187.876  83.286 141.169  1.00 19.63           H
HETATM15289  C1  SPH X2080     171.486  99.845 139.953  1.00 19.63           C
HETATM15290  C10 SPH X2080     170.741 100.417 129.663  1.00 19.63           C
HETATM15291  C11 SPH X2080     171.545 100.550 128.372  1.00 19.63           C
HETATM15292  C12 SPH X2080     170.631 100.501 127.145  1.00 19.63           C
HETATM15293  C13 SPH X2080     171.437 100.642 125.852  1.00 19.63           C
HETATM15294  C14 SPH X2080     170.541 100.528 124.619  1.00 19.63           C
HETATM15295  C15 SPH X2080     171.366 100.706 123.339  1.00 19.63           C
HETATM15296  C16 SPH X2080     170.567 100.345 122.076  1.00 19.63           C
HETATM15297  C17 SPH X2080     171.450 100.409 120.809  1.00 19.63           C
HETATM15298  C18 SPH X2080     170.691  99.969 119.540  1.00 19.63           C
HETATM15299  C2  SPH X2080     171.046 101.081 139.179  1.00 19.63           C
HETATM15300  C3  SPH X2080     171.450 101.075 137.690  1.00 19.63           C
HETATM15301  C4  SPH X2080     170.842  99.973 136.878  1.00 19.63           C
HETATM15302  C5  SPH X2080     170.650 100.011 135.555  1.00 19.63           C
HETATM15303  C6  SPH X2080     171.034 101.147 134.640  1.00 19.63           C
HETATM15304  C7  SPH X2080     171.790 100.673 133.386  1.00 19.63           C
HETATM15305  C8  SPH X2080     170.864 100.440 132.182  1.00 19.63           C
HETATM15306  C9  SPH X2080     171.664 100.372 130.879  1.00 19.63           C
HETATM15307  N2  SPH X2080     171.532 102.337 139.893  1.00 19.63           N
HETATM15308  O1  SPH X2080     171.126 100.071 141.310  1.00 19.63           O
HETATM15309  O3  SPH X2080     172.858 100.993 137.564  1.00 19.63           O
HETATM15310  HO1 SPH X2080     171.248  99.228 141.779  1.00 19.63           H
HETATM15311  HO3 SPH X2080     173.139 101.862 137.229  1.00 19.63           H
HETATM15312 H121 SPH X2080     169.887 101.303 127.205  1.00 19.63           H
HETATM15313 H141 SPH X2080     169.750 101.287 124.656  1.00 19.63           H
HETATM15314 H172 SPH X2080     171.822 101.432 120.673  1.00 19.63           H
HETATM15315 H101 SPH X2080     170.051 101.266 129.744  1.00 19.63           H
HETATM15316 H122 SPH X2080     170.085  99.549 127.134  1.00 19.63           H
HETATM15317  H2  SPH X2080     169.956 101.104 139.222  1.00 19.63           H
HETATM15318  H72 SPH X2080     172.519 101.449 133.123  1.00 19.63           H
HETATM15319  H3  SPH X2080     171.101 102.027 137.271  1.00 19.63           H
HETATM15320  H82 SPH X2080     170.284  99.519 132.321  1.00 19.63           H
HETATM15321  H71 SPH X2080     172.370  99.766 133.603  1.00 19.63           H
HETATM15322 H111 SPH X2080     172.284  99.742 128.312  1.00 19.63           H
HETATM15323  H5  SPH X2080     170.181  99.165 135.056  1.00 19.63           H
HETATM15324 H162 SPH X2080     170.159  99.332 122.180  1.00 19.63           H
HETATM15325 H171 SPH X2080     172.329  99.764 120.938  1.00 19.63           H
HETATM15326  H4  SPH X2080     170.522  99.092 137.430  1.00 19.63           H
HETATM15327 H132 SPH X2080     171.951 101.610 125.846  1.00 19.63           H
HETATM15328 H182 SPH X2080     169.823 100.616 119.362  1.00 19.63           H
HETATM15329  H61 SPH X2080     171.668 101.876 135.159  1.00 19.63           H
HETATM15330  H91 SPH X2080     172.273  99.460 130.859  1.00 19.63           H
HETATM15331 H183 SPH X2080     171.346 100.025 118.662  1.00 19.63           H
HETATM15332  H92 SPH X2080     172.356 101.222 130.828  1.00 19.63           H
HETATM15333  H62 SPH X2080     170.130 101.691 134.340  1.00 19.63           H
HETATM15334 H102 SPH X2080     170.133  99.505 129.632  1.00 19.63           H
HETATM15335  H11 SPH X2080     170.979  98.952 139.567  1.00 19.63           H
HETATM15336 H112 SPH X2080     172.099 101.497 128.382  1.00 19.63           H
HETATM15337  H12 SPH X2080     172.568  99.694 139.863  1.00 19.63           H
HETATM15338 H142 SPH X2080     170.053  99.546 124.613  1.00 19.63           H
HETATM15339 H181 SPH X2080     170.338  98.935 119.637  1.00 19.63           H
HETATM15340  H81 SPH X2080     170.146 101.266 132.110  1.00 19.63           H
HETATM15341 H131 SPH X2080     172.211  99.866 125.818  1.00 19.63           H
HETATM15342 H151 SPH X2080     172.263 100.078 123.390  1.00 19.63           H
HETATM15343 H152 SPH X2080     171.713 101.745 123.271  1.00 19.63           H
HETATM15344 H161 SPH X2080     169.715 101.027 121.971  1.00 19.63           H
HETATM15345  H23 SPH X2080     171.004 103.178 139.616  1.00 19.63           H
HETATM15346  H22 SPH X2080     172.532 102.522 139.728  1.00 19.63           H
HETATM15347  H23 SPH X2080     171.392 102.220 140.906  1.00 19.63           H
HETATM15348  C1  SPH X3010     167.740 134.397 134.751  1.00 19.63           C
HETATM15349  C10 SPH X3010     167.184 133.415 124.682  1.00 19.63           C
HETATM15350  C11 SPH X3010     168.111 134.419 124.001  1.00 19.63           C
HETATM15351  C12 SPH X3010     168.559 133.993 122.614  1.00 19.63           C
HETATM15352  C13 SPH X3010     167.432 133.845 121.594  1.00 19.63           C
HETATM15353  C14 SPH X3010     168.000 133.893 120.176  1.00 19.63           C
HETATM15354  C15 SPH X3010     166.978 133.626 119.076  1.00 19.63           C
HETATM15355  C16 SPH X3010     167.555 133.901 117.685  1.00 19.63           C
HETATM15356  C17 SPH X3010     166.611 133.560 116.530  1.00 19.63           C
HETATM15357  C18 SPH X3010     167.143 134.030 115.190  1.00 19.63           C
HETATM15358  C2  SPH X3010     166.922 133.911 133.556  1.00 19.63           C
HETATM15359  C3  SPH X3010     167.604 134.278 132.234  1.00 19.63           C
HETATM15360  C4  SPH X3010     166.938 133.629 131.074  1.00 19.63           C
HETATM15361  C5  SPH X3010     167.416 133.552 129.839  1.00 19.63           C
HETATM15362  C6  SPH X3010     168.744 134.083 129.372  1.00 19.63           C
HETATM15363  C7  SPH X3010     168.707 134.530 127.928  1.00 19.63           C
HETATM15364  C8  SPH X3010     168.340 133.416 126.954  1.00 19.63           C
HETATM15365  C9  SPH X3010     167.043 133.677 126.175  1.00 19.63           C
HETATM15366  N2  SPH X3010     165.640 134.436 133.711  1.00 19.63           N
HETATM15367  O1  SPH X3010     167.141 133.983 135.958  1.00 19.63           O
HETATM15368  O3  SPH X3010     168.927 133.876 132.271  1.00 19.63           O
HETATM15369  HO1 SPH X3010     167.465 134.586 136.649  1.00 19.63           H
HETATM15370  HO3 SPH X3010     169.101 133.545 131.373  1.00 19.63           H
HETATM15371 H121 SPH X3010     169.063 133.021 122.677  1.00 19.63           H
HETATM15372 H141 SPH X3010     168.791 133.140 120.076  1.00 19.63           H
HETATM15373 H172 SPH X3010     166.472 132.472 116.482  1.00 19.63           H
HETATM15374 H101 SPH X3010     166.200 133.480 124.201  1.00 19.63           H
HETATM15375 H122 SPH X3010     169.259 134.734 122.210  1.00 19.63           H
HETATM15376  H2  SPH X3010     166.897 132.820 133.552  1.00 19.63           H
HETATM15377  H72 SPH X3010     167.961 135.326 127.810  1.00 19.63           H
HETATM15378  H3  SPH X3010     167.557 135.366 132.093  1.00 19.63           H
HETATM15379  H82 SPH X3010     169.144 133.293 126.218  1.00 19.63           H
HETATM15380  H71 SPH X3010     169.692 134.915 127.636  1.00 19.63           H
HETATM15381 H111 SPH X3010     169.011 134.557 124.613  1.00 19.63           H
HETATM15382  H5  SPH X3010     166.831 133.068 129.059  1.00 19.63           H
HETATM15383 H162 SPH X3010     167.803 134.967 117.598  1.00 19.63           H
HETATM15384 H171 SPH X3010     165.639 134.038 116.701  1.00 19.63           H
HETATM15385  H4  SPH X3010     165.966 133.159 131.201  1.00 19.63           H
HETATM15386 H132 SPH X3010     166.922 132.886 121.749  1.00 19.63           H
HETATM15387 H182 SPH X3010     168.109 133.551 114.989  1.00 19.63           H
HETATM15388  H61 SPH X3010     169.506 133.301 129.469  1.00 19.63           H
HETATM15389  H91 SPH X3010     166.743 134.724 126.305  1.00 19.63           H
HETATM15390 H183 SPH X3010     166.436 133.764 114.394  1.00 19.63           H
HETATM15391  H92 SPH X3010     166.248 133.026 126.559  1.00 19.63           H
HETATM15392  H62 SPH X3010     169.030 134.942 129.992  1.00 19.63           H
HETATM15393 H102 SPH X3010     167.595 132.411 124.524  1.00 19.63           H
HETATM15394  H11 SPH X3010     168.754 133.984 134.686  1.00 19.63           H
HETATM15395 H112 SPH X3010     167.596 135.382 123.900  1.00 19.63           H
HETATM15396  H12 SPH X3010     167.799 135.492 134.728  1.00 19.63           H
HETATM15397 H142 SPH X3010     168.426 134.886 119.989  1.00 19.63           H
HETATM15398 H181 SPH X3010     167.275 135.118 115.207  1.00 19.63           H
HETATM15399  H81 SPH X3010     168.214 132.477 127.506  1.00 19.63           H
HETATM15400 H131 SPH X3010     166.710 134.660 121.727  1.00 19.63           H
HETATM15401 H151 SPH X3010     166.103 134.271 119.227  1.00 19.63           H
HETATM15402 H152 SPH X3010     166.661 132.577 119.120  1.00 19.63           H
HETATM15403 H161 SPH X3010     168.469 133.310 117.544  1.00 19.63           H
HETATM15404  H23 SPH X3010     165.097 134.101 132.903  1.00 19.63           H
HETATM15405  H22 SPH X3010     165.580 135.460 133.612  1.00 19.63           H
HETATM15406  H23 SPH X3010     165.113 134.053 134.508  1.00 19.63           H
HETATM15407  C1  SPH X3030     195.059  89.429 145.449  1.00 19.63           C
HETATM15408  C10 SPH X3030     196.947  86.248 136.960  1.00 19.63           C
HETATM15409  C11 SPH X3030     197.408  85.822 135.552  1.00 19.63           C
HETATM15410  C12 SPH X3030     197.022  86.825 134.443  1.00 19.63           C
HETATM15411  C13 SPH X3030     197.513  86.328 133.066  1.00 19.63           C
HETATM15412  C14 SPH X3030     196.992  87.148 131.869  1.00 19.63           C
HETATM15413  C15 SPH X3030     197.425  86.511 130.530  1.00 19.63           C
HETATM15414  C16 SPH X3030     196.879  87.246 129.290  1.00 19.63           C
HETATM15415  C17 SPH X3030     197.332  86.571 127.978  1.00 19.63           C
HETATM15416  C18 SPH X3030     196.806  87.287 126.722  1.00 19.63           C
HETATM15417  C2  SPH X3030     195.584  87.980 145.658  1.00 19.63           C
HETATM15418  C3  SPH X3030     196.281  87.426 144.394  1.00 19.63           C
HETATM15419  C4  SPH X3030     195.421  87.441 143.154  1.00 19.63           C
HETATM15420  C5  SPH X3030     195.868  87.213 141.915  1.00 19.63           C
HETATM15421  C6  SPH X3030     197.303  86.877 141.559  1.00 19.63           C
HETATM15422  C7  SPH X3030     197.530  86.729 140.042  1.00 19.63           C
HETATM15423  C8  SPH X3030     196.799  85.506 139.443  1.00 19.63           C
HETATM15424  C9  SPH X3030     197.284  85.166 138.016  1.00 19.63           C
HETATM15425  N2  SPH X3030     194.515  87.036 146.206  1.00 19.63           N
HETATM15426  O1  SPH X3030     194.636  89.954 146.704  1.00 19.63           O
HETATM15427  O3  SPH X3030     196.673  86.088 144.638  1.00 19.63           O
HETATM15428  HO1 SPH X3030     194.159  90.786 146.541  1.00 19.63           H
HETATM15429  HO3 SPH X3030     196.975  85.747 143.778  1.00 19.63           H
HETATM15430 H121 SPH X3030     197.464  87.806 134.657  1.00 19.63           H
HETATM15431 H141 SPH X3030     197.370  88.175 131.931  1.00 19.63           H
HETATM15432 H172 SPH X3030     198.429  86.544 127.943  1.00 19.63           H
HETATM15433 H101 SPH X3030     197.437  87.194 137.221  1.00 19.63           H
HETATM15434 H122 SPH X3030     195.933  86.954 134.427  1.00 19.63           H
HETATM15435  H2  SPH X3030     196.355  88.031 146.427  1.00 19.63           H
HETATM15436  H72 SPH X3030     197.209  87.646 139.535  1.00 19.63           H
HETATM15437  H3  SPH X3030     197.172  88.040 144.207  1.00 19.63           H
HETATM15438  H82 SPH X3030     196.967  84.631 140.083  1.00 19.63           H
HETATM15439  H71 SPH X3030     198.607  86.629 139.864  1.00 19.63           H
HETATM15440 H111 SPH X3030     196.969  84.844 135.315  1.00 19.63           H
HETATM15441  H5  SPH X3030     195.177  87.272 141.076  1.00 19.63           H
HETATM15442 H162 SPH X3030     195.782  87.263 129.329  1.00 19.63           H
HETATM15443 H171 SPH X3030     196.986  85.529 127.965  1.00 19.63           H
HETATM15444  H4  SPH X3030     194.368  87.671 143.301  1.00 19.63           H
HETATM15445 H132 SPH X3030     198.610  86.326 133.054  1.00 19.63           H
HETATM15446 H182 SPH X3030     197.154  88.327 126.690  1.00 19.63           H
HETATM15447  H61 SPH X3030     197.612  85.946 142.050  1.00 19.63           H
HETATM15448  H91 SPH X3030     196.832  84.214 137.710  1.00 19.63           H
HETATM15449 H183 SPH X3030     197.158  86.784 125.814  1.00 19.63           H
HETATM15450  H92 SPH X3030     198.369  84.999 138.033  1.00 19.63           H
HETATM15451  H62 SPH X3030     197.966  87.670 141.925  1.00 19.63           H
HETATM15452 H102 SPH X3030     195.864  86.424 136.952  1.00 19.63           H
HETATM15453  H11 SPH X3030     195.859  90.053 145.033  1.00 19.63           H
HETATM15454 H112 SPH X3030     198.496  85.686 135.557  1.00 19.63           H
HETATM15455  H12 SPH X3030     194.225  89.440 144.736  1.00 19.63           H
HETATM15456 H142 SPH X3030     195.897  87.202 131.911  1.00 19.63           H
HETATM15457 H181 SPH X3030     195.710  87.293 126.706  1.00 19.63           H
HETATM15458  H81 SPH X3030     195.716  85.685 139.428  1.00 19.63           H
HETATM15459 H131 SPH X3030     197.199  85.285 132.936  1.00 19.63           H
HETATM15460 H151 SPH X3030     197.086  85.469 130.498  1.00 19.63           H
HETATM15461 H152 SPH X3030     198.520  86.489 130.481  1.00 19.63           H
HETATM15462 H161 SPH X3030     197.219  88.288 129.303  1.00 19.63           H
HETATM15463  H23 SPH X3030     194.881  86.075 146.258  1.00 19.63           H
HETATM15464  H22 SPH X3030     193.669  87.027 145.617  1.00 19.63           H
HETATM15465  H23 SPH X3030     194.230  87.320 147.153  1.00 19.63           H
HETATM15466  C1  SPH X3040     183.546 112.745 139.187  1.00 19.63           C
HETATM15467  C10 SPH X3040     184.455 112.544 129.094  1.00 19.63           C
HETATM15468  C11 SPH X3040     184.790 112.866 127.629  1.00 19.63           C
HETATM15469  C12 SPH X3040     185.010 111.586 126.809  1.00 19.63           C
HETATM15470  C13 SPH X3040     185.902 111.779 125.581  1.00 19.63           C
HETATM15471  C14 SPH X3040     185.215 112.400 124.369  1.00 19.63           C
HETATM15472  C15 SPH X3040     186.046 112.060 123.119  1.00 19.63           C
HETATM15473  C16 SPH X3040     185.516 112.637 121.800  1.00 19.63           C
HETATM15474  C17 SPH X3040     186.286 112.072 120.597  1.00 19.63           C
HETATM15475  C18 SPH X3040     185.685 112.507 119.257  1.00 19.63           C
HETATM15476  C2  SPH X3040     184.904 112.564 138.495  1.00 19.63           C
HETATM15477  C3  SPH X3040     184.752 112.037 137.047  1.00 19.63           C
HETATM15478  C4  SPH X3040     186.061 111.995 136.327  1.00 19.63           C
HETATM15479  C5  SPH X3040     186.303 111.745 135.027  1.00 19.63           C
HETATM15480  C6  SPH X3040     185.347 111.402 133.894  1.00 19.63           C
HETATM15481  C7  SPH X3040     185.668 112.216 132.604  1.00 19.63           C
HETATM15482  C8  SPH X3040     185.313 111.469 131.289  1.00 19.63           C
HETATM15483  C9  SPH X3040     185.679 112.237 129.980  1.00 19.63           C
HETATM15484  N2  SPH X3040     185.830 111.729 139.360  1.00 19.63           N
HETATM15485  O1  SPH X3040     183.757 113.255 140.504  1.00 19.63           O
HETATM15486  O3  SPH X3040     184.007 112.949 136.312  1.00 19.63           O
HETATM15487  HO1 SPH X3040     182.908 113.220 140.976  1.00 19.63           H
HETATM15488  HO3 SPH X3040     184.696 113.356 135.758  1.00 19.63           H
HETATM15489 H121 SPH X3040     184.042 111.163 126.512  1.00 19.63           H
HETATM15490 H141 SPH X3040     185.121 113.487 124.498  1.00 19.63           H
HETATM15491 H172 SPH X3040     187.333 112.395 120.648  1.00 19.63           H
HETATM15492 H101 SPH X3040     183.925 113.407 129.514  1.00 19.63           H
HETATM15493 H122 SPH X3040     185.486 110.827 127.442  1.00 19.63           H
HETATM15494  H2  SPH X3040     185.360 113.552 138.430  1.00 19.63           H
HETATM15495  H72 SPH X3040     185.173 113.194 132.639  1.00 19.63           H
HETATM15496  H3  SPH X3040     184.274 111.050 137.043  1.00 19.63           H
HETATM15497  H82 SPH X3040     185.857 110.517 131.278  1.00 19.63           H
HETATM15498  H71 SPH X3040     186.743 112.426 132.573  1.00 19.63           H
HETATM15499 H111 SPH X3040     185.678 113.509 127.592  1.00 19.63           H
HETATM15500  H5  SPH X3040     187.342 111.758 134.704  1.00 19.63           H
HETATM15501 H162 SPH X3040     184.456 112.381 121.683  1.00 19.63           H
HETATM15502 H171 SPH X3040     186.285 110.976 120.640  1.00 19.63           H
HETATM15503  H4  SPH X3040     186.926 112.211 136.951  1.00 19.63           H
HETATM15504 H132 SPH X3040     186.788 112.368 125.848  1.00 19.63           H
HETATM15505 H182 SPH X3040     185.689 113.600 119.166  1.00 19.63           H
HETATM15506  H61 SPH X3040     184.295 111.511 134.184  1.00 19.63           H
HETATM15507  H91 SPH X3040     186.395 111.631 129.411  1.00 19.63           H
HETATM15508 H183 SPH X3040     186.260 112.089 118.422  1.00 19.63           H
HETATM15509  H92 SPH X3040     186.195 113.174 130.217  1.00 19.63           H
HETATM15510  H62 SPH X3040     185.490 110.339 133.664  1.00 19.63           H
HETATM15511 H102 SPH X3040     183.782 111.677 129.109  1.00 19.63           H
HETATM15512  H11 SPH X3040     182.922 113.439 138.609  1.00 19.63           H
HETATM15513 H112 SPH X3040     183.968 113.435 127.178  1.00 19.63           H
HETATM15514  H12 SPH X3040     183.022 111.782 139.223  1.00 19.63           H
HETATM15515 H142 SPH X3040     184.203 111.989 124.268  1.00 19.63           H
HETATM15516 H181 SPH X3040     184.651 112.151 119.169  1.00 19.63           H
HETATM15517  H81 SPH X3040     184.252 111.190 131.283  1.00 19.63           H
HETATM15518 H131 SPH X3040     186.274 110.784 125.305  1.00 19.63           H
HETATM15519 H151 SPH X3040     186.102 110.969 123.021  1.00 19.63           H
HETATM15520 H152 SPH X3040     187.076 112.412 123.264  1.00 19.63           H
HETATM15521 H161 SPH X3040     185.590 113.732 121.814  1.00 19.63           H
HETATM15522  H23 SPH X3040     186.782 111.678 138.970  1.00 19.63           H
HETATM15523  H22 SPH X3040     185.477 110.768 139.476  1.00 19.63           H
HETATM15524  H23 SPH X3040     185.901 112.142 140.301  1.00 19.63           H
HETATM15525  C1  SPH X3050     166.950  90.792 142.640  1.00 19.63           C
HETATM15526  C10 SPH X3050     168.148  90.531 132.191  1.00 19.63           C
HETATM15527  C11 SPH X3050     168.622  89.802 130.918  1.00 19.63           C
HETATM15528  C12 SPH X3050     168.481  90.658 129.647  1.00 19.63           C
HETATM15529  C13 SPH X3050     168.573  89.814 128.368  1.00 19.63           C
HETATM15530  C14 SPH X3050     168.385  90.645 127.098  1.00 19.63           C
HETATM15531  C15 SPH X3050     168.218  89.763 125.856  1.00 19.63           C
HETATM15532  C16 SPH X3050     167.929  90.587 124.594  1.00 19.63           C
HETATM15533  C17 SPH X3050     167.541  89.707 123.403  1.00 19.63           C
HETATM15534  C18 SPH X3050     167.090  90.521 122.190  1.00 19.63           C
HETATM15535  C2  SPH X3050     168.154  89.908 142.346  1.00 19.63           C
HETATM15536  C3  SPH X3050     168.060  89.196 140.982  1.00 19.63           C
HETATM15537  C4  SPH X3050     167.928  90.069 139.765  1.00 19.63           C
HETATM15538  C5  SPH X3050     167.695  89.578 138.544  1.00 19.63           C
HETATM15539  C6  SPH X3050     167.526  90.372 137.277  1.00 19.63           C
HETATM15540  C7  SPH X3050     168.126  89.656 136.045  1.00 19.63           C
HETATM15541  C8  SPH X3050     167.799  90.393 134.728  1.00 19.63           C
HETATM15542  C9  SPH X3050     168.333  89.677 133.470  1.00 19.63           C
HETATM15543  N2  SPH X3050     168.335  88.924 143.481  1.00 19.63           N
HETATM15544  O1  SPH X3050     167.073  91.216 143.989  1.00 19.63           O
HETATM15545  O3  SPH X3050     166.941  88.337 141.016  1.00 19.63           O
HETATM15546  HO1 SPH X3050     166.398  91.903 144.129  1.00 19.63           H
HETATM15547  HO3 SPH X3050     166.354  88.646 140.304  1.00 19.63           H
HETATM15548 H121 SPH X3050     169.254  91.437 129.638  1.00 19.63           H
HETATM15549 H141 SPH X3050     169.244  91.314 126.965  1.00 19.63           H
HETATM15550 H172 SPH X3050     168.391  89.069 123.127  1.00 19.63           H
HETATM15551 H101 SPH X3050     168.694  91.477 132.294  1.00 19.63           H
HETATM15552 H122 SPH X3050     167.514  91.175 129.660  1.00 19.63           H
HETATM15553  H2  SPH X3050     169.034  90.552 142.337  1.00 19.63           H
HETATM15554  H72 SPH X3050     169.213  89.579 136.167  1.00 19.63           H
HETATM15555  H3  SPH X3050     168.968  88.595 140.854  1.00 19.63           H
HETATM15556  H82 SPH X3050     166.713  90.509 134.635  1.00 19.63           H
HETATM15557  H71 SPH X3050     167.732  88.634 135.986  1.00 19.63           H
HETATM15558 H111 SPH X3050     168.036  88.882 130.809  1.00 19.63           H
HETATM15559  H5  SPH X3050     167.597  88.503 138.405  1.00 19.63           H
HETATM15560 H162 SPH X3050     167.111  91.290 124.800  1.00 19.63           H
HETATM15561 H171 SPH X3050     166.726  89.034 123.695  1.00 19.63           H
HETATM15562  H4  SPH X3050     168.041  91.141 139.918  1.00 19.63           H
HETATM15563 H132 SPH X3050     169.542  89.300 128.332  1.00 19.63           H
HETATM15564 H182 SPH X3050     167.875  91.217 121.872  1.00 19.63           H
HETATM15565  H61 SPH X3050     167.973  91.368 137.384  1.00 19.63           H
HETATM15566  H91 SPH X3050     167.812  88.719 133.349  1.00 19.63           H
HETATM15567 H183 SPH X3050     166.859  89.865 121.342  1.00 19.63           H
HETATM15568  H92 SPH X3050     169.398  89.449 133.598  1.00 19.63           H
HETATM15569  H62 SPH X3050     166.455  90.517 137.097  1.00 19.63           H
HETATM15570 H102 SPH X3050     167.087  90.791 132.082  1.00 19.63           H
HETATM15571  H11 SPH X3050     166.942  91.652 141.960  1.00 19.63           H
HETATM15572 H112 SPH X3050     169.669  89.495 131.031  1.00 19.63           H
HETATM15573  H12 SPH X3050     166.015  90.234 142.502  1.00 19.63           H
HETATM15574 H142 SPH X3050     167.497  91.279 127.210  1.00 19.63           H
HETATM15575 H181 SPH X3050     166.190  91.104 122.425  1.00 19.63           H
HETATM15576  H81 SPH X3050     168.222  91.404 134.774  1.00 19.63           H
HETATM15577 H131 SPH X3050     167.805  89.030 128.404  1.00 19.63           H
HETATM15578 H151 SPH X3050     167.391  89.062 126.023  1.00 19.63           H
HETATM15579 H152 SPH X3050     169.122  89.160 125.703  1.00 19.63           H
HETATM15580 H161 SPH X3050     168.808  91.190 124.337  1.00 19.63           H
HETATM15581  H23 SPH X3050     169.228  88.414 143.435  1.00 19.63           H
HETATM15582  H22 SPH X3050     167.583  88.221 143.471  1.00 19.63           H
HETATM15583  H23 SPH X3050     168.266  89.405 144.389  1.00 19.63           H
HETATM15584  C1  SPH X3060     158.268 112.390 137.951  1.00 19.63           C
HETATM15585  C10 SPH X3060     156.959 112.821 127.455  1.00 19.63           C
HETATM15586  C11 SPH X3060     157.738 112.511 126.173  1.00 19.63           C
HETATM15587  C12 SPH X3060     156.944 112.785 124.895  1.00 19.63           C
HETATM15588  C13 SPH X3060     157.826 112.510 123.676  1.00 19.63           C
HETATM15589  C14 SPH X3060     157.069 112.686 122.365  1.00 19.63           C
HETATM15590  C15 SPH X3060     158.021 112.598 121.169  1.00 19.63           C
HETATM15591  C16 SPH X3060     157.323 112.912 119.835  1.00 19.63           C
HETATM15592  C17 SPH X3060     158.332 113.026 118.679  1.00 19.63           C
HETATM15593  C18 SPH X3060     157.667 113.272 117.323  1.00 19.63           C
HETATM15594  C2  SPH X3060     157.075 112.550 137.002  1.00 19.63           C
HETATM15595  C3  SPH X3060     157.550 112.724 135.552  1.00 19.63           C
HETATM15596  C4  SPH X3060     156.442 112.467 134.571  1.00 19.63           C
HETATM15597  C5  SPH X3060     156.504 112.678 133.251  1.00 19.63           C
HETATM15598  C6  SPH X3060     157.701 113.220 132.503  1.00 19.63           C
HETATM15599  C7  SPH X3060     158.030 112.442 131.218  1.00 19.63           C
HETATM15600  C8  SPH X3060     157.142 112.832 130.016  1.00 19.63           C
HETATM15601  C9  SPH X3060     157.805 112.451 128.685  1.00 19.63           C
HETATM15602  N2  SPH X3060     156.139 113.668 137.419  1.00 19.63           N
HETATM15603  O1  SPH X3060     157.879 112.620 139.299  1.00 19.63           O
HETATM15604  O3  SPH X3060     158.552 111.799 135.260  1.00 19.63           O
HETATM15605  HO1 SPH X3060     158.330 113.454 139.518  1.00 19.63           H
HETATM15606  HO3 SPH X3060     158.244 111.384 134.436  1.00 19.63           H
HETATM15607 H121 SPH X3060     156.598 113.827 124.883  1.00 19.63           H
HETATM15608 H141 SPH X3060     156.570 113.663 122.365  1.00 19.63           H
HETATM15609 H172 SPH X3060     159.032 113.844 118.887  1.00 19.63           H
HETATM15610 H101 SPH X3060     156.702 113.888 127.482  1.00 19.63           H
HETATM15611 H122 SPH X3060     156.054 112.144 124.865  1.00 19.63           H
HETATM15612  H2  SPH X3060     156.501 111.624 137.052  1.00 19.63           H
HETATM15613  H72 SPH X3060     159.076 112.651 130.964  1.00 19.63           H
HETATM15614  H3  SPH X3060     157.939 113.741 135.414  1.00 19.63           H
HETATM15615  H82 SPH X3060     156.166 112.339 130.103  1.00 19.63           H
HETATM15616  H71 SPH X3060     157.965 111.362 131.403  1.00 19.63           H
HETATM15617 H111 SPH X3060     158.042 111.458 126.186  1.00 19.63           H
HETATM15618  H5  SPH X3060     155.641 112.451 132.628  1.00 19.63           H
HETATM15619 H162 SPH X3060     156.589 112.128 119.611  1.00 19.63           H
HETATM15620 H171 SPH X3060     158.925 112.105 118.623  1.00 19.63           H
HETATM15621  H4  SPH X3060     155.524 112.062 134.993  1.00 19.63           H
HETATM15622 H132 SPH X3060     158.686 113.190 123.696  1.00 19.63           H
HETATM15623 H182 SPH X3060     157.094 114.209 117.338  1.00 19.63           H
HETATM15624  H61 SPH X3060     158.599 113.241 133.133  1.00 19.63           H
HETATM15625  H91 SPH X3060     158.006 111.374 128.677  1.00 19.63           H
HETATM15626 H183 SPH X3060     158.417 113.345 116.527  1.00 19.63           H
HETATM15627  H92 SPH X3060     158.777 112.955 128.614  1.00 19.63           H
HETATM15628  H62 SPH X3060     157.508 114.266 132.236  1.00 19.63           H
HETATM15629 H102 SPH X3060     156.020 112.255 127.467  1.00 19.63           H
HETATM15630  H11 SPH X3060     158.682 111.379 137.851  1.00 19.63           H
HETATM15631 H112 SPH X3060     158.659 113.107 126.162  1.00 19.63           H
HETATM15632  H12 SPH X3060     159.064 113.090 137.666  1.00 19.63           H
HETATM15633 H142 SPH X3060     156.287 111.923 122.280  1.00 19.63           H
HETATM15634 H181 SPH X3060     156.980 112.455 117.073  1.00 19.63           H
HETATM15635  H81 SPH X3060     156.958 113.913 130.018  1.00 19.63           H
HETATM15636 H131 SPH X3060     158.223 111.488 123.726  1.00 19.63           H
HETATM15637 H151 SPH X3060     158.466 111.596 121.124  1.00 19.63           H
HETATM15638 H152 SPH X3060     158.845 113.306 121.314  1.00 19.63           H
HETATM15639 H161 SPH X3060     156.767 113.854 119.919  1.00 19.63           H
HETATM15640  H23 SPH X3060     155.380 113.797 136.736  1.00 19.63           H
HETATM15641  H22 SPH X3060     155.708 113.464 138.333  1.00 19.63           H
HETATM15642  H23 SPH X3060     156.639 114.564 137.511  1.00 19.63           H
HETATM15643  C1  SPH X3070     160.541 118.032 134.747  1.00 19.63           C
HETATM15644  C10 SPH X3070     161.511 118.494 125.432  1.00 19.63           C
HETATM15645  C11 SPH X3070     162.692 118.561 124.443  1.00 19.63           C
HETATM15646  C12 SPH X3070     162.505 117.717 123.175  1.00 19.63           C
HETATM15647  C13 SPH X3070     161.290 118.156 122.332  1.00 19.63           C
HETATM15648  C14 SPH X3070     161.451 117.846 120.836  1.00 19.63           C
HETATM15649  C15 SPH X3070     162.301 118.911 120.112  1.00 19.63           C
HETATM15650  C16 SPH X3070     162.638 118.538 118.659  1.00 19.63           C
HETATM15651  C17 SPH X3070     161.406 118.512 117.746  1.00 19.63           C
HETATM15652  C18 SPH X3070     161.799 118.382 116.276  1.00 19.63           C
HETATM15653  C2  SPH X3070     161.666 118.593 133.928  1.00 19.63           C
HETATM15654  C3  SPH X3070     161.408 118.471 132.431  1.00 19.63           C
HETATM15655  C4  SPH X3070     161.623 117.091 131.878  1.00 19.63           C
HETATM15656  C5  SPH X3070     161.434 116.753 130.595  1.00 19.63           C
HETATM15657  C6  SPH X3070     160.959 117.695 129.500  1.00 19.63           C
HETATM15658  C7  SPH X3070     162.122 118.237 128.644  1.00 19.63           C
HETATM15659  C8  SPH X3070     162.529 117.300 127.491  1.00 19.63           C
HETATM15660  C9  SPH X3070     161.522 117.237 126.316  1.00 19.63           C
HETATM15661  N2  SPH X3070     162.975 118.045 134.366  1.00 19.63           N
HETATM15662  O1  SPH X3070     160.600 118.719 135.975  1.00 19.63           O
HETATM15663  O3  SPH X3070     162.295 119.347 131.789  1.00 19.63           O
HETATM15664  HO1 SPH X3070     161.296 118.296 136.509  1.00 19.63           H
HETATM15665  HO3 SPH X3070     163.161 118.904 131.818  1.00 19.63           H
HETATM15666 H121 SPH X3070     162.406 116.656 123.434  1.00 19.63           H
HETATM15667 H141 SPH X3070     160.456 117.803 120.377  1.00 19.63           H
HETATM15668 H172 SPH X3070     160.755 117.672 118.021  1.00 19.63           H
HETATM15669 H101 SPH X3070     161.523 119.393 126.060  1.00 19.63           H
HETATM15670 H122 SPH X3070     163.421 117.799 122.577  1.00 19.63           H
HETATM15671  H2  SPH X3070     161.706 119.662 134.141  1.00 19.63           H
HETATM15672  H72 SPH X3070     161.845 119.220 128.245  1.00 19.63           H
HETATM15673  H3  SPH X3070     160.378 118.788 132.225  1.00 19.63           H
HETATM15674  H82 SPH X3070     163.513 117.607 127.114  1.00 19.63           H
HETATM15675  H71 SPH X3070     162.993 118.414 129.288  1.00 19.63           H
HETATM15676 H111 SPH X3070     163.622 118.266 124.944  1.00 19.63           H
HETATM15677  H5  SPH X3070     161.609 115.731 130.270  1.00 19.63           H
HETATM15678 H162 SPH X3070     163.358 119.269 118.269  1.00 19.63           H
HETATM15679 H171 SPH X3070     160.823 119.431 117.880  1.00 19.63           H
HETATM15680  H4  SPH X3070     161.952 116.330 132.583  1.00 19.63           H
HETATM15681 H132 SPH X3070     160.397 117.639 122.704  1.00 19.63           H
HETATM15682 H182 SPH X3070     162.368 117.460 116.106  1.00 19.63           H
HETATM15683  H61 SPH X3070     160.419 118.547 129.930  1.00 19.63           H
HETATM15684  H91 SPH X3070     160.509 117.068 126.697  1.00 19.63           H
HETATM15685 H183 SPH X3070     160.909 118.354 115.635  1.00 19.63           H
HETATM15686  H92 SPH X3070     161.753 116.361 125.698  1.00 19.63           H
HETATM15687  H62 SPH X3070     160.224 117.179 128.870  1.00 19.63           H
HETATM15688 H102 SPH X3070     160.558 118.539 124.889  1.00 19.63           H
HETATM15689  H11 SPH X3070     159.576 118.218 134.259  1.00 19.63           H
HETATM15690 H112 SPH X3070     162.835 119.607 124.143  1.00 19.63           H
HETATM15691  H12 SPH X3070     160.670 116.951 134.882  1.00 19.63           H
HETATM15692 H142 SPH X3070     161.898 116.851 120.709  1.00 19.63           H
HETATM15693 H181 SPH X3070     162.419 119.229 115.958  1.00 19.63           H
HETATM15694  H81 SPH X3070     162.665 116.289 127.894  1.00 19.63           H
HETATM15695 H131 SPH X3070     161.106 119.230 122.457  1.00 19.63           H
HETATM15696 H151 SPH X3070     163.242 119.059 120.655  1.00 19.63           H
HETATM15697 H152 SPH X3070     161.779 119.875 120.132  1.00 19.63           H
HETATM15698 H161 SPH X3070     163.139 117.563 118.633  1.00 19.63           H
HETATM15699  H23 SPH X3070     163.739 118.540 133.886  1.00 19.63           H
HETATM15700  H22 SPH X3070     163.106 118.126 135.385  1.00 19.63           H
HETATM15701  H23 SPH X3070     163.075 117.045 134.139  1.00 19.63           H
HETATM15702  C1  SPH X3090     182.684 101.783 141.993  1.00 19.63           C
HETATM15703  C10 SPH X3090     181.215 102.234 132.035  1.00 19.63           C
HETATM15704  C11 SPH X3090     182.173 101.812 130.919  1.00 19.63           C
HETATM15705  C12 SPH X3090     181.486 101.967 129.546  1.00 19.63           C
HETATM15706  C13 SPH X3090     182.427 101.612 128.394  1.00 19.63           C
HETATM15707  C14 SPH X3090     181.741 101.809 127.048  1.00 19.63           C
HETATM15708  C15 SPH X3090     182.693 101.457 125.899  1.00 19.63           C
HETATM15709  C16 SPH X3090     182.052 101.649 124.513  1.00 19.63           C
HETATM15710  C17 SPH X3090     183.081 101.399 123.406  1.00 19.63           C
HETATM15711  C18 SPH X3090     182.472 101.471 122.006  1.00 19.63           C
HETATM15712  C2  SPH X3090     181.589 101.626 140.936  1.00 19.63           C
HETATM15713  C3  SPH X3090     182.135 101.882 139.516  1.00 19.63           C
HETATM15714  C4  SPH X3090     181.093 101.717 138.440  1.00 19.63           C
HETATM15715  C5  SPH X3090     181.268 101.905 137.123  1.00 19.63           C
HETATM15716  C6  SPH X3090     182.548 102.311 136.429  1.00 19.63           C
HETATM15717  C7  SPH X3090     183.036 101.262 135.405  1.00 19.63           C
HETATM15718  C8  SPH X3090     182.161 101.105 134.138  1.00 19.63           C
HETATM15719  C9  SPH X3090     181.905 102.426 133.388  1.00 19.63           C
HETATM15720  N2  SPH X3090     180.363 102.447 141.284  1.00 19.63           N
HETATM15721  O1  SPH X3090     182.093 101.647 143.284  1.00 19.63           O
HETATM15722  O3  SPH X3090     183.110 100.934 139.231  1.00 19.63           O
HETATM15723  HO1 SPH X3090     182.821 101.538 143.920  1.00 19.63           H
HETATM15724  HO3 SPH X3090     182.906 100.653 138.323  1.00 19.63           H
HETATM15725 H121 SPH X3090     181.137 103.000 129.423  1.00 19.63           H
HETATM15726 H141 SPH X3090     181.413 102.852 126.952  1.00 19.63           H
HETATM15727 H172 SPH X3090     183.891 102.133 123.484  1.00 19.63           H
HETATM15728 H101 SPH X3090     180.749 103.188 131.760  1.00 19.63           H
HETATM15729 H122 SPH X3090     180.596 101.325 129.506  1.00 19.63           H
HETATM15730  H2  SPH X3090     181.271 100.582 140.967  1.00 19.63           H
HETATM15731  H72 SPH X3090     184.048 101.540 135.086  1.00 19.63           H
HETATM15732  H3  SPH X3090     182.563 102.890 139.459  1.00 19.63           H
HETATM15733  H82 SPH X3090     182.659 100.397 133.464  1.00 19.63           H
HETATM15734  H71 SPH X3090     183.128 100.288 135.900  1.00 19.63           H
HETATM15735 H111 SPH X3090     182.493 100.773 131.068  1.00 19.63           H
HETATM15736  H5  SPH X3090     180.428 101.748 136.450  1.00 19.63           H
HETATM15737 H162 SPH X3090     181.208 100.958 124.399  1.00 19.63           H
HETATM15738 H171 SPH X3090     183.531 100.409 123.549  1.00 19.63           H
HETATM15739  H4  SPH X3090     180.114 101.388 138.780  1.00 19.63           H
HETATM15740 H132 SPH X3090     183.323 102.242 128.445  1.00 19.63           H
HETATM15741 H182 SPH X3090     182.013 102.452 121.833  1.00 19.63           H
HETATM15742  H61 SPH X3090     183.353 102.489 137.152  1.00 19.63           H
HETATM15743  H91 SPH X3090     182.847 102.972 133.253  1.00 19.63           H
HETATM15744 H183 SPH X3090     183.242 101.312 121.241  1.00 19.63           H
HETATM15745  H92 SPH X3090     181.257 103.063 134.004  1.00 19.63           H
HETATM15746  H62 SPH X3090     182.401 103.276 135.930  1.00 19.63           H
HETATM15747 H102 SPH X3090     180.399 101.505 132.127  1.00 19.63           H
HETATM15748  H11 SPH X3090     183.451 101.012 141.846  1.00 19.63           H
HETATM15749 H112 SPH X3090     183.072 102.438 130.946  1.00 19.63           H
HETATM15750  H12 SPH X3090     183.168 102.763 141.897  1.00 19.63           H
HETATM15751 H142 SPH X3090     180.845 101.180 126.992  1.00 19.63           H
HETATM15752 H181 SPH X3090     181.699 100.703 121.877  1.00 19.63           H
HETATM15753  H81 SPH X3090     181.200 100.650 134.409  1.00 19.63           H
HETATM15754 H131 SPH X3090     182.754 100.570 128.494  1.00 19.63           H
HETATM15755 H151 SPH X3090     183.024 100.416 126.004  1.00 19.63           H
HETATM15756 H152 SPH X3090     183.589 102.086 125.972  1.00 19.63           H
HETATM15757 H161 SPH X3090     181.655 102.668 124.419  1.00 19.63           H
HETATM15758  H23 SPH X3090     179.565 102.214 140.676  1.00 19.63           H
HETATM15759  H22 SPH X3090     180.084 102.252 142.256  1.00 19.63           H
HETATM15760  H23 SPH X3090     180.549 103.457 141.206  1.00 19.63           H
HETATM15761  C1  SPH X4010     189.467  97.272 141.702  1.00 19.63           C
HETATM15762  C10 SPH X4010     189.942  97.480 130.955  1.00 19.63           C
HETATM15763  C11 SPH X4010     189.196  97.122 129.658  1.00 19.63           C
HETATM15764  C12 SPH X4010     190.041  97.400 128.409  1.00 19.63           C
HETATM15765  C13 SPH X4010     189.240  97.177 127.114  1.00 19.63           C
HETATM15766  C14 SPH X4010     190.082  97.398 125.842  1.00 19.63           C
HETATM15767  C15 SPH X4010     189.229  97.222 124.576  1.00 19.63           C
HETATM15768  C16 SPH X4010     190.037  97.353 123.272  1.00 19.63           C
HETATM15769  C17 SPH X4010     189.138  97.172 122.031  1.00 19.63           C
HETATM15770  C18 SPH X4010     189.924  97.246 120.712  1.00 19.63           C
HETATM15771  C2  SPH X4010     190.506  97.614 140.619  1.00 19.63           C
HETATM15772  C3  SPH X4010     189.862  98.040 139.292  1.00 19.63           C
HETATM15773  C4  SPH X4010     189.288  96.858 138.555  1.00 19.63           C
HETATM15774  C5  SPH X4010     189.286  96.572 137.244  1.00 19.63           C
HETATM15775  C6  SPH X4010     189.836  97.371 136.082  1.00 19.63           C
HETATM15776  C7  SPH X4010     189.155  96.958 134.761  1.00 19.63           C
HETATM15777  C8  SPH X4010     189.852  97.533 133.511  1.00 19.63           C
HETATM15778  C9  SPH X4010     189.133  97.112 132.212  1.00 19.63           C
HETATM15779  N2  SPH X4010     191.551  96.518 140.413  1.00 19.63           N
HETATM15780  O1  SPH X4010     190.170  97.109 142.929  1.00 19.63           O
HETATM15781  O3  SPH X4010     190.880  98.660 138.527  1.00 19.63           O
HETATM15782  HO1 SPH X4010     189.548  97.140 143.675  1.00 19.63           H
HETATM15783  HO3 SPH X4010     190.516  98.747 137.640  1.00 19.63           H
HETATM15784 H121 SPH X4010     190.920  96.749 128.413  1.00 19.63           H
HETATM15785 H141 SPH X4010     190.913  96.685 125.829  1.00 19.63           H
HETATM15786 H172 SPH X4010     188.626  96.205 122.088  1.00 19.63           H
HETATM15787 H101 SPH X4010     190.903  96.957 130.977  1.00 19.63           H
HETATM15788 H122 SPH X4010     190.399  98.432 128.433  1.00 19.63           H
HETATM15789  H2  SPH X4010     191.046  98.485 140.991  1.00 19.63           H
HETATM15790  H72 SPH X4010     189.149  95.865 134.678  1.00 19.63           H
HETATM15791  H3  SPH X4010     189.063  98.762 139.492  1.00 19.63           H
HETATM15792  H82 SPH X4010     189.882  98.628 133.574  1.00 19.63           H
HETATM15793  H71 SPH X4010     188.107  97.281 134.774  1.00 19.63           H
HETATM15794 H111 SPH X4010     188.270  97.704 129.611  1.00 19.63           H
HETATM15795  H5  SPH X4010     188.776  95.663 136.936  1.00 19.63           H
HETATM15796 H162 SPH X4010     190.520  98.336 123.237  1.00 19.63           H
HETATM15797 H171 SPH X4010     188.361  97.944 122.028  1.00 19.63           H
HETATM15798  H4  SPH X4010     188.766  96.159 139.204  1.00 19.63           H
HETATM15799 H132 SPH X4010     188.835  96.159 127.108  1.00 19.63           H
HETATM15800 H182 SPH X4010     190.677  96.454 120.668  1.00 19.63           H
HETATM15801  H61 SPH X4010     190.911  97.175 135.990  1.00 19.63           H
HETATM15802  H91 SPH X4010     188.147  97.590 132.172  1.00 19.63           H
HETATM15803 H183 SPH X4010     189.252  97.123 119.856  1.00 19.63           H
HETATM15804  H92 SPH X4010     188.961  96.029 132.221  1.00 19.63           H
HETATM15805  H62 SPH X4010     189.692  98.447 136.228  1.00 19.63           H
HETATM15806 H102 SPH X4010     190.158  98.553 130.961  1.00 19.63           H
HETATM15807  H11 SPH X4010     188.743  98.090 141.791  1.00 19.63           H
HETATM15808 H112 SPH X4010     188.909  96.065 129.675  1.00 19.63           H
HETATM15809  H12 SPH X4010     188.917  96.358 141.449  1.00 19.63           H
HETATM15810 H142 SPH X4010     190.513  98.404 125.854  1.00 19.63           H
HETATM15811 H181 SPH X4010     190.429  98.211 120.611  1.00 19.63           H
HETATM15812  H81 SPH X4010     190.890  97.183 133.486  1.00 19.63           H
HETATM15813 H131 SPH X4010     188.386  97.862 127.101  1.00 19.63           H
HETATM15814 H151 SPH X4010     188.433  97.974 124.581  1.00 19.63           H
HETATM15815 H152 SPH X4010     188.746  96.239 124.600  1.00 19.63           H
HETATM15816 H161 SPH X4010     190.832  96.600 123.259  1.00 19.63           H
HETATM15817  H23 SPH X4010     192.318  96.857 139.821  1.00 19.63           H
HETATM15818  H22 SPH X4010     191.141  95.698 139.947  1.00 19.63           H
HETATM15819  H23 SPH X4010     191.950  96.206 141.309  1.00 19.63           H
HETATM15820  C1  16C X4030     154.753 107.879 139.340  1.00  0.00           C
HETATM15821  C10 16C X4030     159.494 107.251 130.091  1.00  0.00           C
HETATM15822  C11 16C X4030     158.891 106.609 128.819  1.00  0.00           C
HETATM15823  C12 16C X4030     159.490 107.189 127.526  1.00  0.00           C
HETATM15824  C13 16C X4030     158.883 106.566 126.257  1.00  0.00           C
HETATM15825  C14 16C X4030     159.424 107.196 124.960  1.00  0.00           C
HETATM15826  C15 16C X4030     158.939 106.470 123.703  1.00  0.00           C
HETATM15827  C16 16C X4030     159.326 107.156 122.386  1.00  0.00           C
HETATM15828  C17 16C X4030     158.926 106.335 121.160  1.00  0.00           C
HETATM15829  C18 16C X4030     159.296 106.987 119.837  1.00  0.00           C
HETATM15830  C19 16C X4030     154.447 108.801 135.929  1.00  0.00           C
HETATM15831  C2  16C X4030     155.604 108.141 138.067  1.00  0.00           C
HETATM15832  C20 16C X4030     154.032 108.199 134.607  1.00  0.00           C
HETATM15833  C21 16C X4030     154.249 109.109 133.378  1.00  0.00           C
HETATM15834  C22 16C X4030     154.219 108.273 132.084  1.00  0.00           C
HETATM15835  C23 16C X4030     154.264 109.122 130.797  1.00  0.00           C
HETATM15836  C24 16C X4030     154.447 108.217 129.564  1.00  0.00           C
HETATM15837  C25 16C X4030     154.227 108.940 128.225  1.00  0.00           C
HETATM15838  C26 16C X4030     154.679 108.081 127.030  1.00  0.00           C
HETATM15839  C27 16C X4030     154.093 108.560 125.698  1.00  0.00           C
HETATM15840  C28 16C X4030     154.836 107.996 124.473  1.00  0.00           C
HETATM15841  C29 16C X4030     154.167 108.424 123.153  1.00  0.00           C
HETATM15842  C3  16C X4030     156.953 107.328 138.018  1.00  0.00           C
HETATM15843  C30 16C X4030     155.025 108.104 121.921  1.00  0.00           C
HETATM15844  C31 16C X4030     154.308 108.411 120.591  1.00  0.00           C
HETATM15845  C32 16C X4030     155.247 108.315 119.386  1.00  0.00           C
HETATM15846  C33 16C X4030     154.541 108.449 118.037  1.00  0.00           C
HETATM15847  C34 16C X4030     155.513 108.562 116.857  1.00  0.00           C
HETATM15848  C4  16C X4030     157.765 107.578 136.767  1.00  0.00           C
HETATM15849  C5  16C X4030     158.874 106.921 136.445  1.00  0.00           C
HETATM15850  C6  16C X4030     159.636 107.165 135.177  1.00  0.00           C
HETATM15851  C7  16C X4030     158.877 106.709 133.929  1.00  0.00           C
HETATM15852  C8  16C X4030     159.540 107.212 132.638  1.00  0.00           C
HETATM15853  C9  16C X4030     158.850 106.705 131.372  1.00  0.00           C
HETATM15854 H101 16C X4030     159.357 108.333 130.054  1.00  0.00           H
HETATM15855 H102 16C X4030     160.569 107.069 130.114  1.00  0.00           H
HETATM15856  H11 16C X4030     153.960 108.626 139.395  1.00  0.00           H
HETATM15857 H111 16C X4030     159.051 105.528 128.841  1.00  0.00           H
HETATM15858 H112 16C X4030     157.812 106.770 128.816  1.00  0.00           H
HETATM15859  H12 16C X4030     154.278 106.902 139.258  1.00  0.00           H
HETATM15860 H121 16C X4030     159.335 108.270 127.510  1.00  0.00           H
HETATM15861 H122 16C X4030     160.570 107.028 127.524  1.00  0.00           H
HETATM15862 H131 16C X4030     159.083 105.498 126.250  1.00  0.00           H
HETATM15863 H132 16C X4030     157.800 106.682 126.279  1.00  0.00           H
HETATM15864 H141 16C X4030     159.119 108.230 124.913  1.00  0.00           H
HETATM15865 H142 16C X4030     160.502 107.188 124.981  1.00  0.00           H
HETATM15866 H151 16C X4030     159.339 105.480 123.710  1.00  0.00           H
HETATM15867 H152 16C X4030     157.875 106.373 123.735  1.00  0.00           H
HETATM15868 H161 16C X4030     158.866 108.119 122.333  1.00  0.00           H
HETATM15869 H162 16C X4030     160.384 107.314 122.371  1.00  0.00           H
HETATM15870 H171 16C X4030     159.388 105.376 121.215  1.00  0.00           H
HETATM15871 H172 16C X4030     157.872 106.168 121.176  1.00  0.00           H
HETATM15872 H181 16C X4030     158.823 107.933 119.739  1.00  0.00           H
HETATM15873 H182 16C X4030     160.347 107.128 119.774  1.00  0.00           H
HETATM15874 H183 16C X4030     158.994 106.382 118.994  1.00  0.00           H
HETATM15875  H2  16C X4030     155.874 109.201 138.081  1.00  0.00           H
HETATM15876 H201 16C X4030     152.976 107.930 134.688  1.00  0.00           H
HETATM15877 H202 16C X4030     154.590 107.269 134.473  1.00  0.00           H
HETATM15878 H211 16C X4030     155.216 109.609 133.452  1.00  0.00           H
HETATM15879 H212 16C X4030     153.486 109.888 133.351  1.00  0.00           H
HETATM15880 H221 16C X4030     153.313 107.661 132.070  1.00  0.00           H
HETATM15881 H222 16C X4030     155.066 107.582 132.090  1.00  0.00           H
HETATM15882 H231 16C X4030     155.088 109.839 130.849  1.00  0.00           H
HETATM15883 H232 16C X4030     153.338 109.696 130.706  1.00  0.00           H
HETATM15884 H241 16C X4030     153.746 107.380 129.622  1.00  0.00           H
HETATM15885 H242 16C X4030     155.454 107.791 129.587  1.00  0.00           H
HETATM15886 H251 16C X4030     154.777 109.883 128.214  1.00  0.00           H
HETATM15887 H252 16C X4030     153.168 109.187 128.126  1.00  0.00           H
HETATM15888 H261 16C X4030     154.387 107.049 127.184  1.00  0.00           H
HETATM15889 H262 16C X4030     155.760 108.092 126.974  1.00  0.00           H
HETATM15890 H271 16C X4030     154.130 109.637 125.663  1.00  0.00           H
HETATM15891 H272 16C X4030     153.054 108.277 125.652  1.00  0.00           H
HETATM15892 H281 16C X4030     154.877 106.910 124.529  1.00  0.00           H
HETATM15893 H282 16C X4030     155.865 108.349 124.487  1.00  0.00           H
HETATM15894 H291 16C X4030     153.974 109.491 123.176  1.00  0.00           H
HETATM15895 H292 16C X4030     153.201 107.936 123.064  1.00  0.00           H
HETATM15896  H3  16C X4030     156.698 106.264 138.058  1.00  0.00           H
HETATM15897 H301 16C X4030     155.315 107.060 121.941  1.00  0.00           H
HETATM15898 H302 16C X4030     155.944 108.676 121.980  1.00  0.00           H
HETATM15899 H311 16C X4030     153.898 109.403 120.626  1.00  0.00           H
HETATM15900 H312 16C X4030     153.487 107.731 120.457  1.00  0.00           H
HETATM15901 H321 16C X4030     155.761 107.384 119.415  1.00  0.00           H
HETATM15902 H322 16C X4030     155.984 109.077 119.467  1.00  0.00           H
HETATM15903 H331 16C X4030     153.918 109.316 118.049  1.00  0.00           H
HETATM15904 H332 16C X4030     153.901 107.604 117.890  1.00  0.00           H
HETATM15905 H341 16C X4030     154.984 108.599 115.911  1.00  0.00           H
HETATM15906 H342 16C X4030     156.100 109.455 116.937  1.00  0.00           H
HETATM15907 H343 16C X4030     156.180 107.723 116.832  1.00  0.00           H
HETATM15908  H4  16C X4030     157.391 108.343 136.114  1.00  0.00           H
HETATM15909  H5  16C X4030     159.264 106.157 137.090  1.00  0.00           H
HETATM15910  H61 16C X4030     159.867 108.224 135.096  1.00  0.00           H
HETATM15911  H62 16C X4030     160.591 106.648 135.220  1.00  0.00           H
HETATM15912  H71 16C X4030     158.823 105.624 133.924  1.00  0.00           H
HETATM15913  H72 16C X4030     157.854 107.077 133.962  1.00  0.00           H
HETATM15914  H81 16C X4030     159.523 108.301 132.628  1.00  0.00           H
HETATM15915  H82 16C X4030     160.583 106.903 132.622  1.00  0.00           H
HETATM15916  H91 16C X4030     158.889 105.617 131.365  1.00  0.00           H
HETATM15917  H92 16C X4030     157.801 106.989 131.391  1.00  0.00           H
HETATM15918  HN2 16C X4030     154.617 106.917 136.617  1.00  0.00           H
HETATM15919  HO1 16C X4030     154.886 108.149 141.219  1.00  0.00           H
HETATM15920  HO3 16C X4030     157.165 107.683 139.861  1.00  0.00           H
HETATM15921  N2  16C X4030     154.769 107.878 136.879  1.00  0.00           N
HETATM15922  O1  16C X4030     155.522 107.915 140.527  1.00  0.00           O
HETATM15923  O19 16C X4030     154.567 109.990 136.116  1.00  0.00           O
HETATM15924  O3  16C X4030     157.784 107.648 139.118  1.00  0.00           O
HETATM15925  C1  16C X4020     193.233  93.200 142.358  1.00  0.00           C
HETATM15926  C10 16C X4020     193.902  90.058 133.198  1.00  0.00           C
HETATM15927  C11 16C X4020     194.801  90.791 132.172  1.00  0.00           C
HETATM15928  C12 16C X4020     194.535  90.242 130.755  1.00  0.00           C
HETATM15929  C13 16C X4020     195.330  90.940 129.640  1.00  0.00           C
HETATM15930  C14 16C X4020     194.834  90.457 128.261  1.00  0.00           C
HETATM15931  C15 16C X4020     195.555  91.118 127.072  1.00  0.00           C
HETATM15932  C16 16C X4020     194.954  90.667 125.727  1.00  0.00           C
HETATM15933  C17 16C X4020     195.687  91.267 124.524  1.00  0.00           C
HETATM15934  C18 16C X4020     195.075  90.829 123.181  1.00  0.00           C
HETATM15935  C19 16C X4020     191.737  92.748 139.133  1.00  0.00           C
HETATM15936  C2  16C X4020     193.493  92.540 140.972  1.00  0.00           C
HETATM15937  C20 16C X4020     190.412  92.130 138.678  1.00  0.00           C
HETATM15938  C21 16C X4020     189.866  92.611 137.316  1.00  0.00           C
HETATM15939  C22 16C X4020     190.528  91.949 136.092  1.00  0.00           C
HETATM15940  C23 16C X4020     189.873  92.464 134.794  1.00  0.00           C
HETATM15941  C24 16C X4020     190.516  91.903 133.512  1.00  0.00           C
HETATM15942  C25 16C X4020     189.849  92.476 132.246  1.00  0.00           C
HETATM15943  C26 16C X4020     190.496  91.917 130.957  1.00  0.00           C
HETATM15944  C27 16C X4020     189.904  92.520 129.673  1.00  0.00           C
HETATM15945  C28 16C X4020     190.543  91.902 128.431  1.00  0.00           C
HETATM15946  C29 16C X4020     189.945  92.529 127.170  1.00  0.00           C
HETATM15947  C3  16C X4020     194.384  91.245 141.096  1.00  0.00           C
HETATM15948  C30 16C X4020     190.506  91.935 125.870  1.00  0.00           C
HETATM15949  C31 16C X4020     189.821  92.579 124.670  1.00  0.00           C
HETATM15950  C32 16C X4020     190.272  91.978 123.341  1.00  0.00           C
HETATM15951  C33 16C X4020     189.579  92.694 122.171  1.00  0.00           C
HETATM15952  C34 16C X4020     190.049  92.207 120.802  1.00  0.00           C
HETATM15953  C4  16C X4020     194.939  90.858 139.751  1.00  0.00           C
HETATM15954  C5  16C X4020     194.488  89.831 139.030  1.00  0.00           C
HETATM15955  C6  16C X4020     194.877  89.541 137.601  1.00  0.00           C
HETATM15956  C7  16C X4020     195.297  90.802 136.803  1.00  0.00           C
HETATM15957  C8  16C X4020     195.341  90.559 135.275  1.00  0.00           C
HETATM15958  C9  16C X4020     193.946  90.658 134.618  1.00  0.00           C
HETATM15959 H101 16C X4020     194.187  89.000 133.241  1.00  0.00           H
HETATM15960 H102 16C X4020     192.863  90.083 132.848  1.00  0.00           H
HETATM15961  H11 16C X4020     192.727  92.477 143.006  1.00  0.00           H
HETATM15962 H111 16C X4020     194.588  91.866 132.198  1.00  0.00           H
HETATM15963 H112 16C X4020     195.859  90.658 132.428  1.00  0.00           H
HETATM15964  H12 16C X4020     194.193  93.439 142.828  1.00  0.00           H
HETATM15965 H121 16C X4020     194.757  89.170 130.735  1.00  0.00           H
HETATM15966 H122 16C X4020     193.466  90.345 130.537  1.00  0.00           H
HETATM15967 H131 16C X4020     195.201  92.025 129.715  1.00  0.00           H
HETATM15968 H132 16C X4020     196.397  90.725 129.755  1.00  0.00           H
HETATM15969 H141 16C X4020     194.955  89.370 128.191  1.00  0.00           H
HETATM15970 H142 16C X4020     193.760  90.657 128.176  1.00  0.00           H
HETATM15971 H151 16C X4020     195.477  92.207 127.157  1.00  0.00           H
HETATM15972 H152 16C X4020     196.621  90.868 127.107  1.00  0.00           H
HETATM15973 H161 16C X4020     194.985  89.580 125.658  1.00  0.00           H
HETATM15974 H162 16C X4020     193.902  90.956 125.688  1.00  0.00           H
HETATM15975 H171 16C X4020     195.663  92.355 124.593  1.00  0.00           H
HETATM15976 H172 16C X4020     196.736  90.967 124.554  1.00  0.00           H
HETATM15977 H181 16C X4020     195.607  91.286 122.342  1.00  0.00           H
HETATM15978 H182 16C X4020     195.130  89.746 123.066  1.00  0.00           H
HETATM15979 H183 16C X4020     194.028  91.127 123.115  1.00  0.00           H
HETATM15980  H2  16C X4020     194.041  93.266 140.360  1.00  0.00           H
HETATM15981 H201 16C X4020     189.669  92.362 139.449  1.00  0.00           H
HETATM15982 H202 16C X4020     190.522  91.038 138.668  1.00  0.00           H
HETATM15983 H211 16C X4020     189.967  93.700 137.247  1.00  0.00           H
HETATM15984 H212 16C X4020     188.792  92.400 137.285  1.00  0.00           H
HETATM15985 H221 16C X4020     190.428  90.861 136.152  1.00  0.00           H
HETATM15986 H222 16C X4020     191.599  92.178 136.081  1.00  0.00           H
HETATM15987 H231 16C X4020     189.933  93.557 134.769  1.00  0.00           H
HETATM15988 H232 16C X4020     188.807  92.210 134.802  1.00  0.00           H
HETATM15989 H241 16C X4020     190.441  90.810 133.511  1.00  0.00           H
HETATM15990 H242 16C X4020     191.581  92.158 133.500  1.00  0.00           H
HETATM15991 H251 16C X4020     189.937  93.568 132.252  1.00  0.00           H
HETATM15992 H252 16C X4020     188.780  92.238 132.249  1.00  0.00           H
HETATM15993 H261 16C X4020     190.374  90.827 130.937  1.00  0.00           H
HETATM15994 H262 16C X4020     191.575  92.114 130.981  1.00  0.00           H
HETATM15995 H271 16C X4020     190.063  93.604 129.669  1.00  0.00           H
HETATM15996 H272 16C X4020     188.821  92.353 129.653  1.00  0.00           H
HETATM15997 H281 16C X4020     190.376  90.820 128.424  1.00  0.00           H
HETATM15998 H282 16C X4020     191.627  92.063 128.450  1.00  0.00           H
HETATM15999 H291 16C X4020     190.127  93.609 127.184  1.00  0.00           H
HETATM16000 H292 16C X4020     188.858  92.393 127.184  1.00  0.00           H
HETATM16001  H3  16C X4020     193.755  90.432 141.477  1.00  0.00           H
HETATM16002 H301 16C X4020     190.339  90.853 125.853  1.00  0.00           H
HETATM16003 H302 16C X4020     191.586  92.099 125.816  1.00  0.00           H
HETATM16004 H311 16C X4020     190.028  93.654 124.674  1.00  0.00           H
HETATM16005 H312 16C X4020     188.735  92.463 124.765  1.00  0.00           H
HETATM16006 H321 16C X4020     190.035  90.910 123.315  1.00  0.00           H
HETATM16007 H322 16C X4020     191.358  92.076 123.243  1.00  0.00           H
HETATM16008 H331 16C X4020     189.760  93.768 122.241  1.00  0.00           H
HETATM16009 H332 16C X4020     188.499  92.551 122.244  1.00  0.00           H
HETATM16010 H341 16C X4020     189.533  92.746 120.002  1.00  0.00           H
HETATM16011 H342 16C X4020     191.121  92.365 120.681  1.00  0.00           H
HETATM16012 H343 16C X4020     189.843  91.143 120.682  1.00  0.00           H
HETATM16013  H4  16C X4020     195.691  91.535 139.356  1.00  0.00           H
HETATM16014  H5  16C X4020     193.710  89.186 139.429  1.00  0.00           H
HETATM16015  H61 16C X4020     195.682  88.797 137.581  1.00  0.00           H
HETATM16016  H62 16C X4020     194.023  89.069 137.101  1.00  0.00           H
HETATM16017  H71 16C X4020     194.611  91.630 137.020  1.00  0.00           H
HETATM16018  H72 16C X4020     196.290  91.119 137.140  1.00  0.00           H
HETATM16019  H81 16C X4020     196.000  91.304 134.815  1.00  0.00           H
HETATM16020  H82 16C X4020     195.787  89.578 135.075  1.00  0.00           H
HETATM16021  H91 16C X4020     193.202  90.136 135.230  1.00  0.00           H
HETATM16022  H92 16C X4020     193.637  91.709 134.584  1.00  0.00           H
HETATM16023  HN2 16C X4020     191.644  91.487 140.735  1.00  0.00           H
HETATM16024  HO1 16C X4020     192.332  94.718 143.151  1.00  0.00           H
HETATM16025  HO3 16C X4020     196.123  90.724 141.725  1.00  0.00           H
HETATM16026  N2  16C X4020     192.205  92.212 140.306  1.00  0.00           N
HETATM16027  O1  16C X4020     192.450  94.392 142.251  1.00  0.00           O
HETATM16028  O19 16C X4020     192.308  93.648 138.549  1.00  0.00           O
HETATM16029  O3  16C X4020     195.488  91.414 141.972  1.00  0.00           O
HETATM16030  C1  SPH X4040     177.397 101.583  92.749  1.00  0.00           C
HETATM16031  C10 SPH X4040     177.115  99.844 101.902  1.00  0.00           C
HETATM16032  C11 SPH X4040     177.904 100.100 103.185  1.00  0.00           C
HETATM16033  C12 SPH X4040     176.982 100.314 104.389  1.00  0.00           C
HETATM16034  C13 SPH X4040     177.713 100.881 105.611  1.00  0.00           C
HETATM16035  C14 SPH X4040     178.813  99.959 106.115  1.00  0.00           C
HETATM16036  C15 SPH X4040     179.369 100.337 107.496  1.00  0.00           C
HETATM16037  C16 SPH X4040     178.747  99.537 108.658  1.00  0.00           C
HETATM16038  C17 SPH X4040     177.326  99.915 109.081  1.00  0.00           C
HETATM16039  C18 SPH X4040     177.260 101.251 109.770  1.00  0.00           C
HETATM16040  C2  SPH X4040     178.701 101.019  93.349  1.00  0.00           C
HETATM16041  C3  SPH X4040     178.417 100.272  94.675  1.00  0.00           C
HETATM16042  C4  SPH X4040     179.704  99.865  95.353  1.00  0.00           C
HETATM16043  C5  SPH X4040     179.981  99.922  96.662  1.00  0.00           C
HETATM16044  C6  SPH X4040     179.059 100.380  97.768  1.00  0.00           C
HETATM16045  C7  SPH X4040     178.135  99.236  98.200  1.00  0.00           C
HETATM16046  C8  SPH X4040     177.253  99.597  99.400  1.00  0.00           C
HETATM16047  C9  SPH X4040     178.041  99.642 100.708  1.00  0.00           C
HETATM16048 H101 SPH X4040     176.474  98.962 102.025  1.00  0.00           H
HETATM16049 H102 SPH X4040     176.455 100.699 101.710  1.00  0.00           H
HETATM16050  H11 SPH X4040     176.650 100.783  92.674  1.00  0.00           H
HETATM16051 H111 SPH X4040     178.536 100.985 103.046  1.00  0.00           H
HETATM16052 H112 SPH X4040     178.575  99.252 103.377  1.00  0.00           H
HETATM16053  H12 SPH X4040     176.993 102.364  93.405  1.00  0.00           H
HETATM16054 H121 SPH X4040     176.497  99.367 104.655  1.00  0.00           H
HETATM16055 H122 SPH X4040     176.179 101.007 104.108  1.00  0.00           H
HETATM16056 H131 SPH X4040     176.980 101.070 106.405  1.00  0.00           H
HETATM16057 H132 SPH X4040     178.145 101.856 105.353  1.00  0.00           H
HETATM16058 H141 SPH X4040     179.641  99.977 105.394  1.00  0.00           H
HETATM16059 H142 SPH X4040     178.455  98.922 106.127  1.00  0.00           H
HETATM16060 H151 SPH X4040     180.447 100.135 107.493  1.00  0.00           H
HETATM16061 H152 SPH X4040     179.273 101.416 107.670  1.00  0.00           H
HETATM16062 H161 SPH X4040     178.772  98.471 108.403  1.00  0.00           H
HETATM16063 H162 SPH X4040     179.402  99.647 109.531  1.00  0.00           H
HETATM16064 H171 SPH X4040     176.918  99.154 109.759  1.00  0.00           H
HETATM16065 H172 SPH X4040     176.663  99.926 108.207  1.00  0.00           H
HETATM16066 H181 SPH X4040     177.696 102.044 109.149  1.00  0.00           H
HETATM16067 H182 SPH X4040     177.819 101.218 110.712  1.00  0.00           H
HETATM16068 H183 SPH X4040     176.225 101.527 110.008  1.00  0.00           H
HETATM16069  H2  SPH X4040     179.087 100.278  92.649  1.00  0.00           H
HETATM16070  H3  SPH X4040     177.830 100.921  95.338  1.00  0.00           H
HETATM16071  H4  SPH X4040     180.458  99.473  94.673  1.00  0.00           H
HETATM16072  H5  SPH X4040     180.957  99.589  97.012  1.00  0.00           H
HETATM16073  H61 SPH X4040     178.463 101.246  97.454  1.00  0.00           H
HETATM16074  H62 SPH X4040     179.668 100.717  98.615  1.00  0.00           H
HETATM16075  H71 SPH X4040     178.729  98.345  98.439  1.00  0.00           H
HETATM16076  H72 SPH X4040     177.488  98.964  97.358  1.00  0.00           H
HETATM16077  H81 SPH X4040     176.458  98.847  99.488  1.00  0.00           H
HETATM16078  H82 SPH X4040     176.760 100.562  99.226  1.00  0.00           H
HETATM16079  H91 SPH X4040     178.776 100.456 100.676  1.00  0.00           H
HETATM16080  H92 SPH X4040     178.605  98.710 100.842  1.00  0.00           H
HETATM16081  HO1 SPH X4040     176.804 102.308  91.048  1.00  0.00           H
HETATM16082  HO3 SPH X4040     177.880  98.494  95.157  1.00  0.00           H
HETATM16083  N2  SPH X4040     179.789 102.082  93.480  1.00  0.00           N
HETATM16084  O1  SPH X4040     177.667 102.113  91.453  1.00  0.00           O
HETATM16085  O3  SPH X4040     177.704  99.083  94.402  1.00  0.00           O
HETATM16086  H23 SPH X4040     180.665 101.678  93.840  1.00  0.00           H
HETATM16087  H22 SPH X4040     179.994 102.508  92.565  1.00  0.00           H
HETATM16088  H23 SPH X4040     179.510 102.839  94.120  1.00  0.00           H
ENDMDL
MODEL        3
HETATM14404  C1  SPH X1010     185.323 165.023 143.075  1.00 19.63           C
HETATM14405  C10 SPH X1010     184.926 164.268 132.425  1.00 19.63           C
HETATM14406  C11 SPH X1010     184.909 165.082 131.117  1.00 19.63           C
HETATM14407  C12 SPH X1010     184.929 164.222 129.846  1.00 19.63           C
HETATM14408  C13 SPH X1010     184.814 165.106 128.597  1.00 19.63           C
HETATM14409  C14 SPH X1010     184.964 164.297 127.304  1.00 19.63           C
HETATM14410  C15 SPH X1010     184.850 165.202 126.068  1.00 19.63           C
HETATM14411  C16 SPH X1010     185.034 164.418 124.762  1.00 19.63           C
HETATM14412  C17 SPH X1010     184.912 165.337 123.540  1.00 19.63           C
HETATM14413  C18 SPH X1010     185.047 164.566 122.218  1.00 19.63           C
HETATM14414  C2  SPH X1010     185.073 164.071 141.918  1.00 19.63           C
HETATM14415  C3  SPH X1010     185.107 164.784 140.550  1.00 19.63           C
HETATM14416  C4  SPH X1010     185.258 163.787 139.434  1.00 19.63           C
HETATM14417  C5  SPH X1010     185.059 163.989 138.126  1.00 19.63           C
HETATM14418  C6  SPH X1010     184.638 165.280 137.470  1.00 19.63           C
HETATM14419  C7  SPH X1010     185.374 165.540 136.138  1.00 19.63           C
HETATM14420  C8  SPH X1010     184.971 164.568 134.996  1.00 19.63           C
HETATM14421  C9  SPH X1010     185.150 165.221 133.611  1.00 19.63           C
HETATM14422  N2  SPH X1010     183.778 163.313 142.167  1.00 19.63           N
HETATM14423  O1  SPH X1010     185.278 164.253 144.260  1.00 19.63           O
HETATM14424  O3  SPH X1010     186.218 165.640 140.472  1.00 19.63           O
HETATM14425  HO1 SPH X1010     185.592 164.832 144.976  1.00 19.63           H
HETATM14426  HO3 SPH X1010     186.527 165.561 139.553  1.00 19.63           H
HETATM14427 H121 SPH X1010     184.098 163.504 129.868  1.00 19.63           H
HETATM14428 H141 SPH X1010     184.190 163.520 127.266  1.00 19.63           H
HETATM14429 H172 SPH X1010     183.938 165.843 123.559  1.00 19.63           H
HETATM14430 H101 SPH X1010     183.977 163.732 132.541  1.00 19.63           H
HETATM14431 H122 SPH X1010     185.860 163.643 129.811  1.00 19.63           H
HETATM14432  H2  SPH X1010     185.888 163.346 141.929  1.00 19.63           H
HETATM14433  H72 SPH X1010     185.144 166.567 135.831  1.00 19.63           H
HETATM14434  H3  SPH X1010     184.187 165.366 140.414  1.00 19.63           H
HETATM14435  H82 SPH X1010     185.566 163.648 135.061  1.00 19.63           H
HETATM14436  H71 SPH X1010     186.458 165.499 136.297  1.00 19.63           H
HETATM14437 H111 SPH X1010     185.778 165.753 131.097  1.00 19.63           H
HETATM14438  H5  SPH X1010     185.216 163.164 137.436  1.00 19.63           H
HETATM14439 H162 SPH X1010     186.020 163.933 124.758  1.00 19.63           H
HETATM14440 H171 SPH X1010     185.682 166.117 123.585  1.00 19.63           H
HETATM14441  H4  SPH X1010     185.586 162.799 139.749  1.00 19.63           H
HETATM14442 H132 SPH X1010     183.844 165.618 128.600  1.00 19.63           H
HETATM14443 H182 SPH X1010     184.302 163.763 122.153  1.00 19.63           H
HETATM14444  H61 SPH X1010     184.806 166.133 138.139  1.00 19.63           H
HETATM14445  H91 SPH X1010     186.160 165.645 133.540  1.00 19.63           H
HETATM14446 H183 SPH X1010     184.904 165.239 121.364  1.00 19.63           H
HETATM14447  H92 SPH X1010     184.450 166.062 133.533  1.00 19.63           H
HETATM14448  H62 SPH X1010     183.560 165.243 137.268  1.00 19.63           H
HETATM14449 H102 SPH X1010     185.728 163.520 132.396  1.00 19.63           H
HETATM14450  H11 SPH X1010     186.306 165.501 142.976  1.00 19.63           H
HETATM14451 H112 SPH X1010     184.018 165.722 131.110  1.00 19.63           H
HETATM14452  H12 SPH X1010     184.559 165.811 143.090  1.00 19.63           H
HETATM14453 H142 SPH X1010     185.936 163.790 127.301  1.00 19.63           H
HETATM14454 H181 SPH X1010     186.043 164.115 122.134  1.00 19.63           H
HETATM14455  H81 SPH X1010     183.915 164.290 135.107  1.00 19.63           H
HETATM14456 H131 SPH X1010     185.588 165.882 128.627  1.00 19.63           H
HETATM14457 H151 SPH X1010     185.607 165.993 126.125  1.00 19.63           H
HETATM14458 H152 SPH X1010     183.868 165.691 126.064  1.00 19.63           H
HETATM14459 H161 SPH X1010     184.282 163.622 124.700  1.00 19.63           H
HETATM14460  H23 SPH X1010     183.560 162.645 141.413  1.00 19.63           H
HETATM14461  H22 SPH X1010     183.837 162.807 143.061  1.00 19.63           H
HETATM14462  H23 SPH X1010     182.985 163.965 142.248  1.00 19.63           H
HETATM14463  C1  SPH X1020     184.785 143.911 141.234  1.00 19.63           C
HETATM14464  C10 SPH X1020     184.730 143.311 130.633  1.00 19.63           C
HETATM14465  C11 SPH X1020     185.298 143.974 129.374  1.00 19.63           C
HETATM14466  C12 SPH X1020     184.661 143.375 128.121  1.00 19.63           C
HETATM14467  C13 SPH X1020     185.216 143.964 126.822  1.00 19.63           C
HETATM14468  C14 SPH X1020     184.531 143.312 125.631  1.00 19.63           C
HETATM14469  C15 SPH X1020     185.125 143.703 124.279  1.00 19.63           C
HETATM14470  C16 SPH X1020     184.483 142.862 123.172  1.00 19.63           C
HETATM14471  C17 SPH X1020     185.142 143.034 121.805  1.00 19.63           C
HETATM14472  C18 SPH X1020     184.849 144.397 121.162  1.00 19.63           C
HETATM14473  C2  SPH X1020     185.045 142.811 140.201  1.00 19.63           C
HETATM14474  C3  SPH X1020     184.949 143.341 138.761  1.00 19.63           C
HETATM14475  C4  SPH X1020     185.362 142.297 137.764  1.00 19.63           C
HETATM14476  C5  SPH X1020     185.150 142.365 136.445  1.00 19.63           C
HETATM14477  C6  SPH X1020     184.473 143.508 135.727  1.00 19.63           C
HETATM14478  C7  SPH X1020     185.237 143.953 134.466  1.00 19.63           C
HETATM14479  C8  SPH X1020     184.783 143.217 133.186  1.00 19.63           C
HETATM14480  C9  SPH X1020     185.338 143.890 131.913  1.00 19.63           C
HETATM14481  N2  SPH X1020     184.156 141.615 140.444  1.00 19.63           N
HETATM14482  O1  SPH X1020     184.828 143.321 142.520  1.00 19.63           O
HETATM14483  O3  SPH X1020     185.828 144.418 138.609  1.00 19.63           O
HETATM14484  HO1 SPH X1020     185.019 144.022 143.168  1.00 19.63           H
HETATM14485  HO3 SPH X1020     186.517 144.149 137.977  1.00 19.63           H
HETATM14486 H121 SPH X1020     183.576 143.532 128.156  1.00 19.63           H
HETATM14487 H141 SPH X1020     183.464 143.563 125.641  1.00 19.63           H
HETATM14488 H172 SPH X1020     186.225 142.889 121.893  1.00 19.63           H
HETATM14489 H101 SPH X1020     183.641 143.443 130.654  1.00 19.63           H
HETATM14490 H122 SPH X1020     184.824 142.290 128.122  1.00 19.63           H
HETATM14491  H2  SPH X1020     186.070 142.471 140.354  1.00 19.63           H
HETATM14492  H72 SPH X1020     185.057 145.027 134.330  1.00 19.63           H
HETATM14493  H3  SPH X1020     183.920 143.665 138.563  1.00 19.63           H
HETATM14494  H82 SPH X1020     185.104 142.169 133.227  1.00 19.63           H
HETATM14495  H71 SPH X1020     186.317 143.837 134.611  1.00 19.63           H
HETATM14496 H111 SPH X1020     186.386 143.835 129.340  1.00 19.63           H
HETATM14497  H5  SPH X1020     185.500 141.566 135.795  1.00 19.63           H
HETATM14498 H162 SPH X1020     184.551 141.801 123.443  1.00 19.63           H
HETATM14499 H171 SPH X1020     184.774 142.248 121.133  1.00 19.63           H
HETATM14500  H4  SPH X1020     185.907 141.445 138.165  1.00 19.63           H
HETATM14501 H132 SPH X1020     185.056 145.049 126.796  1.00 19.63           H
HETATM14502 H182 SPH X1020     185.275 145.218 121.752  1.00 19.63           H
HETATM14503  H61 SPH X1020     184.359 144.378 136.386  1.00 19.63           H
HETATM14504  H91 SPH X1020     186.429 143.781 131.887  1.00 19.63           H
HETATM14505 H183 SPH X1020     185.285 144.449 120.157  1.00 19.63           H
HETATM14506  H92 SPH X1020     185.120 144.965 131.943  1.00 19.63           H
HETATM14507  H62 SPH X1020     183.455 143.207 135.447  1.00 19.63           H
HETATM14508 H102 SPH X1020     184.920 142.231 130.597  1.00 19.63           H
HETATM14509  H11 SPH X1020     185.548 144.694 141.152  1.00 19.63           H
HETATM14510 H112 SPH X1020     185.114 145.055 129.404  1.00 19.63           H
HETATM14511  H12 SPH X1020     183.802 144.367 141.057  1.00 19.63           H
HETATM14512 H142 SPH X1020     184.599 142.223 125.742  1.00 19.63           H
HETATM14513 H181 SPH X1020     183.770 144.568 121.068  1.00 19.63           H
HETATM14514  H81 SPH X1020     183.687 143.214 133.135  1.00 19.63           H
HETATM14515 H131 SPH X1020     186.299 143.792 126.769  1.00 19.63           H
HETATM14516 H151 SPH X1020     186.209 143.534 124.289  1.00 19.63           H
HETATM14517 H152 SPH X1020     184.963 144.772 124.097  1.00 19.63           H
HETATM14518 H161 SPH X1020     183.413 143.094 123.099  1.00 19.63           H
HETATM14519  H23 SPH X1020     184.395 140.830 139.820  1.00 19.63           H
HETATM14520  H22 SPH X1020     184.260 141.308 141.423  1.00 19.63           H
HETATM14521  H23 SPH X1020     183.165 141.857 140.302  1.00 19.63           H
HETATM14522  C1  SPH X1030     207.272 160.076 132.846  1.00 19.63           C
HETATM14523  C10 SPH X1030     206.676 158.906 123.459  1.00 19.63           C
HETATM14524  C11 SPH X1030     207.080 159.285 122.027  1.00 19.63           C
HETATM14525  C12 SPH X1030     205.896 159.765 121.187  1.00 19.63           C
HETATM14526  C13 SPH X1030     206.292 160.275 119.802  1.00 19.63           C
HETATM14527  C14 SPH X1030     206.589 159.160 118.789  1.00 19.63           C
HETATM14528  C15 SPH X1030     206.806 159.778 117.412  1.00 19.63           C
HETATM14529  C16 SPH X1030     206.972 158.770 116.272  1.00 19.63           C
HETATM14530  C17 SPH X1030     206.967 159.517 114.915  1.00 19.63           C
HETATM14531  C18 SPH X1030     207.020 158.583 113.696  1.00 19.63           C
HETATM14532  C2  SPH X1030     206.848 158.899 131.959  1.00 19.63           C
HETATM14533  C3  SPH X1030     205.630 159.213 131.058  1.00 19.63           C
HETATM14534  C4  SPH X1030     205.934 160.344 130.101  1.00 19.63           C
HETATM14535  C5  SPH X1030     206.247 160.227 128.810  1.00 19.63           C
HETATM14536  C6  SPH X1030     206.407 158.923 128.066  1.00 19.63           C
HETATM14537  C7  SPH X1030     206.906 159.114 126.624  1.00 19.63           C
HETATM14538  C8  SPH X1030     205.838 159.737 125.722  1.00 19.63           C
HETATM14539  C9  SPH X1030     206.351 160.123 124.333  1.00 19.63           C
HETATM14540  N2  SPH X1030     206.648 157.650 132.779  1.00 19.63           N
HETATM14541  O1  SPH X1030     206.299 160.306 133.844  1.00 19.63           O
HETATM14542  O3  SPH X1030     204.525 159.604 131.862  1.00 19.63           O
HETATM14543  HO1 SPH X1030     205.453 160.376 133.368  1.00 19.63           H
HETATM14544  HO3 SPH X1030     204.140 158.805 132.261  1.00 19.63           H
HETATM14545 H121 SPH X1030     205.388 160.590 121.699  1.00 19.63           H
HETATM14546 H141 SPH X1030     205.745 158.461 118.750  1.00 19.63           H
HETATM14547 H172 SPH X1030     206.063 160.133 114.840  1.00 19.63           H
HETATM14548 H101 SPH X1030     205.814 158.228 123.432  1.00 19.63           H
HETATM14549 H122 SPH X1030     205.161 158.957 121.089  1.00 19.63           H
HETATM14550  H2  SPH X1030     207.677 158.682 131.284  1.00 19.63           H
HETATM14551  H72 SPH X1030     207.809 159.738 126.628  1.00 19.63           H
HETATM14552  H3  SPH X1030     205.370 158.311 130.490  1.00 19.63           H
HETATM14553  H82 SPH X1030     204.993 159.046 125.626  1.00 19.63           H
HETATM14554  H71 SPH X1030     207.197 158.138 126.219  1.00 19.63           H
HETATM14555 H111 SPH X1030     207.531 158.410 121.543  1.00 19.63           H
HETATM14556  H5  SPH X1030     206.410 161.128 128.222  1.00 19.63           H
HETATM14557 H162 SPH X1030     207.910 158.217 116.397  1.00 19.63           H
HETATM14558 H171 SPH X1030     207.819 160.206 114.876  1.00 19.63           H
HETATM14559  H4  SPH X1030     205.817 161.338 130.528  1.00 19.63           H
HETATM14560 H132 SPH X1030     205.470 160.892 119.420  1.00 19.63           H
HETATM14561 H182 SPH X1030     206.150 157.914 113.684  1.00 19.63           H
HETATM14562  H61 SPH X1030     205.450 158.387 128.046  1.00 19.63           H
HETATM14563  H91 SPH X1030     207.236 160.763 124.428  1.00 19.63           H
HETATM14564 H183 SPH X1030     207.009 159.165 112.767  1.00 19.63           H
HETATM14565  H92 SPH X1030     205.576 160.734 123.855  1.00 19.63           H
HETATM14566  H62 SPH X1030     207.123 158.287 128.601  1.00 19.63           H
HETATM14567 H102 SPH X1030     207.504 158.346 123.912  1.00 19.63           H
HETATM14568  H11 SPH X1030     208.232 159.838 133.321  1.00 19.63           H
HETATM14569 H112 SPH X1030     207.855 160.060 122.059  1.00 19.63           H
HETATM14570  H12 SPH X1030     207.416 160.976 132.236  1.00 19.63           H
HETATM14571 H142 SPH X1030     207.477 158.592 119.092  1.00 19.63           H
HETATM14572 H181 SPH X1030     207.935 157.980 113.707  1.00 19.63           H
HETATM14573  H81 SPH X1030     205.441 160.644 126.194  1.00 19.63           H
HETATM14574 H131 SPH X1030     207.159 160.942 119.886  1.00 19.63           H
HETATM14575 H151 SPH X1030     207.688 160.431 117.441  1.00 19.63           H
HETATM14576 H152 SPH X1030     205.949 160.423 117.183  1.00 19.63           H
HETATM14577 H161 SPH X1030     206.150 158.044 116.298  1.00 19.63           H
HETATM14578  H23 SPH X1030     207.389 157.469 133.472  1.00 19.63           H
HETATM14579  H22 SPH X1030     205.777 157.688 133.326  1.00 19.63           H
HETATM14580  H23 SPH X1030     206.563 156.802 132.200  1.00 19.63           H
HETATM14581  C1  SPH X1040     196.438 136.666 136.841  1.00 19.63           C
HETATM14582  C10 SPH X1040     195.208 138.303 127.136  1.00 19.63           C
HETATM14583  C11 SPH X1040     196.027 137.702 125.995  1.00 19.63           C
HETATM14584  C12 SPH X1040     195.381 138.083 124.678  1.00 19.63           C
HETATM14585  C13 SPH X1040     196.083 137.476 123.471  1.00 19.63           C
HETATM14586  C14 SPH X1040     195.406 137.968 122.190  1.00 19.63           C
HETATM14587  C15 SPH X1040     195.993 137.338 120.934  1.00 19.63           C
HETATM14588  C16 SPH X1040     195.302 137.896 119.681  1.00 19.63           C
HETATM14589  C17 SPH X1040     195.940 137.408 118.372  1.00 19.63           C
HETATM14590  C18 SPH X1040     195.237 138.006 117.145  1.00 19.63           C
HETATM14591  C2  SPH X1040     195.651 137.800 136.185  1.00 19.63           C
HETATM14592  C3  SPH X1040     195.610 137.713 134.661  1.00 19.63           C
HETATM14593  C4  SPH X1040     196.915 137.977 133.973  1.00 19.63           C
HETATM14594  C5  SPH X1040     197.124 137.868 132.656  1.00 19.63           C
HETATM14595  C6  SPH X1040     196.100 137.472 131.620  1.00 19.63           C
HETATM14596  C7  SPH X1040     195.494 138.729 130.978  1.00 19.63           C
HETATM14597  C8  SPH X1040     194.819 138.467 129.627  1.00 19.63           C
HETATM14598  C9  SPH X1040     195.795 138.002 128.522  1.00 19.63           C
HETATM14599  N2  SPH X1040     196.081 139.154 136.676  1.00 19.63           N
HETATM14600  O1  SPH X1040     197.825 136.954 136.796  1.00 19.63           O
HETATM14601  O3  SPH X1040     194.722 138.711 134.232  1.00 19.63           O
HETATM14602  HO1 SPH X1040     198.247 136.485 137.537  1.00 19.63           H
HETATM14603  HO3 SPH X1040     194.799 138.722 133.262  1.00 19.63           H
HETATM14604 H121 SPH X1040     195.380 139.177 124.585  1.00 19.63           H
HETATM14605 H141 SPH X1040     195.499 139.059 122.130  1.00 19.63           H
HETATM14606 H172 SPH X1040     197.006 137.663 118.344  1.00 19.63           H
HETATM14607 H101 SPH X1040     195.137 139.389 127.002  1.00 19.63           H
HETATM14608 H122 SPH X1040     194.332 137.764 124.679  1.00 19.63           H
HETATM14609  H2  SPH X1040     194.616 137.687 136.515  1.00 19.63           H
HETATM14610  H72 SPH X1040     194.761 139.183 131.657  1.00 19.63           H
HETATM14611  H3  SPH X1040     195.234 136.724 134.371  1.00 19.63           H
HETATM14612  H82 SPH X1040     194.018 137.728 129.747  1.00 19.63           H
HETATM14613  H71 SPH X1040     196.281 139.478 130.829  1.00 19.63           H
HETATM14614 H111 SPH X1040     196.063 136.610 126.093  1.00 19.63           H
HETATM14615  H5  SPH X1040     198.106 138.098 132.248  1.00 19.63           H
HETATM14616 H162 SPH X1040     194.246 137.599 119.700  1.00 19.63           H
HETATM14617 H171 SPH X1040     195.872 136.314 118.326  1.00 19.63           H
HETATM14618  H4  SPH X1040     197.734 138.307 134.608  1.00 19.63           H
HETATM14619 H132 SPH X1040     197.141 137.765 123.467  1.00 19.63           H
HETATM14620 H182 SPH X1040     195.476 139.070 117.027  1.00 19.63           H
HETATM14621  H61 SPH X1040     195.304 136.848 132.044  1.00 19.63           H
HETATM14622  H91 SPH X1040     195.984 136.926 128.622  1.00 19.63           H
HETATM14623 H183 SPH X1040     195.546 137.472 116.238  1.00 19.63           H
HETATM14624  H92 SPH X1040     196.759 138.515 128.623  1.00 19.63           H
HETATM14625  H62 SPH X1040     196.599 136.855 130.862  1.00 19.63           H
HETATM14626 H102 SPH X1040     194.185 137.912 127.082  1.00 19.63           H
HETATM14627  H11 SPH X1040     196.121 136.559 137.886  1.00 19.63           H
HETATM14628 H112 SPH X1040     197.059 138.074 126.030  1.00 19.63           H
HETATM14629  H12 SPH X1040     196.225 135.717 136.334  1.00 19.63           H
HETATM14630 H142 SPH X1040     194.331 137.746 122.236  1.00 19.63           H
HETATM14631 H181 SPH X1040     194.147 137.909 117.227  1.00 19.63           H
HETATM14632  H81 SPH X1040     194.337 139.400 129.312  1.00 19.63           H
HETATM14633 H131 SPH X1040     196.038 136.381 123.524  1.00 19.63           H
HETATM14634 H151 SPH X1040     195.860 136.249 120.968  1.00 19.63           H
HETATM14635 H152 SPH X1040     197.073 137.526 120.892  1.00 19.63           H
HETATM14636 H161 SPH X1040     195.313 138.993 119.703  1.00 19.63           H
HETATM14637  H23 SPH X1040     195.582 139.894 136.162  1.00 19.63           H
HETATM14638  H22 SPH X1040     195.876 139.244 137.682  1.00 19.63           H
HETATM14639  H23 SPH X1040     197.092 139.300 136.540  1.00 19.63           H
HETATM14640  C1  SPH X1060     213.393 160.231 131.997  1.00 19.63           C
HETATM14641  C10 SPH X1060     211.539 158.970 122.644  1.00 19.63           C
HETATM14642  C11 SPH X1060     212.612 159.953 122.160  1.00 19.63           C
HETATM14643  C12 SPH X1060     212.238 160.616 120.822  1.00 19.63           C
HETATM14644  C13 SPH X1060     212.037 159.612 119.676  1.00 19.63           C
HETATM14645  C14 SPH X1060     211.871 160.297 118.311  1.00 19.63           C
HETATM14646  C15 SPH X1060     211.630 159.268 117.184  1.00 19.63           C
HETATM14647  C16 SPH X1060     211.368 159.940 115.819  1.00 19.63           C
HETATM14648  C17 SPH X1060     211.105 158.905 114.705  1.00 19.63           C
HETATM14649  C18 SPH X1060     210.772 159.571 113.363  1.00 19.63           C
HETATM14650  C2  SPH X1060     211.914 159.929 132.242  1.00 19.63           C
HETATM14651  C3  SPH X1060     211.374 158.854 131.287  1.00 19.63           C
HETATM14652  C4  SPH X1060     211.184 159.403 129.902  1.00 19.63           C
HETATM14653  C5  SPH X1060     212.124 159.417 128.955  1.00 19.63           C
HETATM14654  C6  SPH X1060     211.927 160.015 127.593  1.00 19.63           C
HETATM14655  C7  SPH X1060     211.726 158.931 126.541  1.00 19.63           C
HETATM14656  C8  SPH X1060     211.715 159.530 125.134  1.00 19.63           C
HETATM14657  C9  SPH X1060     211.783 158.439 124.059  1.00 19.63           C
HETATM14658  N2  SPH X1060     211.089 161.193 132.211  1.00 19.63           N
HETATM14659  O1  SPH X1060     213.778 161.212 132.945  1.00 19.63           O
HETATM14660  O3  SPH X1060     210.115 158.446 131.776  1.00 19.63           O
HETATM14661  HO1 SPH X1060     214.748 161.222 132.997  1.00 19.63           H
HETATM14662  HO3 SPH X1060     209.945 157.575 131.378  1.00 19.63           H
HETATM14663 H121 SPH X1060     213.030 161.323 120.546  1.00 19.63           H
HETATM14664 H141 SPH X1060     212.765 160.889 118.082  1.00 19.63           H
HETATM14665 H172 SPH X1060     211.987 158.263 114.582  1.00 19.63           H
HETATM14666 H101 SPH X1060     210.553 159.451 122.604  1.00 19.63           H
HETATM14667 H122 SPH X1060     211.324 161.209 120.949  1.00 19.63           H
HETATM14668  H2  SPH X1060     211.837 159.534 133.256  1.00 19.63           H
HETATM14669  H72 SPH X1060     212.540 158.201 126.618  1.00 19.63           H
HETATM14670  H3  SPH X1060     212.063 158.000 131.268  1.00 19.63           H
HETATM14671  H82 SPH X1060     210.810 160.137 125.001  1.00 19.63           H
HETATM14672  H71 SPH X1060     210.789 158.394 126.730  1.00 19.63           H
HETATM14673 H111 SPH X1060     213.572 159.432 122.064  1.00 19.63           H
HETATM14674  H5  SPH X1060     213.112 158.998 129.135  1.00 19.63           H
HETATM14675 H162 SPH X1060     210.502 160.608 115.905  1.00 19.63           H
HETATM14676 H171 SPH X1060     210.279 158.245 114.996  1.00 19.63           H
HETATM14677  H4  SPH X1060     210.200 159.813 129.686  1.00 19.63           H
HETATM14678 H132 SPH X1060     212.895 158.930 119.636  1.00 19.63           H
HETATM14679 H182 SPH X1060     211.611 160.184 113.011  1.00 19.63           H
HETATM14680  H61 SPH X1060     212.806 160.617 127.334  1.00 19.63           H
HETATM14681  H91 SPH X1060     211.028 157.672 124.276  1.00 19.63           H
HETATM14682 H183 SPH X1060     210.559 158.812 112.599  1.00 19.63           H
HETATM14683  H92 SPH X1060     212.757 157.936 124.102  1.00 19.63           H
HETATM14684  H62 SPH X1060     211.066 160.695 127.586  1.00 19.63           H
HETATM14685 H102 SPH X1060     211.499 158.111 121.963  1.00 19.63           H
HETATM14686  H11 SPH X1060     213.984 159.315 132.123  1.00 19.63           H
HETATM14687 H112 SPH X1060     212.758 160.752 122.898  1.00 19.63           H
HETATM14688  H12 SPH X1060     213.546 160.607 130.979  1.00 19.63           H
HETATM14689 H142 SPH X1060     211.025 160.993 118.358  1.00 19.63           H
HETATM14690 H181 SPH X1060     209.892 160.219 113.453  1.00 19.63           H
HETATM14691  H81 SPH X1060     212.574 160.204 125.027  1.00 19.63           H
HETATM14692 H131 SPH X1060     211.148 159.000 119.872  1.00 19.63           H
HETATM14693 H151 SPH X1060     210.770 158.638 117.443  1.00 19.63           H
HETATM14694 H152 SPH X1060     212.497 158.602 117.106  1.00 19.63           H
HETATM14695 H161 SPH X1060     212.228 160.563 115.543  1.00 19.63           H
HETATM14696  H23 SPH X1060     210.119 160.998 132.497  1.00 19.63           H
HETATM14697  H22 SPH X1060     211.497 161.893 132.847  1.00 19.63           H
HETATM14698  H23 SPH X1060     211.079 161.589 131.260  1.00 19.63           H
HETATM14699  C1  SPH X1070     167.747 171.847 137.018  1.00 19.63           C
HETATM14700  C10 SPH X1070     169.116 172.283 125.965  1.00 19.63           C
HETATM14701  C11 SPH X1070     168.372 172.097 124.638  1.00 19.63           C
HETATM14702  C12 SPH X1070     169.299 172.299 123.437  1.00 19.63           C
HETATM14703  C13 SPH X1070     168.665 172.022 122.078  1.00 19.63           C
HETATM14704  C14 SPH X1070     169.616 172.292 120.915  1.00 19.63           C
HETATM14705  C15 SPH X1070     168.990 172.068 119.549  1.00 19.63           C
HETATM14706  C16 SPH X1070     169.909 172.303 118.366  1.00 19.63           C
HETATM14707  C17 SPH X1070     169.283 172.241 117.009  1.00 19.63           C
HETATM14708  C18 SPH X1070     170.085 172.260 115.845  1.00 19.63           C
HETATM14709  C2  SPH X1070     168.160 172.604 135.761  1.00 19.63           C
HETATM14710  C3  SPH X1070     167.809 171.814 134.513  1.00 19.63           C
HETATM14711  C4  SPH X1070     168.279 172.475 133.264  1.00 19.63           C
HETATM14712  C5  SPH X1070     168.867 171.836 132.262  1.00 19.63           C
HETATM14713  C6  SPH X1070     169.325 172.469 130.988  1.00 19.63           C
HETATM14714  C7  SPH X1070     168.394 172.182 129.804  1.00 19.63           C
HETATM14715  C8  SPH X1070     169.094 172.489 128.479  1.00 19.63           C
HETATM14716  C9  SPH X1070     168.252 172.235 127.225  1.00 19.63           C
HETATM14717  N2  SPH X1070     169.503 172.947 135.903  1.00 19.63           N
HETATM14718  O1  SPH X1070     168.072 172.632 138.140  1.00 19.63           O
HETATM14719  O3  SPH X1070     166.417 171.715 134.423  1.00 19.63           O
HETATM14720  HO1 SPH X1070     167.300 172.641 138.733  1.00 19.63           H
HETATM14721  HO3 SPH X1070     166.232 171.115 133.680  1.00 19.63           H
HETATM14722 H121 SPH X1070     170.164 171.632 123.527  1.00 19.63           H
HETATM14723 H141 SPH X1070     170.486 171.629 120.992  1.00 19.63           H
HETATM14724 H172 SPH X1070     168.707 171.312 116.917  1.00 19.63           H
HETATM14725 H101 SPH X1070     169.874 171.491 126.010  1.00 19.63           H
HETATM14726 H122 SPH X1070     169.648 173.339 123.419  1.00 19.63           H
HETATM14727  H2  SPH X1070     167.547 173.501 135.663  1.00 19.63           H
HETATM14728  H72 SPH X1070     168.101 171.125 129.819  1.00 19.63           H
HETATM14729  H3  SPH X1070     168.250 170.811 134.581  1.00 19.63           H
HETATM14730  H82 SPH X1070     169.384 173.548 128.458  1.00 19.63           H
HETATM14731  H71 SPH X1070     167.493 172.805 129.889  1.00 19.63           H
HETATM14732 H111 SPH X1070     167.552 172.822 124.576  1.00 19.63           H
HETATM14733  H5  SPH X1070     169.046 170.765 132.335  1.00 19.63           H
HETATM14734 H162 SPH X1070     170.358 173.302 118.447  1.00 19.63           H
HETATM14735 H171 SPH X1070     168.608 173.095 116.879  1.00 19.63           H
HETATM14736  H4  SPH X1070     168.144 173.546 133.139  1.00 19.63           H
HETATM14737 H132 SPH X1070     168.358 170.969 122.026  1.00 19.63           H
HETATM14738 H182 SPH X1070     170.769 171.402 115.853  1.00 19.63           H
HETATM14739  H61 SPH X1070     170.322 172.095 130.727  1.00 19.63           H
HETATM14740  H91 SPH X1070     167.469 172.998 127.148  1.00 19.63           H
HETATM14741 H183 SPH X1070     169.449 172.206 114.952  1.00 19.63           H
HETATM14742  H92 SPH X1070     167.784 171.244 127.296  1.00 19.63           H
HETATM14743  H62 SPH X1070     169.374 173.557 131.121  1.00 19.63           H
HETATM14744 H102 SPH X1070     169.619 173.256 125.905  1.00 19.63           H
HETATM14745  H11 SPH X1070     166.666 171.657 137.006  1.00 19.63           H
HETATM14746 H112 SPH X1070     167.957 171.082 124.593  1.00 19.63           H
HETATM14747  H12 SPH X1070     168.279 170.890 137.073  1.00 19.63           H
HETATM14748 H142 SPH X1070     169.957 173.334 120.957  1.00 19.63           H
HETATM14749 H181 SPH X1070     170.668 173.189 115.814  1.00 19.63           H
HETATM14750  H81 SPH X1070     169.995 171.870 128.390  1.00 19.63           H
HETATM14751 H131 SPH X1070     167.782 172.660 121.949  1.00 19.63           H
HETATM14752 H151 SPH X1070     168.136 172.746 119.424  1.00 19.63           H
HETATM14753 H152 SPH X1070     168.640 171.031 119.475  1.00 19.63           H
HETATM14754 H161 SPH X1070     170.706 171.550 118.366  1.00 19.63           H
HETATM14755  H23 SPH X1070     169.756 173.458 135.045  1.00 19.63           H
HETATM14756  H22 SPH X1070     169.696 173.640 136.642  1.00 19.63           H
HETATM14757  H23 SPH X1070     170.154 172.149 135.887  1.00 19.63           H
HETATM14758  C1  SPH X1080     155.345 158.386 133.870  1.00 19.63           C
HETATM14759  C10 SPH X1080     155.415 157.556 124.111  1.00 19.63           C
HETATM14760  C11 SPH X1080     155.589 156.359 123.192  1.00 19.63           C
HETATM14761  C12 SPH X1080     155.026 156.585 121.799  1.00 19.63           C
HETATM14762  C13 SPH X1080     155.723 157.693 121.026  1.00 19.63           C
HETATM14763  C14 SPH X1080     155.264 157.807 119.575  1.00 19.63           C
HETATM14764  C15 SPH X1080     155.439 156.521 118.763  1.00 19.63           C
HETATM14765  C16 SPH X1080     155.734 156.765 117.279  1.00 19.63           C
HETATM14766  C17 SPH X1080     154.676 157.571 116.538  1.00 19.63           C
HETATM14767  C18 SPH X1080     154.971 157.693 115.057  1.00 19.63           C
HETATM14768  C2  SPH X1080     155.755 157.185 133.036  1.00 19.63           C
HETATM14769  C3  SPH X1080     155.242 157.283 131.606  1.00 19.63           C
HETATM14770  C4  SPH X1080     155.711 156.149 130.772  1.00 19.63           C
HETATM14771  C5  SPH X1080     155.584 156.069 129.454  1.00 19.63           C
HETATM14772  C6  SPH X1080     154.943 157.089 128.567  1.00 19.63           C
HETATM14773  C7  SPH X1080     155.996 157.995 127.929  1.00 19.63           C
HETATM14774  C8  SPH X1080     155.650 158.373 126.492  1.00 19.63           C
HETATM14775  C9  SPH X1080     155.781 157.184 125.536  1.00 19.63           C
HETATM14776  N2  SPH X1080     155.390 156.048 133.759  1.00 19.63           N
HETATM14777  O1  SPH X1080     155.745 158.139 135.194  1.00 19.63           O
HETATM14778  O3  SPH X1080     155.775 158.427 131.046  1.00 19.63           O
HETATM14779  HO1 SPH X1080     156.178 158.951 135.513  1.00 19.63           H
HETATM14780  HO3 SPH X1080     156.189 158.142 130.212  1.00 19.63           H
HETATM14781 H121 SPH X1080     153.965 156.854 121.875  1.00 19.63           H
HETATM14782 H141 SPH X1080     155.837 158.593 119.067  1.00 19.63           H
HETATM14783 H172 SPH X1080     153.699 157.086 116.653  1.00 19.63           H
HETATM14784 H101 SPH X1080     156.064 158.374 123.771  1.00 19.63           H
HETATM14785 H122 SPH X1080     155.122 155.665 121.210  1.00 19.63           H
HETATM14786  H2  SPH X1080     156.833 157.210 132.872  1.00 19.63           H
HETATM14787  H72 SPH X1080     156.088 158.918 128.513  1.00 19.63           H
HETATM14788  H3  SPH X1080     154.146 157.340 131.617  1.00 19.63           H
HETATM14789  H82 SPH X1080     154.615 158.734 126.450  1.00 19.63           H
HETATM14790  H71 SPH X1080     156.963 157.478 127.920  1.00 19.63           H
HETATM14791 H111 SPH X1080     155.078 155.491 123.626  1.00 19.63           H
HETATM14792  H5  SPH X1080     155.970 155.201 128.922  1.00 19.63           H
HETATM14793 H162 SPH X1080     156.677 157.317 117.184  1.00 19.63           H
HETATM14794 H171 SPH X1080     154.624 158.583 116.961  1.00 19.63           H
HETATM14795  H4  SPH X1080     156.205 155.301 131.242  1.00 19.63           H
HETATM14796 H132 SPH X1080     155.530 158.657 121.515  1.00 19.63           H
HETATM14797 H182 SPH X1080     155.010 156.693 114.607  1.00 19.63           H
HETATM14798  H61 SPH X1080     154.252 157.704 129.156  1.00 19.63           H
HETATM14799  H91 SPH X1080     155.117 156.375 125.863  1.00 19.63           H
HETATM14800 H183 SPH X1080     154.184 158.278 114.566  1.00 19.63           H
HETATM14801  H92 SPH X1080     156.817 156.822 125.543  1.00 19.63           H
HETATM14802  H62 SPH X1080     154.380 156.584 127.771  1.00 19.63           H
HETATM14803 H102 SPH X1080     154.371 157.891 124.078  1.00 19.63           H
HETATM14804  H11 SPH X1080     155.835 159.297 133.502  1.00 19.63           H
HETATM14805 H112 SPH X1080     156.656 156.129 123.088  1.00 19.63           H
HETATM14806  H12 SPH X1080     154.257 158.526 133.836  1.00 19.63           H
HETATM14807 H142 SPH X1080     154.199 158.068 119.550  1.00 19.63           H
HETATM14808 H181 SPH X1080     155.937 158.192 114.914  1.00 19.63           H
HETATM14809  H81 SPH X1080     156.322 159.167 126.148  1.00 19.63           H
HETATM14810 H131 SPH X1080     156.805 157.507 121.016  1.00 19.63           H
HETATM14811 H151 SPH X1080     154.520 155.924 118.822  1.00 19.63           H
HETATM14812 H152 SPH X1080     156.271 155.939 119.178  1.00 19.63           H
HETATM14813 H161 SPH X1080     155.824 155.805 116.757  1.00 19.63           H
HETATM14814  H23 SPH X1080     155.676 155.246 133.181  1.00 19.63           H
HETATM14815  H22 SPH X1080     155.934 155.900 134.621  1.00 19.63           H
HETATM14816  H23 SPH X1080     154.373 155.903 133.840  1.00 19.63           H
HETATM14817  C1  SPH X1090     172.747 169.984 139.110  1.00 19.63           C
HETATM14818  C10 SPH X1090     174.214 169.694 129.064  1.00 19.63           C
HETATM14819  C11 SPH X1090     174.844 170.161 127.768  1.00 19.63           C
HETATM14820  C12 SPH X1090     173.914 170.229 126.566  1.00 19.63           C
HETATM14821  C13 SPH X1090     174.705 170.552 125.312  1.00 19.63           C
HETATM14822  C14 SPH X1090     173.969 170.426 124.002  1.00 19.63           C
HETATM14823  C15 SPH X1090     174.922 170.588 122.828  1.00 19.63           C
HETATM14824  C16 SPH X1090     174.303 170.340 121.464  1.00 19.63           C
HETATM14825  C17 SPH X1090     175.270 170.626 120.320  1.00 19.63           C
HETATM14826  C18 SPH X1090     174.650 170.573 118.958  1.00 19.63           C
HETATM14827  C2  SPH X1090     173.995 169.959 138.235  1.00 19.63           C
HETATM14828  C3  SPH X1090     173.694 170.000 136.724  1.00 19.63           C
HETATM14829  C4  SPH X1090     174.939 170.155 135.921  1.00 19.63           C
HETATM14830  C5  SPH X1090     175.017 170.168 134.597  1.00 19.63           C
HETATM14831  C6  SPH X1090     173.879 170.035 133.640  1.00 19.63           C
HETATM14832  C7  SPH X1090     174.297 170.191 132.193  1.00 19.63           C
HETATM14833  C8  SPH X1090     173.112 170.356 131.248  1.00 19.63           C
HETATM14834  C9  SPH X1090     173.487 170.776 129.830  1.00 19.63           C
HETATM14835  N2  SPH X1090     174.635 168.840 138.767  1.00 19.63           N
HETATM14836  O1  SPH X1090     173.154 169.771 140.447  1.00 19.63           O
HETATM14837  O3  SPH X1090     172.888 171.094 136.414  1.00 19.63           O
HETATM14838  HO1 SPH X1090     172.487 170.159 141.039  1.00 19.63           H
HETATM14839  HO3 SPH X1090     173.440 171.597 135.792  1.00 19.63           H
HETATM14840 H121 SPH X1090     173.161 171.009 126.732  1.00 19.63           H
HETATM14841 H141 SPH X1090     173.194 171.201 123.943  1.00 19.63           H
HETATM14842 H172 SPH X1090     175.696 171.629 120.446  1.00 19.63           H
HETATM14843 H101 SPH X1090     173.510 168.893 128.808  1.00 19.63           H
HETATM14844 H122 SPH X1090     173.410 169.264 126.440  1.00 19.63           H
HETATM14845  H2  SPH X1090     174.547 170.890 138.366  1.00 19.63           H
HETATM14846  H72 SPH X1090     174.935 171.078 132.092  1.00 19.63           H
HETATM14847  H3  SPH X1090     173.171 169.080 136.433  1.00 19.63           H
HETATM14848  H82 SPH X1090     172.574 169.404 131.167  1.00 19.63           H
HETATM14849  H71 SPH X1090     174.861 169.305 131.877  1.00 19.63           H
HETATM14850 H111 SPH X1090     175.658 169.481 127.487  1.00 19.63           H
HETATM14851  H5  SPH X1090     175.982 170.286 134.110  1.00 19.63           H
HETATM14852 H162 SPH X1090     173.987 169.292 121.393  1.00 19.63           H
HETATM14853 H171 SPH X1090     176.082 169.888 120.336  1.00 19.63           H
HETATM14854  H4  SPH X1090     175.895 170.275 136.425  1.00 19.63           H
HETATM14855 H132 SPH X1090     175.063 171.587 125.362  1.00 19.63           H
HETATM14856 H182 SPH X1090     173.846 171.317 118.890  1.00 19.63           H
HETATM14857  H61 SPH X1090     173.127 170.803 133.857  1.00 19.63           H
HETATM14858  H91 SPH X1090     174.143 171.655 129.870  1.00 19.63           H
HETATM14859 H183 SPH X1090     175.408 170.789 118.195  1.00 19.63           H
HETATM14860  H92 SPH X1090     172.579 171.033 129.270  1.00 19.63           H
HETATM14861  H62 SPH X1090     173.423 169.045 133.751  1.00 19.63           H
HETATM14862 H102 SPH X1090     175.016 169.281 129.687  1.00 19.63           H
HETATM14863  H11 SPH X1090     172.241 170.954 139.032  1.00 19.63           H
HETATM14864 H112 SPH X1090     175.250 171.171 127.901  1.00 19.63           H
HETATM14865  H12 SPH X1090     172.050 169.192 138.809  1.00 19.63           H
HETATM14866 H142 SPH X1090     173.493 169.440 123.945  1.00 19.63           H
HETATM14867 H181 SPH X1090     174.235 169.574 118.780  1.00 19.63           H
HETATM14868  H81 SPH X1090     172.433 171.121 131.644  1.00 19.63           H
HETATM14869 H131 SPH X1090     175.567 169.876 125.242  1.00 19.63           H
HETATM14870 H151 SPH X1090     175.754 169.880 122.934  1.00 19.63           H
HETATM14871 H152 SPH X1090     175.318 171.610 122.818  1.00 19.63           H
HETATM14872 H161 SPH X1090     173.426 170.987 121.337  1.00 19.63           H
HETATM14873  H23 SPH X1090     175.510 168.737 138.234  1.00 19.63           H
HETATM14874  H22 SPH X1090     174.157 167.946 138.587  1.00 19.63           H
HETATM14875  H23 SPH X1090     174.975 168.958 139.732  1.00 19.63           H
HETATM14876  C1  SPH X2010     154.685 172.540 139.980  1.00 19.63           C
HETATM14877  C10 SPH X2010     155.670 172.491 129.640  1.00 19.63           C
HETATM14878  C11 SPH X2010     155.723 171.613 128.395  1.00 19.63           C
HETATM14879  C12 SPH X2010     155.699 172.372 127.079  1.00 19.63           C
HETATM14880  C13 SPH X2010     155.790 171.491 125.852  1.00 19.63           C
HETATM14881  C14 SPH X2010     155.721 172.249 124.534  1.00 19.63           C
HETATM14882  C15 SPH X2010     155.994 171.388 123.302  1.00 19.63           C
HETATM14883  C16 SPH X2010     155.689 172.072 121.980  1.00 19.63           C
HETATM14884  C17 SPH X2010     156.139 171.312 120.747  1.00 19.63           C
HETATM14885  C18 SPH X2010     155.697 171.926 119.436  1.00 19.63           C
HETATM14886  C2  SPH X2010     155.213 172.919 138.592  1.00 19.63           C
HETATM14887  C3  SPH X2010     155.664 171.679 137.826  1.00 19.63           C
HETATM14888  C4  SPH X2010     156.661 171.988 136.766  1.00 19.63           C
HETATM14889  C5  SPH X2010     156.501 172.344 135.496  1.00 19.63           C
HETATM14890  C6  SPH X2010     155.259 172.570 134.707  1.00 19.63           C
HETATM14891  C7  SPH X2010     155.267 171.729 133.432  1.00 19.63           C
HETATM14892  C8  SPH X2010     155.672 172.510 132.189  1.00 19.63           C
HETATM14893  C9  SPH X2010     155.619 171.671 130.924  1.00 19.63           C
HETATM14894  N2  SPH X2010     156.178 173.911 138.768  1.00 19.63           N
HETATM14895  O1  SPH X2010     155.731 172.016 140.763  1.00 19.63           O
HETATM14896  O3  SPH X2010     154.579 171.039 137.246  1.00 19.63           O
HETATM14897  HO1 SPH X2010     155.387 171.880 141.664  1.00 19.63           H
HETATM14898  HO3 SPH X2010     154.921 170.792 136.369  1.00 19.63           H
HETATM14899 H121 SPH X2010     156.546 173.068 127.046  1.00 19.63           H
HETATM14900 H141 SPH X2010     156.463 173.057 124.540  1.00 19.63           H
HETATM14901 H172 SPH X2010     157.235 171.262 120.729  1.00 19.63           H
HETATM14902 H101 SPH X2010     156.561 173.128 129.649  1.00 19.63           H
HETATM14903 H122 SPH X2010     154.764 172.940 127.004  1.00 19.63           H
HETATM14904  H2  SPH X2010     154.391 173.293 137.978  1.00 19.63           H
HETATM14905  H72 SPH X2010     155.976 170.900 133.548  1.00 19.63           H
HETATM14906  H3  SPH X2010     156.156 170.984 138.518  1.00 19.63           H
HETATM14907  H82 SPH X2010     154.994 173.362 132.056  1.00 19.63           H
HETATM14908  H71 SPH X2010     154.264 171.322 133.255  1.00 19.63           H
HETATM14909 H111 SPH X2010     154.861 170.935 128.390  1.00 19.63           H
HETATM14910  H5  SPH X2010     157.370 172.514 134.865  1.00 19.63           H
HETATM14911 H162 SPH X2010     154.605 172.219 121.888  1.00 19.63           H
HETATM14912 H171 SPH X2010     155.735 170.293 120.779  1.00 19.63           H
HETATM14913  H4  SPH X2010     157.724 171.938 136.990  1.00 19.63           H
HETATM14914 H132 SPH X2010     156.742 170.945 125.864  1.00 19.63           H
HETATM14915 H182 SPH X2010     156.103 172.941 119.350  1.00 19.63           H
HETATM14916  H61 SPH X2010     155.185 173.630 134.434  1.00 19.63           H
HETATM14917  H91 SPH X2010     154.687 171.093 130.908  1.00 19.63           H
HETATM14918 H183 SPH X2010     156.061 171.319 118.598  1.00 19.63           H
HETATM14919  H92 SPH X2010     156.472 170.982 130.907  1.00 19.63           H
HETATM14920  H62 SPH X2010     154.388 172.296 135.314  1.00 19.63           H
HETATM14921 H102 SPH X2010     154.777 173.125 129.576  1.00 19.63           H
HETATM14922  H11 SPH X2010     154.270 173.429 140.469  1.00 19.63           H
HETATM14923 H112 SPH X2010     156.646 171.019 128.406  1.00 19.63           H
HETATM14924  H12 SPH X2010     153.894 171.787 139.877  1.00 19.63           H
HETATM14925 H142 SPH X2010     154.721 172.683 124.416  1.00 19.63           H
HETATM14926 H181 SPH X2010     154.601 171.971 119.400  1.00 19.63           H
HETATM14927  H81 SPH X2010     156.698 172.881 132.309  1.00 19.63           H
HETATM14928 H131 SPH X2010     154.963 170.769 125.858  1.00 19.63           H
HETATM14929 H151 SPH X2010     155.380 170.481 123.349  1.00 19.63           H
HETATM14930 H152 SPH X2010     157.053 171.103 123.284  1.00 19.63           H
HETATM14931 H161 SPH X2010     156.186 173.050 121.952  1.00 19.63           H
HETATM14932  H23 SPH X2010     156.516 174.143 137.823  1.00 19.63           H
HETATM14933  H22 SPH X2010     157.036 173.593 139.240  1.00 19.63           H
HETATM14934  H23 SPH X2010     155.810 174.813 139.105  1.00 19.63           H
HETATM14935  C1  SPH X2020     201.154 136.238 137.828  1.00 19.63           C
HETATM14936  C10 SPH X2020     201.313 135.579 127.174  1.00 19.63           C
HETATM14937  C11 SPH X2020     201.554 136.397 125.892  1.00 19.63           C
HETATM14938  C12 SPH X2020     201.213 135.601 124.632  1.00 19.63           C
HETATM14939  C13 SPH X2020     201.570 136.367 123.344  1.00 19.63           C
HETATM14940  C14 SPH X2020     201.075 135.642 122.076  1.00 19.63           C
HETATM14941  C15 SPH X2020     201.548 136.339 120.805  1.00 19.63           C
HETATM14942  C16 SPH X2020     201.016 135.665 119.530  1.00 19.63           C
HETATM14943  C17 SPH X2020     201.570 136.318 118.246  1.00 19.63           C
HETATM14944  C18 SPH X2020     200.983 135.712 116.959  1.00 19.63           C
HETATM14945  C2  SPH X2020     200.887 136.498 136.331  1.00 19.63           C
HETATM14946  C3  SPH X2020     202.093 136.052 135.489  1.00 19.63           C
HETATM14947  C4  SPH X2020     201.980 136.461 134.047  1.00 19.63           C
HETATM14948  C5  SPH X2020     200.928 136.262 133.249  1.00 19.63           C
HETATM14949  C6  SPH X2020     200.869 136.664 131.786  1.00 19.63           C
HETATM14950  C7  SPH X2020     202.119 136.232 130.981  1.00 19.63           C
HETATM14951  C8  SPH X2020     201.774 135.462 129.685  1.00 19.63           C
HETATM14952  C9  SPH X2020     201.666 136.365 128.452  1.00 19.63           C
HETATM14953  N2  SPH X2020     200.418 137.924 136.030  1.00 19.63           N
HETATM14954  O1  SPH X2020     199.927 136.354 138.544  1.00 19.63           O
HETATM14955  O3  SPH X2020     202.159 134.648 135.506  1.00 19.63           O
HETATM14956  HO1 SPH X2020     200.110 136.060 139.453  1.00 19.63           H
HETATM14957  HO3 SPH X2020     202.323 134.374 134.587  1.00 19.63           H
HETATM14958 H121 SPH X2020     200.142 135.366 124.636  1.00 19.63           H
HETATM14959 H141 SPH X2020     199.979 135.598 122.086  1.00 19.63           H
HETATM14960 H172 SPH X2020     201.358 137.394 118.263  1.00 19.63           H
HETATM14961 H101 SPH X2020     200.263 135.263 127.219  1.00 19.63           H
HETATM14962 H122 SPH X2020     201.752 134.645 124.643  1.00 19.63           H
HETATM14963  H2  SPH X2020     200.061 135.847 136.039  1.00 19.63           H
HETATM14964  H72 SPH X2020     202.745 137.105 130.759  1.00 19.63           H
HETATM14965  H3  SPH X2020     203.011 136.478 135.912  1.00 19.63           H
HETATM14966  H82 SPH X2020     202.571 134.732 129.500  1.00 19.63           H
HETATM14967  H71 SPH X2020     202.735 135.567 131.598  1.00 19.63           H
HETATM14968 H111 SPH X2020     202.606 136.706 125.848  1.00 19.63           H
HETATM14969  H5  SPH X2020     200.034 135.762 133.615  1.00 19.63           H
HETATM14970 H162 SPH X2020     201.282 134.600 119.541  1.00 19.63           H
HETATM14971 H171 SPH X2020     202.660 136.204 118.232  1.00 19.63           H
HETATM14972  H4  SPH X2020     202.874 136.935 133.649  1.00 19.63           H
HETATM14973 H132 SPH X2020     201.129 137.370 123.381  1.00 19.63           H
HETATM14974 H182 SPH X2020     199.894 135.841 116.931  1.00 19.63           H
HETATM14975  H61 SPH X2020     200.721 137.748 131.701  1.00 19.63           H
HETATM14976  H91 SPH X2020     202.636 136.859 128.309  1.00 19.63           H
HETATM14977 H183 SPH X2020     201.408 136.197 116.072  1.00 19.63           H
HETATM14978  H92 SPH X2020     200.914 137.145 128.625  1.00 19.63           H
HETATM14979  H62 SPH X2020     199.968 136.220 131.348  1.00 19.63           H
HETATM14980 H102 SPH X2020     201.920 134.666 127.127  1.00 19.63           H
HETATM14981  H11 SPH X2020     201.564 135.231 137.967  1.00 19.63           H
HETATM14982 H112 SPH X2020     200.949 137.311 125.921  1.00 19.63           H
HETATM14983  H12 SPH X2020     201.891 136.959 138.204  1.00 19.63           H
HETATM14984 H142 SPH X2020     201.439 134.607 122.079  1.00 19.63           H
HETATM14985 H181 SPH X2020     201.203 134.639 116.900  1.00 19.63           H
HETATM14986  H81 SPH X2020     200.856 134.874 129.808  1.00 19.63           H
HETATM14987 H131 SPH X2020     202.659 136.501 123.296  1.00 19.63           H
HETATM14988 H151 SPH X2020     202.646 136.327 120.788  1.00 19.63           H
HETATM14989 H152 SPH X2020     201.232 137.389 120.821  1.00 19.63           H
HETATM14990 H161 SPH X2020     199.921 135.718 119.526  1.00 19.63           H
HETATM14991  H23 SPH X2020     200.337 138.075 135.013  1.00 19.63           H
HETATM14992  H22 SPH X2020     199.491 138.108 136.436  1.00 19.63           H
HETATM14993  H23 SPH X2020     201.039 138.653 136.408  1.00 19.63           H
HETATM14994  C1  SPH X2030     159.883 154.664 141.576  1.00 19.63           C
HETATM14995  C10 SPH X2030     159.731 153.815 130.964  1.00 19.63           C
HETATM14996  C11 SPH X2030     159.827 154.644 129.664  1.00 19.63           C
HETATM14997  C12 SPH X2030     159.657 153.840 128.363  1.00 19.63           C
HETATM14998  C13 SPH X2030     159.750 154.759 127.130  1.00 19.63           C
HETATM14999  C14 SPH X2030     159.820 153.997 125.793  1.00 19.63           C
HETATM15000  C15 SPH X2030     159.923 154.963 124.591  1.00 19.63           C
HETATM15001  C16 SPH X2030     160.041 154.241 123.233  1.00 19.63           C
HETATM15002  C17 SPH X2030     160.143 155.244 122.062  1.00 19.63           C
HETATM15003  C18 SPH X2030     160.268 154.549 120.702  1.00 19.63           C
HETATM15004  C2  SPH X2030     159.606 153.750 140.386  1.00 19.63           C
HETATM15005  C3  SPH X2030     159.921 154.420 139.045  1.00 19.63           C
HETATM15006  C4  SPH X2030     159.788 153.433 137.938  1.00 19.63           C
HETATM15007  C5  SPH X2030     159.658 153.682 136.636  1.00 19.63           C
HETATM15008  C6  SPH X2030     159.681 155.016 135.962  1.00 19.63           C
HETATM15009  C7  SPH X2030     160.526 154.980 134.672  1.00 19.63           C
HETATM15010  C8  SPH X2030     159.923 154.099 133.543  1.00 19.63           C
HETATM15011  C9  SPH X2030     160.347 154.588 132.147  1.00 19.63           C
HETATM15012  N2  SPH X2030     158.193 153.176 140.427  1.00 19.63           N
HETATM15013  O1  SPH X2030     159.632 153.934 142.765  1.00 19.63           O
HETATM15014  O3  SPH X2030     161.258 154.838 139.036  1.00 19.63           O
HETATM15015  HO1 SPH X2030     159.632 154.551 143.516  1.00 19.63           H
HETATM15016  HO3 SPH X2030     161.571 154.693 138.125  1.00 19.63           H
HETATM15017 H121 SPH X2030     158.687 153.327 128.368  1.00 19.63           H
HETATM15018 H141 SPH X2030     158.926 153.370 125.686  1.00 19.63           H
HETATM15019 H172 SPH X2030     159.256 155.889 122.054  1.00 19.63           H
HETATM15020 H101 SPH X2030     158.677 153.586 131.167  1.00 19.63           H
HETATM15021 H122 SPH X2030     160.430 153.064 128.305  1.00 19.63           H
HETATM15022  H2  SPH X2030     160.284 152.900 140.480  1.00 19.63           H
HETATM15023  H72 SPH X2030     160.624 156.011 134.310  1.00 19.63           H
HETATM15024  H3  SPH X2030     159.252 155.272 138.879  1.00 19.63           H
HETATM15025  H82 SPH X2030     160.231 153.054 133.677  1.00 19.63           H
HETATM15026  H71 SPH X2030     161.542 154.643 134.913  1.00 19.63           H
HETATM15027 H111 SPH X2030     160.802 155.145 129.637  1.00 19.63           H
HETATM15028  H5  SPH X2030     159.542 152.837 135.960  1.00 19.63           H
HETATM15029 H162 SPH X2030     160.926 153.594 123.237  1.00 19.63           H
HETATM15030 H171 SPH X2030     161.010 155.899 122.210  1.00 19.63           H
HETATM15031  H4  SPH X2030     159.800 152.391 138.250  1.00 19.63           H
HETATM15032 H132 SPH X2030     158.881 155.430 127.119  1.00 19.63           H
HETATM15033 H182 SPH X2030     159.404 153.901 120.509  1.00 19.63           H
HETATM15034  H61 SPH X2030     160.071 155.792 136.631  1.00 19.63           H
HETATM15035  H91 SPH X2030     161.441 154.566 132.058  1.00 19.63           H
HETATM15036 H183 SPH X2030     160.324 155.289 119.894  1.00 19.63           H
HETATM15037  H92 SPH X2030     160.060 155.642 132.055  1.00 19.63           H
HETATM15038  H62 SPH X2030     158.656 155.311 135.703  1.00 19.63           H
HETATM15039 H102 SPH X2030     160.254 152.859 130.844  1.00 19.63           H
HETATM15040  H11 SPH X2030     160.926 155.005 141.561  1.00 19.63           H
HETATM15041 H112 SPH X2030     159.075 155.443 129.696  1.00 19.63           H
HETATM15042  H12 SPH X2030     159.240 155.552 141.523  1.00 19.63           H
HETATM15043 H142 SPH X2030     160.687 153.326 125.798  1.00 19.63           H
HETATM15044 H181 SPH X2030     161.174 153.932 120.658  1.00 19.63           H
HETATM15045  H81 SPH X2030     158.828 154.118 133.602  1.00 19.63           H
HETATM15046 H131 SPH X2030     160.632 155.404 127.218  1.00 19.63           H
HETATM15047 H151 SPH X2030     160.795 155.614 124.727  1.00 19.63           H
HETATM15048 H152 SPH X2030     159.042 155.617 124.577  1.00 19.63           H
HETATM15049 H161 SPH X2030     159.168 153.594 123.085  1.00 19.63           H
HETATM15050  H23 SPH X2030     158.037 152.489 139.676  1.00 19.63           H
HETATM15051  H22 SPH X2030     157.479 153.911 140.326  1.00 19.63           H
HETATM15052  H23 SPH X2030     158.016 152.702 141.324  1.00 19.63           H
HETATM15053  C1  SPH X2040     149.066 168.497 137.588  1.00 19.63           C
HETATM15054  C10 SPH X2040     151.713 169.023 128.239  1.00 19.63           C
HETATM15055  C11 SPH X2040     151.786 168.137 126.981  1.00 19.63           C
HETATM15056  C12 SPH X2040     151.911 168.941 125.674  1.00 19.63           C
HETATM15057  C13 SPH X2040     151.784 168.043 124.424  1.00 19.63           C
HETATM15058  C14 SPH X2040     152.041 168.798 123.112  1.00 19.63           C
HETATM15059  C15 SPH X2040     151.762 167.926 121.881  1.00 19.63           C
HETATM15060  C16 SPH X2040     152.187 168.593 120.561  1.00 19.63           C
HETATM15061  C17 SPH X2040     151.763 167.780 119.326  1.00 19.63           C
HETATM15062  C18 SPH X2040     152.247 168.382 118.008  1.00 19.63           C
HETATM15063  C2  SPH X2040     150.415 169.249 137.696  1.00 19.63           C
HETATM15064  C3  SPH X2040     151.296 169.127 136.444  1.00 19.63           C
HETATM15065  C4  SPH X2040     150.589 169.540 135.192  1.00 19.63           C
HETATM15066  C5  SPH X2040     150.931 169.375 133.913  1.00 19.63           C
HETATM15067  C6  SPH X2040     152.108 168.660 133.333  1.00 19.63           C
HETATM15068  C7  SPH X2040     151.741 167.989 132.010  1.00 19.63           C
HETATM15069  C8  SPH X2040     151.628 168.951 130.820  1.00 19.63           C
HETATM15070  C9  SPH X2040     151.518 168.173 129.503  1.00 19.63           C
HETATM15071  N2  SPH X2040     151.121 168.854 138.896  1.00 19.63           N
HETATM15072  O1  SPH X2040     148.361 168.743 138.789  1.00 19.63           O
HETATM15073  O3  SPH X2040     151.676 167.801 136.317  1.00 19.63           O
HETATM15074  HO1 SPH X2040     147.442 168.438 138.694  1.00 19.63           H
HETATM15075  HO3 SPH X2040     151.585 167.646 135.360  1.00 19.63           H
HETATM15076 H121 SPH X2040     152.883 169.433 125.642  1.00 19.63           H
HETATM15077 H141 SPH X2040     153.083 169.115 123.074  1.00 19.63           H
HETATM15078 H172 SPH X2040     152.172 166.773 119.395  1.00 19.63           H
HETATM15079 H101 SPH X2040     152.642 169.588 128.322  1.00 19.63           H
HETATM15080 H122 SPH X2040     151.121 169.692 125.633  1.00 19.63           H
HETATM15081  H2  SPH X2040     150.229 170.322 137.730  1.00 19.63           H
HETATM15082  H72 SPH X2040     152.503 167.253 131.752  1.00 19.63           H
HETATM15083  H3  SPH X2040     152.174 169.763 136.555  1.00 19.63           H
HETATM15084  H82 SPH X2040     150.739 169.570 130.938  1.00 19.63           H
HETATM15085  H71 SPH X2040     150.776 167.492 132.110  1.00 19.63           H
HETATM15086 H111 SPH X2040     150.881 167.534 126.908  1.00 19.63           H
HETATM15087  H5  SPH X2040     150.313 169.792 133.131  1.00 19.63           H
HETATM15088 H162 SPH X2040     151.728 169.578 120.489  1.00 19.63           H
HETATM15089 H171 SPH X2040     150.675 167.727 119.282  1.00 19.63           H
HETATM15090  H4  SPH X2040     149.644 170.061 135.251  1.00 19.63           H
HETATM15091 H132 SPH X2040     152.508 167.232 124.485  1.00 19.63           H
HETATM15092 H182 SPH X2040     153.336 168.431 118.009  1.00 19.63           H
HETATM15093  H61 SPH X2040     152.449 167.896 134.031  1.00 19.63           H
HETATM15094  H91 SPH X2040     150.529 167.720 129.428  1.00 19.63           H
HETATM15095 H183 SPH X2040     151.912 167.759 117.179  1.00 19.63           H
HETATM15096  H92 SPH X2040     152.278 167.392 129.477  1.00 19.63           H
HETATM15097  H62 SPH X2040     152.913 169.372 133.152  1.00 19.63           H
HETATM15098 H102 SPH X2040     150.876 169.712 128.132  1.00 19.63           H
HETATM15099  H11 SPH X2040     148.486 168.867 136.744  1.00 19.63           H
HETATM15100 H112 SPH X2040     152.655 167.483 127.047  1.00 19.63           H
HETATM15101  H12 SPH X2040     149.230 167.425 137.476  1.00 19.63           H
HETATM15102 H142 SPH X2040     151.393 169.672 123.063  1.00 19.63           H
HETATM15103 H181 SPH X2040     151.837 169.385 117.895  1.00 19.63           H
HETATM15104  H81 SPH X2040     152.512 169.586 130.782  1.00 19.63           H
HETATM15105 H131 SPH X2040     150.778 167.629 124.375  1.00 19.63           H
HETATM15106 H151 SPH X2040     150.694 167.719 121.817  1.00 19.63           H
HETATM15107 H152 SPH X2040     152.310 166.988 121.967  1.00 19.63           H
HETATM15108 H161 SPH X2040     153.273 168.695 120.538  1.00 19.63           H
HETATM15109  H23 SPH X2040     151.787 169.233 138.937  1.00 19.63           H
HETATM15110  H22 SPH X2040     151.301 167.861 138.869  1.00 19.63           H
HETATM15111  H23 SPH X2040     150.558 169.074 139.705  1.00 19.63           H
HETATM15112  C1  SPH X2050     171.556 148.663 135.208  1.00 19.63           C
HETATM15113  C10 SPH X2050     170.694 147.807 126.183  1.00 19.63           C
HETATM15114  C11 SPH X2050     170.898 147.283 124.762  1.00 19.63           C
HETATM15115  C12 SPH X2050     169.677 147.486 123.862  1.00 19.63           C
HETATM15116  C13 SPH X2050     169.951 147.207 122.375  1.00 19.63           C
HETATM15117  C14 SPH X2050     170.897 148.227 121.733  1.00 19.63           C
HETATM15118  C15 SPH X2050     170.881 148.171 120.204  1.00 19.63           C
HETATM15119  C16 SPH X2050     171.521 149.427 119.586  1.00 19.63           C
HETATM15120  C17 SPH X2050     171.485 149.421 118.046  1.00 19.63           C
HETATM15121  C18 SPH X2050     171.953 150.758 117.450  1.00 19.63           C
HETATM15122  C2  SPH X2050     171.057 147.235 135.020  1.00 19.63           C
HETATM15123  C3  SPH X2050     170.982 146.882 133.533  1.00 19.63           C
HETATM15124  C4  SPH X2050     169.930 147.634 132.771  1.00 19.63           C
HETATM15125  C5  SPH X2050     169.904 147.820 131.443  1.00 19.63           C
HETATM15126  C6  SPH X2050     170.942 147.341 130.448  1.00 19.63           C
HETATM15127  C7  SPH X2050     170.337 146.640 129.219  1.00 19.63           C
HETATM15128  C8  SPH X2050     169.438 147.571 128.383  1.00 19.63           C
HETATM15129  C9  SPH X2050     169.458 147.232 126.883  1.00 19.63           C
HETATM15130  N2  SPH X2050     169.765 146.971 135.756  1.00 19.63           N
HETATM15131  O1  SPH X2050     171.436 149.024 136.574  1.00 19.63           O
HETATM15132  O3  SPH X2050     170.628 145.533 133.449  1.00 19.63           O
HETATM15133  HO1 SPH X2050     171.565 148.219 137.105  1.00 19.63           H
HETATM15134  HO3 SPH X2050     170.329 145.403 132.532  1.00 19.63           H
HETATM15135 H121 SPH X2050     169.294 148.507 123.977  1.00 19.63           H
HETATM15136 H141 SPH X2050     171.924 148.068 122.086  1.00 19.63           H
HETATM15137 H172 SPH X2050     172.120 148.610 117.667  1.00 19.63           H
HETATM15138 H101 SPH X2050     171.596 147.577 126.765  1.00 19.63           H
HETATM15139 H122 SPH X2050     168.873 146.818 124.193  1.00 19.63           H
HETATM15140  H2  SPH X2050     171.795 146.572 135.476  1.00 19.63           H
HETATM15141  H72 SPH X2050     171.160 146.258 128.602  1.00 19.63           H
HETATM15142  H3  SPH X2050     171.969 147.047 133.084  1.00 19.63           H
HETATM15143  H82 SPH X2050     168.409 147.492 128.755  1.00 19.63           H
HETATM15144  H71 SPH X2050     169.763 145.760 129.535  1.00 19.63           H
HETATM15145 H111 SPH X2050     171.147 146.215 124.798  1.00 19.63           H
HETATM15146  H5  SPH X2050     169.080 148.381 131.006  1.00 19.63           H
HETATM15147 H162 SPH X2050     170.994 150.316 119.953  1.00 19.63           H
HETATM15148 H171 SPH X2050     170.465 149.214 117.700  1.00 19.63           H
HETATM15149  H4  SPH X2050     169.116 148.046 133.365  1.00 19.63           H
HETATM15150 H132 SPH X2050     170.357 146.196 122.252  1.00 19.63           H
HETATM15151 H182 SPH X2050     172.932 151.044 117.852  1.00 19.63           H
HETATM15152  H61 SPH X2050     171.666 146.661 130.912  1.00 19.63           H
HETATM15153  H91 SPH X2050     168.554 147.648 126.419  1.00 19.63           H
HETATM15154 H183 SPH X2050     172.034 150.688 116.359  1.00 19.63           H
HETATM15155  H92 SPH X2050     169.411 146.145 126.748  1.00 19.63           H
HETATM15156  H62 SPH X2050     171.520 148.205 130.094  1.00 19.63           H
HETATM15157 H102 SPH X2050     170.620 148.901 126.160  1.00 19.63           H
HETATM15158  H11 SPH X2050     172.605 148.728 134.891  1.00 19.63           H
HETATM15159 H112 SPH X2050     171.771 147.795 124.339  1.00 19.63           H
HETATM15160  H12 SPH X2050     170.980 149.355 134.582  1.00 19.63           H
HETATM15161 H142 SPH X2050     170.604 149.234 122.055  1.00 19.63           H
HETATM15162 H181 SPH X2050     171.239 151.556 117.687  1.00 19.63           H
HETATM15163  H81 SPH X2050     169.734 148.618 128.517  1.00 19.63           H
HETATM15164 H131 SPH X2050     168.990 147.226 121.845  1.00 19.63           H
HETATM15165 H151 SPH X2050     169.846 148.094 119.850  1.00 19.63           H
HETATM15166 H152 SPH X2050     171.407 147.271 119.861  1.00 19.63           H
HETATM15167 H161 SPH X2050     172.561 149.510 119.924  1.00 19.63           H
HETATM15168  H23 SPH X2050     169.484 145.985 135.660  1.00 19.63           H
HETATM15169  H22 SPH X2050     168.986 147.548 135.408  1.00 19.63           H
HETATM15170  H23 SPH X2050     169.872 147.172 136.760  1.00 19.63           H
HETATM15171  C1  SPH X2060     210.763 134.111 136.080  1.00 19.63           C
HETATM15172  C10 SPH X2060     210.786 133.821 125.632  1.00 19.63           C
HETATM15173  C11 SPH X2060     211.567 134.063 124.327  1.00 19.63           C
HETATM15174  C12 SPH X2060     210.703 133.827 123.070  1.00 19.63           C
HETATM15175  C13 SPH X2060     211.482 134.135 121.769  1.00 19.63           C
HETATM15176  C14 SPH X2060     210.629 133.878 120.507  1.00 19.63           C
HETATM15177  C15 SPH X2060     211.395 134.219 119.212  1.00 19.63           C
HETATM15178  C16 SPH X2060     210.546 133.952 117.950  1.00 19.63           C
HETATM15179  C17 SPH X2060     211.285 134.354 116.654  1.00 19.63           C
HETATM15180  C18 SPH X2060     210.420 134.115 115.399  1.00 19.63           C
HETATM15181  C2  SPH X2060     210.838 132.892 135.141  1.00 19.63           C
HETATM15182  C3  SPH X2060     210.684 133.267 133.651  1.00 19.63           C
HETATM15183  C4  SPH X2060     211.760 134.201 133.151  1.00 19.63           C
HETATM15184  C5  SPH X2060     211.885 134.657 131.896  1.00 19.63           C
HETATM15185  C6  SPH X2060     210.993 134.302 130.721  1.00 19.63           C
HETATM15186  C7  SPH X2060     211.800 134.221 129.409  1.00 19.63           C
HETATM15187  C8  SPH X2060     210.903 133.904 128.191  1.00 19.63           C
HETATM15188  C9  SPH X2060     211.684 134.030 126.868  1.00 19.63           C
HETATM15189  N2  SPH X2060     209.826 131.843 135.557  1.00 19.63           N
HETATM15190  O1  SPH X2060     210.903 133.629 137.407  1.00 19.63           O
HETATM15191  O3  SPH X2060     209.434 133.896 133.476  1.00 19.63           O
HETATM15192  HO1 SPH X2060     211.160 134.375 137.972  1.00 19.63           H
HETATM15193  HO3 SPH X2060     209.489 134.336 132.613  1.00 19.63           H
HETATM15194 H121 SPH X2060     209.810 134.461 123.119  1.00 19.63           H
HETATM15195 H141 SPH X2060     209.717 134.479 120.557  1.00 19.63           H
HETATM15196 H172 SPH X2060     211.561 135.413 116.700  1.00 19.63           H
HETATM15197 H101 SPH X2060     209.934 134.507 125.677  1.00 19.63           H
HETATM15198 H122 SPH X2060     210.359 132.788 123.055  1.00 19.63           H
HETATM15199  H2  SPH X2060     211.822 132.443 135.276  1.00 19.63           H
HETATM15200  H72 SPH X2060     212.308 135.178 129.242  1.00 19.63           H
HETATM15201  H3  SPH X2060     210.723 132.346 133.058  1.00 19.63           H
HETATM15202  H82 SPH X2060     210.499 132.890 128.288  1.00 19.63           H
HETATM15203  H71 SPH X2060     212.581 133.456 129.500  1.00 19.63           H
HETATM15204 H111 SPH X2060     212.438 133.400 124.295  1.00 19.63           H
HETATM15205  H5  SPH X2060     212.712 135.321 131.657  1.00 19.63           H
HETATM15206 H162 SPH X2060     210.284 132.891 117.904  1.00 19.63           H
HETATM15207 H171 SPH X2060     212.214 133.781 116.568  1.00 19.63           H
HETATM15208  H4  SPH X2060     212.502 134.505 133.884  1.00 19.63           H
HETATM15209 H132 SPH X2060     211.811 135.180 121.780  1.00 19.63           H
HETATM15210 H182 SPH X2060     209.498 134.703 115.442  1.00 19.63           H
HETATM15211  H61 SPH X2060     210.228 135.078 130.604  1.00 19.63           H
HETATM15212  H91 SPH X2060     212.498 133.298 126.854  1.00 19.63           H
HETATM15213 H183 SPH X2060     210.964 134.405 114.494  1.00 19.63           H
HETATM15214  H92 SPH X2060     212.147 135.022 126.813  1.00 19.63           H
HETATM15215  H62 SPH X2060     210.477 133.350 130.883  1.00 19.63           H
HETATM15216 H102 SPH X2060     210.385 132.802 125.641  1.00 19.63           H
HETATM15217  H11 SPH X2060     211.565 134.818 135.850  1.00 19.63           H
HETATM15218 H112 SPH X2060     211.948 135.089 124.319  1.00 19.63           H
HETATM15219  H12 SPH X2060     209.804 134.624 135.966  1.00 19.63           H
HETATM15220 H142 SPH X2060     210.324 132.828 120.486  1.00 19.63           H
HETATM15221 H181 SPH X2060     210.147 133.058 115.310  1.00 19.63           H
HETATM15222  H81 SPH X2060     210.049 134.591 128.178  1.00 19.63           H
HETATM15223 H131 SPH X2060     212.384 133.518 121.728  1.00 19.63           H
HETATM15224 H151 SPH X2060     212.315 133.626 119.164  1.00 19.63           H
HETATM15225 H152 SPH X2060     211.692 135.272 119.234  1.00 19.63           H
HETATM15226 H161 SPH X2060     209.610 134.512 118.018  1.00 19.63           H
HETATM15227  H23 SPH X2060     209.988 130.947 135.085  1.00 19.63           H
HETATM15228  H22 SPH X2060     209.885 131.699 136.571  1.00 19.63           H
HETATM15229  H23 SPH X2060     208.878 132.162 135.332  1.00 19.63           H
HETATM15230  C1  SPH X2070     208.624 155.316 142.242  1.00 19.63           C
HETATM15231  C10 SPH X2070     209.946 154.776 131.027  1.00 19.63           C
HETATM15232  C11 SPH X2070     209.074 154.809 129.774  1.00 19.63           C
HETATM15233  C12 SPH X2070     209.923 154.722 128.509  1.00 19.63           C
HETATM15234  C13 SPH X2070     209.071 154.620 127.235  1.00 19.63           C
HETATM15235  C14 SPH X2070     209.907 154.485 125.937  1.00 19.63           C
HETATM15236  C15 SPH X2070     209.026 154.460 124.669  1.00 19.63           C
HETATM15237  C16 SPH X2070     209.851 154.369 123.380  1.00 19.63           C
HETATM15238  C17 SPH X2070     208.982 154.428 122.114  1.00 19.63           C
HETATM15239  C18 SPH X2070     209.791 154.240 120.821  1.00 19.63           C
HETATM15240  C2  SPH X2070     208.330 154.872 140.798  1.00 19.63           C
HETATM15241  C3  SPH X2070     209.325 155.460 139.787  1.00 19.63           C
HETATM15242  C4  SPH X2070     209.305 154.713 138.501  1.00 19.63           C
HETATM15243  C5  SPH X2070     209.691 155.240 137.342  1.00 19.63           C
HETATM15244  C6  SPH X2070     209.929 154.431 136.102  1.00 19.63           C
HETATM15245  C7  SPH X2070     209.182 154.957 134.885  1.00 19.63           C
HETATM15246  C8  SPH X2070     210.009 154.804 133.595  1.00 19.63           C
HETATM15247  C9  SPH X2070     209.137 154.922 132.328  1.00 19.63           C
HETATM15248  N2  SPH X2070     206.877 155.172 140.412  1.00 19.63           N
HETATM15249  O1  SPH X2070     209.817 154.747 142.720  1.00 19.63           O
HETATM15250  O3  SPH X2070     210.647 155.365 140.243  1.00 19.63           O
HETATM15251  HO1 SPH X2070     210.447 154.808 141.982  1.00 19.63           H
HETATM15252  HO3 SPH X2070     211.098 154.865 139.541  1.00 19.63           H
HETATM15253 H121 SPH X2070     210.577 153.843 128.572  1.00 19.63           H
HETATM15254 H141 SPH X2070     210.509 153.570 125.981  1.00 19.63           H
HETATM15255 H172 SPH X2070     208.218 153.642 122.164  1.00 19.63           H
HETATM15256 H101 SPH X2070     210.500 153.829 131.053  1.00 19.63           H
HETATM15257 H122 SPH X2070     210.574 155.602 128.445  1.00 19.63           H
HETATM15258  H2  SPH X2070     208.435 153.786 140.781  1.00 19.63           H
HETATM15259  H72 SPH X2070     208.237 154.408 134.796  1.00 19.63           H
HETATM15260  H3  SPH X2070     209.070 156.511 139.608  1.00 19.63           H
HETATM15261  H82 SPH X2070     210.803 155.559 133.576  1.00 19.63           H
HETATM15262  H71 SPH X2070     208.921 156.013 135.022  1.00 19.63           H
HETATM15263 H111 SPH X2070     208.481 155.732 129.762  1.00 19.63           H
HETATM15264  H5  SPH X2070     209.983 156.287 137.269  1.00 19.63           H
HETATM15265 H162 SPH X2070     210.583 155.186 123.355  1.00 19.63           H
HETATM15266 H171 SPH X2070     208.453 155.388 122.074  1.00 19.63           H
HETATM15267  H4  SPH X2070     209.066 153.655 138.567  1.00 19.63           H
HETATM15268 H132 SPH X2070     208.408 153.749 127.318  1.00 19.63           H
HETATM15269 H182 SPH X2070     210.326 153.282 120.830  1.00 19.63           H
HETATM15270  H61 SPH X2070     209.660 153.379 136.263  1.00 19.63           H
HETATM15271  H91 SPH X2070     208.619 155.889 132.327  1.00 19.63           H
HETATM15272 H183 SPH X2070     209.133 154.250 119.944  1.00 19.63           H
HETATM15273  H92 SPH X2070     208.363 154.144 132.350  1.00 19.63           H
HETATM15274  H62 SPH X2070     211.007 154.449 135.897  1.00 19.63           H
HETATM15275 H102 SPH X2070     210.694 155.577 130.973  1.00 19.63           H
HETATM15276  H11 SPH X2070     208.669 156.411 142.292  1.00 19.63           H
HETATM15277 H112 SPH X2070     208.367 153.970 129.808  1.00 19.63           H
HETATM15278  H12 SPH X2070     207.799 154.980 142.883  1.00 19.63           H
HETATM15279 H142 SPH X2070     210.607 155.327 125.872  1.00 19.63           H
HETATM15280 H181 SPH X2070     210.528 155.043 120.704  1.00 19.63           H
HETATM15281  H81 SPH X2070     210.500 153.823 133.589  1.00 19.63           H
HETATM15282 H131 SPH X2070     208.432 155.509 127.161  1.00 19.63           H
HETATM15283 H151 SPH X2070     208.407 155.364 124.639  1.00 19.63           H
HETATM15284 H152 SPH X2070     208.339 153.606 124.725  1.00 19.63           H
HETATM15285 H161 SPH X2070     210.420 153.431 123.388  1.00 19.63           H
HETATM15286  H23 SPH X2070     206.583 154.632 139.586  1.00 19.63           H
HETATM15287  H22 SPH X2070     206.724 156.168 140.198  1.00 19.63           H
HETATM15288  H23 SPH X2070     206.222 154.941 141.170  1.00 19.63           H
HETATM15289  C1  SPH X2080     183.688 149.019 139.955  1.00 19.63           C
HETATM15290  C10 SPH X2080     182.820 148.659 129.665  1.00 19.63           C
HETATM15291  C11 SPH X2080     183.106 149.421 128.374  1.00 19.63           C
HETATM15292  C12 SPH X2080     182.693 148.606 127.147  1.00 19.63           C
HETATM15293  C13 SPH X2080     182.973 149.374 125.854  1.00 19.63           C
HETATM15294  C14 SPH X2080     182.624 148.541 124.621  1.00 19.63           C
HETATM15295  C15 SPH X2080     182.882 149.344 123.341  1.00 19.63           C
HETATM15296  C16 SPH X2080     182.795 148.472 122.078  1.00 19.63           C
HETATM15297  C17 SPH X2080     183.182 149.269 120.810  1.00 19.63           C
HETATM15298  C18 SPH X2080     183.183 148.391 119.542  1.00 19.63           C
HETATM15299  C2  SPH X2080     182.397 149.255 139.181  1.00 19.63           C
HETATM15300  C3  SPH X2080     182.605 149.602 137.692  1.00 19.63           C
HETATM15301  C4  SPH X2080     183.255 148.525 136.880  1.00 19.63           C
HETATM15302  C5  SPH X2080     183.127 148.377 135.557  1.00 19.63           C
HETATM15303  C6  SPH X2080     182.335 149.277 134.642  1.00 19.63           C
HETATM15304  C7  SPH X2080     183.123 149.696 133.388  1.00 19.63           C
HETATM15305  C8  SPH X2080     182.862 148.777 132.184  1.00 19.63           C
HETATM15306  C9  SPH X2080     183.321 149.436 130.880  1.00 19.63           C
HETATM15307  N2  SPH X2080     181.552 150.304 139.895  1.00 19.63           N
HETATM15308  O1  SPH X2080     183.313 148.820 141.312  1.00 19.63           O
HETATM15309  O3  SPH X2080     183.379 150.780 137.566  1.00 19.63           O
HETATM15310  HO1 SPH X2080     184.104 148.504 141.781  1.00 19.63           H
HETATM15311  HO3 SPH X2080     182.767 151.459 137.231  1.00 19.63           H
HETATM15312 H121 SPH X2080     181.626 148.361 127.207  1.00 19.63           H
HETATM15313 H141 SPH X2080     181.572 148.235 124.658  1.00 19.63           H
HETATM15314 H172 SPH X2080     182.481 150.102 120.675  1.00 19.63           H
HETATM15315 H101 SPH X2080     181.740 148.485 129.746  1.00 19.63           H
HETATM15316 H122 SPH X2080     183.244 147.657 127.136  1.00 19.63           H
HETATM15317  H2  SPH X2080     181.832 148.323 139.224  1.00 19.63           H
HETATM15318  H72 SPH X2080     182.815 150.715 133.125  1.00 19.63           H
HETATM15319  H3  SPH X2080     181.606 149.776 137.272  1.00 19.63           H
HETATM15320  H82 SPH X2080     183.369 147.814 132.323  1.00 19.63           H
HETATM15321  H71 SPH X2080     184.198 149.745 133.605  1.00 19.63           H
HETATM15322 H111 SPH X2080     184.176 149.658 128.314  1.00 19.63           H
HETATM15323  H5  SPH X2080     183.625 147.548 135.058  1.00 19.63           H
HETATM15324 H162 SPH X2080     183.470 147.612 122.181  1.00 19.63           H
HETATM15325 H171 SPH X2080     184.179 149.708 120.940  1.00 19.63           H
HETATM15326  H4  SPH X2080     183.859 147.808 137.432  1.00 19.63           H
HETATM15327 H132 SPH X2080     182.391 150.303 125.848  1.00 19.63           H
HETATM15328 H182 SPH X2080     182.189 147.963 119.364  1.00 19.63           H
HETATM15329  H61 SPH X2080     182.020 150.191 135.160  1.00 19.63           H
HETATM15330  H91 SPH X2080     184.415 149.508 130.860  1.00 19.63           H
HETATM15331 H183 SPH X2080     183.462 148.986 118.664  1.00 19.63           H
HETATM15332  H92 SPH X2080     182.930 150.460 130.830  1.00 19.63           H
HETATM15333  H62 SPH X2080     181.411 148.766 134.342  1.00 19.63           H
HETATM15334 H102 SPH X2080     183.307 147.677 129.634  1.00 19.63           H
HETATM15335  H11 SPH X2080     184.208 148.134 139.569  1.00 19.63           H
HETATM15336 H112 SPH X2080     182.564 150.375 128.384  1.00 19.63           H
HETATM15337  H12 SPH X2080     184.360 149.881 139.865  1.00 19.63           H
HETATM15338 H142 SPH X2080     183.231 147.627 124.615  1.00 19.63           H
HETATM15339 H181 SPH X2080     183.903 147.569 119.639  1.00 19.63           H
HETATM15340  H81 SPH X2080     181.787 148.568 132.112  1.00 19.63           H
HETATM15341 H131 SPH X2080     184.032 149.657 125.820  1.00 19.63           H
HETATM15342 H151 SPH X2080     183.874 149.807 123.392  1.00 19.63           H
HETATM15343 H152 SPH X2080     182.156 150.164 123.272  1.00 19.63           H
HETATM15344 H161 SPH X2080     181.779 148.074 121.973  1.00 19.63           H
HETATM15345  H23 SPH X2080     180.561 150.266 139.618  1.00 19.63           H
HETATM15346  H22 SPH X2080     181.892 151.262 139.730  1.00 19.63           H
HETATM15347  H23 SPH X2080     181.584 150.125 140.908  1.00 19.63           H
HETATM15348  C1  SPH X3010     151.888 163.041 134.753  1.00 19.63           C
HETATM15349  C10 SPH X3010     152.460 162.067 124.684  1.00 19.63           C
HETATM15350  C11 SPH X3010     152.054 163.373 124.002  1.00 19.63           C
HETATM15351  C12 SPH X3010     152.647 163.547 122.616  1.00 19.63           C
HETATM15352  C13 SPH X3010     152.212 162.496 121.596  1.00 19.63           C
HETATM15353  C14 SPH X3010     152.454 163.013 120.178  1.00 19.63           C
HETATM15354  C15 SPH X3010     152.174 161.994 119.078  1.00 19.63           C
HETATM15355  C16 SPH X3010     152.224 162.631 117.686  1.00 19.63           C
HETATM15356  C17 SPH X3010     152.048 161.643 116.532  1.00 19.63           C
HETATM15357  C18 SPH X3010     151.907 162.339 115.191  1.00 19.63           C
HETATM15358  C2  SPH X3010     151.899 162.089 133.558  1.00 19.63           C
HETATM15359  C3  SPH X3010     151.922 162.863 132.236  1.00 19.63           C
HETATM15360  C4  SPH X3010     152.152 161.962 131.076  1.00 19.63           C
HETATM15361  C5  SPH X3010     152.458 162.337 129.841  1.00 19.63           C
HETATM15362  C6  SPH X3010     152.661 163.752 129.374  1.00 19.63           C
HETATM15363  C7  SPH X3010     152.255 163.944 127.930  1.00 19.63           C
HETATM15364  C8  SPH X3010     153.037 163.069 126.956  1.00 19.63           C
HETATM15365  C9  SPH X3010     152.163 162.076 126.177  1.00 19.63           C
HETATM15366  N2  SPH X3010     150.805 161.241 133.713  1.00 19.63           N
HETATM15367  O1  SPH X3010     151.947 162.314 135.959  1.00 19.63           O
HETATM15368  O3  SPH X3010     152.932 163.807 132.273  1.00 19.63           O
HETATM15369  HO1 SPH X3010     151.586 162.897 136.651  1.00 19.63           H
HETATM15370  HO3 SPH X3010     153.306 163.793 131.374  1.00 19.63           H
HETATM15371 H121 SPH X3010     153.741 163.497 122.679  1.00 19.63           H
HETATM15372 H141 SPH X3010     153.501 163.321 120.078  1.00 19.63           H
HETATM15373 H172 SPH X3010     152.921 160.979 116.484  1.00 19.63           H
HETATM15374 H101 SPH X3010     151.912 161.247 124.203  1.00 19.63           H
HETATM15375 H122 SPH X3010     152.355 164.524 122.212  1.00 19.63           H
HETATM15376  H2  SPH X3010     152.832 161.522 133.554  1.00 19.63           H
HETATM15377  H72 SPH X3010     151.194 163.696 127.812  1.00 19.63           H
HETATM15378  H3  SPH X3010     150.957 163.365 132.094  1.00 19.63           H
HETATM15379  H82 SPH X3010     153.545 163.704 126.220  1.00 19.63           H
HETATM15380  H71 SPH X3010     152.414 164.989 127.638  1.00 19.63           H
HETATM15381 H111 SPH X3010     152.384 164.221 124.615  1.00 19.63           H
HETATM15382  H5  SPH X3010     152.584 161.588 129.061  1.00 19.63           H
HETATM15383 H162 SPH X3010     151.425 163.379 117.600  1.00 19.63           H
HETATM15384 H171 SPH X3010     151.148 161.040 116.703  1.00 19.63           H
HETATM15385  H4  SPH X3010     152.074 160.885 131.203  1.00 19.63           H
HETATM15386 H132 SPH X3010     152.787 161.576 121.751  1.00 19.63           H
HETATM15387 H182 SPH X3010     152.804 162.936 114.991  1.00 19.63           H
HETATM15388  H61 SPH X3010     153.719 164.022 129.471  1.00 19.63           H
HETATM15389  H91 SPH X3010     151.106 162.339 126.307  1.00 19.63           H
HETATM15390 H183 SPH X3010     151.784 161.594 114.396  1.00 19.63           H
HETATM15391  H92 SPH X3010     152.329 161.062 126.561  1.00 19.63           H
HETATM15392  H62 SPH X3010     152.060 164.429 129.993  1.00 19.63           H
HETATM15393 H102 SPH X3010     153.536 161.921 124.525  1.00 19.63           H
HETATM15394  H11 SPH X3010     152.753 163.712 134.688  1.00 19.63           H
HETATM15395 H112 SPH X3010     150.962 163.407 123.901  1.00 19.63           H
HETATM15396  H12 SPH X3010     150.968 163.639 134.730  1.00 19.63           H
HETATM15397 H142 SPH X3010     151.807 163.878 119.991  1.00 19.63           H
HETATM15398 H181 SPH X3010     151.030 162.997 115.209  1.00 19.63           H
HETATM15399  H81 SPH X3010     153.787 162.491 127.508  1.00 19.63           H
HETATM15400 H131 SPH X3010     151.145 162.279 121.729  1.00 19.63           H
HETATM15401 H151 SPH X3010     151.178 161.558 119.228  1.00 19.63           H
HETATM15402 H152 SPH X3010     152.925 161.195 119.122  1.00 19.63           H
HETATM15403 H161 SPH X3010     153.193 163.127 117.546  1.00 19.63           H
HETATM15404  H23 SPH X3010     150.823 160.603 132.905  1.00 19.63           H
HETATM15405  H22 SPH X3010     149.888 161.700 133.614  1.00 19.63           H
HETATM15406  H23 SPH X3010     150.872 160.593 134.510  1.00 19.63           H
HETATM15407  C1  SPH X3030     204.491 164.232 145.450  1.00 19.63           C
HETATM15408  C10 SPH X3030     208.189 164.278 136.961  1.00 19.63           C
HETATM15409  C11 SPH X3030     208.788 164.464 135.553  1.00 19.63           C
HETATM15410  C12 SPH X3030     207.727 164.632 134.444  1.00 19.63           C
HETATM15411  C13 SPH X3030     208.403 164.808 133.067  1.00 19.63           C
HETATM15412  C14 SPH X3030     207.432 164.767 131.869  1.00 19.63           C
HETATM15413  C15 SPH X3030     208.200 164.823 130.531  1.00 19.63           C
HETATM15414  C16 SPH X3030     207.290 164.717 129.291  1.00 19.63           C
HETATM15415  C17 SPH X3030     208.102 164.772 127.979  1.00 19.63           C
HETATM15416  C18 SPH X3030     207.218 164.675 126.723  1.00 19.63           C
HETATM15417  C2  SPH X3030     206.008 163.963 145.659  1.00 19.63           C
HETATM15418  C3  SPH X3030     206.836 164.290 144.395  1.00 19.63           C
HETATM15419  C4  SPH X3030     206.394 163.553 143.154  1.00 19.63           C
HETATM15420  C5  SPH X3030     206.814 163.825 141.916  1.00 19.63           C
HETATM15421  C6  SPH X3030     207.822 164.900 141.560  1.00 19.63           C
HETATM15422  C7  SPH X3030     208.064 165.023 140.043  1.00 19.63           C
HETATM15423  C8  SPH X3030     208.757 163.779 139.444  1.00 19.63           C
HETATM15424  C9  SPH X3030     209.295 164.029 138.017  1.00 19.63           C
HETATM15425  N2  SPH X3030     206.291 162.565 146.206  1.00 19.63           N
HETATM15426  O1  SPH X3030     203.824 164.128 146.705  1.00 19.63           O
HETATM15427  O3  SPH X3030     208.190 163.961 144.639  1.00 19.63           O
HETATM15428  HO1 SPH X3030     202.865 164.131 146.542  1.00 19.63           H
HETATM15429  HO3 SPH X3030     208.637 164.052 143.779  1.00 19.63           H
HETATM15430 H121 SPH X3030     207.098 165.504 134.658  1.00 19.63           H
HETATM15431 H141 SPH X3030     206.731 165.607 131.932  1.00 19.63           H
HETATM15432 H172 SPH X3030     208.673 165.709 127.944  1.00 19.63           H
HETATM15433 H101 SPH X3030     207.614 165.175 137.222  1.00 19.63           H
HETATM15434 H122 SPH X3030     207.071 163.753 134.428  1.00 19.63           H
HETATM15435  H2  SPH X3030     206.349 164.657 146.427  1.00 19.63           H
HETATM15436  H72 SPH X3030     207.109 165.204 139.536  1.00 19.63           H
HETATM15437  H3  SPH X3030     206.749 165.369 144.208  1.00 19.63           H
HETATM15438  H82 SPH X3030     209.600 163.488 140.084  1.00 19.63           H
HETATM15439  H71 SPH X3030     208.689 165.906 139.864  1.00 19.63           H
HETATM15440 H111 SPH X3030     209.416 163.595 135.315  1.00 19.63           H
HETATM15441  H5  SPH X3030     206.418 163.257 141.077  1.00 19.63           H
HETATM15442 H162 SPH X3030     206.728 163.776 129.330  1.00 19.63           H
HETATM15443 H171 SPH X3030     208.831 163.952 127.966  1.00 19.63           H
HETATM15444  H4  SPH X3030     205.668 162.755 143.302  1.00 19.63           H
HETATM15445 H132 SPH X3030     208.952 165.757 133.055  1.00 19.63           H
HETATM15446 H182 SPH X3030     206.491 165.496 126.691  1.00 19.63           H
HETATM15447  H61 SPH X3030     208.783 164.703 142.051  1.00 19.63           H
HETATM15448  H91 SPH X3030     209.894 163.162 137.710  1.00 19.63           H
HETATM15449 H183 SPH X3030     207.830 164.728 125.815  1.00 19.63           H
HETATM15450  H92 SPH X3030     209.982 164.885 138.034  1.00 19.63           H
HETATM15451  H62 SPH X3030     207.467 165.872 141.926  1.00 19.63           H
HETATM15452 H102 SPH X3030     207.495 163.428 136.953  1.00 19.63           H
HETATM15453  H11 SPH X3030     204.349 165.237 145.034  1.00 19.63           H
HETATM15454 H112 SPH X3030     209.450 165.338 135.558  1.00 19.63           H
HETATM15455  H12 SPH X3030     204.065 163.515 144.737  1.00 19.63           H
HETATM15456 H142 SPH X3030     206.838 163.845 131.912  1.00 19.63           H
HETATM15457 H181 SPH X3030     206.666 163.728 126.707  1.00 19.63           H
HETATM15458  H81 SPH X3030     208.062 162.931 139.429  1.00 19.63           H
HETATM15459 H131 SPH X3030     209.149 164.015 132.937  1.00 19.63           H
HETATM15460 H151 SPH X3030     208.933 164.009 130.499  1.00 19.63           H
HETATM15461 H152 SPH X3030     208.766 165.761 130.482  1.00 19.63           H
HETATM15462 H161 SPH X3030     206.558 165.533 129.304  1.00 19.63           H
HETATM15463  H23 SPH X3030     207.307 162.402 146.259  1.00 19.63           H
HETATM15464  H22 SPH X3030     205.877 161.828 145.618  1.00 19.63           H
HETATM15465  H23 SPH X3030     205.903 162.461 147.154  1.00 19.63           H
HETATM15466  C1  SPH X3040     178.541 165.911 139.188  1.00 19.63           C
HETATM15467  C10 SPH X3040     179.169 166.597 129.095  1.00 19.63           C
HETATM15468  C11 SPH X3040     179.058 167.049 127.630  1.00 19.63           C
HETATM15469  C12 SPH X3040     180.276 166.600 126.810  1.00 19.63           C
HETATM15470  C13 SPH X3040     180.555 167.469 125.582  1.00 19.63           C
HETATM15471  C14 SPH X3040     179.673 167.184 124.371  1.00 19.63           C
HETATM15472  C15 SPH X3040     180.383 167.734 123.120  1.00 19.63           C
HETATM15473  C16 SPH X3040     179.619 167.563 121.801  1.00 19.63           C
HETATM15474  C17 SPH X3040     180.493 167.948 120.598  1.00 19.63           C
HETATM15475  C18 SPH X3040     179.816 167.644 119.258  1.00 19.63           C
HETATM15476  C2  SPH X3040     179.377 166.997 138.497  1.00 19.63           C
HETATM15477  C3  SPH X3040     179.757 166.602 137.048  1.00 19.63           C
HETATM15478  C4  SPH X3040     180.448 167.715 136.328  1.00 19.63           C
HETATM15479  C5  SPH X3040     180.785 167.800 135.028  1.00 19.63           C
HETATM15480  C6  SPH X3040     180.604 166.800 133.895  1.00 19.63           C
HETATM15481  C7  SPH X3040     180.059 167.484 132.605  1.00 19.63           C
HETATM15482  C8  SPH X3040     180.529 166.804 131.290  1.00 19.63           C
HETATM15483  C9  SPH X3040     180.047 167.504 129.981  1.00 19.63           C
HETATM15484  N2  SPH X3040     180.562 167.382 139.361  1.00 19.63           N
HETATM15485  O1  SPH X3040     178.204 166.350 140.505  1.00 19.63           O
HETATM15486  O3  SPH X3040     178.594 166.412 136.313  1.00 19.63           O
HETATM15487  HO1 SPH X3040     177.810 165.597 140.977  1.00 19.63           H
HETATM15488  HO3 SPH X3040     178.586 167.212 135.760  1.00 19.63           H
HETATM15489 H121 SPH X3040     180.159 165.550 126.513  1.00 19.63           H
HETATM15490 H141 SPH X3040     178.685 167.645 124.499  1.00 19.63           H
HETATM15491 H172 SPH X3040     180.737 169.016 120.649  1.00 19.63           H
HETATM15492 H101 SPH X3040     178.157 166.570 129.515  1.00 19.63           H
HETATM15493 H122 SPH X3040     181.172 166.633 127.443  1.00 19.63           H
HETATM15494  H2  SPH X3040     178.749 167.886 138.431  1.00 19.63           H
HETATM15495  H72 SPH X3040     178.965 167.544 132.641  1.00 19.63           H
HETATM15496  H3  SPH X3040     180.373 165.695 137.044  1.00 19.63           H
HETATM15497  H82 SPH X3040     181.625 166.800 131.279  1.00 19.63           H
HETATM15498  H71 SPH X3040     180.415 168.521 132.574  1.00 19.63           H
HETATM15499 H111 SPH X3040     178.944 168.139 127.593  1.00 19.63           H
HETATM15500  H5  SPH X3040     181.293 168.705 134.705  1.00 19.63           H
HETATM15501 H162 SPH X3040     179.310 166.517 121.684  1.00 19.63           H
HETATM15502 H171 SPH X3040     181.442 167.399 120.641  1.00 19.63           H
HETATM15503  H4  SPH X3040     180.692 168.572 136.952  1.00 19.63           H
HETATM15504 H132 SPH X3040     180.487 168.531 125.849  1.00 19.63           H
HETATM15505 H182 SPH X3040     178.871 168.194 119.167  1.00 19.63           H
HETATM15506  H61 SPH X3040     179.984 165.943 134.185  1.00 19.63           H
HETATM15507  H91 SPH X3040     180.929 167.822 129.412  1.00 19.63           H
HETATM15508 H183 SPH X3040     180.465 167.933 118.423  1.00 19.63           H
HETATM15509  H92 SPH X3040     179.493 168.420 130.218  1.00 19.63           H
HETATM15510  H62 SPH X3040     181.596 166.393 133.665  1.00 19.63           H
HETATM15511 H102 SPH X3040     179.584 165.581 129.110  1.00 19.63           H
HETATM15512  H11 SPH X3040     177.628 165.717 138.610  1.00 19.63           H
HETATM15513 H112 SPH X3040     178.154 166.621 127.180  1.00 19.63           H
HETATM15514  H12 SPH X3040     179.113 164.976 139.224  1.00 19.63           H
HETATM15515 H142 SPH X3040     179.524 166.102 124.270  1.00 19.63           H
HETATM15516 H181 SPH X3040     179.607 166.570 119.170  1.00 19.63           H
HETATM15517  H81 SPH X3040     180.240 165.745 131.285  1.00 19.63           H
HETATM15518 H131 SPH X3040     181.602 167.293 125.306  1.00 19.63           H
HETATM15519 H151 SPH X3040     181.356 167.237 123.022  1.00 19.63           H
HETATM15520 H152 SPH X3040     180.593 168.802 123.265  1.00 19.63           H
HETATM15521 H161 SPH X3040     178.707 168.174 121.815  1.00 19.63           H
HETATM15522  H23 SPH X3040     181.082 168.181 138.971  1.00 19.63           H
HETATM15523  H22 SPH X3040     181.219 166.596 139.477  1.00 19.63           H
HETATM15524  H23 SPH X3040     180.240 167.650 140.302  1.00 19.63           H
HETATM15525  C1  SPH X3050     189.263 140.566 142.643  1.00 19.63           C
HETATM15526  C10 SPH X3050     190.088 141.472 132.193  1.00 19.63           C
HETATM15527  C11 SPH X3050     190.956 141.519 130.920  1.00 19.63           C
HETATM15528  C12 SPH X3050     190.144 141.824 129.649  1.00 19.63           C
HETATM15529  C13 SPH X3050     190.921 141.482 128.370  1.00 19.63           C
HETATM15530  C14 SPH X3050     190.108 141.735 127.100  1.00 19.63           C
HETATM15531  C15 SPH X3050     190.788 141.150 125.858  1.00 19.63           C
HETATM15532  C16 SPH X3050     189.929 141.311 124.596  1.00 19.63           C
HETATM15533  C17 SPH X3050     190.499 140.535 123.405  1.00 19.63           C
HETATM15534  C18 SPH X3050     189.567 140.551 122.192  1.00 19.63           C
HETATM15535  C2  SPH X3050     190.631 141.167 142.348  1.00 19.63           C
HETATM15536  C3  SPH X3050     191.200 140.730 140.984  1.00 19.63           C
HETATM15537  C4  SPH X3050     190.378 141.052 139.767  1.00 19.63           C
HETATM15538  C5  SPH X3050     190.686 140.604 138.546  1.00 19.63           C
HETATM15539  C6  SPH X3050     189.915 140.855 137.279  1.00 19.63           C
HETATM15540  C7  SPH X3050     190.835 141.017 136.047  1.00 19.63           C
HETATM15541  C8  SPH X3050     190.033 141.102 134.730  1.00 19.63           C
HETATM15542  C9  SPH X3050     190.919 141.206 133.472  1.00 19.63           C
HETATM15543  N2  SPH X3050     191.573 140.832 143.483  1.00 19.63           N
HETATM15544  O1  SPH X3050     188.958 140.885 143.991  1.00 19.63           O
HETATM15545  O3  SPH X3050     191.385 139.332 141.018  1.00 19.63           O
HETATM15546  HO1 SPH X3050     188.025 140.643 144.131  1.00 19.63           H
HETATM15547  HO3 SPH X3050     190.824 138.977 140.306  1.00 19.63           H
HETATM15548 H121 SPH X3050     189.855 142.883 129.640  1.00 19.63           H
HETATM15549 H141 SPH X3050     189.957 142.813 126.967  1.00 19.63           H
HETATM15550 H172 SPH X3050     191.475 140.952 123.129  1.00 19.63           H
HETATM15551 H101 SPH X3050     189.541 142.418 132.296  1.00 19.63           H
HETATM15552 H122 SPH X3050     189.213 141.245 129.662  1.00 19.63           H
HETATM15553  H2  SPH X3050     190.513 142.251 142.339  1.00 19.63           H
HETATM15554  H72 SPH X3050     191.444 141.920 136.169  1.00 19.63           H
HETATM15555  H3  SPH X3050     192.174 141.216 140.856  1.00 19.63           H
HETATM15556  H82 SPH X3050     189.390 140.219 134.637  1.00 19.63           H
HETATM15557  H71 SPH X3050     191.523 140.165 135.988  1.00 19.63           H
HETATM15558 H111 SPH X3050     191.460 140.551 130.811  1.00 19.63           H
HETATM15559  H5  SPH X3050     191.569 139.983 138.407  1.00 19.63           H
HETATM15560 H162 SPH X3050     188.912 140.953 124.802  1.00 19.63           H
HETATM15561 H171 SPH X3050     190.673 139.493 123.697  1.00 19.63           H
HETATM15562  H4  SPH X3050     189.506 141.685 139.920  1.00 19.63           H
HETATM15563 H132 SPH X3050     191.850 142.065 128.334  1.00 19.63           H
HETATM15564 H182 SPH X3050     189.357 141.578 121.874  1.00 19.63           H
HETATM15565  H61 SPH X3050     189.275 141.740 137.386  1.00 19.63           H
HETATM15566  H91 SPH X3050     191.490 140.276 133.351  1.00 19.63           H
HETATM15567 H183 SPH X3050     190.021 140.023 121.344  1.00 19.63           H
HETATM15568  H92 SPH X3050     191.649 142.015 133.600  1.00 19.63           H
HETATM15569  H62 SPH X3050     189.253 139.999 137.099  1.00 19.63           H
HETATM15570 H102 SPH X3050     189.332 140.684 132.084  1.00 19.63           H
HETATM15571  H11 SPH X3050     188.514 140.989 141.962  1.00 19.63           H
HETATM15572 H112 SPH X3050     191.745 142.273 131.033  1.00 19.63           H
HETATM15573  H12 SPH X3050     189.279 139.478 142.504  1.00 19.63           H
HETATM15574 H142 SPH X3050     189.115 141.283 127.212  1.00 19.63           H
HETATM15575 H181 SPH X3050     188.613 140.063 122.427  1.00 19.63           H
HETATM15576  H81 SPH X3050     189.369 141.973 134.776  1.00 19.63           H
HETATM15577 H131 SPH X3050     191.216 140.426 128.406  1.00 19.63           H
HETATM15578 H151 SPH X3050     190.981 140.082 126.025  1.00 19.63           H
HETATM15579 H152 SPH X3050     191.762 141.630 125.705  1.00 19.63           H
HETATM15580 H161 SPH X3050     189.846 142.374 124.339  1.00 19.63           H
HETATM15581  H23 SPH X3050     192.462 141.351 143.437  1.00 19.63           H
HETATM15582  H22 SPH X3050     191.807 139.829 143.473  1.00 19.63           H
HETATM15583  H23 SPH X3050     191.122 141.013 144.391  1.00 19.63           H
HETATM15584  C1  SPH X3060     166.217 143.839 137.954  1.00 19.63           C
HETATM15585  C10 SPH X3060     165.189 142.920 127.458  1.00 19.63           C
HETATM15586  C11 SPH X3060     165.846 143.439 126.176  1.00 19.63           C
HETATM15587  C12 SPH X3060     165.213 142.888 124.898  1.00 19.63           C
HETATM15588  C13 SPH X3060     165.892 143.515 123.679  1.00 19.63           C
HETATM15589  C14 SPH X3060     165.361 142.948 122.368  1.00 19.63           C
HETATM15590  C15 SPH X3060     165.913 143.727 121.172  1.00 19.63           C
HETATM15591  C16 SPH X3060     165.292 143.280 119.837  1.00 19.63           C
HETATM15592  C17 SPH X3060     165.697 144.211 118.681  1.00 19.63           C
HETATM15593  C18 SPH X3060     165.152 143.758 117.326  1.00 19.63           C
HETATM15594  C2  SPH X3060     165.482 142.885 137.004  1.00 19.63           C
HETATM15595  C3  SPH X3060     165.568 143.384 135.555  1.00 19.63           C
HETATM15596  C4  SPH X3060     165.237 142.295 134.573  1.00 19.63           C
HETATM15597  C5  SPH X3060     165.086 142.455 133.253  1.00 19.63           C
HETATM15598  C6  SPH X3060     165.214 143.762 132.506  1.00 19.63           C
HETATM15599  C7  SPH X3060     166.053 143.658 131.221  1.00 19.63           C
HETATM15600  C8  SPH X3060     165.271 143.083 130.019  1.00 19.63           C
HETATM15601  C9  SPH X3060     165.932 143.467 128.688  1.00 19.63           C
HETATM15602  N2  SPH X3060     164.046 142.633 137.422  1.00 19.63           N
HETATM15603  O1  SPH X3060     165.823 143.616 139.302  1.00 19.63           O
HETATM15604  O3  SPH X3060     166.871 143.789 135.262  1.00 19.63           O
HETATM15605  HO1 SPH X3060     165.326 144.424 139.520  1.00 19.63           H
HETATM15606  HO3 SPH X3060     167.076 143.315 134.438  1.00 19.63           H
HETATM15607 H121 SPH X3060     164.137 143.109 124.885  1.00 19.63           H
HETATM15608 H141 SPH X3060     164.265 143.003 122.368  1.00 19.63           H
HETATM15609 H172 SPH X3060     165.339 145.226 118.889  1.00 19.63           H
HETATM15610 H101 SPH X3060     164.136 143.231 127.484  1.00 19.63           H
HETATM15611 H122 SPH X3060     165.323 141.797 124.868  1.00 19.63           H
HETATM15612  H2  SPH X3060     165.997 141.925 137.055  1.00 19.63           H
HETATM15613  H72 SPH X3060     166.394 144.669 130.966  1.00 19.63           H
HETATM15614  H3  SPH X3060     164.882 144.228 135.416  1.00 19.63           H
HETATM15615  H82 SPH X3060     165.210 141.992 130.106  1.00 19.63           H
HETATM15616  H71 SPH X3060     166.955 143.062 131.405  1.00 19.63           H
HETATM15617 H111 SPH X3060     166.911 143.176 126.188  1.00 19.63           H
HETATM15618  H5  SPH X3060     164.851 141.593 132.631  1.00 19.63           H
HETATM15619 H162 SPH X3060     165.604 142.252 119.614  1.00 19.63           H
HETATM15620 H171 SPH X3060     166.792 144.264 118.625  1.00 19.63           H
HETATM15621  H4  SPH X3060     165.129 141.297 134.995  1.00 19.63           H
HETATM15622 H132 SPH X3060     165.732 144.599 123.698  1.00 19.63           H
HETATM15623 H182 SPH X3060     164.054 143.729 117.341  1.00 19.63           H
HETATM15624  H61 SPH X3060     165.644 144.550 133.135  1.00 19.63           H
HETATM15625  H91 SPH X3060     166.966 143.104 128.679  1.00 19.63           H
HETATM15626 H183 SPH X3060     165.463 144.444 116.529  1.00 19.63           H
HETATM15627  H92 SPH X3060     165.982 144.561 128.617  1.00 19.63           H
HETATM15628  H62 SPH X3060     164.212 144.117 132.238  1.00 19.63           H
HETATM15629 H102 SPH X3060     165.210 141.823 127.470  1.00 19.63           H
HETATM15630  H11 SPH X3060     167.299 143.691 137.853  1.00 19.63           H
HETATM15631 H112 SPH X3060     165.791 144.535 126.165  1.00 19.63           H
HETATM15632  H12 SPH X3060     166.008 144.878 137.669  1.00 19.63           H
HETATM15633 H142 SPH X3060     165.631 141.888 122.282  1.00 19.63           H
HETATM15634 H181 SPH X3060     165.516 142.754 117.075  1.00 19.63           H
HETATM15635  H81 SPH X3060     164.242 143.465 130.020  1.00 19.63           H
HETATM15636 H131 SPH X3060     166.975 143.348 123.728  1.00 19.63           H
HETATM15637 H151 SPH X3060     167.003 143.613 121.127  1.00 19.63           H
HETATM15638 H152 SPH X3060     165.711 144.795 121.316  1.00 19.63           H
HETATM15639 H161 SPH X3060     164.198 143.269 119.921  1.00 19.63           H
HETATM15640  H23 SPH X3060     163.554 142.040 136.739  1.00 19.63           H
HETATM15641  H22 SPH X3060     164.007 142.158 138.335  1.00 19.63           H
HETATM15642  H23 SPH X3060     163.520 143.514 137.513  1.00 19.63           H
HETATM15643  C1  SPH X3070     162.465 148.626 134.749  1.00 19.63           C
HETATM15644  C10 SPH X3070     162.550 149.697 125.434  1.00 19.63           C
HETATM15645  C11 SPH X3070     163.081 150.754 124.446  1.00 19.63           C
HETATM15646  C12 SPH X3070     163.719 150.170 123.177  1.00 19.63           C
HETATM15647  C13 SPH X3070     162.732 149.336 122.335  1.00 19.63           C
HETATM15648  C14 SPH X3070     163.081 149.321 120.838  1.00 19.63           C
HETATM15649  C15 SPH X3070     162.583 150.589 120.114  1.00 19.63           C
HETATM15650  C16 SPH X3070     163.075 150.695 118.662  1.00 19.63           C
HETATM15651  C17 SPH X3070     162.482 149.615 117.748  1.00 19.63           C
HETATM15652  C18 SPH X3070     162.791 149.891 116.278  1.00 19.63           C
HETATM15653  C2  SPH X3070     162.541 149.881 133.930  1.00 19.63           C
HETATM15654  C3  SPH X3070     162.518 149.597 132.433  1.00 19.63           C
HETATM15655  C4  SPH X3070     163.822 149.094 131.880  1.00 19.63           C
HETATM15656  C5  SPH X3070     164.019 148.761 130.598  1.00 19.63           C
HETATM15657  C6  SPH X3070     162.967 148.820 129.502  1.00 19.63           C
HETATM15658  C7  SPH X3070     163.077 150.098 128.646  1.00 19.63           C
HETATM15659  C8  SPH X3070     164.092 149.983 127.493  1.00 19.63           C
HETATM15660  C9  SPH X3070     163.644 149.079 126.318  1.00 19.63           C
HETATM15661  N2  SPH X3070     163.670 150.741 134.368  1.00 19.63           N
HETATM15662  O1  SPH X3070     161.900 149.021 135.977  1.00 19.63           O
HETATM15663  O3  SPH X3070     162.203 150.803 131.792  1.00 19.63           O
HETATM15664  HO1 SPH X3070     162.614 149.412 136.511  1.00 19.63           H
HETATM15665  HO3 SPH X3070     163.019 151.331 131.820  1.00 19.63           H
HETATM15666 H121 SPH X3070     164.588 149.554 123.436  1.00 19.63           H
HETATM15667 H141 SPH X3070     162.621 148.438 120.379  1.00 19.63           H
HETATM15668 H172 SPH X3070     162.883 148.631 118.023  1.00 19.63           H
HETATM15669 H101 SPH X3070     161.777 150.157 126.062  1.00 19.63           H
HETATM15670 H122 SPH X3070     164.106 151.004 122.579  1.00 19.63           H
HETATM15671  H2  SPH X3070     161.635 150.450 134.143  1.00 19.63           H
HETATM15672  H72 SPH X3070     162.088 150.350 128.247  1.00 19.63           H
HETATM15673  H3  SPH X3070     161.730 148.863 132.227  1.00 19.63           H
HETATM15674  H82 SPH X3070     164.319 150.988 127.117  1.00 19.63           H
HETATM15675  H71 SPH X3070     163.360 150.941 129.290  1.00 19.63           H
HETATM15676 H111 SPH X3070     163.802 151.412 124.946  1.00 19.63           H
HETATM15677  H5  SPH X3070     164.992 148.402 130.272  1.00 19.63           H
HETATM15678 H162 SPH X3070     162.801 151.684 118.271  1.00 19.63           H
HETATM15679 H171 SPH X3070     161.394 149.569 117.882  1.00 19.63           H
HETATM15680  H4  SPH X3070     164.645 148.998 132.585  1.00 19.63           H
HETATM15681 H132 SPH X3070     162.734 148.305 122.707  1.00 19.63           H
HETATM15682 H182 SPH X3070     163.874 149.922 116.108  1.00 19.63           H
HETATM15683  H61 SPH X3070     161.958 148.778 129.932  1.00 19.63           H
HETATM15684  H91 SPH X3070     163.284 148.116 126.699  1.00 19.63           H
HETATM15685 H183 SPH X3070     162.370 149.105 115.637  1.00 19.63           H
HETATM15686  H92 SPH X3070     164.518 148.841 125.700  1.00 19.63           H
HETATM15687  H62 SPH X3070     163.046 147.925 128.872  1.00 19.63           H
HETATM15688 H102 SPH X3070     162.035 148.894 124.891  1.00 19.63           H
HETATM15689  H11 SPH X3070     161.822 147.883 134.261  1.00 19.63           H
HETATM15690 H112 SPH X3070     162.247 151.400 124.145  1.00 19.63           H
HETATM15691  H12 SPH X3070     163.466 148.198 134.885  1.00 19.63           H
HETATM15692 H142 SPH X3070     164.166 149.211 120.711  1.00 19.63           H
HETATM15693 H181 SPH X3070     162.367 150.851 115.960  1.00 19.63           H
HETATM15694  H81 SPH X3070     165.036 149.595 127.896  1.00 19.63           H
HETATM15695 H131 SPH X3070     161.710 149.714 122.459  1.00 19.63           H
HETATM15696 H151 SPH X3070     162.926 151.479 120.657  1.00 19.63           H
HETATM15697 H152 SPH X3070     161.487 150.619 120.134  1.00 19.63           H
HETATM15698 H161 SPH X3070     164.170 150.642 118.635  1.00 19.63           H
HETATM15699  H23 SPH X3070     163.623 151.651 133.888  1.00 19.63           H
HETATM15700  H22 SPH X3070     163.666 150.896 135.387  1.00 19.63           H
HETATM15701  H23 SPH X3070     164.587 150.328 134.142  1.00 19.63           H
HETATM15702  C1  SPH X3090     187.606 159.687 141.994  1.00 19.63           C
HETATM15703  C10 SPH X3090     186.481 158.639 132.036  1.00 19.63           C
HETATM15704  C11 SPH X3090     187.325 159.258 130.920  1.00 19.63           C
HETATM15705  C12 SPH X3090     186.847 158.740 129.548  1.00 19.63           C
HETATM15706  C13 SPH X3090     187.625 159.378 128.396  1.00 19.63           C
HETATM15707  C14 SPH X3090     187.111 158.883 127.050  1.00 19.63           C
HETATM15708  C15 SPH X3090     187.892 159.531 125.901  1.00 19.63           C
HETATM15709  C16 SPH X3090     187.405 159.072 124.515  1.00 19.63           C
HETATM15710  C17 SPH X3090     188.136 159.838 123.408  1.00 19.63           C
HETATM15711  C18 SPH X3090     187.770 159.346 122.007  1.00 19.63           C
HETATM15712  C2  SPH X3090     187.194 158.660 140.937  1.00 19.63           C
HETATM15713  C3  SPH X3090     187.246 159.260 139.517  1.00 19.63           C
HETATM15714  C4  SPH X3090     186.867 158.276 138.441  1.00 19.63           C
HETATM15715  C5  SPH X3090     186.792 158.520 137.125  1.00 19.63           C
HETATM15716  C6  SPH X3090     187.080 159.832 136.431  1.00 19.63           C
HETATM15717  C7  SPH X3090     188.232 159.731 135.406  1.00 19.63           C
HETATM15718  C8  SPH X3090     187.931 158.895 134.139  1.00 19.63           C
HETATM15719  C9  SPH X3090     186.659 159.333 133.390  1.00 19.63           C
HETATM15720  N2  SPH X3090     185.870 158.008 141.285  1.00 19.63           N
HETATM15721  O1  SPH X3090     187.428 159.107 143.286  1.00 19.63           O
HETATM15722  O3  SPH X3090     188.554 159.631 139.232  1.00 19.63           O
HETATM15723  HO1 SPH X3090     187.886 159.683 143.922  1.00 19.63           H
HETATM15724  HO3 SPH X3090     188.695 159.314 138.324  1.00 19.63           H
HETATM15725 H121 SPH X3090     185.778 158.954 129.424  1.00 19.63           H
HETATM15726 H141 SPH X3090     186.044 159.119 126.953  1.00 19.63           H
HETATM15727 H172 SPH X3090     187.905 160.907 123.485  1.00 19.63           H
HETATM15728 H101 SPH X3090     185.422 158.712 131.761  1.00 19.63           H
HETATM15729 H122 SPH X3090     186.959 157.649 129.508  1.00 19.63           H
HETATM15730  H2  SPH X3090     187.939 157.863 140.969  1.00 19.63           H
HETATM15731  H72 SPH X3090     188.498 160.746 135.087  1.00 19.63           H
HETATM15732  H3  SPH X3090     186.586 160.135 139.460  1.00 19.63           H
HETATM15733  H82 SPH X3090     188.793 158.972 133.465  1.00 19.63           H
HETATM15734  H71 SPH X3090     189.123 159.324 135.901  1.00 19.63           H
HETATM15735 H111 SPH X3090     188.384 159.016 131.070  1.00 19.63           H
HETATM15736  H5  SPH X3090     186.508 157.715 136.451  1.00 19.63           H
HETATM15737 H162 SPH X3090     187.582 157.996 124.400  1.00 19.63           H
HETATM15738 H171 SPH X3090     189.219 159.733 123.550  1.00 19.63           H
HETATM15739  H4  SPH X3090     186.663 157.263 138.782  1.00 19.63           H
HETATM15740 H132 SPH X3090     187.527 160.470 128.446  1.00 19.63           H
HETATM15741 H182 SPH X3090     186.690 159.439 121.835  1.00 19.63           H
HETATM15742  H61 SPH X3090     187.328 160.619 137.153  1.00 19.63           H
HETATM15743  H91 SPH X3090     186.657 160.422 133.255  1.00 19.63           H
HETATM15744 H183 SPH X3090     188.292 159.934 121.243  1.00 19.63           H
HETATM15745  H92 SPH X3090     185.783 159.090 134.005  1.00 19.63           H
HETATM15746  H62 SPH X3090     186.170 160.187 135.931  1.00 19.63           H
HETATM15747 H102 SPH X3090     186.704 157.568 132.129  1.00 19.63           H
HETATM15748  H11 SPH X3090     188.656 159.966 141.847  1.00 19.63           H
HETATM15749 H112 SPH X3090     187.231 160.350 130.947  1.00 19.63           H
HETATM15750  H12 SPH X3090     186.999 160.596 141.898  1.00 19.63           H
HETATM15751 H142 SPH X3090     187.209 157.792 126.994  1.00 19.63           H
HETATM15752 H181 SPH X3090     188.049 158.293 121.878  1.00 19.63           H
HETATM15753  H81 SPH X3090     187.845 157.835 134.410  1.00 19.63           H
HETATM15754 H131 SPH X3090     188.691 159.141 128.495  1.00 19.63           H
HETATM15755 H151 SPH X3090     188.959 159.298 126.005  1.00 19.63           H
HETATM15756 H152 SPH X3090     187.795 160.622 125.974  1.00 19.63           H
HETATM15757 H161 SPH X3090     186.324 159.237 124.420  1.00 19.63           H
HETATM15758  H23 SPH X3090     185.674 157.201 140.678  1.00 19.63           H
HETATM15759  H22 SPH X3090     185.900 157.669 142.258  1.00 19.63           H
HETATM15760  H23 SPH X3090     185.088 158.674 141.208  1.00 19.63           H
HETATM15761  C1  SPH X4010     194.902 163.308 141.703  1.00 19.63           C
HETATM15762  C10 SPH X4010     194.959 163.823 130.956  1.00 19.63           C
HETATM15763  C11 SPH X4010     194.896 162.997 129.659  1.00 19.63           C
HETATM15764  C12 SPH X4010     195.078 163.868 128.410  1.00 19.63           C
HETATM15765  C13 SPH X4010     194.871 163.063 127.115  1.00 19.63           C
HETATM15766  C14 SPH X4010     195.101 163.903 125.843  1.00 19.63           C
HETATM15767  C15 SPH X4010     194.827 163.076 124.577  1.00 19.63           C
HETATM15768  C16 SPH X4010     195.117 163.841 123.273  1.00 19.63           C
HETATM15769  C17 SPH X4010     194.824 162.972 122.032  1.00 19.63           C
HETATM15770  C18 SPH X4010     195.153 163.690 120.713  1.00 19.63           C
HETATM15771  C2  SPH X4010     195.126 164.378 140.620  1.00 19.63           C
HETATM15772  C3  SPH X4010     194.435 164.034 139.293  1.00 19.63           C
HETATM15773  C4  SPH X4010     195.172 162.946 138.556  1.00 19.63           C
HETATM15774  C5  SPH X4010     195.418 162.801 137.245  1.00 19.63           C
HETATM15775  C6  SPH X4010     195.001 163.677 136.083  1.00 19.63           C
HETATM15776  C7  SPH X4010     195.018 162.881 134.762  1.00 19.63           C
HETATM15777  C8  SPH X4010     194.868 163.772 133.512  1.00 19.63           C
HETATM15778  C9  SPH X4010     194.874 162.938 132.213  1.00 19.63           C
HETATM15779  N2  SPH X4010     196.597 164.736 140.414  1.00 19.63           N
HETATM15780  O1  SPH X4010     195.395 163.835 142.930  1.00 19.63           O
HETATM15781  O3  SPH X4010     194.407 165.225 138.528  1.00 19.63           O
HETATM15782  HO1 SPH X4010     195.057 163.312 143.676  1.00 19.63           H
HETATM15783  HO3 SPH X4010     194.149 164.953 137.641  1.00 19.63           H
HETATM15784 H121 SPH X4010     196.081 164.305 128.414  1.00 19.63           H
HETATM15785 H141 SPH X4010     196.134 164.267 125.830  1.00 19.63           H
HETATM15786 H172 SPH X4010     195.406 162.045 122.089  1.00 19.63           H
HETATM15787 H101 SPH X4010     195.892 164.394 130.978  1.00 19.63           H
HETATM15788 H122 SPH X4010     194.363 164.695 128.434  1.00 19.63           H
HETATM15789  H2  SPH X4010     194.641 165.281 140.992  1.00 19.63           H
HETATM15790  H72 SPH X4010     195.962 162.329 134.679  1.00 19.63           H
HETATM15791  H3  SPH X4010     193.410 163.702 139.493  1.00 19.63           H
HETATM15792  H82 SPH X4010     193.935 164.345 133.575  1.00 19.63           H
HETATM15793  H71 SPH X4010     194.215 162.134 134.776  1.00 19.63           H
HETATM15794 H111 SPH X4010     193.929 162.486 129.612  1.00 19.63           H
HETATM15795  H5  SPH X4010     195.951 161.905 136.938  1.00 19.63           H
HETATM15796 H162 SPH X4010     194.506 164.751 123.238  1.00 19.63           H
HETATM15797 H171 SPH X4010     193.767 162.685 122.030  1.00 19.63           H
HETATM15798  H4  SPH X4010     195.516 162.145 139.205  1.00 19.63           H
HETATM15799 H132 SPH X4010     195.550 162.204 127.109  1.00 19.63           H
HETATM15800 H182 SPH X4010     196.216 163.947 120.669  1.00 19.63           H
HETATM15801  H61 SPH X4010     195.708 164.510 135.991  1.00 19.63           H
HETATM15802  H91 SPH X4010     193.967 162.323 132.173  1.00 19.63           H
HETATM15803 H183 SPH X4010     194.923 163.046 119.857  1.00 19.63           H
HETATM15804  H92 SPH X4010     195.726 162.248 132.222  1.00 19.63           H
HETATM15805  H62 SPH X4010     193.997 164.090 136.229  1.00 19.63           H
HETATM15806 H102 SPH X4010     194.138 164.547 130.962  1.00 19.63           H
HETATM15807  H11 SPH X4010     193.832 163.089 141.792  1.00 19.63           H
HETATM15808 H112 SPH X4010     195.669 162.221 129.676  1.00 19.63           H
HETATM15809  H12 SPH X4010     195.419 162.375 141.451  1.00 19.63           H
HETATM15810 H142 SPH X4010     194.444 164.779 125.855  1.00 19.63           H
HETATM15811 H181 SPH X4010     194.569 164.610 120.612  1.00 19.63           H
HETATM15812  H81 SPH X4010     195.690 164.496 133.487  1.00 19.63           H
HETATM15813 H131 SPH X4010     193.851 162.666 127.102  1.00 19.63           H
HETATM15814 H151 SPH X4010     193.778 162.762 124.582  1.00 19.63           H
HETATM15815 H152 SPH X4010     195.436 162.166 124.601  1.00 19.63           H
HETATM15816 H161 SPH X4010     196.166 164.154 123.260  1.00 19.63           H
HETATM15817  H23 SPH X4010     196.687 165.570 139.822  1.00 19.63           H
HETATM15818  H22 SPH X4010     197.102 163.972 139.948  1.00 19.63           H
HETATM15819  H23 SPH X4010     197.067 164.926 141.310  1.00 19.63           H
HETATM15820  C1  16C X4030     168.368 138.540 139.342  1.00  0.00           C
HETATM15821  C10 16C X4030     171.280 142.332 130.093  1.00  0.00           C
HETATM15822  C11 16C X4030     171.535 141.489 128.822  1.00  0.00           C
HETATM15823  C12 16C X4030     171.332 142.298 127.529  1.00  0.00           C
HETATM15824  C13 16C X4030     171.568 141.460 126.260  1.00  0.00           C
HETATM15825  C14 16C X4030     171.293 142.244 124.963  1.00  0.00           C
HETATM15826  C15 16C X4030     171.680 141.461 123.706  1.00  0.00           C
HETATM15827  C16 16C X4030     171.279 142.139 122.389  1.00  0.00           C
HETATM15828  C17 16C X4030     171.790 141.382 121.162  1.00  0.00           C
HETATM15829  C18 16C X4030     171.410 142.028 119.839  1.00  0.00           C
HETATM15830  C19 16C X4030     167.416 138.735 135.931  1.00  0.00           C
HETATM15831  C2  16C X4030     168.565 139.407 138.070  1.00  0.00           C
HETATM15832  C20 16C X4030     167.729 138.075 134.609  1.00  0.00           C
HETATM15833  C21 16C X4030     167.051 138.718 133.381  1.00  0.00           C
HETATM15834  C22 16C X4030     167.759 138.274 132.087  1.00  0.00           C
HETATM15835  C23 16C X4030     167.047 138.736 130.800  1.00  0.00           C
HETATM15836  C24 16C X4030     167.921 138.444 129.567  1.00  0.00           C
HETATM15837  C25 16C X4030     167.185 138.614 128.227  1.00  0.00           C
HETATM15838  C26 16C X4030     168.155 138.576 127.032  1.00  0.00           C
HETATM15839  C27 16C X4030     167.447 138.307 125.701  1.00  0.00           C
HETATM15840  C28 16C X4030     168.307 138.669 124.475  1.00  0.00           C
HETATM15841  C29 16C X4030     167.602 138.304 123.156  1.00  0.00           C
HETATM15842  C3  16C X4030     169.944 140.169 138.020  1.00  0.00           C
HETATM15843  C30 16C X4030     168.308 138.887 121.924  1.00  0.00           C
HETATM15844  C31 16C X4030     167.684 138.419 120.594  1.00  0.00           C
HETATM15845  C32 16C X4030     168.236 139.185 119.389  1.00  0.00           C
HETATM15846  C33 16C X4030     167.768 138.640 118.040  1.00  0.00           C
HETATM15847  C34 16C X4030     168.155 139.538 116.859  1.00  0.00           C
HETATM15848  C4  16C X4030     170.133 140.998 136.770  1.00  0.00           C
HETATM15849  C5  16C X4030     171.256 141.630 136.447  1.00  0.00           C
HETATM15850  C6  16C X4030     171.426 142.412 135.180  1.00  0.00           C
HETATM15851  C7  16C X4030     171.442 141.527 133.931  1.00  0.00           C
HETATM15852  C8  16C X4030     171.337 142.352 132.640  1.00  0.00           C
HETATM15853  C9  16C X4030     171.431 141.501 131.374  1.00  0.00           C
HETATM15854 H101 16C X4030     170.275 142.754 130.056  1.00  0.00           H
HETATM15855 H102 16C X4030     171.975 143.172 130.116  1.00  0.00           H
HETATM15856  H11 16C X4030     167.325 138.226 139.398  1.00  0.00           H
HETATM15857 H111 16C X4030     172.551 141.087 128.843  1.00  0.00           H
HETATM15858 H112 16C X4030     170.857 140.635 128.819  1.00  0.00           H
HETATM15859  H12 16C X4030     168.977 137.639 139.261  1.00  0.00           H
HETATM15860 H121 16C X4030     170.318 142.703 127.512  1.00  0.00           H
HETATM15861 H122 16C X4030     172.011 143.153 127.526  1.00  0.00           H
HETATM15862 H131 16C X4030     172.594 141.099 126.252  1.00  0.00           H
HETATM15863 H132 16C X4030     170.926 140.581 126.282  1.00  0.00           H
HETATM15864 H141 16C X4030     170.245 142.496 124.915  1.00  0.00           H
HETATM15865 H142 16C X4030     171.839 143.173 124.983  1.00  0.00           H
HETATM15866 H151 16C X4030     172.737 141.312 123.712  1.00  0.00           H
HETATM15867 H152 16C X4030     171.231 140.491 123.737  1.00  0.00           H
HETATM15868 H161 16C X4030     170.214 142.221 122.335  1.00  0.00           H
HETATM15869 H162 16C X4030     171.671 143.134 122.373  1.00  0.00           H
HETATM15870 H171 16C X4030     172.851 141.303 121.217  1.00  0.00           H
HETATM15871 H172 16C X4030     171.408 140.385 121.179  1.00  0.00           H
HETATM15872 H181 16C X4030     170.354 142.091 119.742  1.00  0.00           H
HETATM15873 H182 16C X4030     171.813 143.009 119.776  1.00  0.00           H
HETATM15874 H183 16C X4030     171.783 141.464 118.997  1.00  0.00           H
HETATM15875  H2  16C X4030     167.782 140.171 138.083  1.00  0.00           H
HETATM15876 H201 16C X4030     167.435 137.026 134.691  1.00  0.00           H
HETATM15877 H202 16C X4030     168.814 138.093 134.475  1.00  0.00           H
HETATM15878 H211 16C X4030     167.101 139.805 133.455  1.00  0.00           H
HETATM15879 H212 16C X4030     165.994 138.446 133.354  1.00  0.00           H
HETATM15880 H221 16C X4030     167.837 137.183 132.072  1.00  0.00           H
HETATM15881 H222 16C X4030     168.781 138.662 132.093  1.00  0.00           H
HETATM15882 H231 16C X4030     166.837 139.809 130.852  1.00  0.00           H
HETATM15883 H232 16C X4030     166.087 138.221 130.708  1.00  0.00           H
HETATM15884 H241 16C X4030     168.297 137.418 129.624  1.00  0.00           H
HETATM15885 H242 16C X4030     168.794 139.102 129.589  1.00  0.00           H
HETATM15886 H251 16C X4030     166.643 139.561 128.217  1.00  0.00           H
HETATM15887 H252 16C X4030     166.442 137.820 128.128  1.00  0.00           H
HETATM15888 H261 16C X4030     168.903 137.807 127.187  1.00  0.00           H
HETATM15889 H262 16C X4030     168.686 139.518 126.977  1.00  0.00           H
HETATM15890 H271 16C X4030     166.533 138.878 125.665  1.00  0.00           H
HETATM15891 H272 16C X4030     167.173 137.266 125.654  1.00  0.00           H
HETATM15892 H281 16C X4030     169.268 138.162 124.532  1.00  0.00           H
HETATM15893 H282 16C X4030     168.515 139.737 124.489  1.00  0.00           H
HETATM15894 H291 16C X4030     166.581 138.670 123.178  1.00  0.00           H
HETATM15895 H292 16C X4030     167.542 137.223 123.067  1.00  0.00           H
HETATM15896  H3  16C X4030     170.738 139.417 138.061  1.00  0.00           H
HETATM15897 H301 16C X4030     169.358 138.617 121.943  1.00  0.00           H
HETATM15898 H302 16C X4030     168.272 139.968 121.983  1.00  0.00           H
HETATM15899 H311 16C X4030     166.620 138.560 120.629  1.00  0.00           H
HETATM15900 H312 16C X4030     167.863 137.368 120.460  1.00  0.00           H
HETATM15901 H321 16C X4030     169.299 139.165 119.418  1.00  0.00           H
HETATM15902 H322 16C X4030     167.945 140.204 119.469  1.00  0.00           H
HETATM15903 H331 16C X4030     166.705 138.533 118.052  1.00  0.00           H
HETATM15904 H332 16C X4030     168.179 137.663 117.893  1.00  0.00           H
HETATM15905 H341 16C X4030     167.859 139.098 115.913  1.00  0.00           H
HETATM15906 H342 16C X4030     167.675 140.493 116.940  1.00  0.00           H
HETATM15907 H343 16C X4030     169.216 139.697 116.834  1.00  0.00           H
HETATM15908  H4  16C X4030     169.284 141.056 136.117  1.00  0.00           H
HETATM15909  H5  16C X4030     172.113 141.586 137.092  1.00  0.00           H
HETATM15910  H61 16C X4030     170.624 143.142 135.098  1.00  0.00           H
HETATM15911  H62 16C X4030     172.351 142.981 135.222  1.00  0.00           H
HETATM15912  H71 16C X4030     172.355 140.938 133.926  1.00  0.00           H
HETATM15913  H72 16C X4030     170.612 140.825 133.964  1.00  0.00           H
HETATM15914  H81 16C X4030     170.386 142.882 132.630  1.00  0.00           H
HETATM15915  H82 16C X4030     172.127 143.102 132.625  1.00  0.00           H
HETATM15916  H91 16C X4030     172.393 140.991 131.367  1.00  0.00           H
HETATM15917  H92 16C X4030     170.662 140.735 131.393  1.00  0.00           H
HETATM15918  HN2 16C X4030     169.133 137.940 136.620  1.00  0.00           H
HETATM15919  HO1 16C X4030     168.200 138.790 141.222  1.00  0.00           H
HETATM15920  HO3 16C X4030     169.742 140.531 139.864  1.00  0.00           H
HETATM15921  N2  16C X4030     168.376 138.553 136.881  1.00  0.00           N
HETATM15922  O1  16C X4030     168.720 139.224 140.529  1.00  0.00           O
HETATM15923  O19 16C X4030     166.446 139.433 136.118  1.00  0.00           O
HETATM15924  O3  16C X4030     170.082 141.050 139.121  1.00  0.00           O
HETATM15925  C1  16C X4020     200.312 164.535 142.359  1.00  0.00           C
HETATM15926  C10 16C X4020     203.368 163.544 133.198  1.00  0.00           C
HETATM15927  C11 16C X4020     203.181 164.689 132.173  1.00  0.00           C
HETATM15928  C12 16C X4020     203.524 164.184 130.756  1.00  0.00           C
HETATM15929  C13 16C X4020     203.316 165.222 129.641  1.00  0.00           C
HETATM15930  C14 16C X4020     203.487 164.551 128.262  1.00  0.00           C
HETATM15931  C15 16C X4020     203.275 165.506 127.072  1.00  0.00           C
HETATM15932  C16 16C X4020     203.365 164.760 125.728  1.00  0.00           C
HETATM15933  C17 16C X4020     203.212 165.694 124.525  1.00  0.00           C
HETATM15934  C18 16C X4020     203.285 164.945 123.182  1.00  0.00           C
HETATM15935  C19 16C X4020     199.956 163.013 139.133  1.00  0.00           C
HETATM15936  C2  16C X4020     201.013 164.431 140.973  1.00  0.00           C
HETATM15937  C20 16C X4020     199.829 161.557 138.679  1.00  0.00           C
HETATM15938  C21 16C X4020     199.139 161.324 137.317  1.00  0.00           C
HETATM15939  C22 16C X4020     200.043 161.567 136.093  1.00  0.00           C
HETATM15940  C23 16C X4020     199.270 161.256 134.795  1.00  0.00           C
HETATM15941  C24 16C X4020     200.077 161.533 133.513  1.00  0.00           C
HETATM15942  C25 16C X4020     199.247 161.241 132.247  1.00  0.00           C
HETATM15943  C26 16C X4020     200.055 161.523 130.958  1.00  0.00           C
HETATM15944  C27 16C X4020     199.237 161.312 129.674  1.00  0.00           C
HETATM15945  C28 16C X4020     200.092 161.556 128.432  1.00  0.00           C
HETATM15946  C29 16C X4020     199.249 161.351 127.171  1.00  0.00           C
HETATM15947  C3  16C X4020     202.580 164.556 141.097  1.00  0.00           C
HETATM15948  C30 16C X4020     200.044 161.540 125.871  1.00  0.00           C
HETATM15949  C31 16C X4020     199.144 161.268 124.671  1.00  0.00           C
HETATM15950  C32 16C X4020     199.890 161.360 123.342  1.00  0.00           C
HETATM15951  C33 16C X4020     198.924 161.117 122.172  1.00  0.00           C
HETATM15952  C34 16C X4020     199.580 161.280 120.803  1.00  0.00           C
HETATM15953  C4  16C X4020     203.193 164.842 139.752  1.00  0.00           C
HETATM15954  C5  16C X4020     203.857 163.938 139.031  1.00  0.00           C
HETATM15955  C6  16C X4020     204.302 164.130 137.602  1.00  0.00           C
HETATM15956  C7  16C X4020     203.420 165.124 136.804  1.00  0.00           C
HETATM15957  C8  16C X4020     203.652 165.041 135.276  1.00  0.00           C
HETATM15958  C9  16C X4020     202.870 163.882 134.619  1.00  0.00           C
HETATM15959 H101 16C X4020     204.426 163.262 133.242  1.00  0.00           H
HETATM15960 H102 16C X4020     202.826 162.657 132.849  1.00  0.00           H
HETATM15961  H11 16C X4020     200.684 163.735 143.007  1.00  0.00           H
HETATM15962 H111 16C X4020     202.144 165.042 132.199  1.00  0.00           H
HETATM15963 H112 16C X4020     203.825 165.539 132.429  1.00  0.00           H
HETATM15964  H12 16C X4020     200.584 165.486 142.829  1.00  0.00           H
HETATM15965 H121 16C X4020     204.564 163.841 130.736  1.00  0.00           H
HETATM15966 H122 16C X4020     202.900 163.310 130.538  1.00  0.00           H
HETATM15967 H131 16C X4020     202.312 165.652 129.716  1.00  0.00           H
HETATM15968 H132 16C X4020     204.036 166.039 129.756  1.00  0.00           H
HETATM15969 H141 16C X4020     204.490 164.113 128.192  1.00  0.00           H
HETATM15970 H142 16C X4020     202.778 163.720 128.177  1.00  0.00           H
HETATM15971 H151 16C X4020     202.293 165.982 127.158  1.00  0.00           H
HETATM15972 H152 16C X4020     204.024 166.303 127.107  1.00  0.00           H
HETATM15973 H161 16C X4020     204.323 164.243 125.659  1.00  0.00           H
HETATM15974 H162 16C X4020     202.589 163.993 125.689  1.00  0.00           H
HETATM15975 H171 16C X4020     202.257 166.218 124.594  1.00  0.00           H
HETATM15976 H172 16C X4020     203.995 166.453 124.555  1.00  0.00           H
HETATM15977 H181 16C X4020     203.155 165.634 122.343  1.00  0.00           H
HETATM15978 H182 16C X4020     204.251 164.451 123.066  1.00  0.00           H
HETATM15979 H183 16C X4020     202.504 164.187 123.116  1.00  0.00           H
HETATM15980  H2  16C X4020     200.658 165.268 140.361  1.00  0.00           H
HETATM15981 H201 16C X4020     199.256 161.029 139.450  1.00  0.00           H
HETATM15982 H202 16C X4020     200.829 161.106 138.669  1.00  0.00           H
HETATM15983 H211 16C X4020     198.246 161.956 137.248  1.00  0.00           H
HETATM15984 H212 16C X4020     198.785 160.288 137.286  1.00  0.00           H
HETATM15985 H221 16C X4020     200.936 160.936 136.153  1.00  0.00           H
HETATM15986 H222 16C X4020     200.380 162.609 136.082  1.00  0.00           H
HETATM15987 H231 16C X4020     198.353 161.854 134.770  1.00  0.00           H
HETATM15988 H232 16C X4020     198.958 160.207 134.803  1.00  0.00           H
HETATM15989 H241 16C X4020     200.987 160.922 133.512  1.00  0.00           H
HETATM15990 H242 16C X4020     200.388 162.583 133.501  1.00  0.00           H
HETATM15991 H251 16C X4020     198.346 161.863 132.253  1.00  0.00           H
HETATM15992 H252 16C X4020     198.920 160.197 132.250  1.00  0.00           H
HETATM15993 H261 16C X4020     200.938 160.873 130.938  1.00  0.00           H
HETATM15994 H262 16C X4020     200.424 162.555 130.982  1.00  0.00           H
HETATM15995 H271 16C X4020     198.377 161.990 129.670  1.00  0.00           H
HETATM15996 H272 16C X4020     198.840 160.290 129.654  1.00  0.00           H
HETATM15997 H281 16C X4020     200.945 160.870 128.425  1.00  0.00           H
HETATM15998 H282 16C X4020     200.493 162.575 128.450  1.00  0.00           H
HETATM15999 H291 16C X4020     198.404 162.049 127.185  1.00  0.00           H
HETATM16000 H292 16C X4020     198.824 160.342 127.185  1.00  0.00           H
HETATM16001  H3  16C X4020     202.970 163.604 141.478  1.00  0.00           H
HETATM16002 H301 16C X4020     200.898 160.855 125.854  1.00  0.00           H
HETATM16003 H302 16C X4020     200.442 162.558 125.817  1.00  0.00           H
HETATM16004 H311 16C X4020     198.316 161.985 124.675  1.00  0.00           H
HETATM16005 H312 16C X4020     198.702 160.270 124.766  1.00  0.00           H
HETATM16006 H321 16C X4020     200.697 160.620 123.316  1.00  0.00           H
HETATM16007 H322 16C X4020     200.348 162.349 123.244  1.00  0.00           H
HETATM16008 H331 16C X4020     198.084 161.810 122.242  1.00  0.00           H
HETATM16009 H332 16C X4020     198.507 160.109 122.245  1.00  0.00           H
HETATM16010 H341 16C X4020     198.856 161.102 120.003  1.00  0.00           H
HETATM16011 H342 16C X4020     199.979 162.287 120.682  1.00  0.00           H
HETATM16012 H343 16C X4020     200.399 160.570 120.683  1.00  0.00           H
HETATM16013  H4  16C X4020     202.982 165.832 139.357  1.00  0.00           H
HETATM16014  H5  16C X4020     204.027 162.942 139.430  1.00  0.00           H
HETATM16015  H61 16C X4020     205.349 164.456 137.581  1.00  0.00           H
HETATM16016  H62 16C X4020     204.284 163.155 137.102  1.00  0.00           H
HETATM16017  H71 16C X4020     202.360 164.944 137.021  1.00  0.00           H
HETATM16018  H72 16C X4020     203.641 166.143 137.141  1.00  0.00           H
HETATM16019  H81 16C X4020     203.337 165.984 134.816  1.00  0.00           H
HETATM16020  H82 16C X4020     204.725 164.937 135.075  1.00  0.00           H
HETATM16021  H91 16C X4020     202.950 162.976 135.231  1.00  0.00           H
HETATM16022  H92 16C X4020     201.805 164.139 134.585  1.00  0.00           H
HETATM16023  HN2 16C X4020     201.002 162.302 140.736  1.00  0.00           H
HETATM16024  HO1 16C X4020     198.546 164.513 143.152  1.00  0.00           H
HETATM16025  HO3 16C X4020     203.900 165.801 141.726  1.00  0.00           H
HETATM16026  N2  16C X4020     200.654 163.151 140.307  1.00  0.00           N
HETATM16027  O1  16C X4020     198.888 164.453 142.252  1.00  0.00           O
HETATM16028  O19 16C X4020     199.461 163.957 138.550  1.00  0.00           O
HETATM16029  O3  16C X4020     202.985 165.596 141.973  1.00  0.00           O
HETATM16030  C1  SPH X4040     185.136 155.005  92.751  1.00  0.00           C
HETATM16031  C10 SPH X4040     186.501 153.892 101.903  1.00  0.00           C
HETATM16032  C11 SPH X4040     186.675 154.704 103.186  1.00  0.00           C
HETATM16033  C12 SPH X4040     186.028 154.012 104.390  1.00  0.00           C
HETATM16034  C13 SPH X4040     185.902 154.929 105.612  1.00  0.00           C
HETATM16035  C14 SPH X4040     187.251 155.421 106.116  1.00  0.00           C
HETATM16036  C15 SPH X4040     187.201 156.091 107.498  1.00  0.00           C
HETATM16037  C16 SPH X4040     187.583 155.153 108.660  1.00  0.00           C
HETATM16038  C17 SPH X4040     186.545 154.111 109.083  1.00  0.00           C
HETATM16039  C18 SPH X4040     185.355 154.722 109.771  1.00  0.00           C
HETATM16040  C2  SPH X4040     186.276 155.853  93.351  1.00  0.00           C
HETATM16041  C3  SPH X4040     186.781 155.234  94.677  1.00  0.00           C
HETATM16042  C4  SPH X4040     187.777 156.145  95.354  1.00  0.00           C
HETATM16043  C5  SPH X4040     187.866 156.414  96.664  1.00  0.00           C
HETATM16044  C6  SPH X4040     187.008 155.844  97.770  1.00  0.00           C
HETATM16045  C7  SPH X4040     187.538 154.472  98.202  1.00  0.00           C
HETATM16046  C8  SPH X4040     186.784 153.889  99.401  1.00  0.00           C
HETATM16047  C9  SPH X4040     187.139 154.594 100.710  1.00  0.00           C
HETATM16048 H101 SPH X4040     186.945 152.897 102.027  1.00  0.00           H
HETATM16049 H102 SPH X4040     185.431 153.747 101.711  1.00  0.00           H
HETATM16050  H11 SPH X4040     185.455 153.958  92.676  1.00  0.00           H
HETATM16051 H111 SPH X4040     186.223 155.694 103.048  1.00  0.00           H
HETATM16052 H112 SPH X4040     187.744 154.861 103.378  1.00  0.00           H
HETATM16053  H12 SPH X4040     184.257 155.045  93.407  1.00  0.00           H
HETATM16054 H121 SPH X4040     186.606 153.118 104.657  1.00  0.00           H
HETATM16055 H122 SPH X4040     185.026 153.663 104.110  1.00  0.00           H
HETATM16056 H131 SPH X4040     185.372 154.389 106.406  1.00  0.00           H
HETATM16057 H132 SPH X4040     185.273 155.790 105.355  1.00  0.00           H
HETATM16058 H141 SPH X4040     187.648 156.147 105.396  1.00  0.00           H
HETATM16059 H142 SPH X4040     187.969 154.593 106.129  1.00  0.00           H
HETATM16060 H151 SPH X4040     187.914 156.925 107.494  1.00  0.00           H
HETATM16061 H152 SPH X4040     186.218 156.548 107.671  1.00  0.00           H
HETATM16062 H161 SPH X4040     188.519 154.642 108.404  1.00  0.00           H
HETATM16063 H162 SPH X4040     187.815 155.775 109.533  1.00  0.00           H
HETATM16064 H171 SPH X4040     187.001 153.377 109.760  1.00  0.00           H
HETATM16065 H172 SPH X4040     186.204 153.542 108.208  1.00  0.00           H
HETATM16066 H181 SPH X4040     184.887 155.495 109.151  1.00  0.00           H
HETATM16067 H182 SPH X4040     185.664 155.189 110.714  1.00  0.00           H
HETATM16068 H183 SPH X4040     184.599 153.963 110.010  1.00  0.00           H
HETATM16069  H2  SPH X4040     187.111 155.817  92.651  1.00  0.00           H
HETATM16070  H3  SPH X4040     185.926 155.049  95.339  1.00  0.00           H
HETATM16071  H4  SPH X4040     188.493 156.603  94.674  1.00  0.00           H
HETATM16072  H5  SPH X4040     188.642 157.092  97.013  1.00  0.00           H
HETATM16073  H61 SPH X4040     185.960 155.760  97.456  1.00  0.00           H
HETATM16074  H62 SPH X4040     187.021 156.540  98.617  1.00  0.00           H
HETATM16075  H71 SPH X4040     188.607 154.541  98.441  1.00  0.00           H
HETATM16076  H72 SPH X4040     187.450 153.776  97.359  1.00  0.00           H
HETATM16077  H81 SPH X4040     187.036 152.826  99.490  1.00  0.00           H
HETATM16078  H82 SPH X4040     185.702 153.944  99.227  1.00  0.00           H
HETATM16079  H91 SPH X4040     186.801 155.637 100.678  1.00  0.00           H
HETATM16080  H92 SPH X4040     188.228 154.616 100.843  1.00  0.00           H
HETATM16081  HO1 SPH X4040     184.212 154.854  91.050  1.00  0.00           H
HETATM16082  HO3 SPH X4040     188.052 153.880  95.159  1.00  0.00           H
HETATM16083  N2  SPH X4040     185.899 157.327  93.481  1.00  0.00           N
HETATM16084  O1  SPH X4040     184.812 155.504  91.455  1.00  0.00           O
HETATM16085  O3  SPH X4040     187.455 154.022  94.404  1.00  0.00           O
HETATM16086  H23 SPH X4040     186.687 157.884  93.841  1.00  0.00           H
HETATM16087  H22 SPH X4040     185.632 157.717  92.566  1.00  0.00           H
HETATM16088  H23 SPH X4040     185.104 157.463  94.121  1.00  0.00           H
ENDMDL
MODEL        4
HETATM14404  C1  SPH X1010     134.147 193.596 143.067  1.00 19.63           C
HETATM14405  C10 SPH X1010     134.608 192.874 132.417  1.00 19.63           C
HETATM14406  C11 SPH X1010     133.895 193.266 131.109  1.00 19.63           C
HETATM14407  C12 SPH X1010     134.651 192.852 129.839  1.00 19.63           C
HETATM14408  C13 SPH X1010     133.828 193.195 128.589  1.00 19.63           C
HETATM14409  C14 SPH X1010     134.605 192.920 127.296  1.00 19.63           C
HETATM14410  C15 SPH X1010     133.765 193.275 126.060  1.00 19.63           C
[truncated: 398,848 more chars]
