# Supplementary material for: Unveiling Liquid-Crystalline Lipids in the Urothelial Membrane through Cryo-EM
Source: bioRxiv. 2023 Aug 6:2023.05.29.542358. Originally published 2023 May 29. Preprint. [Version 2] doi: 10.1101/2023.05.29.542358 (PMC10312457; doi:10.1101/2023.05.29.542358)
Supplement: Supplement 2 [file media-3.zip › Supplementary_Data1/8JJ5.pdb]

REMARK   3                                                                      
REMARK   3 FILE CREATED: Thu Jan 19 13:31:44 2023                               
REMARK   3                                                                      
REMARK   3 RESOLUTION: 3.50                                                     
REMARK   3                                                                      
REMARK   3 REFINEMENT.                                                          
REMARK   3   PROGRAM     : PHENIX (1.19.2_4158: phenix.real_space_refine)       
REMARK   3   AUTHORS     : Adams,Afonine,Bunkoczi,Burnley,Chen,Dar,Davis,       
REMARK   3               : Draizen,Echols,Gildea,Gros,Grosse-Kunstleve,Headd,   
REMARK   3               : Hintze,Hung,Ioerger,Liebschner,McCoy,McKee,Moriarty, 
REMARK   3               : Oeffner,Poon,Read,Richardson,Richardson,Sacchettini, 
REMARK   3               : Sauter,Sobolev,Storoni,Terwilliger,Williams,Zwart    
REMARK   3                                                                      
REMARK   3 SCATTERING TABLE: ELECTRON                                           
REMARK   3                                                                      
REMARK   3 REFINEMENT TARGET: REAL-SPACE (WEIGHTED MAP SUM AT ATOM CENTERS)     
REMARK   3                                                                      
REMARK   3 MODEL TO MAP FIT.                                                    
REMARK   3   CC_mask  : 0.6497                                                  
REMARK   3   CC_volume: 0.6441                                                  
REMARK   3   CC_peaks : -0.0075                                                 
REMARK   3                                                                      
REMARK   3 GEOMETRY RESTRAINTS LIBRARY: GEOSTD + MONOMER LIBRARY + CDL V1.2     
REMARK   3 DEVIATIONS FROM IDEAL VALUES.                                        
REMARK   3   BOND      :  0.004   0.063  21012                                  
REMARK   3   ANGLE     :  0.675  10.192  28638                                  
REMARK   3   CHIRALITY :  0.043   0.233   3273                                  
REMARK   3   PLANARITY :  0.005   0.089   3600                                  
REMARK   3   DIHEDRAL  :  5.686  63.685   2865                                  
REMARK   3   MIN NONBONDED DISTANCE : 1.891                                     
REMARK   3                                                                      
REMARK   3 MOLPROBITY STATISTICS.                                               
REMARK   3   ALL-ATOM CLASHSCORE : 17.49                                        
REMARK   3   RAMACHANDRAN PLOT:                                                 
REMARK   3     OUTLIERS :  0.00 %                                               
REMARK   3     ALLOWED  :  4.47 %                                               
REMARK   3     FAVORED  : 95.53 %                                               
REMARK   3   ROTAMER OUTLIERS :  0.00 %                                         
REMARK   3   CBETA DEVIATIONS :  0.00 %                                         
REMARK   3   PEPTIDE PLANE:                                                     
REMARK   3     CIS-PROLINE     : 2.22 %                                         
REMARK   3     CIS-GENERAL     : 0.00 %                                         
REMARK   3     TWISTED PROLINE : 0.00 %                                         
REMARK   3     TWISTED GENERAL : 0.16 %                                         
REMARK   3                                                                      
REMARK   3 RAMA-Z (RAMACHANDRAN PLOT Z-SCORE):                                  
REMARK   3 INTERPRETATION: BAD |RAMA-Z| > 3; SUSPICIOUS 2 < |RAMA-Z| < 3; GOOD  
REMARK   3 SCORES FOR WHOLE/HELIX/SHEET/LOOP ARE SCALED INDEPENDENTLY;          
REMARK   3 THEREFORE, THE VALUES ARE NOT RELATED IN A SIMPLE MANNER.            
REMARK   3   WHOLE: -0.23 (0.16), RESIDUES: 2616                                
REMARK   3   HELIX:  0.53 (0.13), RESIDUES: 1357                                
REMARK   3   SHEET: -0.69 (0.38), RESIDUES: 202                                 
REMARK   3   LOOP : -0.84 (0.19), RESIDUES: 1057                                
REMARK   3                                                                      
SEQRES   1 A  248  LYS GLY SER PRO VAL VAL VAL GLY LEU LEU VAL VAL GLY
SEQRES   2 A  248  ASN ILE ILE ILE LEU LEU SER GLY LEU ALA LEU PHE ALA
SEQRES   3 A  248  GLU THR ILE TRP VAL THR ALA ASP GLN TYR ARG VAL TYR
SEQRES   4 A  248  PRO LEU MET GLY VAL SER GLY LYS ASP ASP VAL PHE ALA
SEQRES   5 A  248  GLY ALA TRP ILE ALA ILE PHE CYS GLY PHE SER PHE PHE
SEQRES   6 A  248  VAL VAL ALA SER PHE GLY VAL GLY ALA ALA LEU CYS ARG
SEQRES   7 A  248  ARG ARG SER MET ILE LEU THR TYR LEU VAL LEU MET LEU
SEQRES   8 A  248  ILE VAL TYR ILE PHE GLU CYS ALA SER CYS ILE THR SER
SEQRES   9 A  248  TYR THR HIS ARG ASP TYR MET VAL SER ASN PRO SER LEU
SEQRES  10 A  248  ILE THR LYS GLN MET LEU THR PHE TYR SER ALA ASP SER
SEQRES  11 A  248  ASP GLN GLY ARG GLU LEU THR ARG LEU TRP ASP ARG VAL
SEQRES  12 A  248  MET ILE GLU GLN GLU CYS CYS GLY THR SER GLY PRO MET
SEQRES  13 A  248  ASP TRP VAL ASN PHE THR SER ALA PHE ARG ALA SER THR
SEQRES  14 A  248  PRO GLU VAL VAL PHE PRO TRP PRO PRO LEU CYS CYS ARG
SEQRES  15 A  248  ARG THR GLY ASN PHE ILE PRO VAL ASN GLU GLU GLY CYS
SEQRES  16 A  248  ARG LEU GLY HIS LEU ASP TYR LEU PHE THR LYS GLY CYS
SEQRES  17 A  248  PHE GLU HIS ILE GLY HIS ALA ILE ASP SER TYR THR TRP
SEQRES  18 A  248  GLY ILE SER TRP PHE GLY PHE ALA ILE LEU MET TRP THR
SEQRES  19 A  248  LEU PRO VAL MET LEU ILE ALA MET TYR PHE TYR THR THR
SEQRES  20 A  248  LEU
SEQRES   1 B  160  SER ASP PHE ASN ILE SER SER LEU SER GLY PRO LEU SER
SEQRES   2 B  160  PRO ALA LEU THR GLU SER LEU LEU VAL ALA LEU PRO PRO
SEQRES   3 B  160  CYS HIS LEU THR GLY GLY ASN ALA THR LEU MET VAL ARG
SEQRES   4 B  160  ARG ALA ASN ASP SER LYS VAL VAL LYS SER SER PHE MET
SEQRES   5 B  160  VAL PRO PRO CYS ARG GLY ARG ARG GLU LEU VAL SER VAL
SEQRES   6 B  160  VAL ASP SER GLY SER GLY PHE THR VAL THR ARG LEU SER
SEQRES   7 B  160  ALA TYR GLN VAL THR ASN LEU VAL PRO GLY THR LYS TYR
SEQRES   8 B  160  TYR ILE SER TYR LEU VAL THR LYS GLY ALA SER THR GLU
SEQRES   9 B  160  SER SER ARG GLU ILE PRO MET SER THR LEU PRO ARG ARG
SEQRES  10 B  160  LYS ALA GLU ALA ILE GLY LEU GLY MET ALA PRO THR GLY
SEQRES  11 B  160  GLY MET VAL VAL ILE GLN VAL LEU LEU SER VAL ALA MET
SEQRES  12 B  160  PHE LEU LEU VAL VAL GLY PHE ILE THR ALA LEU ALA LEU
SEQRES  13 B  160  GLY ALA ARG LYS
SEQRES   1 C  218  VAL ASN LEU GLN PRO GLN LEU ALA SER VAL THR PHE ALA
SEQRES   2 C  218  THR ASN ASN PRO THR LEU THR THR VAL ALA LEU GLU LYS
SEQRES   3 C  218  PRO LEU CYS MET PHE ASP SER SER ALA ALA LEU HIS GLY
SEQRES   4 C  218  THR TYR GLU VAL TYR LEU TYR VAL LEU VAL ASP SER ALA
SEQRES   5 C  218  SER SER ARG ASN ALA SER VAL GLN ASP SER THR LYS THR
SEQRES   6 C  218  PRO LEU SER SER THR PRO GLN GLU THR GLU GLY GLY ARG
SEQRES   7 C  218  THR GLY PRO TYR LYS ALA ALA ALA PHE ASP LEU ALA PRO
SEQRES   8 C  218  CYS SER ASP LEU PRO SER LEU ASP ALA VAL ARG ASP VAL
SEQRES   9 C  218  SER GLN ALA SER GLU ILE LEU ASN ALA TYR LEU VAL ARG
SEQRES  10 C  218  VAL GLY ILE ASN GLY THR CYS LEU SER ASP PRO ASN PHE
SEQRES  11 C  218  ARG GLY LEU CYS ASN PRO PRO LEU SER ALA ALA THR GLU
SEQRES  12 C  218  TYR ARG PHE LYS TYR VAL LEU VAL ASN ILE SER THR GLY
SEQRES  13 C  218  LEU VAL GLN ASP GLN THR LEU TRP SER ASP PRO VAL CYS
SEQRES  14 C  218  THR ASN GLN LEU THR PRO TYR SER ALA ILE ASP THR TRP
SEQRES  15 C  218  PRO GLY ARG ARG SER GLY GLY MET ILE VAL ILE THR SER
SEQRES  16 C  218  ILE LEU GLY SER LEU PRO PHE PHE LEU LEU VAL GLY PHE
SEQRES  17 C  218  ALA GLY ALA ILE VAL LEU SER LEU MET ASP
SEQRES   1 D  254  THR VAL ARG CYS PHE GLN SER LEU LEU VAL PHE GLY ASN
SEQRES   2 D  254  VAL ILE ILE GLY MET CYS GLY ILE ALA LEU THR ALA GLU
SEQRES   3 D  254  CYS ILE PHE PHE VAL SER ASP GLN TYR SER LEU TYR PRO
SEQRES   4 D  254  LEU LEU GLU ALA THR ASP ASN ASP ASP ILE TYR GLY ALA
SEQRES   5 D  254  ALA TRP ILE GLY ILE PHE VAL GLY ILE CYS LEU PHE CYS
SEQRES   6 D  254  LEU SER VAL LEU GLY ILE VAL GLY ILE MET LYS SER ASN
SEQRES   7 D  254  ARG LYS ILE LEU LEU VAL TYR PHE ILE LEU MET PHE ILE
SEQRES   8 D  254  VAL TYR GLY PHE GLU VAL ALA SER CYS ILE THR ALA ALA
SEQRES   9 D  254  THR GLN ARG ASP PHE PHE THR PRO ASN LEU PHE LEU LYS
SEQRES  10 D  254  GLN MET LEU GLU ARG TYR GLN ASN ASN SER PRO PRO SER
SEQRES  11 D  254  ASN ASP ASP LYS TRP LYS ASN ASN GLY VAL THR LYS THR
SEQRES  12 D  254  TRP ASP ARG LEU MET LEU GLN ASP TYR CYS CYS GLY VAL
SEQRES  13 D  254  ASN GLY PRO SER ASP TRP GLN LYS TYR THR SER ALA PHE
SEQRES  14 D  254  ARG THR GLU ASN ASN ASP ALA ASP TYR PRO TRP PRO ARG
SEQRES  15 D  254  GLN CYS CYS VAL MET ASN LYS LEU LYS GLU PRO LEU ASN
SEQRES  16 D  254  LEU GLU ALA CYS LYS LEU GLY VAL PRO GLY TYR TYR HIS
SEQRES  17 D  254  ASN GLN GLY CYS TYR GLU LEU ILE SER GLY PRO MET ASN
SEQRES  18 D  254  ARG HIS ALA TRP GLY VAL ALA TRP PHE GLY PHE ALA ILE
SEQRES  19 D  254  LEU CYS TRP THR PHE TRP VAL LEU LEU GLY THR MET PHE
SEQRES  20 D  254  TYR TRP SER ARG ILE GLU TYR
HELIX    1   1 PRO A   13  THR A   41  1                                  29
HELIX    2   2 TYR A   48  SER A   54  1                                   7
HELIX    3   3 ASP A   57  CYS A   86  1                                  30
HELIX    4   4 ARG A   89  VAL A  121  1                                  33
HELIX    5   5 SER A  125  PHE A  134  1                                  10
HELIX    6   6 ASP A  140  GLU A  155  1                                  16
HELIX    7   7 PRO A  164  ASN A  169  1                                   6
HELIX    8   8 ALA A  173  SER A  177  1                                   5
HELIX    9   9 GLU A  201  ARG A  205  1                                   5
HELIX   10  10 CYS A  217  THR A  256  1                                  40
HELIX   11  11 CYS B   51  LEU B   53  1                                   3
HELIX   12  12 ALA B  143  ALA B  145  1                                   3
HELIX   13  13 GLY B  154  ARG B  183  1                                  30
HELIX   14  14 LEU C  116  ARG C  120  1                                   5
HELIX   15  15 ALA C  125  TYR C  132  1                                   8
HELIX   16  16 TYR C  194  ALA C  196  1                                   3
HELIX   17  17 GLY C  206  ASP C  236  1                                  31
HELIX   18  18 THR D    7  VAL D   37  1                                  31
HELIX   19  19 TYR D   44  THR D   50  1                                   7
HELIX   20  20 ASP D   54  MET D   81  1                                  28
HELIX   21  21 ARG D   85  PHE D  115  1                                  31
HELIX   22  22 PRO D  118  ARG D  128  1                                  11
HELIX   23  23 ASN D  137  GLN D  156  1                                  20
HELIX   24  24 PRO D  165  LYS D  170  1                                   6
HELIX   25  25 ALA D  174  GLU D  178  1                                   5
HELIX   26  26 ARG D  188  CYS D  190  1                                   3
HELIX   27  27 LEU D  202  LYS D  206  1                                   5
HELIX   28  28 TYR D  219  ARG D  257  1                                  39
SHEET    1   1 1 LEU B  44  ALA B  47  0
SHEET    2   2 1 ASN B  57  ARG B  64  0
SHEET    3   3 1 VAL B  70  MET B  76  0
SHEET    4   4 1 ALA B 103  VAL B 106  0
SHEET    5   5 1 LYS B 114  LYS B 123  0
SHEET    6   6 1 SER B 126  SER B 129  0
SHEET    7   7 1 ILE B 133  SER B 136  0
SHEET    8   8 1 VAL C  40  GLU C  43  0
SHEET    9   9 1 TYR C  59  VAL C  67  0
SHEET   10  10 1 TYR C 100  ASP C 106  0
SHEET   11  11 1 LEU C 133  VAL C 136  0
SHEET   12  12 1 TYR C 162  ASN C 170  0
SHEET   13  13 1 LEU C 175  GLN C 179  0
SSBOND   1 CYS A  158    CYS A  217                          1555   1555  2.02
SSBOND   2 CYS A  159    CYS A  189                          1555   1555  2.02
SSBOND   3 CYS A  190    CYS A  204                          1555   1555  2.02
SSBOND   4 CYS B   51    CYS B   80                          1555   1555  2.03
SSBOND   5 CYS C   47    CYS C  110                          1555   1555  2.04
SSBOND   6 CYS C  142    CYS C  152                          1555   1555  2.05
SSBOND   7 CYS D  159    CYS D  218                          1555   1555  2.01
SSBOND   8 CYS D  160    CYS D  190                          1555   1555  2.03
SSBOND   9 CYS D  191    CYS D  205                          1555   1555  2.02
LINK        ND2  ASN A 169                C1   NAG A 258     1555   1555  1.44
LINK        O4   NAG A 258                C1   NAG A 259     1555   1555  1.47
LINK        ND2  ASN B  28                C1   NAG B 188     1555   1555  1.45
LINK        ND2  ASN B  57                C1   NAG B 185     1555   1555  1.45
LINK        O4   NAG B 185                C1   NAG B 186     1555   1555  1.46
LINK        O4   NAG B 186                C1   BMA B 187     1555   1555  1.47
LINK        ND2  ASN C 139                C1   NAG C 237     1555   1555  1.45
LINK        ND2  ASN C 170                C1   NAG C 239     1555   1555  1.46
LINK        O4   NAG C 237                C1   NAG C 238     1555   1555  1.46
LINK        O4   NAG C 238                C1   BMA C 241     1555   1555  1.47
LINK        O4   NAG C 239                C1   NAG C 240     1555   1555  1.46
LINK        O3   BMA C 241                C1   MAN C 242     1555   1555  1.46
LINK        O6   BMA C 241                C1   MAN C 243     1555   1555  1.47
LINK        ND2  ASN D 131                C1   NAG D 261     1555   1555  1.45
CRYST1  270.000  270.000  270.000  90.00  90.00  90.00 P 1                      
SCALE1      0.003704  0.000000  0.000000        0.00000                         
SCALE2      0.000000  0.003704  0.000000        0.00000                         
SCALE3      0.000000  0.000000  0.003704        0.00000                         
ATOM      1  N   LYS A  10     108.550  74.386  88.871  1.00134.09           N
ATOM      2  CA  LYS A  10     109.801  75.077  89.154  1.00134.09           C
ATOM      3  C   LYS A  10     109.773  75.826  90.502  1.00134.09           C
ATOM      4  O   LYS A  10     110.749  76.468  90.873  1.00134.09           O
ATOM      5  CB  LYS A  10     110.144  75.980  87.959  1.00134.09           C
ATOM      6  CG  LYS A  10     111.630  76.306  87.827  1.00134.09           C
ATOM      7  CD  LYS A  10     111.903  77.038  86.512  1.00134.09           C
ATOM      8  CE  LYS A  10     113.398  77.273  86.322  1.00134.09           C
ATOM      9  NZ  LYS A  10     113.684  77.942  85.031  1.00134.09           N
ATOM     10  H   LYS A  10     108.504  73.718  88.114  1.00134.09           H
ATOM     11  HA  LYS A  10     110.581  74.321  89.252  1.00134.09           H
ATOM     12  HB2 LYS A  10     109.840  75.474  87.043  1.00134.09           H
ATOM     13  HB3 LYS A  10     109.567  76.903  88.026  1.00134.09           H
ATOM     14  HG2 LYS A  10     112.196  75.375  87.839  1.00134.09           H
ATOM     15  HG3 LYS A  10     111.952  76.927  88.664  1.00134.09           H
ATOM     16  HD2 LYS A  10     111.526  76.441  85.682  1.00134.09           H
ATOM     17  HD3 LYS A  10     111.381  77.995  86.525  1.00134.09           H
ATOM     18  HE2 LYS A  10     113.906  76.309  86.362  1.00134.09           H
ATOM     19  HE3 LYS A  10     113.763  77.876  87.153  1.00134.09           H
ATOM     20  HZ1 LYS A  10     114.680  78.054  84.903  1.00134.09           H
ATOM     21  HZ2 LYS A  10     113.326  77.394  84.262  1.00134.09           H
ATOM     22  HZ3 LYS A  10     113.252  78.855  85.005  1.00134.09           H
ATOM     23  N   GLY A  11     108.703  75.686  91.281  1.00129.82           N
ATOM     24  CA  GLY A  11     108.601  76.188  92.656  1.00129.82           C
ATOM     25  C   GLY A  11     108.255  77.674  92.738  1.00129.82           C
ATOM     26  O   GLY A  11     109.057  78.535  92.381  1.00129.82           O
ATOM     27  H   GLY A  11     107.958  75.117  90.909  1.00129.82           H
ATOM     28  HA2 GLY A  11     107.845  75.612  93.189  1.00129.82           H
ATOM     29  HA3 GLY A  11     109.549  76.034  93.170  1.00129.82           H
ATOM     30  N   SER A  12     107.056  77.968  93.235  1.00126.73           N
ATOM     31  CA  SER A  12     106.510  79.325  93.310  1.00126.73           C
ATOM     32  C   SER A  12     107.292  80.237  94.255  1.00126.73           C
ATOM     33  O   SER A  12     107.654  79.823  95.352  1.00126.73           O
ATOM     34  CB  SER A  12     105.050  79.263  93.762  1.00126.73           C
ATOM     35  OG  SER A  12     104.544  80.553  94.006  1.00126.73           O
ATOM     36  H   SER A  12     106.475  77.204  93.547  1.00126.73           H
ATOM     37  HA  SER A  12     106.535  79.738  92.302  1.00126.73           H
ATOM     38  HB2 SER A  12     104.459  78.784  92.985  1.00126.73           H
ATOM     39  HB3 SER A  12     104.968  78.679  94.675  1.00126.73           H
ATOM     40  HG  SER A  12     103.588  80.505  93.997  1.00126.73           H
ATOM     41  N   PRO A  13     107.489  81.517  93.919  1.00125.75           N
ATOM     42  CA  PRO A  13     108.060  82.469  94.858  1.00125.75           C
ATOM     43  C   PRO A  13     107.242  82.564  96.150  1.00125.75           C
ATOM     44  O   PRO A  13     107.810  82.798  97.209  1.00125.75           O
ATOM     45  CB  PRO A  13     108.115  83.803  94.108  1.00125.75           C
ATOM     46  CG  PRO A  13     107.023  83.671  93.047  1.00125.75           C
ATOM     47  CD  PRO A  13     107.076  82.187  92.698  1.00125.75           C
ATOM     48  HA  PRO A  13     109.074  82.167  95.117  1.00125.75           H
ATOM     49  HB2 PRO A  13     107.940  84.655  94.764  1.00125.75           H
ATOM     50  HB3 PRO A  13     109.083  83.900  93.618  1.00125.75           H
ATOM     51  HG2 PRO A  13     106.054  83.911  93.483  1.00125.75           H
ATOM     52  HG3 PRO A  13     107.218  84.300  92.180  1.00125.75           H
ATOM     53  HD2 PRO A  13     106.095  81.860  92.353  1.00125.75           H
ATOM     54  HD3 PRO A  13     107.820  82.014  91.922  1.00125.75           H
ATOM     55  N   VAL A  14     105.935  82.295  96.100  1.00125.16           N
ATOM     56  CA  VAL A  14     105.063  82.288  97.291  1.00125.16           C
ATOM     57  C   VAL A  14     105.509  81.233  98.307  1.00125.16           C
ATOM     58  O   VAL A  14     105.420  81.448  99.511  1.00125.16           O
ATOM     59  CB  VAL A  14     103.588  82.062  96.895  1.00125.16           C
ATOM     60  CG1 VAL A  14     102.635  82.137  98.095  1.00125.16           C
ATOM     61  CG2 VAL A  14     103.113  83.104  95.875  1.00125.16           C
ATOM     62  H   VAL A  14     105.525  82.048  95.212  1.00125.16           H
ATOM     63  HA  VAL A  14     105.140  83.256  97.785  1.00125.16           H
ATOM     64  HB  VAL A  14     103.489  81.073  96.450  1.00125.16           H
ATOM     65 HG11 VAL A  14     101.604  82.023  97.764  1.00125.16           H
ATOM     66 HG12 VAL A  14     102.849  81.337  98.801  1.00125.16           H
ATOM     67 HG13 VAL A  14     102.745  83.095  98.599  1.00125.16           H
ATOM     68 HG21 VAL A  14     103.217  84.103  96.288  1.00125.16           H
ATOM     69 HG22 VAL A  14     103.690  83.042  94.955  1.00125.16           H
ATOM     70 HG23 VAL A  14     102.067  82.933  95.627  1.00125.16           H
ATOM     71  N   VAL A  15     106.067  80.116  97.843  1.00123.25           N
ATOM     72  CA  VAL A  15     106.671  79.131  98.743  1.00123.25           C
ATOM     73  C   VAL A  15     108.131  79.468  99.073  1.00123.25           C
ATOM     74  O   VAL A  15     108.564  79.233 100.197  1.00123.25           O
ATOM     75  CB  VAL A  15     106.424  77.699  98.232  1.00123.25           C
ATOM     76  CG1 VAL A  15     107.008  77.355  96.864  1.00123.25           C
ATOM     77  CG2 VAL A  15     106.924  76.680  99.244  1.00123.25           C
ATOM     78  H   VAL A  15     106.211  80.020  96.849  1.00123.25           H
ATOM     79  HA  VAL A  15     106.149  79.188  99.697  1.00123.25           H
ATOM     80  HB  VAL A  15     105.345  77.562  98.161  1.00123.25           H
ATOM     81 HG11 VAL A  15     106.960  76.280  96.692  1.00123.25           H
ATOM     82 HG12 VAL A  15     106.413  77.841  96.092  1.00123.25           H
ATOM     83 HG13 VAL A  15     108.046  77.680  96.795  1.00123.25           H
ATOM     84 HG21 VAL A  15     108.010  76.712  99.319  1.00123.25           H
ATOM     85 HG22 VAL A  15     106.609  75.680  98.951  1.00123.25           H
ATOM     86 HG23 VAL A  15     106.488  76.919 100.214  1.00123.25           H
ATOM     87  N   VAL A  16     108.882  80.105  98.166  1.00122.13           N
ATOM     88  CA  VAL A  16     110.247  80.588  98.478  1.00122.13           C
ATOM     89  C   VAL A  16     110.200  81.502  99.688  1.00122.13           C
ATOM     90  O   VAL A  16     110.917  81.294 100.660  1.00122.13           O
ATOM     91  CB  VAL A  16     110.910  81.326  97.300  1.00122.13           C
ATOM     92  CG1 VAL A  16     112.305  81.863  97.652  1.00122.13           C
ATOM     93  CG2 VAL A  16     111.079  80.424  96.079  1.00122.13           C
ATOM     94  H   VAL A  16     108.488  80.291  97.257  1.00122.13           H
ATOM     95  HA  VAL A  16     110.874  79.740  98.749  1.00122.13           H
ATOM     96  HB  VAL A  16     110.292  82.176  97.014  1.00122.13           H
ATOM     97 HG11 VAL A  16     112.947  81.050  97.987  1.00122.13           H
ATOM     98 HG12 VAL A  16     112.758  82.330  96.778  1.00122.13           H
ATOM     99 HG13 VAL A  16     112.243  82.613  98.438  1.00122.13           H
ATOM    100 HG21 VAL A  16     110.119  80.006  95.781  1.00122.13           H
ATOM    101 HG22 VAL A  16     111.773  79.620  96.314  1.00122.13           H
ATOM    102 HG23 VAL A  16     111.477  81.007  95.250  1.00122.13           H
ATOM    103  N   GLY A  17     109.292  82.473  99.656  1.00120.56           N
ATOM    104  CA  GLY A  17     109.067  83.389 100.760  1.00120.56           C
ATOM    105  C   GLY A  17     108.708  82.661 102.045  1.00120.56           C
ATOM    106  O   GLY A  17     109.227  83.023 103.097  1.00120.56           O
ATOM    107  H   GLY A  17     108.727  82.569  98.826  1.00120.56           H
ATOM    108  HA2 GLY A  17     109.965  83.983 100.930  1.00120.56           H
ATOM    109  HA3 GLY A  17     108.245  84.056 100.505  1.00120.56           H
ATOM    110  N   LEU A  18     107.907  81.597 101.975  1.00121.47           N
ATOM    111  CA  LEU A  18     107.570  80.811 103.158  1.00121.47           C
ATOM    112  C   LEU A  18     108.838  80.216 103.794  1.00121.47           C
ATOM    113  O   LEU A  18     109.079  80.405 104.987  1.00121.47           O
ATOM    114  CB  LEU A  18     106.510  79.755 102.785  1.00121.47           C
ATOM    115  CG  LEU A  18     105.733  79.088 103.939  1.00121.47           C
ATOM    116  CD1 LEU A  18     106.592  78.262 104.896  1.00121.47           C
ATOM    117  CD2 LEU A  18     104.939  80.100 104.763  1.00121.47           C
ATOM    118  H   LEU A  18     107.538  81.316 101.079  1.00121.47           H
ATOM    119  HA  LEU A  18     107.134  81.495 103.884  1.00121.47           H
ATOM    120  HB2 LEU A  18     106.981  78.966 102.200  1.00121.47           H
ATOM    121  HB3 LEU A  18     105.769  80.228 102.140  1.00121.47           H
ATOM    122  HG  LEU A  18     105.019  78.403 103.482  1.00121.47           H
ATOM    123 HD11 LEU A  18     105.949  77.629 105.505  1.00121.47           H
ATOM    124 HD12 LEU A  18     107.280  77.631 104.335  1.00121.47           H
ATOM    125 HD13 LEU A  18     107.158  78.908 105.566  1.00121.47           H
ATOM    126 HD21 LEU A  18     105.607  80.760 105.312  1.00121.47           H
ATOM    127 HD22 LEU A  18     104.304  79.574 105.474  1.00121.47           H
ATOM    128 HD23 LEU A  18     104.306  80.689 104.102  1.00121.47           H
ATOM    129  N   LEU A  19     109.706  79.574 103.005  1.00118.53           N
ATOM    130  CA  LEU A  19     110.980  79.085 103.531  1.00118.53           C
ATOM    131  C   LEU A  19     111.845  80.219 104.074  1.00118.53           C
ATOM    132  O   LEU A  19     112.489  80.036 105.100  1.00118.53           O
ATOM    133  CB  LEU A  19     111.771  78.305 102.468  1.00118.53           C
ATOM    134  CG  LEU A  19     111.249  76.900 102.124  1.00118.53           C
ATOM    135  CD1 LEU A  19     112.282  76.210 101.231  1.00118.53           C
ATOM    136  CD2 LEU A  19     111.066  76.017 103.357  1.00118.53           C
ATOM    137  H   LEU A  19     109.506  79.498 102.019  1.00118.53           H
ATOM    138  HA  LEU A  19     110.781  78.437 104.384  1.00118.53           H
ATOM    139  HB2 LEU A  19     112.790  78.193 102.836  1.00118.53           H
ATOM    140  HB3 LEU A  19     111.820  78.895 101.554  1.00118.53           H
ATOM    141  HG  LEU A  19     110.303  76.977 101.590  1.00118.53           H
ATOM    142 HD11 LEU A  19     112.422  76.787 100.319  1.00118.53           H
ATOM    143 HD12 LEU A  19     111.940  75.211 100.968  1.00118.53           H
ATOM    144 HD13 LEU A  19     113.233  76.126 101.751  1.00118.53           H
ATOM    145 HD21 LEU A  19     110.861  74.992 103.056  1.00118.53           H
ATOM    146 HD22 LEU A  19     111.963  76.029 103.973  1.00118.53           H
ATOM    147 HD23 LEU A  19     110.213  76.364 103.936  1.00118.53           H
ATOM    148  N   VAL A  20     111.873  81.384 103.432  1.00118.59           N
ATOM    149  CA  VAL A  20     112.655  82.512 103.943  1.00118.59           C
ATOM    150  C   VAL A  20     112.156  82.925 105.327  1.00118.59           C
ATOM    151  O   VAL A  20     112.918  82.859 106.294  1.00118.59           O
ATOM    152  CB  VAL A  20     112.677  83.676 102.948  1.00118.59           C
ATOM    153  CG1 VAL A  20     113.345  84.915 103.542  1.00118.59           C
ATOM    154  CG2 VAL A  20     113.475  83.286 101.709  1.00118.59           C
ATOM    155  H   VAL A  20     111.355  81.486 102.572  1.00118.59           H
ATOM    156  HA  VAL A  20     113.684  82.181 104.079  1.00118.59           H
ATOM    157  HB  VAL A  20     111.661  83.932 102.651  1.00118.59           H
ATOM    158 HG11 VAL A  20     113.476  85.672 102.771  1.00118.59           H
ATOM    159 HG12 VAL A  20     114.316  84.655 103.960  1.00118.59           H
ATOM    160 HG13 VAL A  20     112.712  85.340 104.318  1.00118.59           H
ATOM    161 HG21 VAL A  20     113.438  84.096 100.982  1.00118.59           H
ATOM    162 HG22 VAL A  20     114.512  83.087 101.974  1.00118.59           H
ATOM    163 HG23 VAL A  20     113.059  82.395 101.243  1.00118.59           H
ATOM    164  N   VAL A  21     110.877  83.290 105.459  1.00117.76           N
ATOM    165  CA  VAL A  21     110.360  83.777 106.749  1.00117.76           C
ATOM    166  C   VAL A  21     110.481  82.700 107.815  1.00117.76           C
ATOM    167  O   VAL A  21     110.907  82.980 108.930  1.00117.76           O
ATOM    168  CB  VAL A  21     108.924  84.322 106.674  1.00117.76           C
ATOM    169  CG1 VAL A  21     108.830  85.465 105.660  1.00117.76           C
ATOM    170  CG2 VAL A  21     107.849  83.281 106.364  1.00117.76           C
ATOM    171  H   VAL A  21     110.267  83.252 104.655  1.00117.76           H
ATOM    172  HA  VAL A  21     110.995  84.600 107.075  1.00117.76           H
ATOM    173  HB  VAL A  21     108.688  84.743 107.651  1.00117.76           H
ATOM    174 HG11 VAL A  21     109.580  86.217 105.883  1.00117.76           H
ATOM    175 HG12 VAL A  21     107.847  85.924 105.713  1.00117.76           H
ATOM    176 HG13 VAL A  21     108.986  85.097 104.650  1.00117.76           H
ATOM    177 HG21 VAL A  21     106.880  83.770 106.272  1.00117.76           H
ATOM    178 HG22 VAL A  21     108.081  82.778 105.428  1.00117.76           H
ATOM    179 HG23 VAL A  21     107.780  82.549 107.165  1.00117.76           H
ATOM    180  N   GLY A  22     110.197  81.453 107.448  1.00113.48           N
ATOM    181  CA  GLY A  22     110.241  80.331 108.367  1.00113.48           C
ATOM    182  C   GLY A  22     111.648  80.060 108.875  1.00113.48           C
ATOM    183  O   GLY A  22     111.856  79.917 110.080  1.00113.48           O
ATOM    184  H   GLY A  22     109.881  81.289 106.503  1.00113.48           H
ATOM    185  HA2 GLY A  22     109.886  79.448 107.837  1.00113.48           H
ATOM    186  HA3 GLY A  22     109.599  80.531 109.224  1.00113.48           H
ATOM    187  N   ASN A  23     112.643  80.083 107.987  1.00112.52           N
ATOM    188  CA  ASN A  23     114.026  79.996 108.416  1.00112.52           C
ATOM    189  C   ASN A  23     114.407  81.200 109.269  1.00112.52           C
ATOM    190  O   ASN A  23     115.001  80.998 110.318  1.00112.52           O
ATOM    191  CB  ASN A  23     114.940  79.837 107.209  1.00112.52           C
ATOM    192  CG  ASN A  23     114.946  78.413 106.733  1.00112.52           C
ATOM    193  OD1 ASN A  23     115.314  77.515 107.464  1.00112.52           O
ATOM    194  ND2 ASN A  23     114.538  78.151 105.523  1.00112.52           N
ATOM    195  H   ASN A  23     112.442  80.253 107.013  1.00112.52           H
ATOM    196  HA  ASN A  23     114.145  79.123 109.058  1.00112.52           H
ATOM    197  HB2 ASN A  23     114.650  80.519 106.411  1.00112.52           H
ATOM    198  HB3 ASN A  23     115.963  80.063 107.510  1.00112.52           H
ATOM    199 HD21 ASN A  23     114.058  78.882 105.020  1.00112.52           H
ATOM    200 HD22 ASN A  23     114.539  77.186 105.227  1.00112.52           H
ATOM    201  N   ILE A  24     114.031  82.425 108.894  1.00112.05           N
ATOM    202  CA  ILE A  24     114.365  83.616 109.689  1.00112.05           C
ATOM    203  C   ILE A  24     113.833  83.487 111.118  1.00112.05           C
ATOM    204  O   ILE A  24     114.525  83.799 112.085  1.00112.05           O
ATOM    205  CB  ILE A  24     113.855  84.881 108.975  1.00112.05           C
ATOM    206  CG1 ILE A  24     114.753  85.161 107.755  1.00112.05           C
ATOM    207  CG2 ILE A  24     113.846  86.095 109.919  1.00112.05           C
ATOM    208  CD1 ILE A  24     114.178  86.207 106.799  1.00112.05           C
ATOM    209  H   ILE A  24     113.524  82.539 108.028  1.00112.05           H
ATOM    210  HA  ILE A  24     115.449  83.687 109.774  1.00112.05           H
ATOM    211  HB  ILE A  24     112.835  84.709 108.632  1.00112.05           H
ATOM    212 HG12 ILE A  24     114.894  84.243 107.187  1.00112.05           H
ATOM    213 HG13 ILE A  24     115.733  85.493 108.094  1.00112.05           H
ATOM    214 HG21 ILE A  24     113.553  86.996 109.384  1.00112.05           H
ATOM    215 HG22 ILE A  24     114.833  86.240 110.352  1.00112.05           H
ATOM    216 HG23 ILE A  24     113.120  85.952 110.717  1.00112.05           H
ATOM    217 HD11 ILE A  24     114.184  87.193 107.260  1.00112.05           H
ATOM    218 HD12 ILE A  24     114.790  86.248 105.900  1.00112.05           H
ATOM    219 HD13 ILE A  24     113.159  85.940 106.531  1.00112.05           H
ATOM    220  N   ILE A  25     112.619  82.970 111.263  1.00111.87           N
ATOM    221  CA  ILE A  25     111.994  82.757 112.564  1.00111.87           C
ATOM    222  C   ILE A  25     112.742  81.679 113.346  1.00111.87           C
ATOM    223  O   ILE A  25     113.029  81.870 114.533  1.00111.87           O
ATOM    224  CB  ILE A  25     110.498  82.454 112.358  1.00111.87           C
ATOM    225  CG1 ILE A  25     109.804  83.758 111.911  1.00111.87           C
ATOM    226  CG2 ILE A  25     109.841  81.904 113.633  1.00111.87           C
ATOM    227  CD1 ILE A  25     108.423  83.539 111.293  1.00111.87           C
ATOM    228  H   ILE A  25     112.092  82.756 110.428  1.00111.87           H
ATOM    229  HA  ILE A  25     112.079  83.674 113.146  1.00111.87           H
ATOM    230  HB  ILE A  25     110.393  81.707 111.573  1.00111.87           H
ATOM    231 HG12 ILE A  25     109.712  84.433 112.762  1.00111.87           H
ATOM    232 HG13 ILE A  25     110.409  84.263 111.158  1.00111.87           H
ATOM    233 HG21 ILE A  25     110.256  80.928 113.885  1.00111.87           H
ATOM    234 HG22 ILE A  25     108.770  81.769 113.480  1.00111.87           H
ATOM    235 HG23 ILE A  25     109.997  82.588 114.467  1.00111.87           H
ATOM    236 HD11 ILE A  25     108.484  82.798 110.496  1.00111.87           H
ATOM    237 HD12 ILE A  25     108.057  84.478 110.876  1.00111.87           H
ATOM    238 HD13 ILE A  25     107.720  83.205 112.056  1.00111.87           H
ATOM    239  N   ILE A  26     113.121  80.580 112.690  1.00109.78           N
ATOM    240  CA  ILE A  26     113.925  79.515 113.310  1.00109.78           C
ATOM    241  C   ILE A  26     115.293  80.063 113.734  1.00109.78           C
ATOM    242  O   ILE A  26     115.761  79.773 114.825  1.00109.78           O
ATOM    243  CB  ILE A  26     114.042  78.300 112.360  1.00109.78           C
ATOM    244  CG1 ILE A  26     112.675  77.594 112.192  1.00109.78           C
ATOM    245  CG2 ILE A  26     115.071  77.275 112.873  1.00109.78           C
ATOM    246  CD1 ILE A  26     112.582  76.733 110.923  1.00109.78           C
ATOM    247  H   ILE A  26     112.856  80.487 111.720  1.00109.78           H
ATOM    248  HA  ILE A  26     113.424  79.182 114.219  1.00109.78           H
ATOM    249  HB  ILE A  26     114.378  78.656 111.386  1.00109.78           H
ATOM    250 HG12 ILE A  26     111.881  78.338 112.137  1.00109.78           H
ATOM    251 HG13 ILE A  26     112.472  76.974 113.065  1.00109.78           H
ATOM    252 HG21 ILE A  26     115.091  76.400 112.225  1.00109.78           H
ATOM    253 HG22 ILE A  26     114.811  76.962 113.883  1.00109.78           H
ATOM    254 HG23 ILE A  26     116.071  77.707 112.881  1.00109.78           H
ATOM    255 HD11 ILE A  26     111.569  76.347 110.827  1.00109.78           H
ATOM    256 HD12 ILE A  26     113.277  75.897 110.972  1.00109.78           H
ATOM    257 HD13 ILE A  26     112.809  77.335 110.044  1.00109.78           H
ATOM    258  N   LEU A  27     115.909  80.906 112.912  1.00108.80           N
ATOM    259  CA  LEU A  27     117.210  81.516 113.142  1.00108.80           C
ATOM    260  C   LEU A  27     117.189  82.316 114.444  1.00108.80           C
ATOM    261  O   LEU A  27     118.019  82.121 115.323  1.00108.80           O
ATOM    262  CB  LEU A  27     117.527  82.357 111.894  1.00108.80           C
ATOM    263  CG  LEU A  27     118.986  82.748 111.671  1.00108.80           C
ATOM    264  CD1 LEU A  27     119.129  83.367 110.283  1.00108.80           C
ATOM    265  CD2 LEU A  27     119.497  83.761 112.687  1.00108.80           C
ATOM    266  H   LEU A  27     115.451  81.111 112.036  1.00108.80           H
ATOM    267  HA  LEU A  27     117.952  80.724 113.242  1.00108.80           H
ATOM    268  HB2 LEU A  27     117.242  81.768 111.022  1.00108.80           H
ATOM    269  HB3 LEU A  27     116.920  83.262 111.894  1.00108.80           H
ATOM    270  HG  LEU A  27     119.596  81.846 111.705  1.00108.80           H
ATOM    271 HD11 LEU A  27     118.517  84.267 110.213  1.00108.80           H
ATOM    272 HD12 LEU A  27     120.172  83.623 110.096  1.00108.80           H
ATOM    273 HD13 LEU A  27     118.802  82.656 109.525  1.00108.80           H
ATOM    274 HD21 LEU A  27     118.814  84.608 112.754  1.00108.80           H
ATOM    275 HD22 LEU A  27     119.588  83.291 113.666  1.00108.80           H
ATOM    276 HD23 LEU A  27     120.482  84.126 112.399  1.00108.80           H
ATOM    277  N   LEU A  28     116.198  83.183 114.619  1.00106.70           N
ATOM    278  CA  LEU A  28     116.120  84.107 115.682  1.00106.70           C
ATOM    279  C   LEU A  28     115.808  83.418 116.980  1.00106.70           C
ATOM    280  O   LEU A  28     116.452  83.614 118.019  1.00106.70           O
ATOM    281  CB  LEU A  28     115.289  85.278 115.381  1.00106.70           C
ATOM    282  CG  LEU A  28     115.610  86.270 114.341  1.00106.70           C
ATOM    283  CD1 LEU A  28     114.491  86.860 113.715  1.00106.70           C
ATOM    284  CD2 LEU A  28     116.552  87.222 114.783  1.00106.70           C
ATOM    285  H   LEU A  28     115.525  83.409 113.901  1.00106.70           H
ATOM    286  HA  LEU A  28     117.127  84.511 115.789  1.00106.70           H
ATOM    287  HB2 LEU A  28     115.137  85.854 116.294  1.00106.70           H
ATOM    288  HB3 LEU A  28     114.288  84.900 115.174  1.00106.70           H
ATOM    289  HG  LEU A  28     116.113  85.694 113.564  1.00106.70           H
ATOM    290 HD11 LEU A  28     114.735  87.558 112.914  1.00106.70           H
ATOM    291 HD12 LEU A  28     113.789  86.154 113.272  1.00106.70           H
ATOM    292 HD13 LEU A  28     113.900  87.438 114.426  1.00106.70           H
ATOM    293 HD21 LEU A  28     116.867  87.936 114.022  1.00106.70           H
ATOM    294 HD22 LEU A  28     116.149  87.830 115.592  1.00106.70           H
ATOM    295 HD23 LEU A  28     117.477  86.800 115.177  1.00106.70           H
ATOM    296  N   SER A  29     114.791  82.559 116.942  1.00105.55           N
ATOM    297  CA  SER A  29     114.394  81.763 118.101  1.00105.55           C
ATOM    298  C   SER A  29     115.462  80.728 118.478  1.00105.55           C
ATOM    299  O   SER A  29     115.669  80.493 119.662  1.00105.55           O
ATOM    300  CB  SER A  29     113.017  81.146 117.870  1.00105.55           C
ATOM    301  OG  SER A  29     113.007  80.290 116.757  1.00105.55           O
ATOM    302  H   SER A  29     114.315  82.418 116.063  1.00105.55           H
ATOM    303  HA  SER A  29     114.299  82.436 118.953  1.00105.55           H
ATOM    304  HB2 SER A  29     112.728  80.584 118.758  1.00105.55           H
ATOM    305  HB3 SER A  29     112.287  81.940 117.715  1.00105.55           H
ATOM    306  HG  SER A  29     112.979  80.834 115.966  1.00105.55           H
ATOM    307  N   GLY A  30     116.239  80.210 117.522  1.00103.58           N
ATOM    308  CA  GLY A  30     117.421  79.387 117.767  1.00103.58           C
ATOM    309  C   GLY A  30     118.550  80.148 118.454  1.00103.58           C
ATOM    310  O   GLY A  30     119.128  79.643 119.411  1.00103.58           O
ATOM    311  H   GLY A  30     115.968  80.356 116.560  1.00103.58           H
ATOM    312  HA2 GLY A  30     117.797  79.025 116.810  1.00103.58           H
ATOM    313  HA3 GLY A  30     117.150  78.529 118.384  1.00103.58           H
ATOM    314  N   LEU A  31     118.829  81.386 118.045  1.00105.17           N
ATOM    315  CA  LEU A  31     119.817  82.221 118.735  1.00105.17           C
ATOM    316  C   LEU A  31     119.339  82.553 120.145  1.00105.17           C
ATOM    317  O   LEU A  31     120.093  82.443 121.115  1.00105.17           O
ATOM    318  CB  LEU A  31     120.069  83.525 117.968  1.00105.17           C
ATOM    319  CG  LEU A  31     120.904  83.377 116.689  1.00105.17           C
ATOM    320  CD1 LEU A  31     120.950  84.710 115.950  1.00105.17           C
ATOM    321  CD2 LEU A  31     122.343  82.972 117.005  1.00105.17           C
ATOM    322  H   LEU A  31     118.341  81.771 117.250  1.00105.17           H
ATOM    323  HA  LEU A  31     120.749  81.663 118.832  1.00105.17           H
ATOM    324  HB2 LEU A  31     120.585  84.222 118.628  1.00105.17           H
ATOM    325  HB3 LEU A  31     119.108  83.971 117.712  1.00105.17           H
ATOM    326  HG  LEU A  31     120.448  82.632 116.037  1.00105.17           H
ATOM    327 HD11 LEU A  31     119.939  85.036 115.705  1.00105.17           H
ATOM    328 HD12 LEU A  31     121.511  84.598 115.023  1.00105.17           H
ATOM    329 HD13 LEU A  31     121.427  85.468 116.572  1.00105.17           H
ATOM    330 HD21 LEU A  31     122.940  82.996 116.093  1.00105.17           H
ATOM    331 HD22 LEU A  31     122.782  83.662 117.725  1.00105.17           H
ATOM    332 HD23 LEU A  31     122.378  81.959 117.405  1.00105.17           H
ATOM    333  N   ALA A  32     118.067  82.902 120.284  1.00 99.83           N
ATOM    334  CA  ALA A  32     117.500  83.219 121.579  1.00 99.83           C
ATOM    335  C   ALA A  32     117.495  81.995 122.500  1.00 99.83           C
ATOM    336  O   ALA A  32     117.789  82.128 123.680  1.00 99.83           O
ATOM    337  CB  ALA A  32     116.110  83.804 121.352  1.00 99.83           C
ATOM    338  H   ALA A  32     117.493  82.990 119.458  1.00 99.83           H
ATOM    339  HA  ALA A  32     118.114  83.982 122.058  1.00 99.83           H
ATOM    340  HB1 ALA A  32     115.640  84.024 122.310  1.00 99.83           H
ATOM    341  HB2 ALA A  32     115.505  83.090 120.793  1.00 99.83           H
ATOM    342  HB3 ALA A  32     116.190  84.722 120.769  1.00 99.83           H
ATOM    343  N   LEU A  33     117.228  80.800 121.972  1.00 97.55           N
ATOM    344  CA  LEU A  33     117.296  79.552 122.723  1.00 97.55           C
ATOM    345  C   LEU A  33     118.738  79.231 123.111  1.00 97.55           C
ATOM    346  O   LEU A  33     119.001  78.844 124.242  1.00 97.55           O
ATOM    347  CB  LEU A  33     116.653  78.428 121.887  1.00 97.55           C
ATOM    348  CG  LEU A  33     116.628  77.054 122.580  1.00 97.55           C
ATOM    349  CD1 LEU A  33     115.764  77.061 123.838  1.00 97.55           C
ATOM    350  CD2 LEU A  33     116.036  76.009 121.642  1.00 97.55           C
ATOM    351  H   LEU A  33     116.923  80.752 121.010  1.00 97.55           H
ATOM    352  HA  LEU A  33     116.727  79.675 123.644  1.00 97.55           H
ATOM    353  HB2 LEU A  33     117.202  78.333 120.950  1.00 97.55           H
ATOM    354  HB3 LEU A  33     115.627  78.712 121.651  1.00 97.55           H
ATOM    355  HG  LEU A  33     117.643  76.754 122.838  1.00 97.55           H
ATOM    356 HD11 LEU A  33     115.738  76.064 124.278  1.00 97.55           H
ATOM    357 HD12 LEU A  33     116.165  77.747 124.585  1.00 97.55           H
ATOM    358 HD13 LEU A  33     114.747  77.364 123.586  1.00 97.55           H
ATOM    359 HD21 LEU A  33     115.000  76.254 121.410  1.00 97.55           H
ATOM    360 HD22 LEU A  33     116.074  75.029 122.119  1.00 97.55           H
ATOM    361 HD23 LEU A  33     116.619  75.953 120.723  1.00 97.55           H
ATOM    362  N   PHE A  34     119.698  79.453 122.214  1.00 94.27           N
ATOM    363  CA  PHE A  34     121.119  79.349 122.535  1.00 94.27           C
ATOM    364  C   PHE A  34     121.468  80.246 123.727  1.00 94.27           C
ATOM    365  O   PHE A  34     121.972  79.758 124.734  1.00 94.27           O
ATOM    366  CB  PHE A  34     121.928  79.644 121.265  1.00 94.27           C
ATOM    367  CG  PHE A  34     123.372  80.038 121.475  1.00 94.27           C
ATOM    368  CD1 PHE A  34     124.343  79.055 121.715  1.00 94.27           C
ATOM    369  CD2 PHE A  34     123.754  81.390 121.408  1.00 94.27           C
ATOM    370  CE1 PHE A  34     125.694  79.411 121.855  1.00 94.27           C
ATOM    371  CE2 PHE A  34     125.103  81.750 121.566  1.00 94.27           C
ATOM    372  CZ  PHE A  34     126.074  80.761 121.783  1.00 94.27           C
ATOM    373  H   PHE A  34     119.433  79.749 121.286  1.00 94.27           H
ATOM    374  HA  PHE A  34     121.342  78.328 122.842  1.00 94.27           H
ATOM    375  HB2 PHE A  34     121.446  80.441 120.699  1.00 94.27           H
ATOM    376  HB3 PHE A  34     121.898  78.760 120.628  1.00 94.27           H
ATOM    377  HD1 PHE A  34     124.054  78.017 121.783  1.00 94.27           H
ATOM    378  HD2 PHE A  34     123.009  82.151 121.228  1.00 94.27           H
ATOM    379  HE1 PHE A  34     126.439  78.648 122.027  1.00 94.27           H
ATOM    380  HE2 PHE A  34     125.392  82.789 121.514  1.00 94.27           H
ATOM    381  HZ  PHE A  34     127.112  81.035 121.898  1.00 94.27           H
ATOM    382  N   ALA A  35     121.078  81.518 123.689  1.00 92.53           N
ATOM    383  CA  ALA A  35     121.251  82.414 124.833  1.00 92.53           C
ATOM    384  C   ALA A  35     120.553  81.921 126.127  1.00 92.53           C
ATOM    385  O   ALA A  35     121.167  81.870 127.188  1.00 92.53           O
ATOM    386  CB  ALA A  35     120.758  83.805 124.418  1.00 92.53           C
ATOM    387  H   ALA A  35     120.633  81.870 122.854  1.00 92.53           H
ATOM    388  HA  ALA A  35     122.317  82.480 125.053  1.00 92.53           H
ATOM    389  HB1 ALA A  35     121.263  84.122 123.506  1.00 92.53           H
ATOM    390  HB2 ALA A  35     119.683  83.790 124.236  1.00 92.53           H
ATOM    391  HB3 ALA A  35     120.964  84.520 125.214  1.00 92.53           H
ATOM    392  N   GLU A  36     119.288  81.523 126.047  1.00 93.20           N
ATOM    393  CA  GLU A  36     118.505  81.094 127.195  1.00 93.20           C
ATOM    394  C   GLU A  36     119.103  79.852 127.841  1.00 93.20           C
ATOM    395  O   GLU A  36     119.290  79.784 129.052  1.00 93.20           O
ATOM    396  CB  GLU A  36     117.055  80.890 126.739  1.00 93.20           C
ATOM    397  CG  GLU A  36     116.066  80.542 127.864  1.00 93.20           C
ATOM    398  CD  GLU A  36     116.124  79.088 128.359  1.00 93.20           C
ATOM    399  OE1 GLU A  36     116.510  78.199 127.574  1.00 93.20           O
ATOM    400  OE2 GLU A  36     115.755  78.867 129.530  1.00 93.20           O
ATOM    401  H   GLU A  36     118.823  81.576 125.152  1.00 93.20           H
ATOM    402  HA  GLU A  36     118.517  81.883 127.948  1.00 93.20           H
ATOM    403  HB2 GLU A  36     116.717  81.828 126.298  1.00 93.20           H
ATOM    404  HB3 GLU A  36     117.012  80.132 125.956  1.00 93.20           H
ATOM    405  HG2 GLU A  36     116.237  81.228 128.695  1.00 93.20           H
ATOM    406  HG3 GLU A  36     115.060  80.730 127.489  1.00 93.20           H
ATOM    407  N   THR A  37     119.508  78.883 127.040  1.00 90.87           N
ATOM    408  CA  THR A  37     119.997  77.612 127.567  1.00 90.87           C
ATOM    409  C   THR A  37     121.346  77.784 128.248  1.00 90.87           C
ATOM    410  O   THR A  37     121.571  77.219 129.316  1.00 90.87           O
ATOM    411  CB  THR A  37     120.042  76.569 126.461  1.00 90.87           C
ATOM    412  OG1 THR A  37     120.742  77.053 125.352  1.00 90.87           O
ATOM    413  CG2 THR A  37     118.640  76.204 125.987  1.00 90.87           C
ATOM    414  H   THR A  37     119.306  78.969 126.054  1.00 90.87           H
ATOM    415  HA  THR A  37     119.296  77.262 128.325  1.00 90.87           H
ATOM    416  HB  THR A  37     120.533  75.667 126.828  1.00 90.87           H
ATOM    417  HG1 THR A  37     120.178  77.717 124.948  1.00 90.87           H
ATOM    418 HG21 THR A  37     118.009  77.089 125.908  1.00 90.87           H
ATOM    419 HG22 THR A  37     118.174  75.520 126.696  1.00 90.87           H
ATOM    420 HG23 THR A  37     118.684  75.747 124.998  1.00 90.87           H
ATOM    421  N   ILE A  38     122.211  78.659 127.741  1.00 86.94           N
ATOM    422  CA  ILE A  38     123.414  79.067 128.473  1.00 86.94           C
ATOM    423  C   ILE A  38     123.027  79.702 129.816  1.00 86.94           C
ATOM    424  O   ILE A  38     123.607  79.387 130.854  1.00 86.94           O
ATOM    425  CB  ILE A  38     124.268  80.018 127.615  1.00 86.94           C
ATOM    426  CG1 ILE A  38     124.832  79.286 126.388  1.00 86.94           C
ATOM    427  CG2 ILE A  38     125.420  80.595 128.451  1.00 86.94           C
ATOM    428  CD1 ILE A  38     125.567  80.166 125.380  1.00 86.94           C
ATOM    429  H   ILE A  38     121.991  79.098 126.858  1.00 86.94           H
ATOM    430  HA  ILE A  38     124.010  78.181 128.690  1.00 86.94           H
ATOM    431  HB  ILE A  38     123.644  80.842 127.271  1.00 86.94           H
ATOM    432 HG12 ILE A  38     125.503  78.492 126.717  1.00 86.94           H
ATOM    433 HG13 ILE A  38     124.010  78.822 125.842  1.00 86.94           H
ATOM    434 HG21 ILE A  38     126.018  79.789 128.876  1.00 86.94           H
ATOM    435 HG22 ILE A  38     126.059  81.224 127.830  1.00 86.94           H
ATOM    436 HG23 ILE A  38     125.039  81.221 129.258  1.00 86.94           H
ATOM    437 HD11 ILE A  38     126.485  80.571 125.806  1.00 86.94           H
ATOM    438 HD12 ILE A  38     125.840  79.559 124.518  1.00 86.94           H
ATOM    439 HD13 ILE A  38     124.920  80.980 125.053  1.00 86.94           H
ATOM    440  N   TRP A  39     122.005  80.553 129.835  1.00 86.34           N
ATOM    441  CA  TRP A  39     121.513  81.193 131.051  1.00 86.34           C
ATOM    442  C   TRP A  39     120.967  80.193 132.069  1.00 86.34           C
ATOM    443  O   TRP A  39     121.120  80.420 133.270  1.00 86.34           O
ATOM    444  CB  TRP A  39     120.516  82.295 130.672  1.00 86.34           C
ATOM    445  CG  TRP A  39     119.546  82.749 131.711  1.00 86.34           C
ATOM    446  CD1 TRP A  39     119.699  83.829 132.507  1.00 86.34           C
ATOM    447  CD2 TRP A  39     118.246  82.180 132.055  1.00 86.34           C
ATOM    448  NE1 TRP A  39     118.586  83.975 133.308  1.00 86.34           N
ATOM    449  CE2 TRP A  39     117.648  83.000 133.054  1.00 86.34           C
ATOM    450  CE3 TRP A  39     117.506  81.054 131.639  1.00 86.34           C
ATOM    451  CZ2 TRP A  39     116.403  82.703 133.630  1.00 86.34           C
ATOM    452  CZ3 TRP A  39     116.268  80.737 132.220  1.00 86.34           C
ATOM    453  CH2 TRP A  39     115.719  81.549 133.221  1.00 86.34           C
ATOM    454  H   TRP A  39     121.529  80.750 128.966  1.00 86.34           H
ATOM    455  HA  TRP A  39     122.354  81.678 131.547  1.00 86.34           H
ATOM    456  HB2 TRP A  39     121.084  83.159 130.329  1.00 86.34           H
ATOM    457  HB3 TRP A  39     119.921  81.977 129.815  1.00 86.34           H
ATOM    458  HD1 TRP A  39     120.555  84.488 132.486  1.00 86.34           H
ATOM    459  HE1 TRP A  39     118.470  84.712 133.989  1.00 86.34           H
ATOM    460  HE3 TRP A  39     117.887  80.411 130.859  1.00 86.34           H
ATOM    461  HZ2 TRP A  39     116.003  83.328 134.415  1.00 86.34           H
ATOM    462  HZ3 TRP A  39     115.729  79.867 131.875  1.00 86.34           H
ATOM    463  HH2 TRP A  39     114.771  81.286 133.667  1.00 86.34           H
ATOM    464  N   VAL A  40     120.425  79.049 131.645  1.00 86.32           N
ATOM    465  CA  VAL A  40     120.120  77.950 132.576  1.00 86.32           C
ATOM    466  C   VAL A  40     121.402  77.424 133.210  1.00 86.32           C
ATOM    467  O   VAL A  40     121.518  77.388 134.432  1.00 86.32           O
ATOM    468  CB  VAL A  40     119.348  76.802 131.901  1.00 86.32           C
ATOM    469  CG1 VAL A  40     119.167  75.611 132.849  1.00 86.32           C
ATOM    470  CG2 VAL A  40     117.979  77.273 131.430  1.00 86.32           C
ATOM    471  H   VAL A  40     120.215  78.953 130.662  1.00 86.32           H
ATOM    472  HA  VAL A  40     119.500  78.338 133.384  1.00 86.32           H
ATOM    473  HB  VAL A  40     119.901  76.450 131.030  1.00 86.32           H
ATOM    474 HG11 VAL A  40     118.479  74.884 132.416  1.00 86.32           H
ATOM    475 HG12 VAL A  40     120.120  75.110 133.019  1.00 86.32           H
ATOM    476 HG13 VAL A  40     118.764  75.940 133.806  1.00 86.32           H
ATOM    477 HG21 VAL A  40     117.412  76.446 131.001  1.00 86.32           H
ATOM    478 HG22 VAL A  40     118.087  78.025 130.648  1.00 86.32           H
ATOM    479 HG23 VAL A  40     117.407  77.702 132.252  1.00 86.32           H
ATOM    480  N   THR A  41     122.389  77.054 132.390  1.00 84.03           N
ATOM    481  CA  THR A  41     123.637  76.441 132.875  1.00 84.03           C
ATOM    482  C   THR A  41     124.468  77.350 133.761  1.00 84.03           C
ATOM    483  O   THR A  41     125.266  76.848 134.539  1.00 84.03           O
ATOM    484  CB  THR A  41     124.519  75.935 131.739  1.00 84.03           C
ATOM    485  OG1 THR A  41     124.939  76.972 130.895  1.00 84.03           O
ATOM    486  CG2 THR A  41     123.831  74.885 130.881  1.00 84.03           C
ATOM    487  H   THR A  41     122.238  77.144 131.395  1.00 84.03           H
ATOM    488  HA  THR A  41     123.374  75.582 133.493  1.00 84.03           H
ATOM    489  HB  THR A  41     125.406  75.472 132.172  1.00 84.03           H
ATOM    490  HG1 THR A  41     124.325  77.709 130.944  1.00 84.03           H
ATOM    491 HG21 THR A  41     123.006  75.331 130.325  1.00 84.03           H
ATOM    492 HG22 THR A  41     124.551  74.469 130.176  1.00 84.03           H
ATOM    493 HG23 THR A  41     123.454  74.079 131.511  1.00 84.03           H
ATOM    494  N   ALA A  42     124.257  78.663 133.710  1.00 82.50           N
ATOM    495  CA  ALA A  42     124.864  79.607 134.640  1.00 82.50           C
ATOM    496  C   ALA A  42     124.406  79.418 136.101  1.00 82.50           C
ATOM    497  O   ALA A  42     125.020  79.977 137.001  1.00 82.50           O
ATOM    498  CB  ALA A  42     124.576  81.024 134.135  1.00 82.50           C
ATOM    499  H   ALA A  42     123.619  79.022 133.014  1.00 82.50           H
ATOM    500  HA  ALA A  42     125.943  79.452 134.628  1.00 82.50           H
ATOM    501  HB1 ALA A  42     125.090  81.747 134.767  1.00 82.50           H
ATOM    502  HB2 ALA A  42     124.934  81.131 133.111  1.00 82.50           H
ATOM    503  HB3 ALA A  42     123.505  81.221 134.169  1.00 82.50           H
ATOM    504  N   ASP A  43     123.324  78.674 136.341  1.00 82.43           N
ATOM    505  CA  ASP A  43     122.763  78.334 137.656  1.00 82.43           C
ATOM    506  C   ASP A  43     122.606  79.514 138.631  1.00 82.43           C
ATOM    507  O   ASP A  43     123.208  79.593 139.709  1.00 82.43           O
ATOM    508  CB  ASP A  43     123.452  77.127 138.278  1.00 82.43           C
ATOM    509  CG  ASP A  43     122.669  76.614 139.483  1.00 82.43           C
ATOM    510  OD2 ASP A  43     123.203  75.741 140.188  1.00 82.43           O
ATOM    511  OD1 ASP A  43     121.511  77.029 139.732  1.00 82.43           O
ATOM    512  H   ASP A  43     122.870  78.252 135.544  1.00 82.43           H
ATOM    513  HA  ASP A  43     121.750  77.999 137.435  1.00 82.43           H
ATOM    514  HB2 ASP A  43     123.514  76.329 137.538  1.00 82.43           H
ATOM    515  HB3 ASP A  43     124.463  77.396 138.583  1.00 82.43           H
ATOM    516  N   GLN A  44     121.715  80.413 138.205  1.00 83.77           N
ATOM    517  CA  GLN A  44     121.296  81.670 138.833  1.00 83.77           C
ATOM    518  C   GLN A  44     120.864  81.545 140.302  1.00 83.77           C
ATOM    519  O   GLN A  44     120.728  82.547 140.998  1.00 83.77           O
ATOM    520  CB  GLN A  44     120.076  82.201 138.069  1.00 83.77           C
ATOM    521  CG  GLN A  44     120.164  82.284 136.534  1.00 83.77           C
ATOM    522  CD  GLN A  44     118.853  81.838 135.898  1.00 83.77           C
ATOM    523  OE1 GLN A  44     117.762  82.196 136.323  1.00 83.77           O
ATOM    524  NE2 GLN A  44     118.897  81.033 134.869  1.00 83.77           N
ATOM    525  H   GLN A  44     121.273  80.196 137.323  1.00 83.77           H
ATOM    526  HA  GLN A  44     122.108  82.393 138.765  1.00 83.77           H
ATOM    527  HB2 GLN A  44     119.260  81.523 138.318  1.00 83.77           H
ATOM    528  HB3 GLN A  44     119.804  83.184 138.454  1.00 83.77           H
ATOM    529  HG2 GLN A  44     120.375  83.311 136.237  1.00 83.77           H
ATOM    530  HG3 GLN A  44     120.972  81.664 136.147  1.00 83.77           H
ATOM    531 HE21 GLN A  44     118.019  80.874 134.396  1.00 83.77           H
ATOM    532 HE22 GLN A  44     119.770  80.832 134.403  1.00 83.77           H
ATOM    533  N   TYR A  45     120.618  80.331 140.782  1.00 83.94           N
ATOM    534  CA  TYR A  45     120.102  80.084 142.122  1.00 83.94           C
ATOM    535  C   TYR A  45     120.914  79.033 142.892  1.00 83.94           C
ATOM    536  O   TYR A  45     120.544  78.710 144.013  1.00 83.94           O
ATOM    537  CB  TYR A  45     118.606  79.727 142.017  1.00 83.94           C
ATOM    538  CG  TYR A  45     117.794  80.653 141.125  1.00 83.94           C
ATOM    539  CD1 TYR A  45     117.662  82.020 141.418  1.00 83.94           C
ATOM    540  CD2 TYR A  45     117.279  80.153 139.917  1.00 83.94           C
ATOM    541  CE1 TYR A  45     117.062  82.880 140.475  1.00 83.94           C
ATOM    542  CE2 TYR A  45     116.693  81.002 138.971  1.00 83.94           C
ATOM    543  CZ  TYR A  45     116.603  82.373 139.240  1.00 83.94           C
ATOM    544  OH  TYR A  45     116.156  83.194 138.265  1.00 83.94           O
ATOM    545  H   TYR A  45     120.686  79.554 140.140  1.00 83.94           H
ATOM    546  HA  TYR A  45     120.174  80.999 142.709  1.00 83.94           H
ATOM    547  HB2 TYR A  45     118.530  78.715 141.622  1.00 83.94           H
ATOM    548  HB3 TYR A  45     118.167  79.706 143.015  1.00 83.94           H
ATOM    549  HD1 TYR A  45     118.074  82.428 142.328  1.00 83.94           H
ATOM    550  HD2 TYR A  45     117.378  79.103 139.687  1.00 83.94           H
ATOM    551  HE1 TYR A  45     117.002  83.941 140.669  1.00 83.94           H
ATOM    552  HE2 TYR A  45     116.349  80.612 138.024  1.00 83.94           H
ATOM    553  HH  TYR A  45     116.487  82.862 137.427  1.00 83.94           H
ATOM    554  N   ARG A  46     122.015  78.517 142.335  1.00 86.74           N
ATOM    555  CA  ARG A  46     122.812  77.397 142.877  1.00 86.74           C
ATOM    556  C   ARG A  46     121.985  76.147 143.223  1.00 86.74           C
ATOM    557  O   ARG A  46     121.924  75.760 144.380  1.00 86.74           O
ATOM    558  CB  ARG A  46     123.861  77.836 143.927  1.00 86.74           C
ATOM    559  CG  ARG A  46     123.465  78.732 145.110  1.00 86.74           C
ATOM    560  CD  ARG A  46     122.645  78.056 146.222  1.00 86.74           C
ATOM    561  NE  ARG A  46     122.356  78.987 147.332  1.00 86.74           N
ATOM    562  CZ  ARG A  46     121.634  80.092 147.257  1.00 86.74           C
ATOM    563  NH1 ARG A  46     121.567  80.916 148.241  1.00 86.74           N
ATOM    564  NH2 ARG A  46     120.946  80.434 146.220  1.00 86.74           N
ATOM    565  H   ARG A  46     122.262  78.844 141.412  1.00 86.74           H
ATOM    566  HA  ARG A  46     123.436  77.057 142.050  1.00 86.74           H
ATOM    567  HB2 ARG A  46     124.358  76.948 144.318  1.00 86.74           H
ATOM    568  HB3 ARG A  46     124.624  78.388 143.377  1.00 86.74           H
ATOM    569  HG2 ARG A  46     124.386  79.088 145.571  1.00 86.74           H
ATOM    570  HG3 ARG A  46     122.951  79.614 144.727  1.00 86.74           H
ATOM    571  HD2 ARG A  46     123.221  77.210 146.598  1.00 86.74           H
ATOM    572  HD3 ARG A  46     121.706  77.663 145.832  1.00 86.74           H
ATOM    573  HE  ARG A  46     122.781  78.763 148.220  1.00 86.74           H
ATOM    574 HH11 ARG A  46     121.080  81.787 148.086  1.00 86.74           H
ATOM    575 HH12 ARG A  46     121.971  80.700 149.141  1.00 86.74           H
ATOM    576 HH21 ARG A  46     120.852  79.776 145.460  1.00 86.74           H
ATOM    577 HH22 ARG A  46     120.499  81.339 146.198  1.00 86.74           H
ATOM    578  N   VAL A  47     121.368  75.495 142.230  1.00 85.70           N
ATOM    579  CA  VAL A  47     120.615  74.212 142.353  1.00 85.70           C
ATOM    580  C   VAL A  47     121.313  72.976 141.739  1.00 85.70           C
ATOM    581  O   VAL A  47     120.948  71.838 142.021  1.00 85.70           O
ATOM    582  CB  VAL A  47     119.151  74.340 141.879  1.00 85.70           C
ATOM    583  CG1 VAL A  47     118.500  75.662 142.300  1.00 85.70           C
ATOM    584  CG2 VAL A  47     118.964  74.202 140.372  1.00 85.70           C
ATOM    585  H   VAL A  47     121.541  75.862 141.305  1.00 85.70           H
ATOM    586  HA  VAL A  47     120.546  73.986 143.417  1.00 85.70           H
ATOM    587  HB  VAL A  47     118.588  73.534 142.349  1.00 85.70           H
ATOM    588 HG11 VAL A  47     118.947  76.497 141.759  1.00 85.70           H
ATOM    589 HG12 VAL A  47     118.641  75.813 143.370  1.00 85.70           H
ATOM    590 HG13 VAL A  47     117.432  75.632 142.088  1.00 85.70           H
ATOM    591 HG21 VAL A  47     119.527  74.983 139.861  1.00 85.70           H
ATOM    592 HG22 VAL A  47     117.907  74.295 140.122  1.00 85.70           H
ATOM    593 HG23 VAL A  47     119.291  73.216 140.042  1.00 85.70           H
ATOM    594  N   TYR A  48     122.376  73.166 140.972  1.00 85.53           N
ATOM    595  CA  TYR A  48     123.317  72.138 140.512  1.00 85.53           C
ATOM    596  C   TYR A  48     123.879  71.255 141.641  1.00 85.53           C
ATOM    597  O   TYR A  48     123.941  70.042 141.452  1.00 85.53           O
ATOM    598  CB  TYR A  48     124.371  72.922 139.729  1.00 85.53           C
ATOM    599  CG  TYR A  48     125.662  72.300 139.251  1.00 85.53           C
ATOM    600  CD1 TYR A  48     125.727  71.808 137.936  1.00 85.53           C
ATOM    601  CD2 TYR A  48     126.842  72.575 139.969  1.00 85.53           C
ATOM    602  CE1 TYR A  48     126.976  71.674 137.306  1.00 85.53           C
ATOM    603  CE2 TYR A  48     128.089  72.430 139.347  1.00 85.53           C
ATOM    604  CZ  TYR A  48     128.154  72.009 138.005  1.00 85.53           C
ATOM    605  OH  TYR A  48     129.352  71.949 137.375  1.00 85.53           O
ATOM    606  H   TYR A  48     122.623  74.120 140.752  1.00 85.53           H
ATOM    607  HA  TYR A  48     122.812  71.468 139.816  1.00 85.53           H
ATOM    608  HB2 TYR A  48     124.671  73.784 140.326  1.00 85.53           H
ATOM    609  HB3 TYR A  48     123.873  73.346 138.857  1.00 85.53           H
ATOM    610  HD1 TYR A  48     124.817  71.652 137.376  1.00 85.53           H
ATOM    611  HD2 TYR A  48     126.786  72.994 140.963  1.00 85.53           H
ATOM    612  HE1 TYR A  48     127.039  71.372 136.271  1.00 85.53           H
ATOM    613  HE2 TYR A  48     128.993  72.690 139.878  1.00 85.53           H
ATOM    614  HH  TYR A  48     130.037  72.403 137.872  1.00 85.53           H
ATOM    615  N   PRO A  49     124.151  71.769 142.861  1.00 85.99           N
ATOM    616  CA  PRO A  49     124.399  70.926 144.025  1.00 85.99           C
ATOM    617  C   PRO A  49     123.160  70.194 144.524  1.00 85.99           C
ATOM    618  O   PRO A  49     123.276  69.071 144.997  1.00 85.99           O
ATOM    619  CB  PRO A  49     124.929  71.847 145.122  1.00 85.99           C
ATOM    620  CG  PRO A  49     125.408  73.084 144.369  1.00 85.99           C
ATOM    621  CD  PRO A  49     124.418  73.155 143.213  1.00 85.99           C
ATOM    622  HA  PRO A  49     125.170  70.195 143.777  1.00 85.99           H
ATOM    623  HB2 PRO A  49     124.128  72.128 145.806  1.00 85.99           H
ATOM    624  HB3 PRO A  49     125.741  71.379 145.679  1.00 85.99           H
ATOM    625  HG2 PRO A  49     125.374  73.980 144.989  1.00 85.99           H
ATOM    626  HG3 PRO A  49     126.414  72.916 143.983  1.00 85.99           H
ATOM    627  HD2 PRO A  49     123.498  73.635 143.546  1.00 85.99           H
ATOM    628  HD3 PRO A  49     124.864  73.720 142.394  1.00 85.99           H
ATOM    629  N   LEU A  50     121.969  70.794 144.432  1.00 88.04           N
ATOM    630  CA  LEU A  50     120.753  70.180 144.954  1.00 88.04           C
ATOM    631  C   LEU A  50     120.287  68.962 144.143  1.00 88.04           C
ATOM    632  O   LEU A  50     119.877  67.982 144.748  1.00 88.04           O
ATOM    633  CB  LEU A  50     119.664  71.249 145.120  1.00 88.04           C
ATOM    634  CG  LEU A  50     118.456  70.782 145.953  1.00 88.04           C
ATOM    635  CD1 LEU A  50     118.792  70.464 147.413  1.00 88.04           C
ATOM    636  CD2 LEU A  50     117.410  71.891 145.950  1.00 88.04           C
ATOM    637  H   LEU A  50     121.901  71.659 143.916  1.00 88.04           H
ATOM    638  HA  LEU A  50     121.001  69.789 145.941  1.00 88.04           H
ATOM    639  HB2 LEU A  50     119.320  71.552 144.131  1.00 88.04           H
ATOM    640  HB3 LEU A  50     120.095  72.123 145.608  1.00 88.04           H
ATOM    641  HG  LEU A  50     118.016  69.899 145.491  1.00 88.04           H
ATOM    642 HD11 LEU A  50     117.890  70.154 147.940  1.00 88.04           H
ATOM    643 HD12 LEU A  50     119.521  69.655 147.463  1.00 88.04           H
ATOM    644 HD13 LEU A  50     119.204  71.349 147.899  1.00 88.04           H
ATOM    645 HD21 LEU A  50     116.528  71.573 146.505  1.00 88.04           H
ATOM    646 HD22 LEU A  50     117.812  72.796 146.406  1.00 88.04           H
ATOM    647 HD23 LEU A  50     117.113  72.115 144.925  1.00 88.04           H
ATOM    648  N   MET A  51     120.385  68.969 142.813  1.00 86.14           N
ATOM    649  CA  MET A  51     120.052  67.784 142.001  1.00 86.14           C
ATOM    650  C   MET A  51     120.977  66.591 142.276  1.00 86.14           C
ATOM    651  O   MET A  51     120.515  65.467 142.515  1.00 86.14           O
ATOM    652  CB  MET A  51     120.126  68.113 140.507  1.00 86.14           C
ATOM    653  CG  MET A  51     119.311  69.315 140.054  1.00 86.14           C
ATOM    654  SD  MET A  51     117.532  69.145 140.242  1.00 86.14           S
ATOM    655  CE  MET A  51     117.266  69.692 141.945  1.00 86.14           C
ATOM    656  H   MET A  51     120.712  69.809 142.358  1.00 86.14           H
ATOM    657  HA  MET A  51     119.040  67.454 142.233  1.00 86.14           H
ATOM    658  HB2 MET A  51     121.164  68.318 140.242  1.00 86.14           H
ATOM    659  HB3 MET A  51     119.786  67.243 139.945  1.00 86.14           H
ATOM    660  HG2 MET A  51     119.512  69.450 138.991  1.00 86.14           H
ATOM    661  HG3 MET A  51     119.645  70.214 140.571  1.00 86.14           H
ATOM    662  HE1 MET A  51     116.194  69.770 142.128  1.00 86.14           H
ATOM    663  HE2 MET A  51     117.732  70.665 142.100  1.00 86.14           H
ATOM    664  HE3 MET A  51     117.674  68.972 142.655  1.00 86.14           H
ATOM    665  N   GLY A  52     122.287  66.859 142.258  1.00 84.94           N
ATOM    666  CA  GLY A  52     123.354  65.873 142.106  1.00 84.94           C
ATOM    667  C   GLY A  52     123.528  64.904 143.263  1.00 84.94           C
ATOM    668  O   GLY A  52     124.192  63.893 143.092  1.00 84.94           O
ATOM    669  H   GLY A  52     122.544  67.824 142.109  1.00 84.94           H
ATOM    670  HA2 GLY A  52     123.170  65.292 141.204  1.00 84.94           H
ATOM    671  HA3 GLY A  52     124.298  66.404 141.991  1.00 84.94           H
ATOM    672  N   VAL A  53     122.927  65.172 144.419  1.00 85.48           N
ATOM    673  CA  VAL A  53     122.896  64.260 145.569  1.00 85.48           C
ATOM    674  C   VAL A  53     121.865  63.123 145.367  1.00 85.48           C
ATOM    675  O   VAL A  53     122.086  62.001 145.819  1.00 85.48           O
ATOM    676  CB  VAL A  53     122.671  65.073 146.861  1.00 85.48           C
ATOM    677  CG1 VAL A  53     122.543  64.203 148.102  1.00 85.48           C
ATOM    678  CG2 VAL A  53     123.825  66.042 147.122  1.00 85.48           C
ATOM    679  H   VAL A  53     122.444  66.056 144.498  1.00 85.48           H
ATOM    680  HA  VAL A  53     123.870  63.779 145.658  1.00 85.48           H
ATOM    681  HB  VAL A  53     121.761  65.665 146.757  1.00 85.48           H
ATOM    682 HG11 VAL A  53     121.649  63.582 148.040  1.00 85.48           H
ATOM    683 HG12 VAL A  53     123.421  63.567 148.214  1.00 85.48           H
ATOM    684 HG13 VAL A  53     122.453  64.845 148.978  1.00 85.48           H
ATOM    685 HG21 VAL A  53     123.648  66.600 148.041  1.00 85.48           H
ATOM    686 HG22 VAL A  53     124.760  65.491 147.217  1.00 85.48           H
ATOM    687 HG23 VAL A  53     123.915  66.761 146.307  1.00 85.48           H
ATOM    688  N   SER A  54     120.776  63.354 144.623  1.00 81.49           N
ATOM    689  CA  SER A  54     119.813  62.313 144.243  1.00 81.49           C
ATOM    690  C   SER A  54     120.152  61.639 142.921  1.00 81.49           C
ATOM    691  O   SER A  54     119.879  60.452 142.740  1.00 81.49           O
ATOM    692  CB  SER A  54     118.400  62.891 144.159  1.00 81.49           C
ATOM    693  OG  SER A  54     118.163  63.597 142.949  1.00 81.49           O
ATOM    694  H   SER A  54     120.650  64.290 144.265  1.00 81.49           H
ATOM    695  HA  SER A  54     119.797  61.544 145.016  1.00 81.49           H
ATOM    696  HB2 SER A  54     117.703  62.056 144.224  1.00 81.49           H
ATOM    697  HB3 SER A  54     118.205  63.543 145.011  1.00 81.49           H
ATOM    698  HG  SER A  54     118.714  64.383 142.958  1.00 81.49           H
ATOM    699  N   GLY A  55     120.763  62.377 142.000  1.00 77.78           N
ATOM    700  CA  GLY A  55     121.292  61.847 140.758  1.00 77.78           C
ATOM    701  C   GLY A  55     120.250  61.500 139.700  1.00 77.78           C
ATOM    702  O   GLY A  55     119.040  61.627 139.909  1.00 77.78           O
ATOM    703  H   GLY A  55     120.917  63.357 142.186  1.00 77.78           H
ATOM    704  HA2 GLY A  55     121.860  60.945 140.983  1.00 77.78           H
ATOM    705  HA3 GLY A  55     121.994  62.572 140.347  1.00 77.78           H
ATOM    706  N   LYS A  56     120.761  60.946 138.592  1.00 81.46           N
ATOM    707  CA  LYS A  56     120.077  60.635 137.330  1.00 81.46           C
ATOM    708  C   LYS A  56     119.592  61.878 136.580  1.00 81.46           C
ATOM    709  O   LYS A  56     118.555  61.823 135.930  1.00 81.46           O
ATOM    710  CB  LYS A  56     118.991  59.556 137.510  1.00 81.46           C
ATOM    711  CG  LYS A  56     119.541  58.194 137.971  1.00 81.46           C
ATOM    712  CD  LYS A  56     118.879  57.623 139.234  1.00 81.46           C
ATOM    713  CE  LYS A  56     119.257  58.483 140.440  1.00 81.46           C
ATOM    714  NZ  LYS A  56     118.779  57.950 141.732  1.00 81.46           N
ATOM    715  H   LYS A  56     121.770  60.919 138.563  1.00 81.46           H
ATOM    716  HA  LYS A  56     120.831  60.207 136.670  1.00 81.46           H
ATOM    717  HB2 LYS A  56     118.500  59.390 136.551  1.00 81.46           H
ATOM    718  HB3 LYS A  56     118.224  59.916 138.196  1.00 81.46           H
ATOM    719  HG2 LYS A  56     120.614  58.275 138.142  1.00 81.46           H
ATOM    720  HG3 LYS A  56     119.399  57.479 137.160  1.00 81.46           H
ATOM    721  HD2 LYS A  56     117.797  57.599 139.107  1.00 81.46           H
ATOM    722  HD3 LYS A  56     119.237  56.605 139.387  1.00 81.46           H
ATOM    723  HE2 LYS A  56     118.839  59.478 140.293  1.00 81.46           H
ATOM    724  HE3 LYS A  56     120.341  58.587 140.470  1.00 81.46           H
ATOM    725  HZ1 LYS A  56     117.774  57.853 141.741  1.00 81.46           H
ATOM    726  HZ2 LYS A  56     119.049  58.607 142.450  1.00 81.46           H
ATOM    727  HZ3 LYS A  56     119.201  57.056 141.938  1.00 81.46           H
ATOM    728  N   ASP A  57     120.309  62.997 136.712  1.00 87.42           N
ATOM    729  CA  ASP A  57     119.914  64.380 136.375  1.00 87.42           C
ATOM    730  C   ASP A  57     119.498  64.640 134.919  1.00 87.42           C
ATOM    731  O   ASP A  57     120.019  64.029 133.983  1.00 87.42           O
ATOM    732  CB  ASP A  57     121.019  65.397 136.740  1.00 87.42           C
ATOM    733  CG  ASP A  57     121.582  65.303 138.160  1.00 87.42           C
ATOM    734  OD2 ASP A  57     121.841  66.380 138.728  1.00 87.42           O
ATOM    735  OD1 ASP A  57     121.770  64.169 138.664  1.00 87.42           O
ATOM    736  H   ASP A  57     121.109  62.949 137.326  1.00 87.42           H
ATOM    737  HA  ASP A  57     119.065  64.637 137.008  1.00 87.42           H
ATOM    738  HB2 ASP A  57     121.848  65.264 136.045  1.00 87.42           H
ATOM    739  HB3 ASP A  57     120.624  66.401 136.587  1.00 87.42           H
ATOM    740  N   ASP A  58     118.606  65.618 134.729  1.00 91.20           N
ATOM    741  CA  ASP A  58     118.219  66.121 133.409  1.00 91.20           C
ATOM    742  C   ASP A  58     117.993  67.621 133.331  1.00 91.20           C
ATOM    743  O   ASP A  58     118.229  68.173 132.269  1.00 91.20           O
ATOM    744  CB  ASP A  58     116.941  65.501 132.845  1.00 91.20           C
ATOM    745  CG  ASP A  58     116.938  63.989 132.850  1.00 91.20           C
ATOM    746  OD2 ASP A  58     117.237  63.389 131.794  1.00 91.20           O
ATOM    747  OD1 ASP A  58     116.789  63.397 133.942  1.00 91.20           O
ATOM    748  H   ASP A  58     118.160  66.006 135.548  1.00 91.20           H
ATOM    749  HA  ASP A  58     119.022  65.879 132.712  1.00 91.20           H
ATOM    750  HB2 ASP A  58     116.088  65.889 133.400  1.00 91.20           H
ATOM    751  HB3 ASP A  58     116.828  65.846 131.817  1.00 91.20           H
ATOM    752  N   VAL A  59     117.542  68.307 134.384  1.00 87.19           N
ATOM    753  CA  VAL A  59     117.135  69.719 134.255  1.00 87.19           C
ATOM    754  C   VAL A  59     118.241  70.591 133.647  1.00 87.19           C
ATOM    755  O   VAL A  59     117.974  71.450 132.815  1.00 87.19           O
ATOM    756  CB  VAL A  59     116.618  70.259 135.600  1.00 87.19           C
ATOM    757  CG1 VAL A  59     117.714  70.389 136.661  1.00 87.19           C
ATOM    758  CG2 VAL A  59     115.928  71.616 135.433  1.00 87.19           C
ATOM    759  H   VAL A  59     117.296  67.807 135.226  1.00 87.19           H
ATOM    760  HA  VAL A  59     116.301  69.753 133.555  1.00 87.19           H
ATOM    761  HB  VAL A  59     115.872  69.557 135.974  1.00 87.19           H
ATOM    762 HG11 VAL A  59     117.265  70.670 137.614  1.00 87.19           H
ATOM    763 HG12 VAL A  59     118.426  71.165 136.381  1.00 87.19           H
ATOM    764 HG13 VAL A  59     118.233  69.440 136.797  1.00 87.19           H
ATOM    765 HG21 VAL A  59     116.638  72.372 135.097  1.00 87.19           H
ATOM    766 HG22 VAL A  59     115.125  71.532 134.701  1.00 87.19           H
ATOM    767 HG23 VAL A  59     115.494  71.933 136.381  1.00 87.19           H
ATOM    768  N   PHE A  60     119.500  70.285 133.964  1.00 85.66           N
ATOM    769  CA  PHE A  60     120.676  70.855 133.309  1.00 85.66           C
ATOM    770  C   PHE A  60     121.112  70.112 132.049  1.00 85.66           C
ATOM    771  O   PHE A  60     121.624  70.741 131.136  1.00 85.66           O
ATOM    772  CB  PHE A  60     121.818  70.855 134.312  1.00 85.66           C
ATOM    773  CG  PHE A  60     121.525  71.679 135.535  1.00 85.66           C
ATOM    774  CD1 PHE A  60     121.589  73.074 135.434  1.00 85.66           C
ATOM    775  CD2 PHE A  60     121.205  71.070 136.761  1.00 85.66           C
ATOM    776  CE1 PHE A  60     121.383  73.865 136.571  1.00 85.66           C
ATOM    777  CE2 PHE A  60     120.975  71.865 137.894  1.00 85.66           C
ATOM    778  CZ  PHE A  60     121.097  73.258 137.800  1.00 85.66           C
ATOM    779  H   PHE A  60     119.643  69.598 134.691  1.00 85.66           H
ATOM    780  HA  PHE A  60     120.467  71.885 133.021  1.00 85.66           H
ATOM    781  HB2 PHE A  60     122.043  69.831 134.610  1.00 85.66           H
ATOM    782  HB3 PHE A  60     122.707  71.260 133.829  1.00 85.66           H
ATOM    783  HD1 PHE A  60     121.824  73.545 134.491  1.00 85.66           H
ATOM    784  HD2 PHE A  60     121.153  69.995 136.843  1.00 85.66           H
ATOM    785  HE1 PHE A  60     121.463  74.940 136.506  1.00 85.66           H
ATOM    786  HE2 PHE A  60     120.745  71.409 138.846  1.00 85.66           H
ATOM    787  HZ  PHE A  60     120.996  73.879 138.677  1.00 85.66           H
ATOM    788  N   ALA A  61     120.934  68.794 131.969  1.00 86.51           N
ATOM    789  CA  ALA A  61     121.293  68.023 130.781  1.00 86.51           C
ATOM    790  C   ALA A  61     120.470  68.452 129.563  1.00 86.51           C
ATOM    791  O   ALA A  61     121.008  68.546 128.468  1.00 86.51           O
ATOM    792  CB  ALA A  61     121.126  66.529 131.052  1.00 86.51           C
ATOM    793  H   ALA A  61     120.399  68.334 132.692  1.00 86.51           H
ATOM    794  HA  ALA A  61     122.342  68.210 130.555  1.00 86.51           H
ATOM    795  HB1 ALA A  61     121.666  65.967 130.289  1.00 86.51           H
ATOM    796  HB2 ALA A  61     121.528  66.266 132.030  1.00 86.51           H
ATOM    797  HB3 ALA A  61     120.074  66.253 130.981  1.00 86.51           H
ATOM    798  N   GLY A  62     119.204  68.821 129.766  1.00 90.54           N
ATOM    799  CA  GLY A  62     118.388  69.465 128.753  1.00 90.54           C
ATOM    800  C   GLY A  62     119.108  70.683 128.197  1.00 90.54           C
ATOM    801  O   GLY A  62     119.409  70.730 127.014  1.00 90.54           O
ATOM    802  H   GLY A  62     118.806  68.680 130.683  1.00 90.54           H
ATOM    803  HA2 GLY A  62     118.185  68.768 127.940  1.00 90.54           H
ATOM    804  HA3 GLY A  62     117.443  69.781 129.195  1.00 90.54           H
ATOM    805  N   ALA A  63     119.516  71.613 129.062  1.00 88.30           N
ATOM    806  CA  ALA A  63     120.236  72.803 128.625  1.00 88.30           C
ATOM    807  C   ALA A  63     121.568  72.463 127.933  1.00 88.30           C
ATOM    808  O   ALA A  63     121.832  72.970 126.850  1.00 88.30           O
ATOM    809  CB  ALA A  63     120.425  73.734 129.822  1.00 88.30           C
ATOM    810  H   ALA A  63     119.315  71.499 130.046  1.00 88.30           H
ATOM    811  HA  ALA A  63     119.619  73.325 127.894  1.00 88.30           H
ATOM    812  HB1 ALA A  63     120.921  74.647 129.491  1.00 88.30           H
ATOM    813  HB2 ALA A  63     119.454  74.001 130.239  1.00 88.30           H
ATOM    814  HB3 ALA A  63     121.034  73.258 130.590  1.00 88.30           H
ATOM    815  N   TRP A  64     122.383  71.571 128.504  1.00 84.72           N
ATOM    816  CA  TRP A  64     123.636  71.118 127.885  1.00 84.72           C
ATOM    817  C   TRP A  64     123.435  70.359 126.571  1.00 84.72           C
ATOM    818  O   TRP A  64     124.348  70.368 125.752  1.00 84.72           O
ATOM    819  CB  TRP A  64     124.467  70.281 128.863  1.00 84.72           C
ATOM    820  CG  TRP A  64     125.304  71.069 129.819  1.00 84.72           C
ATOM    821  CD1 TRP A  64     125.049  71.254 131.129  1.00 84.72           C
ATOM    822  CD2 TRP A  64     126.540  71.786 129.559  1.00 84.72           C
ATOM    823  NE1 TRP A  64     126.038  72.030 131.691  1.00 84.72           N
ATOM    824  CE2 TRP A  64     126.971  72.404 130.765  1.00 84.72           C
ATOM    825  CE3 TRP A  64     127.333  71.995 128.417  1.00 84.72           C
ATOM    826  CZ2 TRP A  64     128.116  73.200 130.841  1.00 84.72           C
ATOM    827  CZ3 TRP A  64     128.494  72.790 128.475  1.00 84.72           C
ATOM    828  CH2 TRP A  64     128.886  73.394 129.683  1.00 84.72           C
ATOM    829  H   TRP A  64     122.119  71.185 129.399  1.00 84.72           H
ATOM    830  HA  TRP A  64     124.227  71.996 127.624  1.00 84.72           H
ATOM    831  HB2 TRP A  64     123.812  69.605 129.413  1.00 84.72           H
ATOM    832  HB3 TRP A  64     125.155  69.660 128.290  1.00 84.72           H
ATOM    833  HD1 TRP A  64     124.191  70.852 131.645  1.00 84.72           H
ATOM    834  HE1 TRP A  64     126.048  72.309 132.662  1.00 84.72           H
ATOM    835  HE3 TRP A  64     127.033  71.537 127.486  1.00 84.72           H
ATOM    836  HZ2 TRP A  64     128.403  73.660 131.775  1.00 84.72           H
ATOM    837  HZ3 TRP A  64     129.087  72.940 127.586  1.00 84.72           H
ATOM    838  HH2 TRP A  64     129.775  74.005 129.719  1.00 84.72           H
ATOM    839  N   ILE A  65     122.270  69.762 126.311  1.00 90.66           N
ATOM    840  CA  ILE A  65     121.919  69.338 124.950  1.00 90.66           C
ATOM    841  C   ILE A  65     121.640  70.591 124.112  1.00 90.66           C
ATOM    842  O   ILE A  65     122.224  70.816 123.053  1.00 90.66           O
ATOM    843  CB  ILE A  65     120.713  68.363 124.972  1.00 90.66           C
ATOM    844  CG1 ILE A  65     121.066  67.024 125.648  1.00 90.66           C
ATOM    845  CG2 ILE A  65     120.192  68.087 123.549  1.00 90.66           C
ATOM    846  CD1 ILE A  65     119.833  66.313 126.213  1.00 90.66           C
ATOM    847  H   ILE A  65     121.578  69.679 127.042  1.00 90.66           H
ATOM    848  HA  ILE A  65     122.768  68.826 124.498  1.00 90.66           H
ATOM    849  HB  ILE A  65     119.905  68.825 125.539  1.00 90.66           H
ATOM    850 HG12 ILE A  65     121.569  66.372 124.934  1.00 90.66           H
ATOM    851 HG13 ILE A  65     121.762  67.190 126.470  1.00 90.66           H
ATOM    852 HG21 ILE A  65     119.411  67.326 123.561  1.00 90.66           H
ATOM    853 HG22 ILE A  65     119.754  68.990 123.126  1.00 90.66           H
ATOM    854 HG23 ILE A  65     121.005  67.748 122.907  1.00 90.66           H
ATOM    855 HD11 ILE A  65     119.333  66.950 126.942  1.00 90.66           H
ATOM    856 HD12 ILE A  65     120.142  65.393 126.709  1.00 90.66           H
ATOM    857 HD13 ILE A  65     119.133  66.062 125.416  1.00 90.66           H
ATOM    858  N   ALA A  66     120.753  71.429 124.629  1.00 93.65           N
ATOM    859  CA  ALA A  66     120.093  72.496 123.906  1.00 93.65           C
ATOM    860  C   ALA A  66     121.024  73.607 123.421  1.00 93.65           C
ATOM    861  O   ALA A  66     120.812  74.100 122.327  1.00 93.65           O
ATOM    862  CB  ALA A  66     119.011  73.064 124.811  1.00 93.65           C
ATOM    863  H   ALA A  66     120.372  71.201 125.536  1.00 93.65           H
ATOM    864  HA  ALA A  66     119.600  72.068 123.034  1.00 93.65           H
ATOM    865  HB1 ALA A  66     118.361  73.709 124.219  1.00 93.65           H
ATOM    866  HB2 ALA A  66     118.400  72.262 125.226  1.00 93.65           H
ATOM    867  HB3 ALA A  66     119.466  73.622 125.628  1.00 93.65           H
ATOM    868  N   ILE A  67     122.078  73.981 124.152  1.00 89.38           N
ATOM    869  CA  ILE A  67     122.992  75.072 123.743  1.00 89.38           C
ATOM    870  C   ILE A  67     123.495  74.846 122.321  1.00 89.38           C
ATOM    871  O   ILE A  67     123.393  75.704 121.445  1.00 89.38           O
ATOM    872  CB  ILE A  67     124.177  75.190 124.729  1.00 89.38           C
ATOM    873  CG1 ILE A  67     123.693  75.682 126.105  1.00 89.38           C
ATOM    874  CG2 ILE A  67     125.265  76.140 124.201  1.00 89.38           C
ATOM    875  CD1 ILE A  67     124.665  75.440 127.258  1.00 89.38           C
ATOM    876  H   ILE A  67     122.174  73.573 125.071  1.00 89.38           H
ATOM    877  HA  ILE A  67     122.443  76.014 123.743  1.00 89.38           H
ATOM    878  HB  ILE A  67     124.618  74.201 124.851  1.00 89.38           H
ATOM    879 HG12 ILE A  67     122.760  75.183 126.369  1.00 89.38           H
ATOM    880 HG13 ILE A  67     123.459  76.745 126.046  1.00 89.38           H
ATOM    881 HG21 ILE A  67     124.833  77.119 123.994  1.00 89.38           H
ATOM    882 HG22 ILE A  67     126.061  76.257 124.936  1.00 89.38           H
ATOM    883 HG23 ILE A  67     125.723  75.745 123.295  1.00 89.38           H
ATOM    884 HD11 ILE A  67     125.597  75.984 127.106  1.00 89.38           H
ATOM    885 HD12 ILE A  67     124.879  74.375 127.349  1.00 89.38           H
ATOM    886 HD13 ILE A  67     124.212  75.793 128.184  1.00 89.38           H
ATOM    887  N   PHE A  68     123.990  73.644 122.064  1.00 93.10           N
ATOM    888  CA  PHE A  68     124.507  73.267 120.755  1.00 93.10           C
ATOM    889  C   PHE A  68     123.383  73.097 119.736  1.00 93.10           C
ATOM    890  O   PHE A  68     123.545  73.486 118.584  1.00 93.10           O
ATOM    891  CB  PHE A  68     125.368  72.004 120.905  1.00 93.10           C
ATOM    892  CG  PHE A  68     126.380  72.120 122.036  1.00 93.10           C
ATOM    893  CD1 PHE A  68     127.553  72.878 121.859  1.00 93.10           C
ATOM    894  CD2 PHE A  68     126.097  71.560 123.296  1.00 93.10           C
ATOM    895  CE1 PHE A  68     128.430  73.080 122.940  1.00 93.10           C
ATOM    896  CE2 PHE A  68     126.967  71.774 124.378  1.00 93.10           C
ATOM    897  CZ  PHE A  68     128.129  72.543 124.204  1.00 93.10           C
ATOM    898  H   PHE A  68     124.004  72.960 122.807  1.00 93.10           H
ATOM    899  HA  PHE A  68     125.150  74.070 120.395  1.00 93.10           H
ATOM    900  HB2 PHE A  68     125.896  71.818 119.970  1.00 93.10           H
ATOM    901  HB3 PHE A  68     124.718  71.150 121.095  1.00 93.10           H
ATOM    902  HD1 PHE A  68     127.776  73.317 120.897  1.00 93.10           H
ATOM    903  HD2 PHE A  68     125.199  70.977 123.442  1.00 93.10           H
ATOM    904  HE1 PHE A  68     129.332  73.658 122.802  1.00 93.10           H
ATOM    905  HE2 PHE A  68     126.738  71.343 125.341  1.00 93.10           H
ATOM    906  HZ  PHE A  68     128.799  72.702 125.035  1.00 93.10           H
ATOM    907  N   CYS A  69     122.216  72.601 120.147  1.00 98.63           N
ATOM    908  CA  CYS A  69     121.048  72.500 119.279  1.00 98.63           C
ATOM    909  C   CYS A  69     120.611  73.899 118.828  1.00 98.63           C
ATOM    910  O   CYS A  69     120.473  74.137 117.636  1.00 98.63           O
ATOM    911  CB  CYS A  69     119.928  71.763 120.019  1.00 98.63           C
ATOM    912  SG  CYS A  69     120.445  70.145 120.659  1.00 98.63           S
ATOM    913  H   CYS A  69     122.088  72.383 121.125  1.00 98.63           H
ATOM    914  HA  CYS A  69     121.308  71.927 118.389  1.00 98.63           H
ATOM    915  HB2 CYS A  69     119.087  71.623 119.339  1.00 98.63           H
ATOM    916  HB3 CYS A  69     119.575  72.369 120.853  1.00 98.63           H
ATOM    917  HG  CYS A  69     121.178  70.582 121.687  1.00 98.63           H
ATOM    918  N   GLY A  70     120.531  74.875 119.733  1.00100.43           N
ATOM    919  CA  GLY A  70     120.194  76.263 119.401  1.00100.43           C
ATOM    920  C   GLY A  70     121.167  76.885 118.399  1.00100.43           C
ATOM    921  O   GLY A  70     120.762  77.463 117.392  1.00100.43           O
ATOM    922  H   GLY A  70     120.626  74.620 120.705  1.00100.43           H
ATOM    923  HA2 GLY A  70     120.217  76.858 120.314  1.00100.43           H
ATOM    924  HA3 GLY A  70     119.187  76.309 118.988  1.00100.43           H
ATOM    925  N   PHE A  71     122.470  76.712 118.612  1.00102.38           N
ATOM    926  CA  PHE A  71     123.439  77.229 117.654  1.00102.38           C
ATOM    927  C   PHE A  71     123.398  76.459 116.333  1.00102.38           C
ATOM    928  O   PHE A  71     123.630  77.031 115.273  1.00102.38           O
ATOM    929  CB  PHE A  71     124.828  77.243 118.275  1.00102.38           C
ATOM    930  CG  PHE A  71     125.712  78.298 117.646  1.00102.38           C
ATOM    931  CD2 PHE A  71     125.790  79.577 118.225  1.00102.38           C
ATOM    932  CD1 PHE A  71     126.429  78.021 116.468  1.00102.38           C
ATOM    933  CE2 PHE A  71     126.609  80.562 117.652  1.00102.38           C
ATOM    934  CE1 PHE A  71     127.241  79.011 115.890  1.00102.38           C
ATOM    935  CZ  PHE A  71     127.342  80.276 116.490  1.00102.38           C
ATOM    936  H   PHE A  71     122.780  76.244 119.452  1.00102.38           H
ATOM    937  HA  PHE A  71     123.170  78.261 117.430  1.00102.38           H
ATOM    938  HB2 PHE A  71     124.745  77.462 119.340  1.00102.38           H
ATOM    939  HB3 PHE A  71     125.289  76.260 118.178  1.00102.38           H
ATOM    940  HD2 PHE A  71     125.221  79.806 119.114  1.00102.38           H
ATOM    941  HD1 PHE A  71     126.355  77.049 116.003  1.00102.38           H
ATOM    942  HE2 PHE A  71     126.676  81.538 118.109  1.00102.38           H
ATOM    943  HE1 PHE A  71     127.795  78.794 114.988  1.00102.38           H
ATOM    944  HZ  PHE A  71     127.985  81.029 116.059  1.00102.38           H
ATOM    945  N   SER A  72     123.016  75.181 116.358  1.00101.02           N
ATOM    946  CA  SER A  72     122.717  74.376 115.241  1.00101.02           C
ATOM    947  C   SER A  72     121.589  74.952 114.425  1.00101.02           C
ATOM    948  O   SER A  72     121.630  75.019 113.194  1.00101.02           O
ATOM    949  CB  SER A  72     122.582  72.956 115.582  1.00101.02           C
ATOM    950  OG  SER A  72     123.596  72.361 116.256  1.00101.02           O
ATOM    951  H   SER A  72     122.921  74.653 117.214  1.00101.02           H
ATOM    952  HA  SER A  72     123.602  74.423 114.608  1.00101.02           H
ATOM    953  HB2 SER A  72     121.648  72.850 116.133  1.00101.02           H
ATOM    954  HB3 SER A  72     122.420  72.367 114.679  1.00101.02           H
ATOM    955  HG  SER A  72     123.658  72.810 117.103  1.00101.02           H
ATOM    956  N   PHE A  73     120.511  75.367 115.094  1.00104.31           N
ATOM    957  CA  PHE A  73     119.378  75.992 114.419  1.00104.31           C
ATOM    958  C   PHE A  73     119.822  77.274 113.732  1.00104.31           C
ATOM    959  O   PHE A  73     119.507  77.434 112.559  1.00104.31           O
ATOM    960  CB  PHE A  73     118.196  76.243 115.369  1.00104.31           C
ATOM    961  CG  PHE A  73     117.363  75.009 115.659  1.00104.31           C
ATOM    962  CD1 PHE A  73     116.614  74.408 114.628  1.00104.31           C
ATOM    963  CD2 PHE A  73     117.323  74.460 116.952  1.00104.31           C
ATOM    964  CE1 PHE A  73     115.865  73.249 114.878  1.00104.31           C
ATOM    965  CE2 PHE A  73     116.556  73.313 117.204  1.00104.31           C
ATOM    966  CZ  PHE A  73     115.832  72.703 116.168  1.00104.31           C
ATOM    967  H   PHE A  73     120.468  75.225 116.093  1.00104.31           H
ATOM    968  HA  PHE A  73     119.036  75.322 113.630  1.00104.31           H
ATOM    969  HB2 PHE A  73     117.532  76.976 114.911  1.00104.31           H
ATOM    970  HB3 PHE A  73     118.557  76.676 116.301  1.00104.31           H
ATOM    971  HD1 PHE A  73     116.628  74.833 113.635  1.00104.31           H
ATOM    972  HD2 PHE A  73     117.879  74.913 117.759  1.00104.31           H
ATOM    973  HE1 PHE A  73     115.305  72.780 114.082  1.00104.31           H
ATOM    974  HE2 PHE A  73     116.539  72.901 118.202  1.00104.31           H
ATOM    975  HZ  PHE A  73     115.254  71.812 116.368  1.00104.31           H
ATOM    976  N   PHE A  74     120.626  78.129 114.385  1.00105.28           N
ATOM    977  CA  PHE A  74     121.171  79.295 113.701  1.00105.28           C
ATOM    978  C   PHE A  74     121.865  78.891 112.403  1.00105.28           C
ATOM    979  O   PHE A  74     121.498  79.383 111.337  1.00105.28           O
ATOM    980  CB  PHE A  74     122.110  80.075 114.631  1.00105.28           C
ATOM    981  CG  PHE A  74     123.042  81.071 113.959  1.00105.28           C
ATOM    982  CD2 PHE A  74     124.377  81.176 114.404  1.00105.28           C
ATOM    983  CD1 PHE A  74     122.600  81.900 112.911  1.00105.28           C
ATOM    984  CE2 PHE A  74     125.242  82.114 113.823  1.00105.28           C
ATOM    985  CE1 PHE A  74     123.468  82.829 112.318  1.00105.28           C
ATOM    986  CZ  PHE A  74     124.790  82.943 112.782  1.00105.28           C
ATOM    987  H   PHE A  74     120.946  77.890 115.313  1.00105.28           H
ATOM    988  HA  PHE A  74     120.345  79.952 113.429  1.00105.28           H
ATOM    989  HB2 PHE A  74     121.500  80.601 115.366  1.00105.28           H
ATOM    990  HB3 PHE A  74     122.723  79.362 115.184  1.00105.28           H
ATOM    991  HD2 PHE A  74     124.730  80.544 115.206  1.00105.28           H
ATOM    992  HD1 PHE A  74     121.583  81.832 112.553  1.00105.28           H
ATOM    993  HE2 PHE A  74     126.256  82.211 114.183  1.00105.28           H
ATOM    994  HE1 PHE A  74     123.121  83.467 111.519  1.00105.28           H
ATOM    995  HZ  PHE A  74     125.454  83.671 112.341  1.00105.28           H
ATOM    996  N   VAL A  75     122.838  77.979 112.459  1.00107.14           N
ATOM    997  CA  VAL A  75     123.680  77.719 111.284  1.00107.14           C
ATOM    998  C   VAL A  75     122.939  77.025 110.157  1.00107.14           C
ATOM    999  O   VAL A  75     123.034  77.457 109.010  1.00107.14           O
ATOM   1000  CB  VAL A  75     124.999  77.006 111.618  1.00107.14           C
ATOM   1001  CG1 VAL A  75     125.817  77.838 112.613  1.00107.14           C
ATOM   1002  CG2 VAL A  75     124.841  75.591 112.160  1.00107.14           C
ATOM   1003  H   VAL A  75     123.092  77.587 113.355  1.00107.14           H
ATOM   1004  HA  VAL A  75     123.962  78.692 110.881  1.00107.14           H
ATOM   1005  HB  VAL A  75     125.578  76.929 110.698  1.00107.14           H
ATOM   1006 HG11 VAL A  75     126.821  77.423 112.705  1.00107.14           H
ATOM   1007 HG12 VAL A  75     125.895  78.870 112.270  1.00107.14           H
ATOM   1008 HG13 VAL A  75     125.342  77.838 113.594  1.00107.14           H
ATOM   1009 HG21 VAL A  75     125.816  75.188 112.436  1.00107.14           H
ATOM   1010 HG22 VAL A  75     124.202  75.620 113.042  1.00107.14           H
ATOM   1011 HG23 VAL A  75     124.399  74.937 111.408  1.00107.14           H
ATOM   1012  N   VAL A  76     122.135  76.005 110.442  1.00107.79           N
ATOM   1013  CA  VAL A  76     121.395  75.358 109.359  1.00107.79           C
ATOM   1014  C   VAL A  76     120.292  76.266 108.824  1.00107.79           C
ATOM   1015  O   VAL A  76     119.970  76.179 107.646  1.00107.79           O
ATOM   1016  CB  VAL A  76     120.858  73.970 109.726  1.00107.79           C
ATOM   1017  CG1 VAL A  76     121.955  73.081 110.311  1.00107.79           C
ATOM   1018  CG2 VAL A  76     119.649  73.994 110.662  1.00107.79           C
ATOM   1019  H   VAL A  76     122.017  75.698 111.397  1.00107.79           H
ATOM   1020  HA  VAL A  76     122.088  75.202 108.532  1.00107.79           H
ATOM   1021  HB  VAL A  76     120.528  73.497 108.802  1.00107.79           H
ATOM   1022 HG11 VAL A  76     122.297  73.469 111.270  1.00107.79           H
ATOM   1023 HG12 VAL A  76     121.561  72.077 110.469  1.00107.79           H
ATOM   1024 HG13 VAL A  76     122.797  73.029 109.621  1.00107.79           H
ATOM   1025 HG21 VAL A  76     119.378  72.980 110.954  1.00107.79           H
ATOM   1026 HG22 VAL A  76     119.865  74.578 111.557  1.00107.79           H
ATOM   1027 HG23 VAL A  76     118.797  74.443 110.152  1.00107.79           H
ATOM   1028  N   ALA A  77     119.730  77.169 109.632  1.00108.36           N
ATOM   1029  CA  ALA A  77     118.710  78.094 109.156  1.00108.36           C
ATOM   1030  C   ALA A  77     119.291  79.216 108.289  1.00108.36           C
ATOM   1031  O   ALA A  77     118.698  79.515 107.254  1.00108.36           O
ATOM   1032  CB  ALA A  77     117.917  78.653 110.335  1.00108.36           C
ATOM   1033  H   ALA A  77     119.992  77.207 110.606  1.00108.36           H
ATOM   1034  HA  ALA A  77     118.012  77.540 108.528  1.00108.36           H
ATOM   1035  HB1 ALA A  77     118.567  79.240 110.984  1.00108.36           H
ATOM   1036  HB2 ALA A  77     117.114  79.289 109.964  1.00108.36           H
ATOM   1037  HB3 ALA A  77     117.474  77.837 110.905  1.00108.36           H
ATOM   1038  N   SER A  78     120.445  79.807 108.647  1.00106.92           N
ATOM   1039  CA  SER A  78     121.099  80.770 107.783  1.00106.92           C
ATOM   1040  C   SER A  78     121.344  80.106 106.438  1.00106.92           C
ATOM   1041  O   SER A  78     120.925  80.600 105.392  1.00106.92           O
ATOM   1042  CB  SER A  78     122.395  81.236 108.429  1.00106.92           C
ATOM   1043  OG  SER A  78     123.071  82.130 107.573  1.00106.92           O
ATOM   1044  H   SER A  78     120.883  79.516 109.509  1.00106.92           H
ATOM   1045  HA  SER A  78     120.448  81.631 107.634  1.00106.92           H
ATOM   1046  HB2 SER A  78     122.181  81.715 109.384  1.00106.92           H
ATOM   1047  HB3 SER A  78     123.029  80.367 108.610  1.00106.92           H
ATOM   1048  HG  SER A  78     122.668  82.998 107.640  1.00106.92           H
ATOM   1049  N   PHE A  79     121.942  78.916 106.452  1.00110.62           N
ATOM   1050  CA  PHE A  79     122.131  78.153 105.228  1.00110.62           C
ATOM   1051  C   PHE A  79     120.809  77.918 104.502  1.00110.62           C
ATOM   1052  O   PHE A  79     120.744  78.111 103.300  1.00110.62           O
ATOM   1053  CB  PHE A  79     122.847  76.840 105.549  1.00110.62           C
ATOM   1054  CG  PHE A  79     122.850  75.880 104.386  1.00110.62           C
ATOM   1055  CD1 PHE A  79     123.414  76.271 103.159  1.00110.62           C
ATOM   1056  CD2 PHE A  79     122.194  74.644 104.490  1.00110.62           C
ATOM   1057  CE1 PHE A  79     123.308  75.442 102.032  1.00110.62           C
ATOM   1058  CE2 PHE A  79     122.105  73.805 103.367  1.00110.62           C
ATOM   1059  CZ  PHE A  79     122.658  74.205 102.140  1.00110.62           C
ATOM   1060  H   PHE A  79     122.262  78.524 107.326  1.00110.62           H
ATOM   1061  HA  PHE A  79     122.761  78.733 104.555  1.00110.62           H
ATOM   1062  HB2 PHE A  79     122.360  76.365 106.400  1.00110.62           H
ATOM   1063  HB3 PHE A  79     123.877  77.054 105.836  1.00110.62           H
ATOM   1064  HD1 PHE A  79     123.903  77.230 103.068  1.00110.62           H
ATOM   1065  HD2 PHE A  79     121.737  74.343 105.421  1.00110.62           H
ATOM   1066  HE1 PHE A  79     123.722  75.757 101.085  1.00110.62           H
ATOM   1067  HE2 PHE A  79     121.594  72.857 103.447  1.00110.62           H
ATOM   1068  HZ  PHE A  79     122.579  73.564 101.275  1.00110.62           H
ATOM   1069  N   GLY A  80     119.746  77.600 105.238  1.00111.45           N
ATOM   1070  CA  GLY A  80     118.402  77.369 104.727  1.00111.45           C
ATOM   1071  C   GLY A  80     117.825  78.565 103.986  1.00111.45           C
ATOM   1072  O   GLY A  80     117.282  78.396 102.895  1.00111.45           O
ATOM   1073  H   GLY A  80     119.896  77.425 106.220  1.00111.45           H
ATOM   1074  HA2 GLY A  80     118.413  76.513 104.054  1.00111.45           H
ATOM   1075  HA3 GLY A  80     117.746  77.148 105.568  1.00111.45           H
ATOM   1076  N   VAL A  81     117.997  79.784 104.514  1.00114.62           N
ATOM   1077  CA  VAL A  81     117.646  80.998 103.761  1.00114.62           C
ATOM   1078  C   VAL A  81     118.458  81.023 102.473  1.00114.62           C
ATOM   1079  O   VAL A  81     117.892  81.263 101.407  1.00114.62           O
ATOM   1080  CB  VAL A  81     117.889  82.296 104.559  1.00114.62           C
ATOM   1081  CG1 VAL A  81     117.503  83.531 103.734  1.00114.62           C
ATOM   1082  CG2 VAL A  81     117.082  82.361 105.857  1.00114.62           C
ATOM   1083  H   VAL A  81     118.465  79.861 105.404  1.00114.62           H
ATOM   1084  HA  VAL A  81     116.592  80.951 103.486  1.00114.62           H
ATOM   1085  HB  VAL A  81     118.945  82.372 104.812  1.00114.62           H
ATOM   1086 HG11 VAL A  81     117.630  84.432 104.330  1.00114.62           H
ATOM   1087 HG12 VAL A  81     116.466  83.456 103.415  1.00114.62           H
ATOM   1088 HG13 VAL A  81     118.140  83.618 102.856  1.00114.62           H
ATOM   1089 HG21 VAL A  81     116.017  82.304 105.639  1.00114.62           H
ATOM   1090 HG22 VAL A  81     117.289  83.296 106.375  1.00114.62           H
ATOM   1091 HG23 VAL A  81     117.374  81.543 106.513  1.00114.62           H
ATOM   1092  N   GLY A  82     119.762  80.707 102.558  1.00114.89           N
ATOM   1093  CA  GLY A  82     120.641  80.731 101.389  1.00114.89           C
ATOM   1094  C   GLY A  82     120.167  79.753 100.311  1.00114.89           C
ATOM   1095  O   GLY A  82     120.014  80.120  99.151  1.00114.89           O
ATOM   1096  H   GLY A  82     120.154  80.478 103.460  1.00114.89           H
ATOM   1097  HA2 GLY A  82     121.648  80.444 101.694  1.00114.89           H
ATOM   1098  HA3 GLY A  82     120.671  81.737 100.970  1.00114.89           H
ATOM   1099  N   ALA A  83     119.846  78.526 100.716  1.00115.53           N
ATOM   1100  CA  ALA A  83     119.380  77.456  99.854  1.00115.53           C
ATOM   1101  C   ALA A  83     118.056  77.796  99.173  1.00115.53           C
ATOM   1102  O   ALA A  83     117.908  77.546  97.983  1.00115.53           O
ATOM   1103  CB  ALA A  83     119.260  76.182 100.697  1.00115.53           C
ATOM   1104  H   ALA A  83     119.995  78.311 101.692  1.00115.53           H
ATOM   1105  HA  ALA A  83     120.122  77.288  99.074  1.00115.53           H
ATOM   1106  HB1 ALA A  83     118.530  76.319 101.495  1.00115.53           H
ATOM   1107  HB2 ALA A  83     120.224  75.938 101.143  1.00115.53           H
ATOM   1108  HB3 ALA A  83     118.941  75.353 100.066  1.00115.53           H
ATOM   1109  N   ALA A  84     117.127  78.405  99.912  1.00118.24           N
ATOM   1110  CA  ALA A  84     115.833  78.811  99.380  1.00118.24           C
ATOM   1111  C   ALA A  84     116.006  79.833  98.251  1.00118.24           C
ATOM   1112  O   ALA A  84     115.492  79.622  97.154  1.00118.24           O
ATOM   1113  CB  ALA A  84     114.974  79.347 100.533  1.00118.24           C
ATOM   1114  H   ALA A  84     117.320  78.588 100.886  1.00118.24           H
ATOM   1115  HA  ALA A  84     115.339  77.936  98.957  1.00118.24           H
ATOM   1116  HB1 ALA A  84     115.446  80.218 100.983  1.00118.24           H
ATOM   1117  HB2 ALA A  84     114.852  78.577 101.293  1.00118.24           H
ATOM   1118  HB3 ALA A  84     113.992  79.629 100.158  1.00118.24           H
ATOM   1119  N   LEU A  85     116.791  80.893  98.481  1.00119.79           N
ATOM   1120  CA  LEU A  85     117.106  81.856  97.429  1.00119.79           C
ATOM   1121  C   LEU A  85     117.840  81.162  96.295  1.00119.79           C
ATOM   1122  O   LEU A  85     117.478  81.343  95.138  1.00119.79           O
ATOM   1123  CB  LEU A  85     117.944  83.015  97.991  1.00119.79           C
ATOM   1124  CG  LEU A  85     117.157  84.221  98.528  1.00119.79           C
ATOM   1125  CD1 LEU A  85     116.391  84.948  97.421  1.00119.79           C
ATOM   1126  CD2 LEU A  85     116.173  83.858  99.635  1.00119.79           C
ATOM   1127  H   LEU A  85     117.217  81.000  99.390  1.00119.79           H
ATOM   1128  HA  LEU A  85     116.179  82.239  97.004  1.00119.79           H
ATOM   1129  HB2 LEU A  85     118.593  83.389  97.200  1.00119.79           H
ATOM   1130  HB3 LEU A  85     118.597  82.642  98.779  1.00119.79           H
ATOM   1131  HG  LEU A  85     117.878  84.924  98.943  1.00119.79           H
ATOM   1132 HD11 LEU A  85     117.070  85.207  96.611  1.00119.79           H
ATOM   1133 HD12 LEU A  85     115.962  85.865  97.819  1.00119.79           H
ATOM   1134 HD13 LEU A  85     115.588  84.326  97.031  1.00119.79           H
ATOM   1135 HD21 LEU A  85     115.728  84.767 100.036  1.00119.79           H
ATOM   1136 HD22 LEU A  85     115.386  83.212  99.249  1.00119.79           H
ATOM   1137 HD23 LEU A  85     116.703  83.343 100.435  1.00119.79           H
ATOM   1138  N   CYS A  86     118.835  80.329  96.604  1.00118.20           N
ATOM   1139  CA  CYS A  86     119.601  79.673  95.550  1.00118.20           C
ATOM   1140  C   CYS A  86     118.807  78.627  94.771  1.00118.20           C
ATOM   1141  O   CYS A  86     119.233  78.250  93.684  1.00118.20           O
ATOM   1142  CB  CYS A  86     120.843  79.022  96.169  1.00118.20           C
ATOM   1143  SG  CYS A  86     122.051  80.282  96.666  1.00118.20           S
ATOM   1144  H   CYS A  86     119.103  80.144  97.560  1.00118.20           H
ATOM   1145  HA  CYS A  86     119.929  80.421  94.827  1.00118.20           H
ATOM   1146  HB2 CYS A  86     120.559  78.424  97.035  1.00118.20           H
ATOM   1147  HB3 CYS A  86     121.311  78.363  95.437  1.00118.20           H
ATOM   1148  HG  CYS A  86     122.307  80.749  95.441  1.00118.20           H
ATOM   1149  N   ARG A  87     117.691  78.128  95.311  1.00120.59           N
ATOM   1150  CA  ARG A  87     116.804  77.103  94.738  1.00120.59           C
ATOM   1151  C   ARG A  87     117.526  75.884  94.137  1.00120.59           C
ATOM   1152  O   ARG A  87     117.092  75.343  93.121  1.00120.59           O
ATOM   1153  CB  ARG A  87     115.753  77.761  93.832  1.00120.59           C
ATOM   1154  CG  ARG A  87     116.344  78.711  92.789  1.00120.59           C
ATOM   1155  CD  ARG A  87     115.329  79.250  91.783  1.00120.59           C
ATOM   1156  NE  ARG A  87     114.044  79.661  92.393  1.00120.59           N
ATOM   1157  CZ  ARG A  87     112.915  78.989  92.298  1.00120.59           C
ATOM   1158  NH1 ARG A  87     111.781  79.525  92.635  1.00120.59           N
ATOM   1159  NH2 ARG A  87     112.898  77.774  91.849  1.00120.59           N
ATOM   1160  H   ARG A  87     117.444  78.487  96.221  1.00120.59           H
ATOM   1161  HA  ARG A  87     116.247  76.685  95.576  1.00120.59           H
ATOM   1162  HB2 ARG A  87     115.167  76.987  93.336  1.00120.59           H
ATOM   1163  HB3 ARG A  87     115.081  78.330  94.473  1.00120.59           H
ATOM   1164  HG2 ARG A  87     117.128  78.197  92.233  1.00120.59           H
ATOM   1165  HG3 ARG A  87     116.778  79.573  93.295  1.00120.59           H
ATOM   1166  HD2 ARG A  87     115.171  78.491  91.018  1.00120.59           H
ATOM   1167  HD3 ARG A  87     115.775  80.110  91.289  1.00120.59           H
ATOM   1168  HE  ARG A  87     114.024  80.557  92.856  1.00120.59           H
ATOM   1169 HH11 ARG A  87     111.747  80.468  92.989  1.00120.59           H
ATOM   1170 HH12 ARG A  87     110.919  79.022  92.485  1.00120.59           H
ATOM   1171 HH21 ARG A  87     113.771  77.293  91.692  1.00120.59           H
ATOM   1172 HH22 ARG A  87     112.017  77.314  91.668  1.00120.59           H
ATOM   1173  N   ARG A  88     118.625  75.414  94.758  1.00119.69           N
ATOM   1174  CA  ARG A  88     119.420  74.292  94.214  1.00119.69           C
ATOM   1175  C   ARG A  88     118.970  72.988  94.877  1.00119.69           C
ATOM   1176  O   ARG A  88     119.134  72.859  96.086  1.00119.69           O
ATOM   1177  CB  ARG A  88     120.920  74.599  94.422  1.00119.69           C
ATOM   1178  CG  ARG A  88     121.882  73.948  93.414  1.00119.69           C
ATOM   1179  CD  ARG A  88     121.672  72.437  93.238  1.00119.69           C
ATOM   1180  NE  ARG A  88     122.882  71.729  92.781  1.00119.69           N
ATOM   1181  CZ  ARG A  88     123.418  71.698  91.574  1.00119.69           C
ATOM   1182  NH1 ARG A  88     124.485  70.995  91.349  1.00119.69           N
ATOM   1183  NH2 ARG A  88     122.911  72.353  90.572  1.00119.69           N
ATOM   1184  H   ARG A  88     118.899  75.865  95.619  1.00119.69           H
ATOM   1185  HA  ARG A  88     119.243  74.219  93.141  1.00119.69           H
ATOM   1186  HB2 ARG A  88     121.073  75.676  94.355  1.00119.69           H
ATOM   1187  HB3 ARG A  88     121.216  74.306  95.430  1.00119.69           H
ATOM   1188  HG2 ARG A  88     121.765  74.435  92.446  1.00119.69           H
ATOM   1189  HG3 ARG A  88     122.898  74.132  93.763  1.00119.69           H
ATOM   1190  HD2 ARG A  88     120.845  72.259  92.551  1.00119.69           H
ATOM   1191  HD3 ARG A  88     121.410  72.022  94.211  1.00119.69           H
ATOM   1192  HE  ARG A  88     123.334  71.166  93.488  1.00119.69           H
ATOM   1193 HH11 ARG A  88     124.920  70.473  92.096  1.00119.69           H
ATOM   1194 HH12 ARG A  88     124.897  70.968  90.428  1.00119.69           H
ATOM   1195 HH21 ARG A  88     122.090  72.923  90.717  1.00119.69           H
ATOM   1196 HH22 ARG A  88     123.346  72.318  89.661  1.00119.69           H
ATOM   1197  N   ARG A  89     118.495  71.993  94.107  1.00119.90           N
ATOM   1198  CA  ARG A  89     118.015  70.682  94.616  1.00119.90           C
ATOM   1199  C   ARG A  89     118.903  70.135  95.732  1.00119.90           C
ATOM   1200  O   ARG A  89     118.475  69.980  96.869  1.00119.90           O
ATOM   1201  CB  ARG A  89     117.888  69.679  93.447  1.00119.90           C
ATOM   1202  CG  ARG A  89     117.522  68.253  93.893  1.00119.90           C
ATOM   1203  CD  ARG A  89     117.572  67.206  92.768  1.00119.90           C
ATOM   1204  NE  ARG A  89     116.317  67.133  92.013  1.00119.90           N
ATOM   1205  CZ  ARG A  89     115.784  66.086  91.417  1.00119.90           C
ATOM   1206  NH1 ARG A  89     114.583  66.117  90.950  1.00119.90           N
ATOM   1207  NH2 ARG A  89     116.405  64.957  91.268  1.00119.90           N
ATOM   1208  H   ARG A  89     118.299  72.217  93.141  1.00119.90           H
ATOM   1209  HA  ARG A  89     117.025  70.810  95.055  1.00119.90           H
ATOM   1210  HB2 ARG A  89     117.124  70.037  92.757  1.00119.90           H
ATOM   1211  HB3 ARG A  89     118.836  69.640  92.910  1.00119.90           H
ATOM   1212  HG2 ARG A  89     118.243  67.920  94.640  1.00119.90           H
ATOM   1213  HG3 ARG A  89     116.532  68.253  94.348  1.00119.90           H
ATOM   1214  HD2 ARG A  89     118.401  67.423  92.095  1.00119.90           H
ATOM   1215  HD3 ARG A  89     117.753  66.237  93.233  1.00119.90           H
ATOM   1216  HE  ARG A  89     115.727  67.953  92.010  1.00119.90           H
ATOM   1217 HH11 ARG A  89     114.015  66.938  91.101  1.00119.90           H
ATOM   1218 HH12 ARG A  89     114.249  65.259  90.535  1.00119.90           H
ATOM   1219 HH21 ARG A  89     117.364  64.836  91.563  1.00119.90           H
ATOM   1220 HH22 ARG A  89     115.888  64.220  90.810  1.00119.90           H
ATOM   1221  N   SER A  90     120.176  69.921  95.431  1.00117.13           N
ATOM   1222  CA  SER A  90     121.118  69.374  96.396  1.00117.13           C
ATOM   1223  C   SER A  90     121.322  70.257  97.617  1.00117.13           C
ATOM   1224  O   SER A  90     121.591  69.717  98.679  1.00117.13           O
ATOM   1225  CB  SER A  90     122.456  69.095  95.721  1.00117.13           C
ATOM   1226  OG  SER A  90     123.099  70.292  95.318  1.00117.13           O
ATOM   1227  H   SER A  90     120.485  70.074  94.481  1.00117.13           H
ATOM   1228  HA  SER A  90     120.725  68.423  96.755  1.00117.13           H
ATOM   1229  HB2 SER A  90     123.103  68.554  96.412  1.00117.13           H
ATOM   1230  HB3 SER A  90     122.290  68.461  94.850  1.00117.13           H
ATOM   1231  HG  SER A  90     123.669  70.555  96.044  1.00117.13           H
ATOM   1232  N   MET A  91     121.153  71.580  97.530  1.00117.38           N
ATOM   1233  CA  MET A  91     121.185  72.410  98.739  1.00117.38           C
ATOM   1234  C   MET A  91     119.962  72.190  99.617  1.00117.38           C
ATOM   1235  O   MET A  91     120.084  72.152 100.841  1.00117.38           O
ATOM   1236  CB  MET A  91     121.293  73.904  98.444  1.00117.38           C
ATOM   1237  CG  MET A  91     122.692  74.306  98.019  1.00117.38           C
ATOM   1238  SD  MET A  91     122.884  76.093  98.076  1.00117.38           S
ATOM   1239  CE  MET A  91     124.417  76.264  97.128  1.00117.38           C
ATOM   1240  H   MET A  91     120.784  71.981  96.679  1.00117.38           H
ATOM   1241  HA  MET A  91     122.057  72.129  99.328  1.00117.38           H
ATOM   1242  HB2 MET A  91     121.080  74.444  99.367  1.00117.38           H
ATOM   1243  HB3 MET A  91     120.562  74.217  97.698  1.00117.38           H
ATOM   1244  HG2 MET A  91     122.880  73.941  97.009  1.00117.38           H
ATOM   1245  HG3 MET A  91     123.421  73.859  98.694  1.00117.38           H
ATOM   1246  HE1 MET A  91     125.223  75.767  97.668  1.00117.38           H
ATOM   1247  HE2 MET A  91     124.636  77.326  97.013  1.00117.38           H
ATOM   1248  HE3 MET A  91     124.282  75.802  96.150  1.00117.38           H
ATOM   1249  N   ILE A  92     118.779  72.027  99.020  1.00116.64           N
ATOM   1250  CA  ILE A  92     117.552  71.811  99.802  1.00116.64           C
ATOM   1251  C   ILE A  92     117.591  70.439 100.483  1.00116.64           C
ATOM   1252  O   ILE A  92     117.212  70.321 101.647  1.00116.64           O
ATOM   1253  CB  ILE A  92     116.316  72.043  98.915  1.00116.64           C
ATOM   1254  CG1 ILE A  92     116.204  73.560  98.620  1.00116.64           C
ATOM   1255  CG2 ILE A  92     115.022  71.534  99.573  1.00116.64           C
ATOM   1256  CD1 ILE A  92     115.340  73.886  97.404  1.00116.64           C
ATOM   1257  H   ILE A  92     118.730  72.048  98.011  1.00116.64           H
ATOM   1258  HA  ILE A  92     117.517  72.545 100.606  1.00116.64           H
ATOM   1259  HB  ILE A  92     116.456  71.504  97.979  1.00116.64           H
ATOM   1260 HG12 ILE A  92     115.806  74.076  99.490  1.00116.64           H
ATOM   1261 HG13 ILE A  92     117.190  73.973  98.418  1.00116.64           H
ATOM   1262 HG21 ILE A  92     114.848  72.051 100.514  1.00116.64           H
ATOM   1263 HG22 ILE A  92     114.173  71.697  98.911  1.00116.64           H
ATOM   1264 HG23 ILE A  92     115.082  70.465  99.770  1.00116.64           H
ATOM   1265 HD11 ILE A  92     115.765  73.405  96.528  1.00116.64           H
ATOM   1266 HD12 ILE A  92     115.327  74.961  97.243  1.00116.64           H
ATOM   1267 HD13 ILE A  92     114.320  73.543  97.553  1.00116.64           H
ATOM   1268  N   LEU A  93     118.161  69.421  99.828  1.00115.75           N
ATOM   1269  CA  LEU A  93     118.437  68.142 100.479  1.00115.75           C
ATOM   1270  C   LEU A  93     119.282  68.353 101.730  1.00115.75           C
ATOM   1271  O   LEU A  93     118.860  67.986 102.816  1.00115.75           O
ATOM   1272  CB  LEU A  93     119.106  67.176  99.492  1.00115.75           C
ATOM   1273  CG  LEU A  93     119.368  65.773 100.067  1.00115.75           C
ATOM   1274  CD1 LEU A  93     118.079  65.060 100.476  1.00115.75           C
ATOM   1275  CD2 LEU A  93     120.069  64.915  99.016  1.00115.75           C
ATOM   1276  H   LEU A  93     118.444  69.558  98.868  1.00115.75           H
ATOM   1277  HA  LEU A  93     117.482  67.720 100.794  1.00115.75           H
ATOM   1278  HB2 LEU A  93     118.471  67.072  98.612  1.00115.75           H
ATOM   1279  HB3 LEU A  93     120.055  67.602  99.168  1.00115.75           H
ATOM   1280  HG  LEU A  93     120.022  65.850 100.935  1.00115.75           H
ATOM   1281 HD11 LEU A  93     118.310  64.044 100.798  1.00115.75           H
ATOM   1282 HD12 LEU A  93     117.606  65.580 101.309  1.00115.75           H
ATOM   1283 HD13 LEU A  93     117.389  65.023  99.634  1.00115.75           H
ATOM   1284 HD21 LEU A  93     119.427  64.789  98.144  1.00115.75           H
ATOM   1285 HD22 LEU A  93     120.300  63.935  99.433  1.00115.75           H
ATOM   1286 HD23 LEU A  93     121.000  65.393  98.709  1.00115.75           H
ATOM   1287  N   THR A  94     120.432  69.015 101.611  1.00112.09           N
ATOM   1288  CA  THR A  94     121.276  69.340 102.768  1.00112.09           C
ATOM   1289  C   THR A  94     120.627  70.280 103.772  1.00112.09           C
ATOM   1290  O   THR A  94     121.122  70.359 104.887  1.00112.09           O
ATOM   1291  CB  THR A  94     122.640  69.906 102.365  1.00112.09           C
ATOM   1292  OG1 THR A  94     122.515  70.949 101.436  1.00112.09           O
ATOM   1293  CG2 THR A  94     123.522  68.842 101.720  1.00112.09           C
ATOM   1294  H   THR A  94     120.742  69.309 100.695  1.00112.09           H
ATOM   1295  HA  THR A  94     121.472  68.421 103.320  1.00112.09           H
ATOM   1296  HB  THR A  94     123.150  70.279 103.253  1.00112.09           H
ATOM   1297  HG1 THR A  94     121.691  71.419 101.588  1.00112.09           H
ATOM   1298 HG21 THR A  94     123.674  68.017 102.416  1.00112.09           H
ATOM   1299 HG22 THR A  94     124.489  69.279 101.473  1.00112.09           H
ATOM   1300 HG23 THR A  94     123.055  68.470 100.808  1.00112.09           H
ATOM   1301  N   TYR A  95     119.516  70.945 103.449  1.00111.10           N
ATOM   1302  CA  TYR A  95     118.737  71.624 104.477  1.00111.10           C
ATOM   1303  C   TYR A  95     117.934  70.622 105.327  1.00111.10           C
ATOM   1304  O   TYR A  95     118.043  70.610 106.558  1.00111.10           O
ATOM   1305  CB  TYR A  95     117.868  72.715 103.847  1.00111.10           C
ATOM   1306  CG  TYR A  95     116.922  73.332 104.851  1.00111.10           C
ATOM   1307  CD1 TYR A  95     117.429  74.191 105.840  1.00111.10           C
ATOM   1308  CD2 TYR A  95     115.558  72.999 104.831  1.00111.10           C
ATOM   1309  CE1 TYR A  95     116.562  74.748 106.790  1.00111.10           C
ATOM   1310  CE2 TYR A  95     114.686  73.551 105.786  1.00111.10           C
ATOM   1311  CZ  TYR A  95     115.190  74.433 106.760  1.00111.10           C
ATOM   1312  OH  TYR A  95     114.340  75.038 107.625  1.00111.10           O
ATOM   1313  H   TYR A  95     119.139  70.871 102.515  1.00111.10           H
ATOM   1314  HA  TYR A  95     119.421  72.126 105.161  1.00111.10           H
ATOM   1315  HB2 TYR A  95     117.282  72.311 103.022  1.00111.10           H
ATOM   1316  HB3 TYR A  95     118.512  73.492 103.438  1.00111.10           H
ATOM   1317  HD1 TYR A  95     118.480  74.437 105.867  1.00111.10           H
ATOM   1318  HD2 TYR A  95     115.176  72.329 104.075  1.00111.10           H
ATOM   1319  HE1 TYR A  95     116.942  75.435 107.529  1.00111.10           H
ATOM   1320  HE2 TYR A  95     113.631  73.324 105.773  1.00111.10           H
ATOM   1321  HH  TYR A  95     114.651  75.929 107.790  1.00111.10           H
ATOM   1322  N   LEU A  96     117.202  69.711 104.675  1.00111.77           N
ATOM   1323  CA  LEU A  96     116.482  68.625 105.348  1.00111.77           C
ATOM   1324  C   LEU A  96     117.455  67.824 106.214  1.00111.77           C
ATOM   1325  O   LEU A  96     117.292  67.725 107.427  1.00111.77           O
ATOM   1326  CB  LEU A  96     115.838  67.683 104.304  1.00111.77           C
ATOM   1327  CG  LEU A  96     114.412  68.000 103.850  1.00111.77           C
ATOM   1328  CD1 LEU A  96     114.217  69.443 103.442  1.00111.77           C
ATOM   1329  CD2 LEU A  96     114.068  67.125 102.645  1.00111.77           C
ATOM   1330  H   LEU A  96     117.213  69.735 103.665  1.00111.77           H
ATOM   1331  HA  LEU A  96     115.715  69.034 106.005  1.00111.77           H
ATOM   1332  HB2 LEU A  96     115.805  66.676 104.721  1.00111.77           H
ATOM   1333  HB3 LEU A  96     116.478  67.635 103.423  1.00111.77           H
ATOM   1334  HG  LEU A  96     113.721  67.776 104.663  1.00111.77           H
ATOM   1335 HD11 LEU A  96     114.943  69.721 102.678  1.00111.77           H
ATOM   1336 HD12 LEU A  96     113.212  69.558 103.035  1.00111.77           H
ATOM   1337 HD13 LEU A  96     114.325  70.086 104.315  1.00111.77           H
ATOM   1338 HD21 LEU A  96     114.140  66.072 102.919  1.00111.77           H
ATOM   1339 HD22 LEU A  96     113.051  67.331 102.312  1.00111.77           H
ATOM   1340 HD23 LEU A  96     114.751  67.333 101.821  1.00111.77           H
ATOM   1341  N   VAL A  97     118.479  67.265 105.579  1.00110.20           N
ATOM   1342  CA  VAL A  97     119.351  66.270 106.189  1.00110.20           C
ATOM   1343  C   VAL A  97     120.445  66.875 107.047  1.00110.20           C
ATOM   1344  O   VAL A  97     121.369  66.168 107.431  1.00110.20           O
ATOM   1345  CB  VAL A  97     119.900  65.253 105.179  1.00110.20           C
ATOM   1346  CG1 VAL A  97     118.766  64.658 104.347  1.00110.20           C
ATOM   1347  CG2 VAL A  97     120.989  65.758 104.239  1.00110.20           C
ATOM   1348  H   VAL A  97     118.578  67.449 104.591  1.00110.20           H
ATOM   1349  HA  VAL A  97     118.737  65.696 106.882  1.00110.20           H
ATOM   1350  HB  VAL A  97     120.330  64.432 105.753  1.00110.20           H
ATOM   1351 HG11 VAL A  97     119.131  63.801 103.782  1.00110.20           H
ATOM   1352 HG12 VAL A  97     117.970  64.334 105.018  1.00110.20           H
ATOM   1353 HG13 VAL A  97     118.370  65.398 103.651  1.00110.20           H
ATOM   1354 HG21 VAL A  97     121.792  66.241 104.796  1.00110.20           H
ATOM   1355 HG22 VAL A  97     120.578  66.459 103.512  1.00110.20           H
ATOM   1356 HG23 VAL A  97     121.417  64.918 103.691  1.00110.20           H
ATOM   1357  N   LEU A  98     120.331  68.149 107.413  1.00108.87           N
ATOM   1358  CA  LEU A  98     120.980  68.657 108.623  1.00108.87           C
ATOM   1359  C   LEU A  98     119.949  68.981 109.708  1.00108.87           C
ATOM   1360  O   LEU A  98     120.053  68.517 110.845  1.00108.87           O
ATOM   1361  CB  LEU A  98     121.869  69.853 108.269  1.00108.87           C
ATOM   1362  CG  LEU A  98     123.071  69.502 107.382  1.00108.87           C
ATOM   1363  CD1 LEU A  98     123.811  70.783 107.001  1.00108.87           C
ATOM   1364  CD2 LEU A  98     124.061  68.579 108.089  1.00108.87           C
ATOM   1365  H   LEU A  98     119.579  68.686 107.006  1.00108.87           H
ATOM   1366  HA  LEU A  98     121.616  67.887 109.059  1.00108.87           H
ATOM   1367  HB2 LEU A  98     121.263  70.605 107.765  1.00108.87           H
ATOM   1368  HB3 LEU A  98     122.247  70.284 109.196  1.00108.87           H
ATOM   1369  HG  LEU A  98     122.734  69.011 106.469  1.00108.87           H
ATOM   1370 HD11 LEU A  98     123.134  71.449 106.464  1.00108.87           H
ATOM   1371 HD12 LEU A  98     124.181  71.289 107.893  1.00108.87           H
ATOM   1372 HD13 LEU A  98     124.649  70.544 106.347  1.00108.87           H
ATOM   1373 HD21 LEU A  98     124.941  68.433 107.462  1.00108.87           H
ATOM   1374 HD22 LEU A  98     124.369  69.008 109.043  1.00108.87           H
ATOM   1375 HD23 LEU A  98     123.608  67.602 108.258  1.00108.87           H
ATOM   1376  N   MET A  99     118.896  69.715 109.346  1.00108.07           N
ATOM   1377  CA  MET A  99     117.865  70.143 110.288  1.00108.07           C
ATOM   1378  C   MET A  99     117.277  68.966 111.076  1.00108.07           C
ATOM   1379  O   MET A  99     117.133  69.045 112.288  1.00108.07           O
ATOM   1380  CB  MET A  99     116.776  70.902 109.505  1.00108.07           C
ATOM   1381  CG  MET A  99     115.678  71.474 110.406  1.00108.07           C
ATOM   1382  SD  MET A  99     116.210  72.858 111.441  1.00108.07           S
ATOM   1383  CE  MET A  99     116.023  74.228 110.283  1.00108.07           C
ATOM   1384  H   MET A  99     118.816  70.019 108.386  1.00108.07           H
ATOM   1385  HA  MET A  99     118.317  70.823 111.010  1.00108.07           H
ATOM   1386  HB2 MET A  99     116.316  70.222 108.789  1.00108.07           H
ATOM   1387  HB3 MET A  99     117.233  71.718 108.944  1.00108.07           H
ATOM   1388  HG2 MET A  99     114.851  71.812 109.781  1.00108.07           H
ATOM   1389  HG3 MET A  99     115.293  70.688 111.055  1.00108.07           H
ATOM   1390  HE1 MET A  99     116.392  75.148 110.738  1.00108.07           H
ATOM   1391  HE2 MET A  99     116.590  74.019 109.377  1.00108.07           H
ATOM   1392  HE3 MET A  99     114.970  74.352 110.029  1.00108.07           H
ATOM   1393  N   LEU A 100     116.968  67.851 110.418  1.00107.51           N
ATOM   1394  CA  LEU A 100     116.199  66.791 111.058  1.00107.51           C
ATOM   1395  C   LEU A 100     116.975  66.037 112.142  1.00107.51           C
ATOM   1396  O   LEU A 100     116.371  65.344 112.955  1.00107.51           O
ATOM   1397  CB  LEU A 100     115.531  65.911 109.996  1.00107.51           C
ATOM   1398  CG  LEU A 100     116.427  64.987 109.165  1.00107.51           C
ATOM   1399  CD1 LEU A 100     116.781  63.682 109.882  1.00107.51           C
ATOM   1400  CD2 LEU A 100     115.663  64.613 107.901  1.00107.51           C
ATOM   1401  H   LEU A 100     117.135  67.809 109.423  1.00107.51           H
ATOM   1402  HA  LEU A 100     115.381  67.282 111.585  1.00107.51           H
ATOM   1403  HB2 LEU A 100     114.766  65.304 110.481  1.00107.51           H
ATOM   1404  HB3 LEU A 100     115.009  66.585 109.317  1.00107.51           H
ATOM   1405  HG  LEU A 100     117.345  65.504 108.884  1.00107.51           H
ATOM   1406 HD11 LEU A 100     117.406  63.873 110.754  1.00107.51           H
ATOM   1407 HD12 LEU A 100     117.340  63.034 109.207  1.00107.51           H
ATOM   1408 HD13 LEU A 100     115.875  63.166 110.199  1.00107.51           H
ATOM   1409 HD21 LEU A 100     116.277  63.955 107.286  1.00107.51           H
ATOM   1410 HD22 LEU A 100     114.734  64.103 108.157  1.00107.51           H
ATOM   1411 HD23 LEU A 100     115.438  65.508 107.320  1.00107.51           H
ATOM   1412  N   ILE A 101     118.297  66.210 112.196  1.00103.87           N
ATOM   1413  CA  ILE A 101     119.131  65.663 113.269  1.00103.87           C
ATOM   1414  C   ILE A 101     119.116  66.585 114.486  1.00103.87           C
ATOM   1415  O   ILE A 101     118.853  66.151 115.602  1.00103.87           O
ATOM   1416  CB  ILE A 101     120.565  65.409 112.772  1.00103.87           C
ATOM   1417  CG1 ILE A 101     120.581  64.390 111.610  1.00103.87           C
ATOM   1418  CG2 ILE A 101     121.426  64.927 113.959  1.00103.87           C
ATOM   1419  CD1 ILE A 101     120.458  65.022 110.232  1.00103.87           C
ATOM   1420  H   ILE A 101     118.727  66.818 111.513  1.00103.87           H
ATOM   1421  HA  ILE A 101     118.716  64.707 113.590  1.00103.87           H
ATOM   1422  HB  ILE A 101     120.997  66.345 112.418  1.00103.87           H
ATOM   1423 HG12 ILE A 101     121.530  63.853 111.617  1.00103.87           H
ATOM   1424 HG13 ILE A 101     119.791  63.652 111.751  1.00103.87           H
ATOM   1425 HG21 ILE A 101     122.382  64.542 113.603  1.00103.87           H
ATOM   1426 HG22 ILE A 101     121.638  65.759 114.631  1.00103.87           H
ATOM   1427 HG23 ILE A 101     120.902  64.152 114.519  1.00103.87           H
ATOM   1428 HD11 ILE A 101     119.498  65.520 110.094  1.00103.87           H
ATOM   1429 HD12 ILE A 101     120.554  64.254 109.464  1.00103.87           H
ATOM   1430 HD13 ILE A 101     121.255  65.751 110.092  1.00103.87           H
ATOM   1431  N   VAL A 102     119.318  67.883 114.263  1.00103.15           N
ATOM   1432  CA  VAL A 102     119.174  68.924 115.296  1.00103.15           C
ATOM   1433  C   VAL A 102     117.786  68.847 115.914  1.00103.15           C
ATOM   1434  O   VAL A 102     117.650  68.858 117.129  1.00103.15           O
ATOM   1435  CB  VAL A 102     119.374  70.330 114.696  1.00103.15           C
ATOM   1436  CG1 VAL A 102     119.357  71.385 115.801  1.00103.15           C
ATOM   1437  CG2 VAL A 102     120.687  70.450 113.919  1.00103.15           C
ATOM   1438  H   VAL A 102     119.493  68.178 113.313  1.00103.15           H
ATOM   1439  HA  VAL A 102     119.908  68.759 116.084  1.00103.15           H
ATOM   1440  HB  VAL A 102     118.560  70.546 114.004  1.00103.15           H
ATOM   1441 HG11 VAL A 102     119.497  72.379 115.374  1.00103.15           H
ATOM   1442 HG12 VAL A 102     120.142  71.179 116.529  1.00103.15           H
ATOM   1443 HG13 VAL A 102     118.398  71.384 116.319  1.00103.15           H
ATOM   1444 HG21 VAL A 102     120.779  71.459 113.517  1.00103.15           H
ATOM   1445 HG22 VAL A 102     121.531  70.227 114.571  1.00103.15           H
ATOM   1446 HG23 VAL A 102     120.699  69.762 113.073  1.00103.15           H
ATOM   1447  N   TYR A 103     116.769  68.669 115.069  1.00105.57           N
ATOM   1448  CA  TYR A 103     115.395  68.428 115.468  1.00105.57           C
ATOM   1449  C   TYR A 103     115.310  67.274 116.451  1.00105.57           C
ATOM   1450  O   TYR A 103     114.779  67.452 117.546  1.00105.57           O
ATOM   1451  CB  TYR A 103     114.545  68.145 114.227  1.00105.57           C
ATOM   1452  CG  TYR A 103     113.113  67.803 114.560  1.00105.57           C
ATOM   1453  CD1 TYR A 103     112.770  66.474 114.859  1.00105.57           C
ATOM   1454  CD2 TYR A 103     112.148  68.820 114.661  1.00105.57           C
ATOM   1455  CE1 TYR A 103     111.501  66.175 115.377  1.00105.57           C
ATOM   1456  CE2 TYR A 103     110.873  68.525 115.176  1.00105.57           C
ATOM   1457  CZ  TYR A 103     110.566  67.211 115.578  1.00105.57           C
ATOM   1458  OH  TYR A 103     109.395  66.944 116.199  1.00105.57           O
ATOM   1459  H   TYR A 103     116.970  68.707 114.080  1.00105.57           H
ATOM   1460  HA  TYR A 103     115.004  69.317 115.965  1.00105.57           H
ATOM   1461  HB2 TYR A 103     114.567  69.012 113.567  1.00105.57           H
ATOM   1462  HB3 TYR A 103     114.977  67.301 113.689  1.00105.57           H
ATOM   1463  HD1 TYR A 103     113.501  65.687 114.747  1.00105.57           H
ATOM   1464  HD2 TYR A 103     112.392  69.836 114.390  1.00105.57           H
ATOM   1465  HE1 TYR A 103     111.262  65.165 115.675  1.00105.57           H
ATOM   1466  HE2 TYR A 103     110.139  69.308 115.303  1.00105.57           H
ATOM   1467  HH  TYR A 103     109.471  66.159 116.746  1.00105.57           H
ATOM   1468  N   ILE A 104     115.859  66.102 116.112  1.00101.50           N
ATOM   1469  CA  ILE A 104     115.788  64.973 117.038  1.00101.50           C
ATOM   1470  C   ILE A 104     116.531  65.310 118.316  1.00101.50           C
ATOM   1471  O   ILE A 104     116.004  65.019 119.388  1.00101.50           O
ATOM   1472  CB  ILE A 104     116.279  63.649 116.428  1.00101.50           C
ATOM   1473  CG1 ILE A 104     115.356  63.181 115.283  1.00101.50           C
ATOM   1474  CG2 ILE A 104     116.307  62.559 117.506  1.00101.50           C
ATOM   1475  CD1 ILE A 104     116.012  62.151 114.356  1.00101.50           C
ATOM   1476  H   ILE A 104     116.316  65.997 115.217  1.00101.50           H
ATOM   1477  HA  ILE A 104     114.744  64.829 117.319  1.00101.50           H
ATOM   1478  HB  ILE A 104     117.287  63.797 116.042  1.00101.50           H
ATOM   1479 HG12 ILE A 104     114.436  62.766 115.694  1.00101.50           H
ATOM   1480 HG13 ILE A 104     115.076  64.036 114.668  1.00101.50           H
ATOM   1481 HG21 ILE A 104     116.510  61.582 117.068  1.00101.50           H
ATOM   1482 HG22 ILE A 104     115.350  62.514 118.025  1.00101.50           H
ATOM   1483 HG23 ILE A 104     117.094  62.759 118.234  1.00101.50           H
ATOM   1484 HD11 ILE A 104     116.221  61.222 114.887  1.00101.50           H
ATOM   1485 HD12 ILE A 104     116.942  62.551 113.953  1.00101.50           H
ATOM   1486 HD13 ILE A 104     115.338  61.928 113.528  1.00101.50           H
ATOM   1487  N   PHE A 105     117.705  65.956 118.255  1.00 99.57           N
ATOM   1488  CA  PHE A 105     118.380  66.240 119.526  1.00 99.57           C
ATOM   1489  C   PHE A 105     117.568  67.217 120.381  1.00 99.57           C
ATOM   1490  O   PHE A 105     117.414  67.007 121.585  1.00 99.57           O
ATOM   1491  CB  PHE A 105     119.802  66.765 119.290  1.00 99.57           C
ATOM   1492  CG  PHE A 105     120.836  65.684 119.028  1.00 99.57           C
ATOM   1493  CD1 PHE A 105     121.372  64.960 120.108  1.00 99.57           C
ATOM   1494  CD2 PHE A 105     121.296  65.426 117.725  1.00 99.57           C
ATOM   1495  CE1 PHE A 105     122.362  63.989 119.886  1.00 99.57           C
ATOM   1496  CE2 PHE A 105     122.276  64.443 117.501  1.00 99.57           C
ATOM   1497  CZ  PHE A 105     122.810  63.725 118.582  1.00 99.57           C
ATOM   1498  H   PHE A 105     118.107  66.289 117.390  1.00 99.57           H
ATOM   1499  HA  PHE A 105     118.456  65.316 120.099  1.00 99.57           H
ATOM   1500  HB2 PHE A 105     119.797  67.487 118.474  1.00 99.57           H
ATOM   1501  HB3 PHE A 105     120.120  67.294 120.188  1.00 99.57           H
ATOM   1502  HD1 PHE A 105     121.033  65.162 121.114  1.00 99.57           H
ATOM   1503  HD2 PHE A 105     120.907  65.995 116.893  1.00 99.57           H
ATOM   1504  HE1 PHE A 105     122.781  63.445 120.719  1.00 99.57           H
ATOM   1505  HE2 PHE A 105     122.632  64.250 116.500  1.00 99.57           H
ATOM   1506  HZ  PHE A 105     123.569  62.975 118.412  1.00 99.57           H
ATOM   1507  N   GLU A 106     116.965  68.235 119.776  1.00100.19           N
ATOM   1508  CA  GLU A 106     116.175  69.197 120.535  1.00100.19           C
ATOM   1509  C   GLU A 106     114.911  68.556 121.121  1.00100.19           C
ATOM   1510  O   GLU A 106     114.510  68.890 122.228  1.00100.19           O
ATOM   1511  CB  GLU A 106     115.856  70.417 119.669  1.00100.19           C
ATOM   1512  CG  GLU A 106     115.360  71.612 120.504  1.00100.19           C
ATOM   1513  CD  GLU A 106     116.509  72.279 121.280  1.00100.19           C
ATOM   1514  OE1 GLU A 106     117.257  73.048 120.642  1.00100.19           O
ATOM   1515  OE2 GLU A 106     116.660  72.000 122.494  1.00100.19           O
ATOM   1516  H   GLU A 106     117.118  68.388 118.790  1.00100.19           H
ATOM   1517  HA  GLU A 106     116.791  69.542 121.365  1.00100.19           H
ATOM   1518  HB2 GLU A 106     116.747  70.717 119.118  1.00100.19           H
ATOM   1519  HB3 GLU A 106     115.093  70.132 118.945  1.00100.19           H
ATOM   1520  HG2 GLU A 106     114.569  71.297 121.184  1.00100.19           H
ATOM   1521  HG3 GLU A 106     114.913  72.342 119.828  1.00100.19           H
ATOM   1522  N   CYS A 107     114.309  67.566 120.464  1.00101.43           N
ATOM   1523  CA  CYS A 107     113.229  66.803 121.083  1.00101.43           C
ATOM   1524  C   CYS A 107     113.663  66.193 122.424  1.00101.43           C
ATOM   1525  O   CYS A 107     112.943  66.255 123.426  1.00101.43           O
ATOM   1526  CB  CYS A 107     112.815  65.654 120.171  1.00101.43           C
ATOM   1527  SG  CYS A 107     112.098  66.254 118.649  1.00101.43           S
ATOM   1528  H   CYS A 107     114.642  67.312 119.545  1.00101.43           H
ATOM   1529  HA  CYS A 107     112.375  67.456 121.266  1.00101.43           H
ATOM   1530  HB2 CYS A 107     113.672  65.019 119.944  1.00101.43           H
ATOM   1531  HB3 CYS A 107     112.067  65.049 120.683  1.00101.43           H
ATOM   1532  HG  CYS A 107     113.195  66.840 118.164  1.00101.43           H
ATOM   1533  N   ALA A 108     114.858  65.611 122.453  1.00 97.96           N
ATOM   1534  CA  ALA A 108     115.428  65.032 123.647  1.00 97.96           C
ATOM   1535  C   ALA A 108     115.630  66.116 124.711  1.00 97.96           C
ATOM   1536  O   ALA A 108     115.186  65.940 125.839  1.00 97.96           O
ATOM   1537  CB  ALA A 108     116.722  64.302 123.289  1.00 97.96           C
ATOM   1538  H   ALA A 108     115.436  65.654 121.625  1.00 97.96           H
ATOM   1539  HA  ALA A 108     114.719  64.305 124.044  1.00 97.96           H
ATOM   1540  HB1 ALA A 108     117.038  63.694 124.137  1.00 97.96           H
ATOM   1541  HB2 ALA A 108     116.566  63.653 122.427  1.00 97.96           H
ATOM   1542  HB3 ALA A 108     117.518  65.009 123.059  1.00 97.96           H
ATOM   1543  N   SER A 109     116.197  67.266 124.347  1.00 93.06           N
ATOM   1544  CA  SER A 109     116.290  68.443 125.224  1.00 93.06           C
ATOM   1545  C   SER A 109     114.937  68.804 125.851  1.00 93.06           C
ATOM   1546  O   SER A 109     114.820  68.878 127.076  1.00 93.06           O
ATOM   1547  CB  SER A 109     116.871  69.602 124.415  1.00 93.06           C
ATOM   1548  OG  SER A 109     116.384  70.853 124.817  1.00 93.06           O
ATOM   1549  H   SER A 109     116.510  67.351 123.390  1.00 93.06           H
ATOM   1550  HA  SER A 109     116.981  68.228 126.039  1.00 93.06           H
ATOM   1551  HB2 SER A 109     117.958  69.595 124.493  1.00 93.06           H
ATOM   1552  HB3 SER A 109     116.609  69.469 123.365  1.00 93.06           H
ATOM   1553  HG  SER A 109     116.464  71.415 124.043  1.00 93.06           H
ATOM   1554  N   CYS A 110     113.880  68.907 125.046  1.00 94.87           N
ATOM   1555  CA  CYS A 110     112.520  69.152 125.523  1.00 94.87           C
ATOM   1556  C   CYS A 110     112.066  68.072 126.516  1.00 94.87           C
ATOM   1557  O   CYS A 110     111.630  68.379 127.624  1.00 94.87           O
ATOM   1558  CB  CYS A 110     111.541  69.213 124.336  1.00 94.87           C
ATOM   1559  SG  CYS A 110     111.990  70.481 123.123  1.00 94.87           S
ATOM   1560  H   CYS A 110     114.044  68.844 124.051  1.00 94.87           H
ATOM   1561  HA  CYS A 110     112.502  70.110 126.041  1.00 94.87           H
ATOM   1562  HB2 CYS A 110     110.545  69.441 124.715  1.00 94.87           H
ATOM   1563  HB3 CYS A 110     111.503  68.246 123.833  1.00 94.87           H
ATOM   1564  HG  CYS A 110     113.167  69.973 122.747  1.00 94.87           H
ATOM   1565  N   ILE A 111     112.172  66.801 126.127  1.00 92.50           N
ATOM   1566  CA  ILE A 111     111.643  65.689 126.908  1.00 92.50           C
ATOM   1567  C   ILE A 111     112.395  65.541 128.248  1.00 92.50           C
ATOM   1568  O   ILE A 111     111.784  65.568 129.312  1.00 92.50           O
ATOM   1569  CB  ILE A 111     111.651  64.432 126.010  1.00 92.50           C
ATOM   1570  CG1 ILE A 111     110.680  64.604 124.808  1.00 92.50           C
ATOM   1571  CG2 ILE A 111     111.281  63.184 126.826  1.00 92.50           C
ATOM   1572  CD1 ILE A 111     111.005  63.692 123.627  1.00 92.50           C
ATOM   1573  H   ILE A 111     112.510  66.617 125.193  1.00 92.50           H
ATOM   1574  HA  ILE A 111     110.605  65.909 127.160  1.00 92.50           H
ATOM   1575  HB  ILE A 111     112.661  64.299 125.623  1.00 92.50           H
ATOM   1576 HG12 ILE A 111     110.697  65.630 124.440  1.00 92.50           H
ATOM   1577 HG13 ILE A 111     109.659  64.412 125.138  1.00 92.50           H
ATOM   1578 HG21 ILE A 111     111.224  62.313 126.172  1.00 92.50           H
ATOM   1579 HG22 ILE A 111     110.314  63.322 127.310  1.00 92.50           H
ATOM   1580 HG23 ILE A 111     112.035  62.979 127.587  1.00 92.50           H
ATOM   1581 HD11 ILE A 111     110.819  62.652 123.893  1.00 92.50           H
ATOM   1582 HD12 ILE A 111     112.049  63.800 123.333  1.00 92.50           H
ATOM   1583 HD13 ILE A 111     110.374  63.953 122.777  1.00 92.50           H
ATOM   1584  N   THR A 112     113.728  65.466 128.169  1.00 91.78           N
ATOM   1585  CA  THR A 112     114.660  65.340 129.301  1.00 91.78           C
ATOM   1586  C   THR A 112     114.442  66.457 130.309  1.00 91.78           C
ATOM   1587  O   THR A 112     114.115  66.179 131.460  1.00 91.78           O
ATOM   1588  CB  THR A 112     116.131  65.343 128.846  1.00 91.78           C
ATOM   1589  OG1 THR A 112     116.435  66.471 128.076  1.00 91.78           O
ATOM   1590  CG2 THR A 112     116.529  64.116 128.045  1.00 91.78           C
ATOM   1591  H   THR A 112     114.136  65.535 127.248  1.00 91.78           H
ATOM   1592  HA  THR A 112     114.478  64.399 129.819  1.00 91.78           H
ATOM   1593  HB  THR A 112     116.771  65.366 129.728  1.00 91.78           H
ATOM   1594  HG1 THR A 112     115.997  66.346 127.231  1.00 91.78           H
ATOM   1595 HG21 THR A 112     116.525  63.253 128.711  1.00 91.78           H
ATOM   1596 HG22 THR A 112     117.540  64.243 127.657  1.00 91.78           H
ATOM   1597 HG23 THR A 112     115.840  63.938 127.220  1.00 91.78           H
ATOM   1598  N   SER A 113     114.522  67.714 129.860  1.00 90.02           N
ATOM   1599  CA  SER A 113     114.331  68.870 130.733  1.00 90.02           C
ATOM   1600  C   SER A 113     113.003  68.794 131.482  1.00 90.02           C
ATOM   1601  O   SER A 113     112.989  69.010 132.694  1.00 90.02           O
ATOM   1602  CB  SER A 113     114.415  70.182 129.951  1.00 90.02           C
ATOM   1603  OG  SER A 113     113.468  70.243 128.905  1.00 90.02           O
ATOM   1604  H   SER A 113     114.800  67.860 128.900  1.00 90.02           H
ATOM   1605  HA  SER A 113     115.125  68.872 131.479  1.00 90.02           H
ATOM   1606  HB2 SER A 113     115.416  70.285 129.532  1.00 90.02           H
ATOM   1607  HB3 SER A 113     114.242  71.012 130.637  1.00 90.02           H
ATOM   1608  HG  SER A 113     113.833  69.723 128.185  1.00 90.02           H
ATOM   1609  N   TYR A 114     111.907  68.442 130.804  1.00 89.75           N
ATOM   1610  CA  TYR A 114     110.637  68.402 131.503  1.00 89.75           C
ATOM   1611  C   TYR A 114     110.525  67.189 132.427  1.00 89.75           C
ATOM   1612  O   TYR A 114     110.126  67.304 133.581  1.00 89.75           O
ATOM   1613  CB  TYR A 114     109.449  68.517 130.541  1.00 89.75           C
ATOM   1614  CG  TYR A 114     108.317  69.146 131.317  1.00 89.75           C
ATOM   1615  CD1 TYR A 114     107.592  68.384 132.248  1.00 89.75           C
ATOM   1616  CD2 TYR A 114     108.222  70.543 131.342  1.00 89.75           C
ATOM   1617  CE1 TYR A 114     106.757  69.015 133.189  1.00 89.75           C
ATOM   1618  CE2 TYR A 114     107.445  71.171 132.324  1.00 89.75           C
ATOM   1619  CZ  TYR A 114     106.687  70.414 133.230  1.00 89.75           C
ATOM   1620  OH  TYR A 114     105.938  71.046 134.161  1.00 89.75           O
ATOM   1621  H   TYR A 114     111.951  68.309 129.804  1.00 89.75           H
ATOM   1622  HA  TYR A 114     110.601  69.277 132.152  1.00 89.75           H
ATOM   1623  HB2 TYR A 114     109.709  69.153 129.697  1.00 89.75           H
ATOM   1624  HB3 TYR A 114     109.162  67.537 130.161  1.00 89.75           H
ATOM   1625  HD1 TYR A 114     107.740  67.315 132.296  1.00 89.75           H
ATOM   1626  HD2 TYR A 114     108.842  71.135 130.685  1.00 89.75           H
ATOM   1627  HE1 TYR A 114     106.213  68.439 133.922  1.00 89.75           H
ATOM   1628  HE2 TYR A 114     107.485  72.245 132.430  1.00 89.75           H
ATOM   1629  HH  TYR A 114     105.851  71.977 133.950  1.00 89.75           H
ATOM   1630  N   THR A 115     110.874  66.008 131.932  1.00 86.03           N
ATOM   1631  CA  THR A 115     110.592  64.739 132.608  1.00 86.03           C
ATOM   1632  C   THR A 115     111.148  64.692 134.009  1.00 86.03           C
ATOM   1633  O   THR A 115     110.442  64.257 134.913  1.00 86.03           O
ATOM   1634  CB  THR A 115     111.125  63.538 131.837  1.00 86.03           C
ATOM   1635  OG1 THR A 115     112.411  63.786 131.364  1.00 86.03           O
ATOM   1636  CG2 THR A 115     110.241  63.166 130.658  1.00 86.03           C
ATOM   1637  H   THR A 115     111.267  65.993 131.002  1.00 86.03           H
ATOM   1638  HA  THR A 115     109.512  64.630 132.709  1.00 86.03           H
ATOM   1639  HB  THR A 115     111.167  62.678 132.505  1.00 86.03           H
ATOM   1640  HG1 THR A 115     112.354  64.510 130.735  1.00 86.03           H
ATOM   1641 HG21 THR A 115     109.318  62.742 131.053  1.00 86.03           H
ATOM   1642 HG22 THR A 115     110.747  62.423 130.040  1.00 86.03           H
ATOM   1643 HG23 THR A 115     109.995  64.040 130.055  1.00 86.03           H
ATOM   1644  N   HIS A 116     112.361  65.192 134.239  1.00 85.41           N
ATOM   1645  CA  HIS A 116     112.919  65.193 135.594  1.00 85.41           C
ATOM   1646  C   HIS A 116     112.181  66.152 136.534  1.00 85.41           C
ATOM   1647  O   HIS A 116     112.043  65.839 137.713  1.00 85.41           O
ATOM   1648  CB  HIS A 116     114.418  65.486 135.531  1.00 85.41           C
ATOM   1649  CG  HIS A 116     115.246  65.009 136.703  1.00 85.41           C
ATOM   1650  ND1 HIS A 116     116.330  64.185 136.582  1.00 85.41           N
ATOM   1651  CD2 HIS A 116     115.094  65.259 138.041  1.00 85.41           C
ATOM   1652  CE1 HIS A 116     116.798  63.922 137.807  1.00 85.41           C
ATOM   1653  NE2 HIS A 116     116.085  64.566 138.740  1.00 85.41           N
ATOM   1654  H   HIS A 116     112.918  65.510 133.459  1.00 85.41           H
ATOM   1655  HA  HIS A 116     112.807  64.185 135.994  1.00 85.41           H
ATOM   1656  HB2 HIS A 116     114.592  66.548 135.357  1.00 85.41           H
ATOM   1657  HB3 HIS A 116     114.780  64.923 134.670  1.00 85.41           H
ATOM   1658  HD1 HIS A 116     116.631  63.756 135.719  1.00 85.41           H
ATOM   1659  HD2 HIS A 116     114.303  65.843 138.488  1.00 85.41           H
ATOM   1660  HE1 HIS A 116     117.625  63.259 138.015  1.00 85.41           H
ATOM   1661  N   ARG A 117     111.647  67.274 136.020  1.00 86.36           N
ATOM   1662  CA  ARG A 117     110.970  68.316 136.811  1.00 86.36           C
ATOM   1663  C   ARG A 117     109.923  67.698 137.718  1.00 86.36           C
ATOM   1664  O   ARG A 117     110.029  67.785 138.935  1.00 86.36           O
ATOM   1665  CB  ARG A 117     110.348  69.384 135.885  1.00 86.36           C
ATOM   1666  CG  ARG A 117     109.977  70.677 136.634  1.00 86.36           C
ATOM   1667  CD  ARG A 117     108.701  71.376 136.130  1.00 86.36           C
ATOM   1668  NE  ARG A 117     107.501  70.807 136.773  1.00 86.36           N
ATOM   1669  CZ  ARG A 117     106.925  71.207 137.888  1.00 86.36           C
ATOM   1670  NH1 ARG A 117     106.244  70.337 138.566  1.00 86.36           N
ATOM   1671  NH2 ARG A 117     107.021  72.413 138.369  1.00 86.36           N
ATOM   1672  H   ARG A 117     111.683  67.397 135.019  1.00 86.36           H
ATOM   1673  HA  ARG A 117     111.706  68.796 137.456  1.00 86.36           H
ATOM   1674  HB2 ARG A 117     109.457  68.978 135.406  1.00 86.36           H
ATOM   1675  HB3 ARG A 117     111.059  69.636 135.098  1.00 86.36           H
ATOM   1676  HG2 ARG A 117     110.813  71.370 136.547  1.00 86.36           H
ATOM   1677  HG3 ARG A 117     109.851  70.460 137.694  1.00 86.36           H
ATOM   1678  HD2 ARG A 117     108.634  71.270 135.047  1.00 86.36           H
ATOM   1679  HD3 ARG A 117     108.771  72.440 136.359  1.00 86.36           H
ATOM   1680  HE  ARG A 117     107.184  69.905 136.449  1.00 86.36           H
ATOM   1681 HH11 ARG A 117     106.119  69.446 138.107  1.00 86.36           H
ATOM   1682 HH12 ARG A 117     105.988  70.481 139.533  1.00 86.36           H
ATOM   1683 HH21 ARG A 117     106.557  72.629 139.239  1.00 86.36           H
ATOM   1684 HH22 ARG A 117     107.298  73.165 137.754  1.00 86.36           H
ATOM   1685  N   ASP A 118     108.953  66.999 137.145  1.00 87.03           N
ATOM   1686  CA  ASP A 118     107.890  66.362 137.920  1.00 87.03           C
ATOM   1687  C   ASP A 118     108.384  65.185 138.741  1.00 87.03           C
ATOM   1688  O   ASP A 118     107.859  64.954 139.829  1.00 87.03           O
ATOM   1689  CB  ASP A 118     106.752  65.930 137.007  1.00 87.03           C
ATOM   1690  CG  ASP A 118     106.037  67.113 136.365  1.00 87.03           C
ATOM   1691  OD2 ASP A 118     105.194  66.859 135.484  1.00 87.03           O
ATOM   1692  OD1 ASP A 118     106.283  68.270 136.774  1.00 87.03           O
ATOM   1693  H   ASP A 118     108.939  66.949 136.137  1.00 87.03           H
ATOM   1694  HA  ASP A 118     107.490  67.086 138.630  1.00 87.03           H
ATOM   1695  HB2 ASP A 118     107.154  65.279 136.231  1.00 87.03           H
ATOM   1696  HB3 ASP A 118     106.029  65.365 137.594  1.00 87.03           H
ATOM   1697  N   TYR A 119     109.454  64.521 138.299  1.00 82.45           N
ATOM   1698  CA  TYR A 119     110.134  63.506 139.095  1.00 82.45           C
ATOM   1699  C   TYR A 119     110.729  64.043 140.400  1.00 82.45           C
ATOM   1700  O   TYR A 119     111.226  63.243 141.176  1.00 82.45           O
ATOM   1701  CB  TYR A 119     111.171  62.776 138.228  1.00 82.45           C
ATOM   1702  CG  TYR A 119     110.763  61.377 137.812  1.00 82.45           C
ATOM   1703  CD2 TYR A 119     110.562  61.082 136.454  1.00 82.45           C
ATOM   1704  CD1 TYR A 119     110.547  60.381 138.786  1.00 82.45           C
ATOM   1705  CE2 TYR A 119     110.105  59.809 136.070  1.00 82.45           C
ATOM   1706  CE1 TYR A 119     110.071  59.108 138.411  1.00 82.45           C
ATOM   1707  CZ  TYR A 119     109.837  58.834 137.049  1.00 82.45           C
ATOM   1708  OH  TYR A 119     109.308  57.653 136.677  1.00 82.45           O
ATOM   1709  H   TYR A 119     109.873  64.797 137.423  1.00 82.45           H
ATOM   1710  HA  TYR A 119     109.383  62.778 139.402  1.00 82.45           H
ATOM   1711  HB2 TYR A 119     112.114  62.705 138.770  1.00 82.45           H
ATOM   1712  HB3 TYR A 119     111.373  63.363 137.333  1.00 82.45           H
ATOM   1713  HD2 TYR A 119     110.734  61.843 135.709  1.00 82.45           H
ATOM   1714  HD1 TYR A 119     110.698  60.616 139.830  1.00 82.45           H
ATOM   1715  HE2 TYR A 119     109.929  59.592 135.027  1.00 82.45           H
ATOM   1716  HE1 TYR A 119     109.851  58.353 139.150  1.00 82.45           H
ATOM   1717  HH  TYR A 119     109.173  57.605 135.728  1.00 82.45           H
ATOM   1718  N   MET A 120     110.676  65.349 140.678  1.00 87.60           N
ATOM   1719  CA  MET A 120     111.202  65.944 141.911  1.00 87.60           C
ATOM   1720  C   MET A 120     110.474  67.174 142.471  1.00 87.60           C
ATOM   1721  O   MET A 120     110.647  67.468 143.648  1.00 87.60           O
ATOM   1722  CB  MET A 120     112.663  66.306 141.683  1.00 87.60           C
ATOM   1723  CG  MET A 120     112.820  67.388 140.620  1.00 87.60           C
ATOM   1724  SD  MET A 120     114.548  67.726 140.293  1.00 87.60           S
ATOM   1725  CE  MET A 120     114.414  68.623 138.727  1.00 87.60           C
ATOM   1726  H   MET A 120     110.340  65.960 139.949  1.00 87.60           H
ATOM   1727  HA  MET A 120     111.174  65.191 142.699  1.00 87.60           H
ATOM   1728  HB2 MET A 120     113.209  65.416 141.370  1.00 87.60           H
ATOM   1729  HB3 MET A 120     113.102  66.657 142.616  1.00 87.60           H
ATOM   1730  HG2 MET A 120     112.334  68.310 140.939  1.00 87.60           H
ATOM   1731  HG3 MET A 120     112.352  67.056 139.694  1.00 87.60           H
ATOM   1732  HE1 MET A 120     115.413  68.835 138.344  1.00 87.60           H
ATOM   1733  HE2 MET A 120     113.871  68.024 137.996  1.00 87.60           H
ATOM   1734  HE3 MET A 120     113.885  69.562 138.890  1.00 87.60           H
ATOM   1735  N   VAL A 121     109.657  67.894 141.691  1.00 88.66           N
ATOM   1736  CA  VAL A 121     108.858  69.053 142.170  1.00 88.66           C
ATOM   1737  C   VAL A 121     107.375  68.976 141.782  1.00 88.66           C
ATOM   1738  O   VAL A 121     106.701  69.986 141.585  1.00 88.66           O
ATOM   1739  CB  VAL A 121     109.489  70.421 141.834  1.00 88.66           C
ATOM   1740  CG1 VAL A 121     110.844  70.626 142.503  1.00 88.66           C
ATOM   1741  CG2 VAL A 121     109.657  70.657 140.339  1.00 88.66           C
ATOM   1742  H   VAL A 121     109.645  67.694 140.701  1.00 88.66           H
ATOM   1743  HA  VAL A 121     108.840  69.003 143.259  1.00 88.66           H
ATOM   1744  HB  VAL A 121     108.832  71.201 142.218  1.00 88.66           H
ATOM   1745 HG11 VAL A 121     111.148  71.669 142.408  1.00 88.66           H
ATOM   1746 HG12 VAL A 121     111.603  69.990 142.046  1.00 88.66           H
ATOM   1747 HG13 VAL A 121     110.778  70.371 143.561  1.00 88.66           H
ATOM   1748 HG21 VAL A 121     109.908  71.703 140.160  1.00 88.66           H
ATOM   1749 HG22 VAL A 121     108.726  70.422 139.822  1.00 88.66           H
ATOM   1750 HG23 VAL A 121     110.453  70.021 139.951  1.00 88.66           H
ATOM   1751  N   SER A 122     106.864  67.753 141.679  1.00 89.77           N
ATOM   1752  CA  SER A 122     105.442  67.454 141.844  1.00 89.77           C
ATOM   1753  C   SER A 122     105.026  67.403 143.317  1.00 89.77           C
ATOM   1754  O   SER A 122     103.881  67.678 143.651  1.00 89.77           O
ATOM   1755  CB  SER A 122     105.125  66.116 141.197  1.00 89.77           C
ATOM   1756  OG  SER A 122     105.977  65.101 141.676  1.00 89.77           O
ATOM   1757  H   SER A 122     107.499  66.971 141.744  1.00 89.77           H
ATOM   1758  HA  SER A 122     104.837  68.217 141.356  1.00 89.77           H
ATOM   1759  HB2 SER A 122     105.229  66.198 140.115  1.00 89.77           H
ATOM   1760  HB3 SER A 122     104.094  65.863 141.444  1.00 89.77           H
ATOM   1761  HG  SER A 122     106.661  64.960 141.016  1.00 89.77           H
ATOM   1762  N   ASN A 123     105.958  67.121 144.225  1.00 93.62           N
ATOM   1763  CA  ASN A 123     105.767  67.283 145.656  1.00 93.62           C
ATOM   1764  C   ASN A 123     107.093  67.661 146.324  1.00 93.62           C
ATOM   1765  O   ASN A 123     108.123  67.116 145.943  1.00 93.62           O
ATOM   1766  CB  ASN A 123     105.200  65.973 146.206  1.00 93.62           C
ATOM   1767  CG  ASN A 123     104.866  66.078 147.672  1.00 93.62           C
ATOM   1768  OD1 ASN A 123     105.734  66.053 148.522  1.00 93.62           O
ATOM   1769  ND2 ASN A 123     103.618  66.219 148.024  1.00 93.62           N
ATOM   1770  H   ASN A 123     106.870  66.827 143.906  1.00 93.62           H
ATOM   1771  HA  ASN A 123     105.036  68.076 145.813  1.00 93.62           H
ATOM   1772  HB2 ASN A 123     104.301  65.702 145.652  1.00 93.62           H
ATOM   1773  HB3 ASN A 123     105.924  65.170 146.070  1.00 93.62           H
ATOM   1774 HD21 ASN A 123     102.894  66.226 147.319  1.00 93.62           H
ATOM   1775 HD22 ASN A 123     103.410  66.264 149.011  1.00 93.62           H
ATOM   1776  N   PRO A 124     107.124  68.513 147.355  1.00 93.13           N
ATOM   1777  CA  PRO A 124     108.382  68.950 147.956  1.00 93.13           C
ATOM   1778  C   PRO A 124     109.197  67.834 148.617  1.00 93.13           C
ATOM   1779  O   PRO A 124     110.411  67.952 148.806  1.00 93.13           O
ATOM   1780  CB  PRO A 124     107.987  69.984 149.015  1.00 93.13           C
ATOM   1781  CG  PRO A 124     106.627  70.482 148.553  1.00 93.13           C
ATOM   1782  CD  PRO A 124     106.012  69.229 147.949  1.00 93.13           C
ATOM   1783  HA  PRO A 124     108.994  69.425 147.190  1.00 93.13           H
ATOM   1784  HB2 PRO A 124     108.714  70.793 149.087  1.00 93.13           H
ATOM   1785  HB3 PRO A 124     107.873  69.506 149.988  1.00 93.13           H
ATOM   1786  HG2 PRO A 124     106.753  71.238 147.778  1.00 93.13           H
ATOM   1787  HG3 PRO A 124     106.033  70.871 149.380  1.00 93.13           H
ATOM   1788  HD2 PRO A 124     105.258  69.517 147.217  1.00 93.13           H
ATOM   1789  HD3 PRO A 124     105.564  68.630 148.741  1.00 93.13           H
ATOM   1790  N   SER A 125     108.544  66.750 149.033  1.00 93.19           N
ATOM   1791  CA  SER A 125     109.167  65.721 149.873  1.00 93.19           C
ATOM   1792  C   SER A 125     110.368  65.051 149.193  1.00 93.19           C
ATOM   1793  O   SER A 125     111.374  64.774 149.845  1.00 93.19           O
ATOM   1794  CB  SER A 125     108.105  64.720 150.337  1.00 93.19           C
ATOM   1795  OG  SER A 125     107.483  64.068 149.248  1.00 93.19           O
ATOM   1796  H   SER A 125     107.552  66.702 148.867  1.00 93.19           H
ATOM   1797  HA  SER A 125     109.540  66.203 150.776  1.00 93.19           H
ATOM   1798  HB2 SER A 125     107.347  65.246 150.914  1.00 93.19           H
ATOM   1799  HB3 SER A 125     108.569  63.992 151.001  1.00 93.19           H
ATOM   1800  HG  SER A 125     106.718  64.592 149.007  1.00 93.19           H
ATOM   1801  N   LEU A 126     110.334  64.937 147.868  1.00 90.21           N
ATOM   1802  CA  LEU A 126     111.435  64.407 147.079  1.00 90.21           C
ATOM   1803  C   LEU A 126     112.710  65.230 147.235  1.00 90.21           C
ATOM   1804  O   LEU A 126     113.805  64.682 147.210  1.00 90.21           O
ATOM   1805  CB  LEU A 126     111.016  64.334 145.610  1.00 90.21           C
ATOM   1806  CG  LEU A 126     109.935  63.273 145.363  1.00 90.21           C
ATOM   1807  CD1 LEU A 126     108.519  63.838 145.493  1.00 90.21           C
ATOM   1808  CD2 LEU A 126     110.040  62.721 143.954  1.00 90.21           C
ATOM   1809  H   LEU A 126     109.502  65.239 147.384  1.00 90.21           H
ATOM   1810  HA  LEU A 126     111.664  63.401 147.428  1.00 90.21           H
ATOM   1811  HB2 LEU A 126     110.685  65.311 145.261  1.00 90.21           H
ATOM   1812  HB3 LEU A 126     111.901  64.065 145.036  1.00 90.21           H
ATOM   1813  HG  LEU A 126     110.063  62.444 146.056  1.00 90.21           H
ATOM   1814 HD11 LEU A 126     108.281  64.033 146.532  1.00 90.21           H
ATOM   1815 HD12 LEU A 126     108.437  64.752 144.916  1.00 90.21           H
ATOM   1816 HD13 LEU A 126     107.792  63.135 145.094  1.00 90.21           H
ATOM   1817 HD21 LEU A 126     109.332  61.907 143.811  1.00 90.21           H
ATOM   1818 HD22 LEU A 126     109.801  63.507 143.240  1.00 90.21           H
ATOM   1819 HD23 LEU A 126     111.042  62.340 143.771  1.00 90.21           H
ATOM   1820  N   ILE A 127     112.578  66.531 147.467  1.00 89.82           N
ATOM   1821  CA  ILE A 127     113.693  67.393 147.835  1.00 89.82           C
ATOM   1822  C   ILE A 127     113.927  67.366 149.345  1.00 89.82           C
ATOM   1823  O   ILE A 127     115.069  67.337 149.793  1.00 89.82           O
ATOM   1824  CB  ILE A 127     113.443  68.800 147.270  1.00 89.82           C
ATOM   1825  CG1 ILE A 127     113.542  68.699 145.734  1.00 89.82           C
ATOM   1826  CG2 ILE A 127     114.437  69.810 147.850  1.00 89.82           C
ATOM   1827  CD1 ILE A 127     113.449  70.017 144.972  1.00 89.82           C
ATOM   1828  H   ILE A 127     111.646  66.918 147.467  1.00 89.82           H
ATOM   1829  HA  ILE A 127     114.608  67.009 147.383  1.00 89.82           H
ATOM   1830  HB  ILE A 127     112.438  69.128 147.538  1.00 89.82           H
ATOM   1831 HG12 ILE A 127     112.738  68.058 145.371  1.00 89.82           H
ATOM   1832 HG13 ILE A 127     114.486  68.227 145.463  1.00 89.82           H
ATOM   1833 HG21 ILE A 127     114.326  69.888 148.932  1.00 89.82           H
ATOM   1834 HG22 ILE A 127     114.250  70.803 147.442  1.00 89.82           H
ATOM   1835 HG23 ILE A 127     115.457  69.506 147.612  1.00 89.82           H
ATOM   1836 HD11 ILE A 127     112.579  70.583 145.305  1.00 89.82           H
ATOM   1837 HD12 ILE A 127     113.353  69.810 143.907  1.00 89.82           H
ATOM   1838 HD13 ILE A 127     114.356  70.603 145.123  1.00 89.82           H
ATOM   1839  N   THR A 128     112.874  67.311 150.153  1.00 91.29           N
ATOM   1840  CA  THR A 128     112.997  67.359 151.622  1.00 91.29           C
ATOM   1841  C   THR A 128     113.868  66.245 152.160  1.00 91.29           C
ATOM   1842  O   THR A 128     114.617  66.458 153.109  1.00 91.29           O
ATOM   1843  CB  THR A 128     111.644  67.226 152.304  1.00 91.29           C
ATOM   1844  OG1 THR A 128     110.768  68.197 151.794  1.00 91.29           O
ATOM   1845  CG2 THR A 128     111.723  67.417 153.813  1.00 91.29           C
ATOM   1846  H   THR A 128     111.962  67.288 149.722  1.00 91.29           H
ATOM   1847  HA  THR A 128     113.448  68.306 151.917  1.00 91.29           H
ATOM   1848  HB  THR A 128     111.235  66.236 152.101  1.00 91.29           H
ATOM   1849  HG1 THR A 128     110.802  68.191 150.839  1.00 91.29           H
ATOM   1850 HG21 THR A 128     110.721  67.468 154.230  1.00 91.29           H
ATOM   1851 HG22 THR A 128     112.256  68.333 154.050  1.00 91.29           H
ATOM   1852 HG23 THR A 128     112.233  66.572 154.268  1.00 91.29           H
ATOM   1853  N   LYS A 129     113.839  65.069 151.528  1.00 91.20           N
ATOM   1854  CA  LYS A 129     114.663  63.917 151.925  1.00 91.20           C
ATOM   1855  C   LYS A 129     116.148  64.283 152.055  1.00 91.20           C
ATOM   1856  O   LYS A 129     116.815  63.923 153.029  1.00 91.20           O
ATOM   1857  CB  LYS A 129     114.402  62.789 150.910  1.00 91.20           C
ATOM   1858  CG  LYS A 129     115.050  61.465 151.343  1.00 91.20           C
ATOM   1859  CD  LYS A 129     114.606  60.261 150.506  1.00 91.20           C
ATOM   1860  CE  LYS A 129     114.927  60.434 149.019  1.00 91.20           C
ATOM   1861  NZ  LYS A 129     114.775  59.158 148.285  1.00 91.20           N
ATOM   1862  H   LYS A 129     113.179  64.959 150.773  1.00 91.20           H
ATOM   1863  HA  LYS A 129     114.338  63.579 152.908  1.00 91.20           H
ATOM   1864  HB2 LYS A 129     114.776  63.083 149.930  1.00 91.20           H
ATOM   1865  HB3 LYS A 129     113.327  62.629 150.834  1.00 91.20           H
ATOM   1866  HG2 LYS A 129     116.134  61.556 151.281  1.00 91.20           H
ATOM   1867  HG3 LYS A 129     114.788  61.266 152.381  1.00 91.20           H
ATOM   1868  HD2 LYS A 129     115.122  59.382 150.889  1.00 91.20           H
ATOM   1869  HD3 LYS A 129     113.535  60.111 150.636  1.00 91.20           H
ATOM   1870  HE2 LYS A 129     114.271  61.195 148.601  1.00 91.20           H
ATOM   1871  HE3 LYS A 129     115.951  60.790 148.923  1.00 91.20           H
ATOM   1872  HZ1 LYS A 129     114.970  59.274 147.302  1.00 91.20           H
ATOM   1873  HZ2 LYS A 129     115.416  58.464 148.637  1.00 91.20           H
ATOM   1874  HZ3 LYS A 129     113.844  58.787 148.381  1.00 91.20           H
ATOM   1875  N   GLN A 130     116.651  65.082 151.123  1.00 88.77           N
ATOM   1876  CA  GLN A 130     118.035  65.535 151.139  1.00 88.77           C
ATOM   1877  C   GLN A 130     118.315  66.381 152.356  1.00 88.77           C
ATOM   1878  O   GLN A 130     119.240  66.064 153.087  1.00 88.77           O
ATOM   1879  CB  GLN A 130     118.393  66.278 149.852  1.00 88.77           C
ATOM   1880  CG  GLN A 130     118.201  65.344 148.652  1.00 88.77           C
ATOM   1881  CD  GLN A 130     118.769  65.881 147.360  1.00 88.77           C
ATOM   1882  OE1 GLN A 130     119.269  65.145 146.535  1.00 88.77           O
ATOM   1883  NE2 GLN A 130     118.725  67.163 147.130  1.00 88.77           N
ATOM   1884  H   GLN A 130     116.028  65.430 150.407  1.00 88.77           H
ATOM   1885  HA  GLN A 130     118.679  64.659 151.210  1.00 88.77           H
ATOM   1886  HB2 GLN A 130     119.438  66.584 149.904  1.00 88.77           H
ATOM   1887  HB3 GLN A 130     117.767  67.164 149.748  1.00 88.77           H
ATOM   1888  HG2 GLN A 130     118.688  64.390 148.859  1.00 88.77           H
ATOM   1889  HG3 GLN A 130     117.137  65.167 148.496  1.00 88.77           H
ATOM   1890 HE21 GLN A 130     119.114  67.467 146.249  1.00 88.77           H
ATOM   1891 HE22 GLN A 130     118.264  67.793 147.772  1.00 88.77           H
ATOM   1892  N   MET A 131     117.486  67.373 152.644  1.00 89.94           N
ATOM   1893  CA  MET A 131     117.699  68.254 153.787  1.00 89.94           C
ATOM   1894  C   MET A 131     117.712  67.491 155.113  1.00 89.94           C
ATOM   1895  O   MET A 131     118.586  67.718 155.942  1.00 89.94           O
ATOM   1896  CB  MET A 131     116.658  69.372 153.793  1.00 89.94           C
ATOM   1897  CG  MET A 131     116.950  70.380 154.883  1.00 89.94           C
ATOM   1898  SD  MET A 131     115.784  71.713 155.091  1.00 89.94           S
ATOM   1899  CE  MET A 131     114.457  70.889 155.960  1.00 89.94           C
ATOM   1900  H   MET A 131     116.711  67.554 152.023  1.00 89.94           H
ATOM   1901  HA  MET A 131     118.679  68.717 153.673  1.00 89.94           H
ATOM   1902  HB2 MET A 131     116.665  69.889 152.833  1.00 89.94           H
ATOM   1903  HB3 MET A 131     115.662  68.956 153.945  1.00 89.94           H
ATOM   1904  HG2 MET A 131     117.024  69.861 155.838  1.00 89.94           H
ATOM   1905  HG3 MET A 131     117.927  70.819 154.678  1.00 89.94           H
ATOM   1906  HE1 MET A 131     113.712  71.624 156.267  1.00 89.94           H
ATOM   1907  HE2 MET A 131     113.983  70.140 155.327  1.00 89.94           H
ATOM   1908  HE3 MET A 131     114.835  70.393 156.854  1.00 89.94           H
ATOM   1909  N   LEU A 132     116.808  66.537 155.301  1.00 91.51           N
ATOM   1910  CA  LEU A 132     116.768  65.760 156.535  1.00 91.51           C
ATOM   1911  C   LEU A 132     118.036  64.900 156.702  1.00 91.51           C
ATOM   1912  O   LEU A 132     118.514  64.698 157.814  1.00 91.51           O
ATOM   1913  CB  LEU A 132     115.506  64.880 156.519  1.00 91.51           C
ATOM   1914  CG  LEU A 132     114.154  65.615 156.438  1.00 91.51           C
ATOM   1915  CD1 LEU A 132     113.061  64.604 156.142  1.00 91.51           C
ATOM   1916  CD2 LEU A 132     113.773  66.348 157.716  1.00 91.51           C
ATOM   1917  H   LEU A 132     116.110  66.381 154.589  1.00 91.51           H
ATOM   1918  HA  LEU A 132     116.723  66.450 157.377  1.00 91.51           H
ATOM   1919  HB2 LEU A 132     115.508  64.255 157.410  1.00 91.51           H
ATOM   1920  HB3 LEU A 132     115.580  64.214 155.661  1.00 91.51           H
ATOM   1921  HG  LEU A 132     114.181  66.341 155.627  1.00 91.51           H
ATOM   1922 HD11 LEU A 132     113.244  64.136 155.176  1.00 91.51           H
ATOM   1923 HD12 LEU A 132     112.091  65.098 156.113  1.00 91.51           H
ATOM   1924 HD13 LEU A 132     113.050  63.838 156.915  1.00 91.51           H
ATOM   1925 HD21 LEU A 132     112.815  66.847 157.577  1.00 91.51           H
ATOM   1926 HD22 LEU A 132     114.515  67.115 157.935  1.00 91.51           H
ATOM   1927 HD23 LEU A 132     113.697  65.647 158.546  1.00 91.51           H
ATOM   1928  N   THR A 133     118.593  64.413 155.593  1.00 89.54           N
ATOM   1929  CA  THR A 133     119.806  63.581 155.554  1.00 89.54           C
ATOM   1930  C   THR A 133     121.079  64.394 155.797  1.00 89.54           C
ATOM   1931  O   THR A 133     121.874  64.078 156.678  1.00 89.54           O
ATOM   1932  CB  THR A 133     119.916  62.886 154.185  1.00 89.54           C
ATOM   1933  OG1 THR A 133     118.766  62.115 153.942  1.00 89.54           O
ATOM   1934  CG2 THR A 133     121.122  61.963 154.087  1.00 89.54           C
ATOM   1935  H   THR A 133     118.146  64.643 154.719  1.00 89.54           H
ATOM   1936  HA  THR A 133     119.744  62.815 156.325  1.00 89.54           H
ATOM   1937  HB  THR A 133     119.988  63.636 153.398  1.00 89.54           H
ATOM   1938  HG1 THR A 133     118.058  62.714 153.700  1.00 89.54           H
ATOM   1939 HG21 THR A 133     121.104  61.240 154.900  1.00 89.54           H
ATOM   1940 HG22 THR A 133     121.100  61.432 153.137  1.00 89.54           H
ATOM   1941 HG23 THR A 133     122.046  62.535 154.137  1.00 89.54           H
ATOM   1942  N   PHE A 134     121.278  65.434 154.992  1.00 89.66           N
ATOM   1943  CA  PHE A 134     122.550  66.115 154.795  1.00 89.66           C
ATOM   1944  C   PHE A 134     122.701  67.429 155.567  1.00 89.66           C
ATOM   1945  O   PHE A 134     123.808  67.952 155.615  1.00 89.66           O
ATOM   1946  CB  PHE A 134     122.731  66.311 153.287  1.00 89.66           C
ATOM   1947  CG  PHE A 134     122.934  65.004 152.555  1.00 89.66           C
ATOM   1948  CD1 PHE A 134     124.111  64.263 152.757  1.00 89.66           C
ATOM   1949  CD2 PHE A 134     121.936  64.494 151.715  1.00 89.66           C
ATOM   1950  CE1 PHE A 134     124.290  63.025 152.120  1.00 89.66           C
ATOM   1951  CE2 PHE A 134     122.098  63.244 151.097  1.00 89.66           C
ATOM   1952  CZ  PHE A 134     123.281  62.515 151.289  1.00 89.66           C
ATOM   1953  H   PHE A 134     120.537  65.667 154.347  1.00 89.66           H
ATOM   1954  HA  PHE A 134     123.353  65.466 155.143  1.00 89.66           H
ATOM   1955  HB2 PHE A 134     123.586  66.956 153.084  1.00 89.66           H
ATOM   1956  HB3 PHE A 134     121.861  66.829 152.885  1.00 89.66           H
ATOM   1957  HD1 PHE A 134     124.883  64.639 153.412  1.00 89.66           H
ATOM   1958  HD2 PHE A 134     121.032  65.060 151.546  1.00 89.66           H
ATOM   1959  HE1 PHE A 134     125.194  62.457 152.277  1.00 89.66           H
ATOM   1960  HE2 PHE A 134     121.320  62.844 150.464  1.00 89.66           H
ATOM   1961  HZ  PHE A 134     123.412  61.558 150.805  1.00 89.66           H
ATOM   1962  N   TYR A 135     121.665  67.990 156.195  1.00 92.45           N
ATOM   1963  CA  TYR A 135     121.831  69.265 156.888  1.00 92.45           C
ATOM   1964  C   TYR A 135     122.752  69.163 158.091  1.00 92.45           C
ATOM   1965  O   TYR A 135     122.496  68.431 159.040  1.00 92.45           O
ATOM   1966  CB  TYR A 135     120.517  69.898 157.303  1.00 92.45           C
ATOM   1967  CG  TYR A 135     120.753  71.284 157.863  1.00 92.45           C
ATOM   1968  CD1 TYR A 135     121.065  71.459 159.218  1.00 92.45           C
ATOM   1969  CD2 TYR A 135     120.754  72.390 157.004  1.00 92.45           C
ATOM   1970  CE1 TYR A 135     121.422  72.724 159.700  1.00 92.45           C
ATOM   1971  CE2 TYR A 135     121.094  73.659 157.488  1.00 92.45           C
ATOM   1972  CZ  TYR A 135     121.446  73.822 158.832  1.00 92.45           C
ATOM   1973  OH  TYR A 135     121.795  75.034 159.303  1.00 92.45           O
ATOM   1974  H   TYR A 135     120.752  67.560 156.168  1.00 92.45           H
ATOM   1975  HA  TYR A 135     122.282  69.959 156.179  1.00 92.45           H
ATOM   1976  HB2 TYR A 135     120.016  69.273 158.042  1.00 92.45           H
ATOM   1977  HB3 TYR A 135     119.872  69.971 156.427  1.00 92.45           H
ATOM   1978  HD1 TYR A 135     121.055  70.612 159.889  1.00 92.45           H
ATOM   1979  HD2 TYR A 135     120.512  72.259 155.960  1.00 92.45           H
ATOM   1980  HE1 TYR A 135     121.680  72.865 160.740  1.00 92.45           H
ATOM   1981  HE2 TYR A 135     121.089  74.512 156.826  1.00 92.45           H
ATOM   1982  HH  TYR A 135     122.003  75.614 158.567  1.00 92.45           H
ATOM   1983  N   SER A 136     123.826  69.940 158.053  1.00 93.20           N
ATOM   1984  CA  SER A 136     124.877  69.970 159.060  1.00 93.20           C
ATOM   1985  C   SER A 136     125.426  68.572 159.431  1.00 93.20           C
ATOM   1986  O   SER A 136     125.927  68.363 160.538  1.00 93.20           O
ATOM   1987  CB  SER A 136     124.403  70.795 160.253  1.00 93.20           C
ATOM   1988  OG  SER A 136     125.495  71.101 161.086  1.00 93.20           O
ATOM   1989  H   SER A 136     123.949  70.509 157.228  1.00 93.20           H
ATOM   1990  HA  SER A 136     125.713  70.508 158.615  1.00 93.20           H
ATOM   1991  HB2 SER A 136     123.647  70.244 160.812  1.00 93.20           H
ATOM   1992  HB3 SER A 136     123.972  71.728 159.890  1.00 93.20           H
ATOM   1993  HG  SER A 136     125.817  70.262 161.424  1.00 93.20           H
ATOM   1994  N   ALA A 137     125.317  67.610 158.508  1.00 92.86           N
ATOM   1995  CA  ALA A 137     125.716  66.216 158.678  1.00 92.86           C
ATOM   1996  C   ALA A 137     127.169  66.006 158.268  1.00 92.86           C
ATOM   1997  O   ALA A 137     127.620  66.583 157.286  1.00 92.86           O
ATOM   1998  CB  ALA A 137     124.787  65.334 157.845  1.00 92.86           C
ATOM   1999  H   ALA A 137     124.936  67.869 157.610  1.00 92.86           H
ATOM   2000  HA  ALA A 137     125.606  65.936 159.726  1.00 92.86           H
ATOM   2001  HB1 ALA A 137     125.007  64.284 158.036  1.00 92.86           H
ATOM   2002  HB2 ALA A 137     124.934  65.541 156.784  1.00 92.86           H
ATOM   2003  HB3 ALA A 137     123.748  65.528 158.111  1.00 92.86           H
ATOM   2004  N   ASP A 138     127.898  65.170 159.003  1.00 94.29           N
ATOM   2005  CA  ASP A 138     129.361  65.089 158.930  1.00 94.29           C
ATOM   2006  C   ASP A 138     129.914  64.528 157.615  1.00 94.29           C
ATOM   2007  O   ASP A 138     131.043  64.846 157.249  1.00 94.29           O
ATOM   2008  CB  ASP A 138     129.919  64.258 160.097  1.00 94.29           C
ATOM   2009  CG  ASP A 138     129.492  64.707 161.497  1.00 94.29           C
ATOM   2010  OD2 ASP A 138     130.381  64.817 162.366  1.00 94.29           O
ATOM   2011  OD1 ASP A 138     128.289  64.913 161.756  1.00 94.29           O
ATOM   2012  H   ASP A 138     127.472  64.778 159.830  1.00 94.29           H
ATOM   2013  HA  ASP A 138     129.759  66.098 159.031  1.00 94.29           H
ATOM   2014  HB2 ASP A 138     131.007  64.273 160.036  1.00 94.29           H
ATOM   2015  HB3 ASP A 138     129.602  63.224 159.960  1.00 94.29           H
ATOM   2016  N   SER A 139     129.158  63.701 156.899  1.00 92.21           N
ATOM   2017  CA  SER A 139     129.585  63.102 155.626  1.00 92.21           C
ATOM   2018  C   SER A 139     129.871  64.137 154.535  1.00 92.21           C
ATOM   2019  O   SER A 139     129.265  65.198 154.520  1.00 92.21           O
ATOM   2020  CB  SER A 139     128.517  62.132 155.122  1.00 92.21           C
ATOM   2021  OG  SER A 139     128.248  61.134 156.083  1.00 92.21           O
ATOM   2022  H   SER A 139     128.248  63.453 157.259  1.00 92.21           H
ATOM   2023  HA  SER A 139     130.501  62.538 155.800  1.00 92.21           H
ATOM   2024  HB2 SER A 139     127.602  62.680 154.901  1.00 92.21           H
ATOM   2025  HB3 SER A 139     128.865  61.659 154.203  1.00 92.21           H
ATOM   2026  HG  SER A 139     127.632  60.506 155.700  1.00 92.21           H
ATOM   2027  N   ASP A 140     130.737  63.815 153.575  1.00 90.71           N
ATOM   2028  CA  ASP A 140     131.238  64.706 152.521  1.00 90.71           C
ATOM   2029  C   ASP A 140     130.173  65.621 151.897  1.00 90.71           C
ATOM   2030  O   ASP A 140     130.245  66.847 152.008  1.00 90.71           O
ATOM   2031  CB  ASP A 140     131.926  63.820 151.471  1.00 90.71           C
ATOM   2032  CG  ASP A 140     132.593  64.563 150.310  1.00 90.71           C
ATOM   2033  OD1 ASP A 140     132.575  65.809 150.268  1.00 90.71           O
ATOM   2034  OD2 ASP A 140     133.164  63.883 149.427  1.00 90.71           O
ATOM   2035  H   ASP A 140     131.164  62.902 153.630  1.00 90.71           H
ATOM   2036  HA  ASP A 140     131.999  65.358 152.949  1.00 90.71           H
ATOM   2037  HB2 ASP A 140     131.192  63.125 151.062  1.00 90.71           H
ATOM   2038  HB3 ASP A 140     132.688  63.227 151.976  1.00 90.71           H
ATOM   2039  N   GLN A 141     129.115  65.042 151.322  1.00 90.28           N
ATOM   2040  CA  GLN A 141     128.074  65.841 150.680  1.00 90.28           C
ATOM   2041  C   GLN A 141     127.179  66.586 151.686  1.00 90.28           C
ATOM   2042  O   GLN A 141     126.551  67.584 151.337  1.00 90.28           O
ATOM   2043  CB  GLN A 141     127.291  64.966 149.703  1.00 90.28           C
ATOM   2044  CG  GLN A 141     128.238  64.460 148.610  1.00 90.28           C
ATOM   2045  CD  GLN A 141     127.529  64.253 147.293  1.00 90.28           C
ATOM   2046  OE1 GLN A 141     126.943  63.213 147.034  1.00 90.28           O
ATOM   2047  NE2 GLN A 141     127.541  65.225 146.419  1.00 90.28           N
ATOM   2048  H   GLN A 141     129.064  64.035 151.278  1.00 90.28           H
ATOM   2049  HA  GLN A 141     128.562  66.618 150.091  1.00 90.28           H
ATOM   2050  HB2 GLN A 141     126.509  65.576 149.251  1.00 90.28           H
ATOM   2051  HB3 GLN A 141     126.827  64.126 150.221  1.00 90.28           H
ATOM   2052  HG2 GLN A 141     128.696  63.522 148.925  1.00 90.28           H
ATOM   2053  HG3 GLN A 141     129.038  65.181 148.446  1.00 90.28           H
ATOM   2054 HE21 GLN A 141     127.937  66.122 146.659  1.00 90.28           H
ATOM   2055 HE22 GLN A 141     126.997  65.111 145.576  1.00 90.28           H
ATOM   2056  N   GLY A 142     127.189  66.179 152.956  1.00 91.10           N
ATOM   2057  CA  GLY A 142     126.552  66.891 154.059  1.00 91.10           C
ATOM   2058  C   GLY A 142     127.061  68.321 154.219  1.00 91.10           C
ATOM   2059  O   GLY A 142     126.265  69.259 154.311  1.00 91.10           O
ATOM   2060  H   GLY A 142     127.819  65.430 153.204  1.00 91.10           H
ATOM   2061  HA2 GLY A 142     126.747  66.351 154.985  1.00 91.10           H
ATOM   2062  HA3 GLY A 142     125.474  66.926 153.902  1.00 91.10           H
ATOM   2063  N   ARG A 143     128.381  68.525 154.148  1.00 90.43           N
ATOM   2064  CA  ARG A 143     128.973  69.870 154.134  1.00 90.43           C
ATOM   2065  C   ARG A 143     128.679  70.608 152.832  1.00 90.43           C
ATOM   2066  O   ARG A 143     128.256  71.757 152.879  1.00 90.43           O
ATOM   2067  CB  ARG A 143     130.488  69.818 154.379  1.00 90.43           C
ATOM   2068  CG  ARG A 143     130.904  69.237 155.745  1.00 90.43           C
ATOM   2069  CD  ARG A 143     131.345  67.768 155.707  1.00 90.43           C
ATOM   2070  NE  ARG A 143     132.540  67.580 154.867  1.00 90.43           N
ATOM   2071  CZ  ARG A 143     133.322  66.523 154.814  1.00 90.43           C
ATOM   2072  NH1 ARG A 143     134.355  66.517 154.033  1.00 90.43           N
ATOM   2073  NH2 ARG A 143     133.106  65.448 155.504  1.00 90.43           N
ATOM   2074  H   ARG A 143     128.975  67.717 154.029  1.00 90.43           H
ATOM   2075  HA  ARG A 143     128.523  70.463 154.930  1.00 90.43           H
ATOM   2076  HB2 ARG A 143     130.971  69.272 153.568  1.00 90.43           H
ATOM   2077  HB3 ARG A 143     130.860  70.841 154.336  1.00 90.43           H
ATOM   2078  HG2 ARG A 143     131.739  69.823 156.128  1.00 90.43           H
ATOM   2079  HG3 ARG A 143     130.079  69.344 156.450  1.00 90.43           H
ATOM   2080  HD2 ARG A 143     130.527  67.154 155.331  1.00 90.43           H
ATOM   2081  HD3 ARG A 143     131.567  67.454 156.727  1.00 90.43           H
ATOM   2082  HE  ARG A 143     132.821  68.359 154.289  1.00 90.43           H
ATOM   2083 HH11 ARG A 143     134.571  67.329 153.472  1.00 90.43           H
ATOM   2084 HH12 ARG A 143     134.967  65.714 154.007  1.00 90.43           H
ATOM   2085 HH21 ARG A 143     132.314  65.401 156.129  1.00 90.43           H
ATOM   2086 HH22 ARG A 143     133.765  64.683 155.469  1.00 90.43           H
ATOM   2087  N   GLU A 144     128.842  69.962 151.680  1.00 91.51           N
ATOM   2088  CA  GLU A 144     128.628  70.602 150.375  1.00 91.51           C
ATOM   2089  C   GLU A 144     127.241  71.218 150.276  1.00 91.51           C
ATOM   2090  O   GLU A 144     127.090  72.401 149.980  1.00 91.51           O
ATOM   2091  CB  GLU A 144     128.807  69.577 149.254  1.00 91.51           C
ATOM   2092  CG  GLU A 144     128.438  70.121 147.869  1.00 91.51           C
ATOM   2093  CD  GLU A 144     128.639  69.078 146.758  1.00 91.51           C
ATOM   2094  OE1 GLU A 144     128.378  67.876 146.987  1.00 91.51           O
ATOM   2095  OE2 GLU A 144     129.040  69.465 145.637  1.00 91.51           O
ATOM   2096  H   GLU A 144     129.192  69.015 151.709  1.00 91.51           H
ATOM   2097  HA  GLU A 144     129.358  71.400 150.237  1.00 91.51           H
ATOM   2098  HB2 GLU A 144     128.170  68.720 149.470  1.00 91.51           H
ATOM   2099  HB3 GLU A 144     129.845  69.246 149.245  1.00 91.51           H
ATOM   2100  HG2 GLU A 144     127.393  70.428 147.853  1.00 91.51           H
ATOM   2101  HG3 GLU A 144     129.050  71.001 147.672  1.00 91.51           H
ATOM   2102  N   LEU A 145     126.216  70.417 150.552  1.00 89.51           N
ATOM   2103  CA  LEU A 145     124.843  70.861 150.425  1.00 89.51           C
ATOM   2104  C   LEU A 145     124.414  71.754 151.583  1.00 89.51           C
ATOM   2105  O   LEU A 145     123.583  72.634 151.390  1.00 89.51           O
ATOM   2106  CB  LEU A 145     123.953  69.630 150.271  1.00 89.51           C
ATOM   2107  CG  LEU A 145     122.604  69.984 149.648  1.00 89.51           C
ATOM   2108  CD1 LEU A 145     122.742  70.290 148.164  1.00 89.51           C
ATOM   2109  CD2 LEU A 145     121.627  68.825 149.825  1.00 89.51           C
ATOM   2110  H   LEU A 145     126.397  69.450 150.783  1.00 89.51           H
ATOM   2111  HA  LEU A 145     124.785  71.469 149.523  1.00 89.51           H
ATOM   2112  HB2 LEU A 145     123.803  69.183 151.254  1.00 89.51           H
ATOM   2113  HB3 LEU A 145     124.441  68.892 149.634  1.00 89.51           H
ATOM   2114  HG  LEU A 145     122.185  70.860 150.144  1.00 89.51           H
ATOM   2115 HD11 LEU A 145     123.449  71.102 147.988  1.00 89.51           H
ATOM   2116 HD12 LEU A 145     121.769  70.598 147.781  1.00 89.51           H
ATOM   2117 HD13 LEU A 145     123.080  69.401 147.633  1.00 89.51           H
ATOM   2118 HD21 LEU A 145     121.996  67.940 149.308  1.00 89.51           H
ATOM   2119 HD22 LEU A 145     120.650  69.096 149.424  1.00 89.51           H
ATOM   2120 HD23 LEU A 145     121.512  68.595 150.884  1.00 89.51           H
ATOM   2121  N   THR A 146     125.015  71.628 152.761  1.00 88.80           N
ATOM   2122  CA  THR A 146     124.786  72.615 153.819  1.00 88.80           C
ATOM   2123  C   THR A 146     125.345  74.001 153.460  1.00 88.80           C
ATOM   2124  O   THR A 146     124.775  74.996 153.899  1.00 88.80           O
ATOM   2125  CB  THR A 146     125.238  72.101 155.188  1.00 88.80           C
ATOM   2126  OG1 THR A 146     124.463  70.973 155.493  1.00 88.80           O
ATOM   2127  CG2 THR A 146     124.987  73.060 156.343  1.00 88.80           C
ATOM   2128  H   THR A 146     125.685  70.886 152.908  1.00 88.80           H
ATOM   2129  HA  THR A 146     123.708  72.754 153.906  1.00 88.80           H
ATOM   2130  HB  THR A 146     126.294  71.832 155.161  1.00 88.80           H
ATOM   2131  HG1 THR A 146     124.874  70.228 155.049  1.00 88.80           H
ATOM   2132 HG21 THR A 146     125.620  73.942 156.243  1.00 88.80           H
ATOM   2133 HG22 THR A 146     123.942  73.369 156.351  1.00 88.80           H
ATOM   2134 HG23 THR A 146     125.224  72.573 157.289  1.00 88.80           H
ATOM   2135  N   ARG A 147     126.349  74.129 152.574  1.00 91.34           N
ATOM   2136  CA  ARG A 147     126.734  75.448 152.034  1.00 91.34           C
ATOM   2137  C   ARG A 147     125.649  76.057 151.143  1.00 91.34           C
ATOM   2138  O   ARG A 147     125.370  77.247 151.264  1.00 91.34           O
ATOM   2139  CB  ARG A 147     128.097  75.390 151.315  1.00 91.34           C
ATOM   2140  CG  ARG A 147     129.197  76.009 152.194  1.00 91.34           C
ATOM   2141  CD  ARG A 147     130.555  76.053 151.485  1.00 91.34           C
ATOM   2142  NE  ARG A 147     131.573  76.744 152.306  1.00 91.34           N
ATOM   2143  CZ  ARG A 147     132.182  77.885 152.042  1.00 91.34           C
ATOM   2144  NH1 ARG A 147     133.083  78.368 152.827  1.00 91.34           N
ATOM   2145  NH2 ARG A 147     131.944  78.618 151.000  1.00 91.34           N
ATOM   2146  H   ARG A 147     126.831  73.303 152.248  1.00 91.34           H
ATOM   2147  HA  ARG A 147     126.820  76.142 152.871  1.00 91.34           H
ATOM   2148  HB2 ARG A 147     128.363  74.360 151.075  1.00 91.34           H
ATOM   2149  HB3 ARG A 147     128.045  75.953 150.383  1.00 91.34           H
ATOM   2150  HG2 ARG A 147     128.910  77.029 152.451  1.00 91.34           H
ATOM   2151  HG3 ARG A 147     129.291  75.430 153.113  1.00 91.34           H
ATOM   2152  HD2 ARG A 147     130.883  75.031 151.295  1.00 91.34           H
ATOM   2153  HD3 ARG A 147     130.435  76.546 150.520  1.00 91.34           H
ATOM   2154  HE  ARG A 147     131.869  76.275 153.150  1.00 91.34           H
ATOM   2155 HH11 ARG A 147     133.341  77.900 153.684  1.00 91.34           H
ATOM   2156 HH12 ARG A 147     133.484  79.263 152.585  1.00 91.34           H
ATOM   2157 HH21 ARG A 147     131.259  78.323 150.319  1.00 91.34           H
ATOM   2158 HH22 ARG A 147     132.442  79.492 150.916  1.00 91.34           H
ATOM   2159  N   LEU A 148     124.981  75.255 150.308  1.00 88.95           N
ATOM   2160  CA  LEU A 148     123.811  75.687 149.525  1.00 88.95           C
ATOM   2161  C   LEU A 148     122.694  76.188 150.435  1.00 88.95           C
ATOM   2162  O   LEU A 148     122.213  77.309 150.266  1.00 88.95           O
ATOM   2163  CB  LEU A 148     123.372  74.528 148.606  1.00 88.95           C
ATOM   2164  CG  LEU A 148     122.009  74.678 147.903  1.00 88.95           C
ATOM   2165  CD1 LEU A 148     122.013  73.835 146.634  1.00 88.95           C
ATOM   2166  CD2 LEU A 148     120.830  74.170 148.733  1.00 88.95           C
ATOM   2167  H   LEU A 148     125.283  74.293 150.247  1.00 88.95           H
ATOM   2168  HA  LEU A 148     124.104  76.526 148.894  1.00 88.95           H
ATOM   2169  HB2 LEU A 148     124.151  74.431 147.849  1.00 88.95           H
ATOM   2170  HB3 LEU A 148     123.361  73.589 149.159  1.00 88.95           H
ATOM   2171  HG  LEU A 148     121.842  75.721 147.632  1.00 88.95           H
ATOM   2172 HD11 LEU A 148     122.862  74.116 146.011  1.00 88.95           H
ATOM   2173 HD12 LEU A 148     121.097  74.037 146.079  1.00 88.95           H
ATOM   2174 HD13 LEU A 148     122.072  72.776 146.883  1.00 88.95           H
ATOM   2175 HD21 LEU A 148     119.938  74.106 148.110  1.00 88.95           H
ATOM   2176 HD22 LEU A 148     121.043  73.183 149.143  1.00 88.95           H
ATOM   2177 HD23 LEU A 148     120.593  74.862 149.541  1.00 88.95           H
ATOM   2178  N   TRP A 149     122.321  75.382 151.427  1.00 89.96           N
ATOM   2179  CA  TRP A 149     121.189  75.658 152.305  1.00 89.96           C
ATOM   2180  C   TRP A 149     121.427  76.835 153.230  1.00 89.96           C
ATOM   2181  O   TRP A 149     120.625  77.762 153.213  1.00 89.96           O
ATOM   2182  CB  TRP A 149     120.775  74.410 153.092  1.00 89.96           C
ATOM   2183  CG  TRP A 149     119.833  73.524 152.337  1.00 89.96           C
ATOM   2184  CD1 TRP A 149     120.164  72.390 151.687  1.00 89.96           C
ATOM   2185  CD2 TRP A 149     118.397  73.700 152.118  1.00 89.96           C
ATOM   2186  NE1 TRP A 149     119.054  71.880 151.041  1.00 89.96           N
ATOM   2187  CE2 TRP A 149     117.932  72.634 151.293  1.00 89.96           C
ATOM   2188  CE3 TRP A 149     117.437  74.640 152.552  1.00 89.96           C
ATOM   2189  CZ2 TRP A 149     116.587  72.497 150.929  1.00 89.96           C
ATOM   2190  CZ3 TRP A 149     116.080  74.504 152.204  1.00 89.96           C
ATOM   2191  CH2 TRP A 149     115.652  73.434 151.400  1.00 89.96           C
ATOM   2192  H   TRP A 149     122.765  74.477 151.493  1.00 89.96           H
ATOM   2193  HA  TRP A 149     120.340  75.941 151.684  1.00 89.96           H
ATOM   2194  HB2 TRP A 149     120.259  74.721 154.000  1.00 89.96           H
ATOM   2195  HB3 TRP A 149     121.656  73.847 153.396  1.00 89.96           H
ATOM   2196  HD1 TRP A 149     121.159  71.971 151.660  1.00 89.96           H
ATOM   2197  HE1 TRP A 149     119.071  71.044 150.475  1.00 89.96           H
ATOM   2198  HE3 TRP A 149     117.752  75.461 153.179  1.00 89.96           H
ATOM   2199  HZ2 TRP A 149     116.273  71.674 150.304  1.00 89.96           H
ATOM   2200  HZ3 TRP A 149     115.360  75.225 152.561  1.00 89.96           H
ATOM   2201  HH2 TRP A 149     114.609  73.334 151.140  1.00 89.96           H
ATOM   2202  N   ASP A 150     122.520  76.873 153.991  1.00 86.30           N
ATOM   2203  CA  ASP A 150     122.743  77.995 154.906  1.00 86.30           C
ATOM   2204  C   ASP A 150     122.922  79.321 154.166  1.00 86.30           C
ATOM   2205  O   ASP A 150     122.686  80.377 154.743  1.00 86.30           O
ATOM   2206  CB  ASP A 150     123.915  77.724 155.856  1.00 86.30           C
ATOM   2207  CG  ASP A 150     123.580  76.760 157.010  1.00 86.30           C
ATOM   2208  OD1 ASP A 150     122.389  76.511 157.291  1.00 86.30           O
ATOM   2209  OD2 ASP A 150     124.534  76.323 157.692  1.00 86.30           O
ATOM   2210  H   ASP A 150     123.188  76.117 153.957  1.00 86.30           H
ATOM   2211  HA  ASP A 150     121.847  78.122 155.515  1.00 86.30           H
ATOM   2212  HB2 ASP A 150     124.762  77.352 155.280  1.00 86.30           H
ATOM   2213  HB3 ASP A 150     124.218  78.671 156.303  1.00 86.30           H
ATOM   2214  N   ARG A 151     123.259  79.293 152.877  1.00 84.67           N
ATOM   2215  CA  ARG A 151     123.182  80.480 152.037  1.00 84.67           C
ATOM   2216  C   ARG A 151     121.743  80.792 151.628  1.00 84.67           C
ATOM   2217  O   ARG A 151     121.337  81.934 151.781  1.00 84.67           O
ATOM   2218  CB  ARG A 151     124.148  80.352 150.854  1.00 84.67           C
ATOM   2219  CG  ARG A 151     124.279  81.699 150.128  1.00 84.67           C
ATOM   2220  CD  ARG A 151     125.037  81.588 148.802  1.00 84.67           C
ATOM   2221  NE  ARG A 151     124.568  82.617 147.860  1.00 84.67           N
ATOM   2222  CZ  ARG A 151     124.972  82.814 146.625  1.00 84.67           C
ATOM   2223  NH1 ARG A 151     124.353  83.702 145.913  1.00 84.67           N
ATOM   2224  NH2 ARG A 151     125.948  82.147 146.092  1.00 84.67           N
ATOM   2225  H   ARG A 151     123.486  78.402 152.459  1.00 84.67           H
ATOM   2226  HA  ARG A 151     123.515  81.333 152.630  1.00 84.67           H
ATOM   2227  HB2 ARG A 151     123.795  79.576 150.175  1.00 84.67           H
ATOM   2228  HB3 ARG A 151     125.133  80.064 151.221  1.00 84.67           H
ATOM   2229  HG2 ARG A 151     124.794  82.411 150.774  1.00 84.67           H
ATOM   2230  HG3 ARG A 151     123.286  82.103 149.931  1.00 84.67           H
ATOM   2231  HD2 ARG A 151     126.104  81.705 148.994  1.00 84.67           H
ATOM   2232  HD3 ARG A 151     124.869  80.606 148.361  1.00 84.67           H
ATOM   2233  HE  ARG A 151     123.824  83.236 148.147  1.00 84.67           H
ATOM   2234 HH11 ARG A 151     123.558  84.165 146.328  1.00 84.67           H
ATOM   2235 HH12 ARG A 151     124.627  83.882 144.957  1.00 84.67           H
ATOM   2236 HH21 ARG A 151     126.453  81.477 146.655  1.00 84.67           H
ATOM   2237 HH22 ARG A 151     126.231  82.333 145.140  1.00 84.67           H
ATOM   2238  N   VAL A 152     120.962  79.838 151.105  1.00 87.51           N
ATOM   2239  CA  VAL A 152     119.540  80.081 150.746  1.00 87.51           C
ATOM   2240  C   VAL A 152     118.802  80.697 151.923  1.00 87.51           C
ATOM   2241  O   VAL A 152     118.152  81.726 151.786  1.00 87.51           O
ATOM   2242  CB  VAL A 152     118.825  78.783 150.327  1.00 87.51           C
ATOM   2243  CG1 VAL A 152     117.297  78.864 150.347  1.00 87.51           C
ATOM   2244  CG2 VAL A 152     119.215  78.388 148.906  1.00 87.51           C
ATOM   2245  H   VAL A 152     121.313  78.891 151.077  1.00 87.51           H
ATOM   2246  HA  VAL A 152     119.471  80.794 149.925  1.00 87.51           H
ATOM   2247  HB  VAL A 152     119.121  77.980 151.001  1.00 87.51           H
ATOM   2248 HG11 VAL A 152     116.869  77.939 149.959  1.00 87.51           H
ATOM   2249 HG12 VAL A 152     116.923  78.991 151.363  1.00 87.51           H
ATOM   2250 HG13 VAL A 152     116.956  79.696 149.731  1.00 87.51           H
ATOM   2251 HG21 VAL A 152     118.937  79.174 148.205  1.00 87.51           H
ATOM   2252 HG22 VAL A 152     120.287  78.198 148.858  1.00 87.51           H
ATOM   2253 HG23 VAL A 152     118.707  77.465 148.625  1.00 87.51           H
ATOM   2254  N   MET A 153     118.994  80.107 153.094  1.00 87.61           N
ATOM   2255  CA  MET A 153     118.336  80.467 154.328  1.00 87.61           C
ATOM   2256  C   MET A 153     118.366  81.961 154.630  1.00 87.61           C
ATOM   2257  O   MET A 153     117.305  82.562 154.790  1.00 87.61           O
ATOM   2258  CB  MET A 153     118.959  79.650 155.450  1.00 87.61           C
ATOM   2259  CG  MET A 153     118.456  80.120 156.798  1.00 87.61           C
ATOM   2260  SD  MET A 153     118.688  78.933 158.090  1.00 87.61           S
ATOM   2261  CE  MET A 153     117.620  77.588 157.531  1.00 87.61           C
ATOM   2262  H   MET A 153     119.573  79.279 153.107  1.00 87.61           H
ATOM   2263  HA  MET A 153     117.287  80.180 154.249  1.00 87.61           H
ATOM   2264  HB2 MET A 153     118.702  78.604 155.285  1.00 87.61           H
ATOM   2265  HB3 MET A 153     120.044  79.746 155.436  1.00 87.61           H
ATOM   2266  HG2 MET A 153     118.975  81.037 157.079  1.00 87.61           H
ATOM   2267  HG3 MET A 153     117.389  80.336 156.732  1.00 87.61           H
ATOM   2268  HE1 MET A 153     117.451  76.887 158.348  1.00 87.61           H
ATOM   2269  HE2 MET A 153     116.662  77.989 157.200  1.00 87.61           H
ATOM   2270  HE3 MET A 153     118.083  77.050 156.703  1.00 87.61           H
ATOM   2271  N   ILE A 154     119.554  82.571 154.722  1.00 86.61           N
ATOM   2272  CA  ILE A 154     119.690  83.974 155.144  1.00 86.61           C
ATOM   2273  C   ILE A 154     119.965  84.936 153.987  1.00 86.61           C
ATOM   2274  O   ILE A 154     119.990  86.142 154.180  1.00 86.61           O
ATOM   2275  CB  ILE A 154     120.627  84.078 156.359  1.00 86.61           C
ATOM   2276  CG1 ILE A 154     120.290  85.306 157.226  1.00 86.61           C
ATOM   2277  CG2 ILE A 154     122.104  84.064 155.954  1.00 86.61           C
ATOM   2278  CD1 ILE A 154     120.514  85.061 158.719  1.00 86.61           C
ATOM   2279  H   ILE A 154     120.392  82.027 154.580  1.00 86.61           H
ATOM   2280  HA  ILE A 154     118.712  84.285 155.511  1.00 86.61           H
ATOM   2281  HB  ILE A 154     120.445  83.195 156.970  1.00 86.61           H
ATOM   2282 HG12 ILE A 154     119.241  85.568 157.105  1.00 86.61           H
ATOM   2283 HG13 ILE A 154     120.880  86.162 156.907  1.00 86.61           H
ATOM   2284 HG21 ILE A 154     122.320  83.176 155.365  1.00 86.61           H
ATOM   2285 HG22 ILE A 154     122.353  84.948 155.371  1.00 86.61           H
ATOM   2286 HG23 ILE A 154     122.727  84.046 156.847  1.00 86.61           H
ATOM   2287 HD11 ILE A 154     119.910  84.228 159.060  1.00 86.61           H
ATOM   2288 HD12 ILE A 154     121.559  84.849 158.911  1.00 86.61           H
ATOM   2289 HD13 ILE A 154     120.229  85.947 159.276  1.00 86.61           H
ATOM   2290  N   GLU A 155     120.049  84.432 152.757  1.00 88.64           N
ATOM   2291  CA  GLU A 155     119.860  85.239 151.554  1.00 88.64           C
ATOM   2292  C   GLU A 155     118.386  85.611 151.336  1.00 88.64           C
ATOM   2293  O   GLU A 155     118.115  86.662 150.762  1.00 88.64           O
ATOM   2294  CB  GLU A 155     120.405  84.453 150.361  1.00 88.64           C
ATOM   2295  CG  GLU A 155     120.395  85.162 149.008  1.00 88.64           C
ATOM   2296  CD  GLU A 155     121.019  84.237 147.952  1.00 88.64           C
ATOM   2297  OE1 GLU A 155     120.333  83.275 147.532  1.00 88.64           O
ATOM   2298  OE2 GLU A 155     122.215  84.399 147.615  1.00 88.64           O
ATOM   2299  H   GLU A 155     120.123  83.432 152.641  1.00 88.64           H
ATOM   2300  HA  GLU A 155     120.430  86.165 151.640  1.00 88.64           H
ATOM   2301  HB2 GLU A 155     121.441  84.194 150.580  1.00 88.64           H
ATOM   2302  HB3 GLU A 155     119.830  83.532 150.268  1.00 88.64           H
ATOM   2303  HG2 GLU A 155     120.961  86.090 149.085  1.00 88.64           H
ATOM   2304  HG3 GLU A 155     119.372  85.405 148.720  1.00 88.64           H
ATOM   2305  N   GLN A 156     117.431  84.775 151.778  1.00 89.50           N
ATOM   2306  CA  GLN A 156     115.998  84.894 151.435  1.00 89.50           C
ATOM   2307  C   GLN A 156     115.028  84.783 152.627  1.00 89.50           C
ATOM   2308  O   GLN A 156     113.818  84.851 152.433  1.00 89.50           O
ATOM   2309  CB  GLN A 156     115.632  83.831 150.391  1.00 89.50           C
ATOM   2310  CG  GLN A 156     116.430  83.910 149.085  1.00 89.50           C
ATOM   2311  CD  GLN A 156     116.574  82.542 148.454  1.00 89.50           C
ATOM   2312  OE1 GLN A 156     115.706  81.698 148.559  1.00 89.50           O
ATOM   2313  NE2 GLN A 156     117.664  82.243 147.789  1.00 89.50           N
ATOM   2314  H   GLN A 156     117.739  83.897 152.172  1.00 89.50           H
ATOM   2315  HA  GLN A 156     115.813  85.872 150.989  1.00 89.50           H
ATOM   2316  HB2 GLN A 156     114.573  83.901 150.140  1.00 89.50           H
ATOM   2317  HB3 GLN A 156     115.799  82.861 150.858  1.00 89.50           H
ATOM   2318  HG2 GLN A 156     115.941  84.589 148.386  1.00 89.50           H
ATOM   2319  HG3 GLN A 156     117.436  84.290 149.264  1.00 89.50           H
ATOM   2320 HE21 GLN A 156     118.433  82.890 147.688  1.00 89.50           H
ATOM   2321 HE22 GLN A 156     117.645  81.367 147.287  1.00 89.50           H
ATOM   2322  N   GLU A 157     115.527  84.613 153.848  1.00 90.40           N
ATOM   2323  CA  GLU A 157     114.773  84.529 155.104  1.00 90.40           C
ATOM   2324  C   GLU A 157     113.726  83.410 155.138  1.00 90.40           C
ATOM   2325  O   GLU A 157     112.529  83.680 155.188  1.00 90.40           O
ATOM   2326  CB  GLU A 157     114.154  85.883 155.474  1.00 90.40           C
ATOM   2327  CG  GLU A 157     115.153  87.043 155.546  1.00 90.40           C
ATOM   2328  CD  GLU A 157     114.511  88.356 156.033  1.00 90.40           C
ATOM   2329  OE1 GLU A 157     113.559  88.342 156.849  1.00 90.40           O
ATOM   2330  OE2 GLU A 157     114.978  89.434 155.607  1.00 90.40           O
ATOM   2331  H   GLU A 157     116.525  84.475 153.926  1.00 90.40           H
ATOM   2332  HA  GLU A 157     115.490  84.291 155.889  1.00 90.40           H
ATOM   2333  HB2 GLU A 157     113.674  85.772 156.446  1.00 90.40           H
ATOM   2334  HB3 GLU A 157     113.385  86.145 154.747  1.00 90.40           H
ATOM   2335  HG2 GLU A 157     115.967  86.772 156.219  1.00 90.40           H
ATOM   2336  HG3 GLU A 157     115.581  87.199 154.556  1.00 90.40           H
ATOM   2337  N   CYS A 158     114.135  82.138 155.126  1.00 89.58           N
ATOM   2338  CA  CYS A 158     113.218  81.004 155.360  1.00 89.58           C
ATOM   2339  C   CYS A 158     113.885  79.849 156.135  1.00 89.58           C
ATOM   2340  O   CYS A 158     115.081  79.613 156.000  1.00 89.58           O
ATOM   2341  CB  CYS A 158     112.614  80.554 154.030  1.00 89.58           C
ATOM   2342  SG  CYS A 158     113.726  79.594 153.019  1.00 89.58           S
ATOM   2343  H   CYS A 158     115.124  81.948 155.050  1.00 89.58           H
ATOM   2344  HA  CYS A 158     112.379  81.348 155.964  1.00 89.58           H
ATOM   2345  HB2 CYS A 158     111.727  79.949 154.219  1.00 89.58           H
ATOM   2346  HB3 CYS A 158     112.308  81.435 153.466  1.00 89.58           H
ATOM   2347  N   CYS A 159     113.132  79.175 157.005  1.00 88.68           N
ATOM   2348  CA  CYS A 159     113.651  78.129 157.889  1.00 88.68           C
ATOM   2349  C   CYS A 159     113.587  76.704 157.315  1.00 88.68           C
ATOM   2350  O   CYS A 159     114.247  75.794 157.803  1.00 88.68           O
ATOM   2351  CB  CYS A 159     112.899  78.229 159.210  1.00 88.68           C
ATOM   2352  SG  CYS A 159     113.378  77.044 160.477  1.00 88.68           S
ATOM   2353  H   CYS A 159     112.184  79.490 157.156  1.00 88.68           H
ATOM   2354  HA  CYS A 159     114.700  78.342 158.096  1.00 88.68           H
ATOM   2355  HB2 CYS A 159     111.833  78.108 159.019  1.00 88.68           H
ATOM   2356  HB3 CYS A 159     113.045  79.230 159.615  1.00 88.68           H
ATOM   2357  N   GLY A 160     112.798  76.478 156.280  1.00 92.58           N
ATOM   2358  CA  GLY A 160     112.619  75.195 155.610  1.00 92.58           C
ATOM   2359  C   GLY A 160     111.433  75.230 154.652  1.00 92.58           C
ATOM   2360  O   GLY A 160     110.700  76.212 154.625  1.00 92.58           O
ATOM   2361  H   GLY A 160     112.312  77.266 155.877  1.00 92.58           H
ATOM   2362  HA2 GLY A 160     113.520  74.949 155.049  1.00 92.58           H
ATOM   2363  HA3 GLY A 160     112.451  74.410 156.349  1.00 92.58           H
ATOM   2364  N   THR A 161     111.192  74.186 153.862  1.00 92.22           N
ATOM   2365  CA  THR A 161     109.995  74.054 153.008  1.00 92.22           C
ATOM   2366  C   THR A 161     108.670  74.186 153.776  1.00 92.22           C
ATOM   2367  O   THR A 161     107.746  74.788 153.259  1.00 92.22           O
ATOM   2368  CB  THR A 161     110.034  72.764 152.178  1.00 92.22           C
ATOM   2369  OG1 THR A 161     108.846  72.617 151.458  1.00 92.22           O
ATOM   2370  CG2 THR A 161     110.195  71.463 152.930  1.00 92.22           C
ATOM   2371  H   THR A 161     111.771  73.368 153.993  1.00 92.22           H
ATOM   2372  HA  THR A 161     110.005  74.874 152.290  1.00 92.22           H
ATOM   2373  HB  THR A 161     110.858  72.844 151.469  1.00 92.22           H
ATOM   2374  HG1 THR A 161     108.163  72.297 152.051  1.00 92.22           H
ATOM   2375 HG21 THR A 161     109.387  71.329 153.649  1.00 92.22           H
ATOM   2376 HG22 THR A 161     111.151  71.439 153.453  1.00 92.22           H
ATOM   2377 HG23 THR A 161     110.175  70.635 152.222  1.00 92.22           H
ATOM   2378  N   SER A 162     108.578  73.712 155.012  1.00 92.83           N
ATOM   2379  CA  SER A 162     107.540  74.064 155.984  1.00 92.83           C
ATOM   2380  C   SER A 162     108.160  74.758 157.190  1.00 92.83           C
ATOM   2381  O   SER A 162     107.816  74.537 158.344  1.00 92.83           O
ATOM   2382  CB  SER A 162     106.620  72.886 156.297  1.00 92.83           C
ATOM   2383  OG  SER A 162     107.210  71.940 157.138  1.00 92.83           O
ATOM   2384  H   SER A 162     109.355  73.169 155.361  1.00 92.83           H
ATOM   2385  HA  SER A 162     106.898  74.818 155.528  1.00 92.83           H
ATOM   2386  HB2 SER A 162     105.729  73.269 156.795  1.00 92.83           H
ATOM   2387  HB3 SER A 162     106.314  72.404 155.368  1.00 92.83           H
ATOM   2388  HG  SER A 162     107.937  71.506 156.686  1.00 92.83           H
ATOM   2389  N   GLY A 163     109.092  75.654 156.901  1.00 92.34           N
ATOM   2390  CA  GLY A 163     109.615  76.620 157.837  1.00 92.34           C
ATOM   2391  C   GLY A 163     110.117  75.977 159.122  1.00 92.34           C
ATOM   2392  O   GLY A 163     110.771  74.940 159.076  1.00 92.34           O
ATOM   2393  H   GLY A 163     109.359  75.759 155.933  1.00 92.34           H
ATOM   2394  HA2 GLY A 163     110.441  77.160 157.374  1.00 92.34           H
ATOM   2395  HA3 GLY A 163     108.828  77.349 158.029  1.00 92.34           H
ATOM   2396  N   PRO A 164     109.805  76.544 160.289  1.00 91.85           N
ATOM   2397  CA  PRO A 164     110.207  76.023 161.592  1.00 91.85           C
ATOM   2398  C   PRO A 164     109.397  74.800 162.034  1.00 91.85           C
ATOM   2399  O   PRO A 164     109.248  74.571 163.224  1.00 91.85           O
ATOM   2400  CB  PRO A 164     110.104  77.215 162.542  1.00 91.85           C
ATOM   2401  CG  PRO A 164     108.945  78.002 161.954  1.00 91.85           C
ATOM   2402  CD  PRO A 164     109.103  77.797 160.457  1.00 91.85           C
ATOM   2403  HA  PRO A 164     111.249  75.705 161.552  1.00 91.85           H
ATOM   2404  HB2 PRO A 164     109.928  76.935 163.581  1.00 91.85           H
ATOM   2405  HB3 PRO A 164     111.012  77.814 162.478  1.00 91.85           H
ATOM   2406  HG2 PRO A 164     108.000  77.566 162.280  1.00 91.85           H
ATOM   2407  HG3 PRO A 164     108.992  79.058 162.221  1.00 91.85           H
ATOM   2408  HD2 PRO A 164     109.712  78.601 160.043  1.00 91.85           H
ATOM   2409  HD3 PRO A 164     108.123  77.777 159.980  1.00 91.85           H
ATOM   2410  N   MET A 165     108.884  73.988 161.107  1.00 96.65           N
ATOM   2411  CA  MET A 165     108.246  72.724 161.440  1.00 96.65           C
ATOM   2412  C   MET A 165     108.791  71.498 160.705  1.00 96.65           C
ATOM   2413  O   MET A 165     108.709  70.423 161.278  1.00 96.65           O
ATOM   2414  CB  MET A 165     106.724  72.865 161.348  1.00 96.65           C
ATOM   2415  CG  MET A 165     106.025  72.233 162.551  1.00 96.65           C
ATOM   2416  SD  MET A 165     106.476  72.859 164.198  1.00 96.65           S
ATOM   2417  CE  MET A 165     106.006  74.591 164.072  1.00 96.65           C
ATOM   2418  H   MET A 165     108.986  74.235 160.133  1.00 96.65           H
ATOM   2419  HA  MET A 165     108.482  72.506 162.482  1.00 96.65           H
ATOM   2420  HB2 MET A 165     106.442  73.917 161.305  1.00 96.65           H
ATOM   2421  HB3 MET A 165     106.368  72.389 160.434  1.00 96.65           H
ATOM   2422  HG2 MET A 165     106.233  71.163 162.533  1.00 96.65           H
ATOM   2423  HG3 MET A 165     104.949  72.349 162.421  1.00 96.65           H
ATOM   2424  HE1 MET A 165     106.560  75.093 163.279  1.00 96.65           H
ATOM   2425  HE2 MET A 165     106.227  75.100 165.009  1.00 96.65           H
ATOM   2426  HE3 MET A 165     104.939  74.682 163.864  1.00 96.65           H
ATOM   2427  N   ASP A 166     109.449  71.590 159.545  1.00 93.45           N
ATOM   2428  CA  ASP A 166     110.085  70.405 158.931  1.00 93.45           C
ATOM   2429  C   ASP A 166     110.945  69.620 159.915  1.00 93.45           C
ATOM   2430  O   ASP A 166     110.874  68.397 159.995  1.00 93.45           O
ATOM   2431  CB  ASP A 166     111.007  70.801 157.788  1.00 93.45           C
ATOM   2432  CG  ASP A 166     110.276  71.308 156.579  1.00 93.45           C
ATOM   2433  OD1 ASP A 166     109.229  70.732 156.235  1.00 93.45           O
ATOM   2434  OD2 ASP A 166     110.733  72.298 155.989  1.00 93.45           O
ATOM   2435  H   ASP A 166     109.488  72.478 159.066  1.00 93.45           H
ATOM   2436  HA  ASP A 166     109.313  69.738 158.547  1.00 93.45           H
ATOM   2437  HB2 ASP A 166     111.596  69.936 157.482  1.00 93.45           H
ATOM   2438  HB3 ASP A 166     111.704  71.564 158.135  1.00 93.45           H
ATOM   2439  N   TRP A 167     111.699  70.367 160.711  1.00 91.53           N
ATOM   2440  CA  TRP A 167     112.639  69.909 161.722  1.00 91.53           C
ATOM   2441  C   TRP A 167     112.000  69.199 162.917  1.00 91.53           C
ATOM   2442  O   TRP A 167     112.716  68.609 163.720  1.00 91.53           O
ATOM   2443  CB  TRP A 167     113.461  71.125 162.139  1.00 91.53           C
ATOM   2444  CG  TRP A 167     114.101  71.818 160.981  1.00 91.53           C
ATOM   2445  CD1 TRP A 167     113.733  73.014 160.470  1.00 91.53           C
ATOM   2446  CD2 TRP A 167     115.186  71.340 160.131  1.00 91.53           C
ATOM   2447  NE1 TRP A 167     114.507  73.308 159.374  1.00 91.53           N
ATOM   2448  CE2 TRP A 167     115.449  72.336 159.154  1.00 91.53           C
ATOM   2449  CE3 TRP A 167     115.993  70.183 160.108  1.00 91.53           C
ATOM   2450  CZ2 TRP A 167     116.493  72.224 158.245  1.00 91.53           C
ATOM   2451  CZ3 TRP A 167     117.034  70.050 159.178  1.00 91.53           C
ATOM   2452  CH2 TRP A 167     117.289  71.077 158.264  1.00 91.53           C
ATOM   2453  H   TRP A 167     111.701  71.359 160.524  1.00 91.53           H
ATOM   2454  HA  TRP A 167     113.312  69.189 161.256  1.00 91.53           H
ATOM   2455  HB2 TRP A 167     114.243  70.805 162.828  1.00 91.53           H
ATOM   2456  HB3 TRP A 167     112.815  71.832 162.658  1.00 91.53           H
ATOM   2457  HD1 TRP A 167     112.937  73.637 160.852  1.00 91.53           H
ATOM   2458  HE1 TRP A 167     114.407  74.156 158.834  1.00 91.53           H
ATOM   2459  HE3 TRP A 167     115.825  69.406 160.839  1.00 91.53           H
ATOM   2460  HZ2 TRP A 167     116.681  73.018 157.537  1.00 91.53           H
ATOM   2461  HZ3 TRP A 167     117.648  69.162 159.179  1.00 91.53           H
ATOM   2462  HH2 TRP A 167     118.097  70.983 157.552  1.00 91.53           H
ATOM   2463  N   VAL A 168     110.673  69.186 163.015  1.00 92.96           N
ATOM   2464  CA  VAL A 168     109.937  68.313 163.922  1.00 92.96           C
ATOM   2465  C   VAL A 168     108.898  67.438 163.209  1.00 92.96           C
ATOM   2466  O   VAL A 168     108.512  66.410 163.752  1.00 92.96           O
ATOM   2467  CB  VAL A 168     109.374  69.104 165.102  1.00 92.96           C
ATOM   2468  CG1 VAL A 168     110.476  69.574 166.038  1.00 92.96           C
ATOM   2469  CG2 VAL A 168     108.587  70.318 164.664  1.00 92.96           C
ATOM   2470  H   VAL A 168     110.145  69.718 162.338  1.00 92.96           H
ATOM   2471  HA  VAL A 168     110.633  67.593 164.353  1.00 92.96           H
ATOM   2472  HB  VAL A 168     108.701  68.458 165.665  1.00 92.96           H
ATOM   2473 HG11 VAL A 168     111.124  70.296 165.541  1.00 92.96           H
ATOM   2474 HG12 VAL A 168     111.080  68.727 166.361  1.00 92.96           H
ATOM   2475 HG13 VAL A 168     110.044  70.044 166.922  1.00 92.96           H
ATOM   2476 HG21 VAL A 168     107.813  70.024 163.955  1.00 92.96           H
ATOM   2477 HG22 VAL A 168     109.236  71.062 164.203  1.00 92.96           H
ATOM   2478 HG23 VAL A 168     108.107  70.775 165.530  1.00 92.96           H
ATOM   2479  N   ASN A 169     108.512  67.737 161.967  1.00 94.56           N
ATOM   2480  CA  ASN A 169     107.662  66.882 161.126  1.00 94.56           C
ATOM   2481  C   ASN A 169     108.342  65.583 160.667  1.00 94.56           C
ATOM   2482  O   ASN A 169     107.664  64.647 160.268  1.00 94.56           O
ATOM   2483  CB  ASN A 169     107.219  67.679 159.890  1.00 94.56           C
ATOM   2484  CG  ASN A 169     105.960  68.497 160.097  1.00 94.56           C
ATOM   2485  OD1 ASN A 169     105.515  68.741 161.214  1.00 94.56           O
ATOM   2486  ND2 ASN A 169     105.346  68.853 158.977  1.00 94.56           N
ATOM   2487  HA  ASN A 169     106.782  66.582 161.694  1.00 94.56           H
ATOM   2488  HB2 ASN A 169     108.022  68.333 159.554  1.00 94.56           H
ATOM   2489  HB3 ASN A 169     107.014  66.979 159.081  1.00 94.56           H
ATOM   2490 HD21 ASN A 169     105.778  68.615 158.096  1.00 94.56           H
ATOM   2491  H1  ASN A 169     108.832  68.607 161.568  1.00 94.56           H
ATOM   2492  N   PHE A 170     109.665  65.511 160.705  1.00 94.06           N
ATOM   2493  CA  PHE A 170     110.425  64.351 160.277  1.00 94.06           C
ATOM   2494  C   PHE A 170     111.677  64.145 161.132  1.00 94.06           C
ATOM   2495  O   PHE A 170     112.205  65.078 161.736  1.00 94.06           O
ATOM   2496  CB  PHE A 170     110.867  64.562 158.841  1.00 94.06           C
ATOM   2497  CG  PHE A 170     109.797  64.524 157.781  1.00 94.06           C
ATOM   2498  CD1 PHE A 170     109.363  63.288 157.279  1.00 94.06           C
ATOM   2499  CD2 PHE A 170     109.326  65.717 157.215  1.00 94.06           C
ATOM   2500  CE1 PHE A 170     108.452  63.243 156.214  1.00 94.06           C
ATOM   2501  CE2 PHE A 170     108.415  65.672 156.149  1.00 94.06           C
ATOM   2502  CZ  PHE A 170     107.980  64.437 155.648  1.00 94.06           C
ATOM   2503  H   PHE A 170     110.183  66.337 160.970  1.00 94.06           H
ATOM   2504  HA  PHE A 170     109.814  63.451 160.334  1.00 94.06           H
ATOM   2505  HB2 PHE A 170     111.592  63.788 158.593  1.00 94.06           H
ATOM   2506  HB3 PHE A 170     111.377  65.523 158.786  1.00 94.06           H
ATOM   2507  HD1 PHE A 170     109.745  62.370 157.699  1.00 94.06           H
ATOM   2508  HD2 PHE A 170     109.676  66.668 157.584  1.00 94.06           H
ATOM   2509  HE1 PHE A 170     108.137  62.290 155.817  1.00 94.06           H
ATOM   2510  HE2 PHE A 170     108.059  66.588 155.705  1.00 94.06           H
ATOM   2511  HZ  PHE A 170     107.290  64.406 154.818  1.00 94.06           H
ATOM   2512  N   THR A 171     112.213  62.925 161.114  1.00 94.72           N
ATOM   2513  CA  THR A 171     113.577  62.601 161.552  1.00 94.72           C
ATOM   2514  C   THR A 171     114.618  63.286 160.651  1.00 94.72           C
ATOM   2515  O   THR A 171     114.504  63.184 159.436  1.00 94.72           O
ATOM   2516  CB  THR A 171     113.796  61.082 161.495  1.00 94.72           C
ATOM   2517  OG1 THR A 171     113.551  60.605 160.189  1.00 94.72           O
ATOM   2518  CG2 THR A 171     112.890  60.309 162.446  1.00 94.72           C
ATOM   2519  H   THR A 171     111.703  62.194 160.640  1.00 94.72           H
ATOM   2520  HA  THR A 171     113.705  62.934 162.582  1.00 94.72           H
ATOM   2521  HB  THR A 171     114.831  60.872 161.762  1.00 94.72           H
ATOM   2522  HG1 THR A 171     114.032  61.188 159.602  1.00 94.72           H
ATOM   2523 HG21 THR A 171     113.305  59.329 162.621  1.00 94.72           H
ATOM   2524 HG22 THR A 171     112.815  60.819 163.396  1.00 94.72           H
ATOM   2525 HG23 THR A 171     111.898  60.199 162.038  1.00 94.72           H
ATOM   2526  N   SER A 172     115.656  63.926 161.200  1.00 92.78           N
ATOM   2527  CA  SER A 172     116.799  64.491 160.447  1.00 92.78           C
ATOM   2528  C   SER A 172     118.099  64.399 161.237  1.00 92.78           C
ATOM   2529  O   SER A 172     118.064  64.325 162.465  1.00 92.78           O
ATOM   2530  CB  SER A 172     116.568  65.958 160.091  1.00 92.78           C
ATOM   2531  OG  SER A 172     116.499  66.744 161.261  1.00 92.78           O
ATOM   2532  H   SER A 172     115.735  63.966 162.205  1.00 92.78           H
ATOM   2533  HA  SER A 172     116.923  63.924 159.525  1.00 92.78           H
ATOM   2534  HB2 SER A 172     117.393  66.322 159.479  1.00 92.78           H
ATOM   2535  HB3 SER A 172     115.640  66.052 159.529  1.00 92.78           H
ATOM   2536  HG  SER A 172     115.600  66.724 161.591  1.00 92.78           H
ATOM   2537  N   ALA A 173     119.241  64.467 160.544  1.00 92.93           N
ATOM   2538  CA  ALA A 173     120.581  64.378 161.119  1.00 92.93           C
ATOM   2539  C   ALA A 173     120.783  65.326 162.310  1.00 92.93           C
ATOM   2540  O   ALA A 173     121.434  64.984 163.296  1.00 92.93           O
ATOM   2541  CB  ALA A 173     121.569  64.650 159.990  1.00 92.93           C
ATOM   2542  H   ALA A 173     119.168  64.551 159.540  1.00 92.93           H
ATOM   2543  HA  ALA A 173     120.744  63.364 161.483  1.00 92.93           H
ATOM   2544  HB1 ALA A 173     121.462  63.881 159.226  1.00 92.93           H
ATOM   2545  HB2 ALA A 173     121.393  65.628 159.543  1.00 92.93           H
ATOM   2546  HB3 ALA A 173     122.589  64.618 160.375  1.00 92.93           H
ATOM   2547  N   PHE A 174     120.117  66.474 162.249  1.00 93.72           N
ATOM   2548  CA  PHE A 174     120.070  67.501 163.273  1.00 93.72           C
ATOM   2549  C   PHE A 174     119.660  66.963 164.660  1.00 93.72           C
ATOM   2550  O   PHE A 174     120.374  67.216 165.623  1.00 93.72           O
ATOM   2551  CB  PHE A 174     119.142  68.594 162.735  1.00 93.72           C
ATOM   2552  CG  PHE A 174     119.124  69.889 163.504  1.00 93.72           C
ATOM   2553  CD2 PHE A 174     117.978  70.257 164.228  1.00 93.72           C
ATOM   2554  CD1 PHE A 174     120.228  70.754 163.437  1.00 93.72           C
ATOM   2555  CE2 PHE A 174     117.943  71.484 164.902  1.00 93.72           C
ATOM   2556  CE1 PHE A 174     120.190  71.987 164.107  1.00 93.72           C
ATOM   2557  CZ  PHE A 174     119.044  72.352 164.834  1.00 93.72           C
ATOM   2558  H   PHE A 174     119.595  66.650 161.403  1.00 93.72           H
ATOM   2559  HA  PHE A 174     121.071  67.921 163.376  1.00 93.72           H
ATOM   2560  HB2 PHE A 174     118.127  68.200 162.681  1.00 93.72           H
ATOM   2561  HB3 PHE A 174     119.439  68.836 161.715  1.00 93.72           H
ATOM   2562  HD2 PHE A 174     117.120  69.602 164.266  1.00 93.72           H
ATOM   2563  HD1 PHE A 174     121.104  70.476 162.871  1.00 93.72           H
ATOM   2564  HE2 PHE A 174     117.069  71.758 165.473  1.00 93.72           H
ATOM   2565  HE1 PHE A 174     121.042  72.650 164.069  1.00 93.72           H
ATOM   2566  HZ  PHE A 174     119.019  73.291 165.366  1.00 93.72           H
ATOM   2567  N   ARG A 175     118.606  66.137 164.781  1.00 94.29           N
ATOM   2568  CA  ARG A 175     118.160  65.585 166.083  1.00 94.29           C
ATOM   2569  C   ARG A 175     119.302  64.898 166.802  1.00 94.29           C
ATOM   2570  O   ARG A 175     119.585  65.142 167.963  1.00 94.29           O
ATOM   2571  CB  ARG A 175     117.043  64.542 165.906  1.00 94.29           C
ATOM   2572  CG  ARG A 175     115.671  65.102 165.516  1.00 94.29           C
ATOM   2573  CD  ARG A 175     114.761  64.024 164.911  1.00 94.29           C
ATOM   2574  NE  ARG A 175     114.224  63.044 165.884  1.00 94.29           N
ATOM   2575  CZ  ARG A 175     114.303  61.731 165.807  1.00 94.29           C
ATOM   2576  NH1 ARG A 175     113.473  60.975 166.448  1.00 94.29           N
ATOM   2577  NH2 ARG A 175     115.179  61.126 165.069  1.00 94.29           N
ATOM   2578  H   ARG A 175     118.121  65.867 163.938  1.00 94.29           H
ATOM   2579  HA  ARG A 175     117.818  66.394 166.728  1.00 94.29           H
ATOM   2580  HB2 ARG A 175     116.920  63.988 166.836  1.00 94.29           H
ATOM   2581  HB3 ARG A 175     117.368  63.829 165.150  1.00 94.29           H
ATOM   2582  HG2 ARG A 175     115.810  65.884 164.770  1.00 94.29           H
ATOM   2583  HG3 ARG A 175     115.164  65.531 166.378  1.00 94.29           H
ATOM   2584  HD2 ARG A 175     113.919  64.535 164.448  1.00 94.29           H
ATOM   2585  HD3 ARG A 175     115.311  63.515 164.121  1.00 94.29           H
ATOM   2586  HE  ARG A 175     113.595  63.400 166.586  1.00 94.29           H
ATOM   2587 HH11 ARG A 175     112.836  61.369 167.120  1.00 94.29           H
ATOM   2588 HH12 ARG A 175     113.563  59.974 166.377  1.00 94.29           H
ATOM   2589 HH21 ARG A 175     115.233  60.120 165.102  1.00 94.29           H
ATOM   2590 HH22 ARG A 175     115.971  61.645 164.729  1.00 94.29           H
ATOM   2591  N   ALA A 176     120.008  64.049 166.075  1.00 92.96           N
ATOM   2592  CA  ALA A 176     121.045  63.209 166.616  1.00 92.96           C
ATOM   2593  C   ALA A 176     122.256  63.996 167.128  1.00 92.96           C
ATOM   2594  O   ALA A 176     123.020  63.470 167.934  1.00 92.96           O
ATOM   2595  CB  ALA A 176     121.437  62.217 165.541  1.00 92.96           C
ATOM   2596  H   ALA A 176     119.751  63.928 165.106  1.00 92.96           H
ATOM   2597  HA  ALA A 176     120.638  62.654 167.461  1.00 92.96           H
ATOM   2598  HB1 ALA A 176     120.571  61.629 165.234  1.00 92.96           H
ATOM   2599  HB2 ALA A 176     121.849  62.737 164.677  1.00 92.96           H
ATOM   2600  HB3 ALA A 176     122.194  61.532 165.924  1.00 92.96           H
ATOM   2601  N   SER A 177     122.435  65.250 166.711  1.00 97.43           N
ATOM   2602  CA  SER A 177     123.453  66.141 167.280  1.00 97.43           C
ATOM   2603  C   SER A 177     122.861  67.227 168.177  1.00 97.43           C
ATOM   2604  O   SER A 177     123.584  67.836 168.963  1.00 97.43           O
ATOM   2605  CB  SER A 177     124.247  66.790 166.151  1.00 97.43           C
ATOM   2606  OG  SER A 177     123.402  67.616 165.374  1.00 97.43           O
ATOM   2607  H   SER A 177     121.814  65.635 166.014  1.00 97.43           H
ATOM   2608  HA  SER A 177     124.160  65.572 167.883  1.00 97.43           H
ATOM   2609  HB2 SER A 177     125.054  67.388 166.577  1.00 97.43           H
ATOM   2610  HB3 SER A 177     124.682  66.012 165.524  1.00 97.43           H
ATOM   2611  HG  SER A 177     123.929  67.958 164.647  1.00 97.43           H
ATOM   2612  N   THR A 178     121.557  67.476 168.079  1.00 95.73           N
ATOM   2613  CA  THR A 178     120.905  68.670 168.605  1.00 95.73           C
ATOM   2614  C   THR A 178     119.685  68.267 169.426  1.00 95.73           C
ATOM   2615  O   THR A 178     118.602  68.153 168.869  1.00 95.73           O
ATOM   2616  CB  THR A 178     120.500  69.606 167.455  1.00 95.73           C
ATOM   2617  OG1 THR A 178     121.573  69.715 166.565  1.00 95.73           O
ATOM   2618  CG2 THR A 178     120.185  71.003 167.964  1.00 95.73           C
ATOM   2619  H   THR A 178     121.047  66.972 167.368  1.00 95.73           H
ATOM   2620  HA  THR A 178     121.599  69.226 169.236  1.00 95.73           H
ATOM   2621  HB  THR A 178     119.644  69.213 166.908  1.00 95.73           H
ATOM   2622  HG1 THR A 178     121.633  68.842 166.170  1.00 95.73           H
ATOM   2623 HG21 THR A 178     120.015  71.680 167.127  1.00 95.73           H
ATOM   2624 HG22 THR A 178     119.285  70.977 168.579  1.00 95.73           H
ATOM   2625 HG23 THR A 178     121.012  71.389 168.560  1.00 95.73           H
ATOM   2626  N   PRO A 179     119.813  68.029 170.742  1.00 95.67           N
ATOM   2627  CA  PRO A 179     118.678  67.670 171.582  1.00 95.67           C
ATOM   2628  C   PRO A 179     117.619  68.778 171.549  1.00 95.67           C
ATOM   2629  O   PRO A 179     117.917  69.952 171.770  1.00 95.67           O
ATOM   2630  CB  PRO A 179     119.252  67.446 172.979  1.00 95.67           C
ATOM   2631  CG  PRO A 179     120.511  68.301 172.979  1.00 95.67           C
ATOM   2632  CD  PRO A 179     121.005  68.188 171.544  1.00 95.67           C
ATOM   2633  HA  PRO A 179     118.234  66.740 171.227  1.00 95.67           H
ATOM   2634  HB2 PRO A 179     119.526  66.397 173.095  1.00 95.67           H
ATOM   2635  HB3 PRO A 179     118.560  67.742 173.767  1.00 95.67           H
ATOM   2636  HG2 PRO A 179     120.252  69.337 173.193  1.00 95.67           H
ATOM   2637  HG3 PRO A 179     121.251  67.936 173.691  1.00 95.67           H
ATOM   2638  HD2 PRO A 179     121.560  69.089 171.285  1.00 95.67           H
ATOM   2639  HD3 PRO A 179     121.636  67.305 171.435  1.00 95.67           H
ATOM   2640  N   GLU A 180     116.380  68.437 171.192  1.00 95.80           N
ATOM   2641  CA  GLU A 180     115.470  69.439 170.616  1.00 95.80           C
ATOM   2642  C   GLU A 180     115.029  70.485 171.646  1.00 95.80           C
ATOM   2643  O   GLU A 180     114.756  71.625 171.288  1.00 95.80           O
ATOM   2644  CB  GLU A 180     114.231  68.797 169.979  1.00 95.80           C
ATOM   2645  CG  GLU A 180     114.384  67.417 169.337  1.00 95.80           C
ATOM   2646  CD  GLU A 180     115.573  67.211 168.390  1.00 95.80           C
ATOM   2647  OE1 GLU A 180     115.716  67.979 167.416  1.00 95.80           O
ATOM   2648  OE2 GLU A 180     116.255  66.182 168.576  1.00 95.80           O
ATOM   2649  H   GLU A 180     116.188  67.461 171.018  1.00 95.80           H
ATOM   2650  HA  GLU A 180     116.007  69.968 169.827  1.00 95.80           H
ATOM   2651  HB2 GLU A 180     113.463  68.702 170.746  1.00 95.80           H
ATOM   2652  HB3 GLU A 180     113.844  69.490 169.231  1.00 95.80           H
ATOM   2653  HG2 GLU A 180     113.460  67.198 168.800  1.00 95.80           H
ATOM   2654  HG3 GLU A 180     114.439  66.690 170.147  1.00 95.80           H
ATOM   2655  N   VAL A 181     115.051  70.123 172.934  1.00 92.07           N
ATOM   2656  CA  VAL A 181     114.836  71.017 174.085  1.00 92.07           C
ATOM   2657  C   VAL A 181     115.722  72.271 174.060  1.00 92.07           C
ATOM   2658  O   VAL A 181     115.395  73.256 174.712  1.00 92.07           O
ATOM   2659  CB  VAL A 181     115.015  70.200 175.385  1.00 92.07           C
ATOM   2660  CG1 VAL A 181     116.457  69.762 175.622  1.00 92.07           C
ATOM   2661  CG2 VAL A 181     114.562  70.920 176.649  1.00 92.07           C
ATOM   2662  H   VAL A 181     115.291  69.163 173.133  1.00 92.07           H
ATOM   2663  HA  VAL A 181     113.801  71.357 174.047  1.00 92.07           H
ATOM   2664  HB  VAL A 181     114.404  69.302 175.298  1.00 92.07           H
ATOM   2665 HG11 VAL A 181     116.836  69.211 174.761  1.00 92.07           H
ATOM   2666 HG12 VAL A 181     117.093  70.628 175.800  1.00 92.07           H
ATOM   2667 HG13 VAL A 181     116.506  69.108 176.492  1.00 92.07           H
ATOM   2668 HG21 VAL A 181     113.540  71.278 176.518  1.00 92.07           H
ATOM   2669 HG22 VAL A 181     115.209  71.770 176.864  1.00 92.07           H
ATOM   2670 HG23 VAL A 181     114.588  70.235 177.497  1.00 92.07           H
ATOM   2671  N   VAL A 182     116.813  72.286 173.284  1.00 92.00           N
ATOM   2672  CA  VAL A 182     117.698  73.449 173.091  1.00 92.00           C
ATOM   2673  C   VAL A 182     117.463  74.175 171.761  1.00 92.00           C
ATOM   2674  O   VAL A 182     117.509  75.395 171.712  1.00 92.00           O
ATOM   2675  CB  VAL A 182     119.174  73.036 173.190  1.00 92.00           C
ATOM   2676  CG1 VAL A 182     120.080  74.261 173.349  1.00 92.00           C
ATOM   2677  CG2 VAL A 182     119.446  72.124 174.390  1.00 92.00           C
ATOM   2678  H   VAL A 182     117.041  71.437 172.788  1.00 92.00           H
ATOM   2679  HA  VAL A 182     117.510  74.169 173.888  1.00 92.00           H
ATOM   2680  HB  VAL A 182     119.460  72.502 172.283  1.00 92.00           H
ATOM   2681 HG11 VAL A 182     119.971  74.939 172.503  1.00 92.00           H
ATOM   2682 HG12 VAL A 182     119.825  74.798 174.262  1.00 92.00           H
ATOM   2683 HG13 VAL A 182     121.122  73.946 173.400  1.00 92.00           H
ATOM   2684 HG21 VAL A 182     120.517  71.942 174.486  1.00 92.00           H
ATOM   2685 HG22 VAL A 182     119.077  72.589 175.304  1.00 92.00           H
ATOM   2686 HG23 VAL A 182     118.958  71.159 174.251  1.00 92.00           H
ATOM   2687  N   PHE A 183     117.197  73.456 170.678  1.00 91.90           N
ATOM   2688  CA  PHE A 183     116.870  74.012 169.361  1.00 91.90           C
ATOM   2689  C   PHE A 183     116.019  73.006 168.573  1.00 91.90           C
ATOM   2690  O   PHE A 183     116.552  72.047 168.029  1.00 91.90           O
ATOM   2691  CB  PHE A 183     118.142  74.340 168.570  1.00 91.90           C
ATOM   2692  CG  PHE A 183     118.744  75.703 168.827  1.00 91.90           C
ATOM   2693  CD2 PHE A 183     119.836  75.855 169.698  1.00 91.90           C
ATOM   2694  CD1 PHE A 183     118.231  76.825 168.159  1.00 91.90           C
ATOM   2695  CE2 PHE A 183     120.401  77.123 169.909  1.00 91.90           C
ATOM   2696  CE1 PHE A 183     118.786  78.097 168.386  1.00 91.90           C
ATOM   2697  CZ  PHE A 183     119.877  78.248 169.253  1.00 91.90           C
ATOM   2698  H   PHE A 183     117.127  72.454 170.790  1.00 91.90           H
ATOM   2699  HA  PHE A 183     116.310  74.940 169.474  1.00 91.90           H
ATOM   2700  HB2 PHE A 183     117.911  74.296 167.506  1.00 91.90           H
ATOM   2701  HB3 PHE A 183     118.891  73.570 168.756  1.00 91.90           H
ATOM   2702  HD2 PHE A 183     120.251  74.991 170.196  1.00 91.90           H
ATOM   2703  HD1 PHE A 183     117.403  76.715 167.475  1.00 91.90           H
ATOM   2704  HE2 PHE A 183     121.243  77.235 170.576  1.00 91.90           H
ATOM   2705  HE1 PHE A 183     118.376  78.961 167.883  1.00 91.90           H
ATOM   2706  HZ  PHE A 183     120.312  79.223 169.415  1.00 91.90           H
ATOM   2707  N   PRO A 184     114.705  73.210 168.448  1.00 91.77           N
ATOM   2708  CA  PRO A 184     113.853  72.358 167.629  1.00 91.77           C
ATOM   2709  C   PRO A 184     113.991  72.581 166.119  1.00 91.77           C
ATOM   2710  O   PRO A 184     113.375  71.896 165.311  1.00 91.77           O
ATOM   2711  CB  PRO A 184     112.431  72.653 168.099  1.00 91.77           C
ATOM   2712  CG  PRO A 184     112.585  73.359 169.430  1.00 91.77           C
ATOM   2713  CD  PRO A 184     113.914  74.076 169.279  1.00 91.77           C
ATOM   2714  HA  PRO A 184     114.087  71.315 167.847  1.00 91.77           H
ATOM   2715  HB2 PRO A 184     111.944  73.335 167.402  1.00 91.77           H
ATOM   2716  HB3 PRO A 184     111.840  71.742 168.190  1.00 91.77           H
ATOM   2717  HG2 PRO A 184     111.769  74.056 169.615  1.00 91.77           H
ATOM   2718  HG3 PRO A 184     112.638  72.620 170.229  1.00 91.77           H
ATOM   2719  HD2 PRO A 184     114.365  74.223 170.261  1.00 91.77           H
ATOM   2720  HD3 PRO A 184     113.772  75.034 168.778  1.00 91.77           H
ATOM   2721  N   TRP A 185     114.770  73.566 165.719  1.00 90.78           N
ATOM   2722  CA  TRP A 185     114.966  74.015 164.349  1.00 90.78           C
ATOM   2723  C   TRP A 185     116.388  74.591 164.246  1.00 90.78           C
ATOM   2724  O   TRP A 185     116.956  74.942 165.280  1.00 90.78           O
ATOM   2725  CB  TRP A 185     113.874  75.049 163.997  1.00 90.78           C
ATOM   2726  CG  TRP A 185     113.425  75.950 165.114  1.00 90.78           C
ATOM   2727  CD1 TRP A 185     114.172  76.913 165.683  1.00 90.78           C
ATOM   2728  CD2 TRP A 185     112.194  75.915 165.905  1.00 90.78           C
ATOM   2729  NE1 TRP A 185     113.525  77.415 166.793  1.00 90.78           N
ATOM   2730  CE2 TRP A 185     112.323  76.804 167.009  1.00 90.78           C
ATOM   2731  CE3 TRP A 185     110.984  75.204 165.824  1.00 90.78           C
ATOM   2732  CZ2 TRP A 185     111.347  76.934 168.006  1.00 90.78           C
ATOM   2733  CZ3 TRP A 185     109.973  75.363 166.785  1.00 90.78           C
ATOM   2734  CH2 TRP A 185     110.162  76.203 167.892  1.00 90.78           C
ATOM   2735  H   TRP A 185     115.261  74.096 166.425  1.00 90.78           H
ATOM   2736  HA  TRP A 185     114.893  73.166 163.670  1.00 90.78           H
ATOM   2737  HB2 TRP A 185     114.209  75.668 163.165  1.00 90.78           H
ATOM   2738  HB3 TRP A 185     113.002  74.495 163.649  1.00 90.78           H
ATOM   2739  HD1 TRP A 185     115.161  77.197 165.355  1.00 90.78           H
ATOM   2740  HE1 TRP A 185     113.880  78.161 167.373  1.00 90.78           H
ATOM   2741  HE3 TRP A 185     110.852  74.496 165.019  1.00 90.78           H
ATOM   2742  HZ2 TRP A 185     111.502  77.608 168.836  1.00 90.78           H
ATOM   2743  HZ3 TRP A 185     109.050  74.812 166.678  1.00 90.78           H
ATOM   2744  HH2 TRP A 185     109.386  76.301 168.636  1.00 90.78           H
ATOM   2745  N   PRO A 186     116.990  74.716 163.051  1.00 92.24           N
ATOM   2746  CA  PRO A 186     118.307  75.320 162.876  1.00 92.24           C
ATOM   2747  C   PRO A 186     118.453  76.673 163.587  1.00 92.24           C
ATOM   2748  O   PRO A 186     117.558  77.509 163.462  1.00 92.24           O
ATOM   2749  CB  PRO A 186     118.483  75.476 161.371  1.00 92.24           C
ATOM   2750  CG  PRO A 186     117.662  74.329 160.809  1.00 92.24           C
ATOM   2751  CD  PRO A 186     116.513  74.194 161.793  1.00 92.24           C
ATOM   2752  HA  PRO A 186     119.049  74.612 163.246  1.00 92.24           H
ATOM   2753  HB2 PRO A 186     118.063  76.424 161.034  1.00 92.24           H
ATOM   2754  HB3 PRO A 186     119.530  75.410 161.074  1.00 92.24           H
ATOM   2755  HG2 PRO A 186     118.253  73.413 160.810  1.00 92.24           H
ATOM   2756  HG3 PRO A 186     117.304  74.550 159.803  1.00 92.24           H
ATOM   2757  HD2 PRO A 186     115.657  74.779 161.455  1.00 92.24           H
ATOM   2758  HD3 PRO A 186     116.245  73.142 161.897  1.00 92.24           H
ATOM   2759  N   PRO A 187     119.572  76.971 164.276  1.00 90.78           N
ATOM   2760  CA  PRO A 187     119.747  78.270 164.911  1.00 90.78           C
ATOM   2761  C   PRO A 187     119.719  79.402 163.885  1.00 90.78           C
ATOM   2762  O   PRO A 187     119.255  80.493 164.192  1.00 90.78           O
ATOM   2763  CB  PRO A 187     121.088  78.178 165.639  1.00 90.78           C
ATOM   2764  CG  PRO A 187     121.863  77.145 164.824  1.00 90.78           C
ATOM   2765  CD  PRO A 187     120.769  76.167 164.413  1.00 90.78           C
ATOM   2766  HA  PRO A 187     118.950  78.444 165.635  1.00 90.78           H
ATOM   2767  HB2 PRO A 187     121.605  79.136 165.679  1.00 90.78           H
ATOM   2768  HB3 PRO A 187     120.932  77.788 166.645  1.00 90.78           H
ATOM   2769  HG2 PRO A 187     122.637  76.656 165.417  1.00 90.78           H
ATOM   2770  HG3 PRO A 187     122.297  77.615 163.942  1.00 90.78           H
ATOM   2771  HD2 PRO A 187     121.039  75.678 163.478  1.00 90.78           H
ATOM   2772  HD3 PRO A 187     120.621  75.426 165.199  1.00 90.78           H
ATOM   2773  N   LEU A 188     120.126  79.141 162.634  1.00 87.92           N
ATOM   2774  CA  LEU A 188     120.030  80.110 161.540  1.00 87.92           C
ATOM   2775  C   LEU A 188     118.597  80.413 161.072  1.00 87.92           C
ATOM   2776  O   LEU A 188     118.420  81.291 160.239  1.00 87.92           O
ATOM   2777  CB  LEU A 188     120.897  79.684 160.346  1.00 87.92           C
ATOM   2778  CG  LEU A 188     122.418  79.734 160.509  1.00 87.92           C
ATOM   2779  CD1 LEU A 188     123.039  79.605 159.125  1.00 87.92           C
ATOM   2780  CD2 LEU A 188     122.919  81.045 161.116  1.00 87.92           C
ATOM   2781  H   LEU A 188     120.479  78.218 162.426  1.00 87.92           H
ATOM   2782  HA  LEU A 188     120.407  81.064 161.908  1.00 87.92           H
ATOM   2783  HB2 LEU A 188     120.625  78.668 160.060  1.00 87.92           H
ATOM   2784  HB3 LEU A 188     120.661  80.349 159.515  1.00 87.92           H
ATOM   2785  HG  LEU A 188     122.734  78.896 161.130  1.00 87.92           H
ATOM   2786 HD11 LEU A 188     122.642  78.716 158.634  1.00 87.92           H
ATOM   2787 HD12 LEU A 188     122.803  80.475 158.512  1.00 87.92           H
ATOM   2788 HD13 LEU A 188     124.122  79.508 159.205  1.00 87.92           H
ATOM   2789 HD21 LEU A 188     124.007  81.085 161.074  1.00 87.92           H
ATOM   2790 HD22 LEU A 188     122.618  81.117 162.162  1.00 87.92           H
ATOM   2791 HD23 LEU A 188     122.513  81.893 160.566  1.00 87.92           H
ATOM   2792  N   CYS A 189     117.567  79.756 161.604  1.00 92.62           N
ATOM   2793  CA  CYS A 189     116.178  80.170 161.392  1.00 92.62           C
ATOM   2794  C   CYS A 189     115.797  81.450 162.149  1.00 92.62           C
ATOM   2795  O   CYS A 189     114.823  82.108 161.783  1.00 92.62           O
ATOM   2796  CB  CYS A 189     115.221  79.043 161.798  1.00 92.62           C
ATOM   2797  SG  CYS A 189     115.305  77.556 160.776  1.00 92.62           S
ATOM   2798  H   CYS A 189     117.740  79.015 162.268  1.00 92.62           H
ATOM   2799  HA  CYS A 189     116.029  80.366 160.330  1.00 92.62           H
ATOM   2800  HB2 CYS A 189     114.203  79.427 161.738  1.00 92.62           H
ATOM   2801  HB3 CYS A 189     115.396  78.770 162.839  1.00 92.62           H
ATOM   2802  N   CYS A 190     116.494  81.821 163.228  1.00 92.62           N
ATOM   2803  CA  CYS A 190     116.215  83.085 163.916  1.00 92.62           C
ATOM   2804  C   CYS A 190     116.666  84.255 163.042  1.00 92.62           C
ATOM   2805  O   CYS A 190     117.761  84.190 162.475  1.00 92.62           O
ATOM   2806  CB  CYS A 190     116.977  83.171 165.242  1.00 92.62           C
ATOM   2807  SG  CYS A 190     117.064  81.668 166.227  1.00 92.62           S
ATOM   2808  H   CYS A 190     117.294  81.278 163.518  1.00 92.62           H
ATOM   2809  HA  CYS A 190     115.147  83.164 164.117  1.00 92.62           H
ATOM   2810  HB2 CYS A 190     116.538  83.965 165.846  1.00 92.62           H
ATOM   2811  HB3 CYS A 190     118.006  83.459 165.026  1.00 92.62           H
ATOM   2812  N   ARG A 191     115.932  85.371 162.997  1.00 90.49           N
ATOM   2813  CA  ARG A 191     116.476  86.588 162.378  1.00 90.49           C
ATOM   2814  C   ARG A 191     117.638  87.176 163.194  1.00 90.49           C
ATOM   2815  O   ARG A 191     117.562  87.311 164.414  1.00 90.49           O
ATOM   2816  CB  ARG A 191     115.380  87.584 161.990  1.00 90.49           C
ATOM   2817  CG  ARG A 191     114.769  88.451 163.095  1.00 90.49           C
ATOM   2818  CD  ARG A 191     113.775  89.462 162.497  1.00 90.49           C
ATOM   2819  NE  ARG A 191     112.662  88.798 161.791  1.00 90.49           N
ATOM   2820  CZ  ARG A 191     112.521  88.545 160.503  1.00 90.49           C
ATOM   2821  NH1 ARG A 191     111.528  87.813 160.114  1.00 90.49           N
ATOM   2822  NH2 ARG A 191     113.348  88.980 159.598  1.00 90.49           N
ATOM   2823  H   ARG A 191     115.023  85.386 163.436  1.00 90.49           H
ATOM   2824  HA  ARG A 191     116.908  86.270 161.429  1.00 90.49           H
ATOM   2825  HB2 ARG A 191     114.581  87.010 161.522  1.00 90.49           H
ATOM   2826  HB3 ARG A 191     115.799  88.252 161.237  1.00 90.49           H
ATOM   2827  HG2 ARG A 191     114.265  87.815 163.822  1.00 90.49           H
ATOM   2828  HG3 ARG A 191     115.559  89.006 163.602  1.00 90.49           H
ATOM   2829  HD2 ARG A 191     113.367  90.064 163.308  1.00 90.49           H
ATOM   2830  HD3 ARG A 191     114.308  90.138 161.828  1.00 90.49           H
ATOM   2831  HE  ARG A 191     111.919  88.436 162.371  1.00 90.49           H
ATOM   2832 HH11 ARG A 191     110.867  87.475 160.799  1.00 90.49           H
ATOM   2833 HH12 ARG A 191     111.386  87.646 159.128  1.00 90.49           H
ATOM   2834 HH21 ARG A 191     114.081  89.616 159.875  1.00 90.49           H
ATOM   2835 HH22 ARG A 191     113.244  88.725 158.626  1.00 90.49           H
ATOM   2836  N   ARG A 192     118.736  87.478 162.508  1.00 87.27           N
ATOM   2837  CA  ARG A 192     120.021  87.898 163.077  1.00 87.27           C
ATOM   2838  C   ARG A 192     120.194  89.388 162.823  1.00 87.27           C
ATOM   2839  O   ARG A 192     119.862  89.858 161.735  1.00 87.27           O
ATOM   2840  CB  ARG A 192     121.182  87.111 162.436  1.00 87.27           C
ATOM   2841  CG  ARG A 192     121.047  85.580 162.403  1.00 87.27           C
ATOM   2842  CD  ARG A 192     121.013  84.900 163.772  1.00 87.27           C
ATOM   2843  NE  ARG A 192     122.364  84.807 164.354  1.00 87.27           N
ATOM   2844  CZ  ARG A 192     122.938  83.772 164.935  1.00 87.27           C
ATOM   2845  NH1 ARG A 192     124.171  83.876 165.327  1.00 87.27           N
ATOM   2846  NH2 ARG A 192     122.317  82.655 165.156  1.00 87.27           N
ATOM   2847  H   ARG A 192     118.683  87.389 161.504  1.00 87.27           H
ATOM   2848  HA  ARG A 192     120.022  87.735 164.155  1.00 87.27           H
ATOM   2849  HB2 ARG A 192     121.294  87.445 161.405  1.00 87.27           H
ATOM   2850  HB3 ARG A 192     122.104  87.372 162.956  1.00 87.27           H
ATOM   2851  HG2 ARG A 192     121.877  85.166 161.830  1.00 87.27           H
ATOM   2852  HG3 ARG A 192     120.135  85.320 161.864  1.00 87.27           H
ATOM   2853  HD2 ARG A 192     120.351  85.447 164.442  1.00 87.27           H
ATOM   2854  HD3 ARG A 192     120.602  83.901 163.628  1.00 87.27           H
ATOM   2855  HE  ARG A 192     122.974  85.603 164.229  1.00 87.27           H
ATOM   2856 HH11 ARG A 192     124.666  84.739 165.152  1.00 87.27           H
ATOM   2857 HH12 ARG A 192     124.662  83.100 165.748  1.00 87.27           H
ATOM   2858 HH21 ARG A 192     121.348  82.563 164.885  1.00 87.27           H
ATOM   2859 HH22 ARG A 192     122.772  81.916 165.673  1.00 87.27           H
ATOM   2860  N   THR A 193     120.706  90.132 163.800  1.00 84.18           N
ATOM   2861  CA  THR A 193     121.006  91.570 163.645  1.00 84.18           C
ATOM   2862  C   THR A 193     122.111  91.812 162.610  1.00 84.18           C
ATOM   2863  O   THR A 193     122.738  90.878 162.117  1.00 84.18           O
ATOM   2864  CB  THR A 193     121.404  92.193 164.991  1.00 84.18           C
ATOM   2865  OG1 THR A 193     122.612  91.645 165.459  1.00 84.18           O
ATOM   2866  CG2 THR A 193     120.365  91.978 166.078  1.00 84.18           C
ATOM   2867  H   THR A 193     120.974  89.686 164.666  1.00 84.18           H
ATOM   2868  HA  THR A 193     120.111  92.085 163.295  1.00 84.18           H
ATOM   2869  HB  THR A 193     121.533  93.267 164.858  1.00 84.18           H
ATOM   2870  HG1 THR A 193     122.680  91.914 166.378  1.00 84.18           H
ATOM   2871 HG21 THR A 193     120.641  92.541 166.970  1.00 84.18           H
ATOM   2872 HG22 THR A 193     119.397  92.336 165.730  1.00 84.18           H
ATOM   2873 HG23 THR A 193     120.286  90.924 166.343  1.00 84.18           H
ATOM   2874  N   GLY A 194     122.441  93.066 162.313  1.00 86.47           N
ATOM   2875  CA  GLY A 194     123.646  93.386 161.534  1.00 86.47           C
ATOM   2876  C   GLY A 194     124.967  92.950 162.209  1.00 86.47           C
ATOM   2877  O   GLY A 194     125.934  92.628 161.527  1.00 86.47           O
ATOM   2878  H   GLY A 194     121.886  93.826 162.676  1.00 86.47           H
ATOM   2879  HA2 GLY A 194     123.582  92.910 160.557  1.00 86.47           H
ATOM   2880  HA3 GLY A 194     123.678  94.463 161.382  1.00 86.47           H
ATOM   2881  N   ASN A 195     125.003  92.858 163.543  1.00 83.80           N
ATOM   2882  CA  ASN A 195     126.100  92.238 164.296  1.00 83.80           C
ATOM   2883  C   ASN A 195     126.024  90.695 164.300  1.00 83.80           C
ATOM   2884  O   ASN A 195     126.780  90.047 165.012  1.00 83.80           O
ATOM   2885  CB  ASN A 195     126.173  92.839 165.717  1.00 83.80           C
ATOM   2886  CG  ASN A 195     126.758  94.241 165.762  1.00 83.80           C
ATOM   2887  OD1 ASN A 195     127.156  94.818 164.767  1.00 83.80           O
ATOM   2888  ND2 ASN A 195     126.833  94.841 166.919  1.00 83.80           N
ATOM   2889  H   ASN A 195     124.175  93.121 164.059  1.00 83.80           H
ATOM   2890  HA  ASN A 195     127.039  92.469 163.793  1.00 83.80           H
ATOM   2891  HB2 ASN A 195     126.815  92.217 166.340  1.00 83.80           H
ATOM   2892  HB3 ASN A 195     125.182  92.848 166.171  1.00 83.80           H
ATOM   2893 HD21 ASN A 195     126.523  94.388 167.767  1.00 83.80           H
ATOM   2894 HD22 ASN A 195     127.214  95.776 166.943  1.00 83.80           H
ATOM   2895  N   PHE A 196     125.121  90.085 163.534  1.00 82.09           N
ATOM   2896  CA  PHE A 196     124.915  88.641 163.405  1.00 82.09           C
ATOM   2897  C   PHE A 196     124.545  87.893 164.695  1.00 82.09           C
ATOM   2898  O   PHE A 196     124.551  86.668 164.733  1.00 82.09           O
ATOM   2899  CB  PHE A 196     126.084  88.021 162.636  1.00 82.09           C
ATOM   2900  CG  PHE A 196     125.771  86.682 162.016  1.00 82.09           C
ATOM   2901  CD1 PHE A 196     125.101  86.639 160.787  1.00 82.09           C
ATOM   2902  CD2 PHE A 196     126.155  85.490 162.649  1.00 82.09           C
ATOM   2903  CE1 PHE A 196     124.796  85.404 160.196  1.00 82.09           C
ATOM   2904  CE2 PHE A 196     125.847  84.255 162.061  1.00 82.09           C
ATOM   2905  CZ  PHE A 196     125.173  84.213 160.830  1.00 82.09           C
ATOM   2906  H   PHE A 196     124.515  90.666 162.973  1.00 82.09           H
ATOM   2907  HA  PHE A 196     124.042  88.536 162.760  1.00 82.09           H
ATOM   2908  HB2 PHE A 196     126.372  88.693 161.827  1.00 82.09           H
ATOM   2909  HB3 PHE A 196     126.945  87.922 163.297  1.00 82.09           H
ATOM   2910  HD1 PHE A 196     124.814  87.553 160.288  1.00 82.09           H
ATOM   2911  HD2 PHE A 196     126.688  85.520 163.588  1.00 82.09           H
ATOM   2912  HE1 PHE A 196     124.280  85.372 159.248  1.00 82.09           H
ATOM   2913  HE2 PHE A 196     126.139  83.336 162.547  1.00 82.09           H
ATOM   2914  HZ  PHE A 196     124.942  83.264 160.370  1.00 82.09           H
ATOM   2915  N   ILE A 197     124.165  88.586 165.759  1.00 84.57           N
ATOM   2916  CA  ILE A 197     123.743  87.983 167.036  1.00 84.57           C
ATOM   2917  C   ILE A 197     122.219  87.681 166.987  1.00 84.57           C
ATOM   2918  O   ILE A 197     121.489  88.399 166.297  1.00 84.57           O
ATOM   2919  CB  ILE A 197     124.169  88.922 168.183  1.00 84.57           C
ATOM   2920  CG1 ILE A 197     125.700  89.090 168.228  1.00 84.57           C
ATOM   2921  CG2 ILE A 197     123.713  88.424 169.551  1.00 84.57           C
ATOM   2922  CD1 ILE A 197     126.183  90.303 168.999  1.00 84.57           C
ATOM   2923  H   ILE A 197     124.109  89.590 165.670  1.00 84.57           H
ATOM   2924  HA  ILE A 197     124.281  87.046 167.176  1.00 84.57           H
ATOM   2925  HB  ILE A 197     123.717  89.898 168.005  1.00 84.57           H
ATOM   2926 HG12 ILE A 197     126.101  89.194 167.220  1.00 84.57           H
ATOM   2927 HG13 ILE A 197     126.157  88.195 168.650  1.00 84.57           H
ATOM   2928 HG21 ILE A 197     124.001  89.130 170.330  1.00 84.57           H
ATOM   2929 HG22 ILE A 197     124.163  87.456 169.775  1.00 84.57           H
ATOM   2930 HG23 ILE A 197     122.627  88.338 169.590  1.00 84.57           H
ATOM   2931 HD11 ILE A 197     125.697  91.203 168.622  1.00 84.57           H
ATOM   2932 HD12 ILE A 197     127.260  90.424 168.889  1.00 84.57           H
ATOM   2933 HD13 ILE A 197     125.957  90.198 170.060  1.00 84.57           H
ATOM   2934  N   PRO A 198     121.688  86.638 167.659  1.00 86.44           N
ATOM   2935  CA  PRO A 198     120.251  86.410 167.784  1.00 86.44           C
ATOM   2936  C   PRO A 198     119.528  87.548 168.500  1.00 86.44           C
ATOM   2937  O   PRO A 198     120.025  88.074 169.490  1.00 86.44           O
ATOM   2938  CB  PRO A 198     120.097  85.117 168.581  1.00 86.44           C
ATOM   2939  CG  PRO A 198     121.395  84.390 168.287  1.00 86.44           C
ATOM   2940  CD  PRO A 198     122.397  85.528 168.261  1.00 86.44           C
ATOM   2941  HA  PRO A 198     119.830  86.276 166.787  1.00 86.44           H
ATOM   2942  HB2 PRO A 198     120.041  85.326 169.650  1.00 86.44           H
ATOM   2943  HB3 PRO A 198     119.230  84.541 168.257  1.00 86.44           H
ATOM   2944  HG2 PRO A 198     121.331  83.919 167.306  1.00 86.44           H
ATOM   2945  HG3 PRO A 198     121.632  83.656 169.058  1.00 86.44           H
ATOM   2946  HD2 PRO A 198     123.276  85.239 167.685  1.00 86.44           H
ATOM   2947  HD3 PRO A 198     122.676  85.779 169.284  1.00 86.44           H
ATOM   2948  N   VAL A 199     118.324  87.897 168.045  1.00 89.48           N
ATOM   2949  CA  VAL A 199     117.566  89.038 168.584  1.00 89.48           C
ATOM   2950  C   VAL A 199     117.034  88.784 169.997  1.00 89.48           C
ATOM   2951  O   VAL A 199     117.182  89.636 170.871  1.00 89.48           O
ATOM   2952  CB  VAL A 199     116.446  89.438 167.614  1.00 89.48           C
ATOM   2953  CG1 VAL A 199     115.562  90.542 168.189  1.00 89.48           C
ATOM   2954  CG2 VAL A 199     117.042  89.979 166.314  1.00 89.48           C
ATOM   2955  H   VAL A 199     117.966  87.434 167.223  1.00 89.48           H
ATOM   2956  HA  VAL A 199     118.242  89.890 168.660  1.00 89.48           H
ATOM   2957  HB  VAL A 199     115.825  88.570 167.392  1.00 89.48           H
ATOM   2958 HG11 VAL A 199     114.987  90.171 169.038  1.00 89.48           H
ATOM   2959 HG12 VAL A 199     116.171  91.387 168.509  1.00 89.48           H
ATOM   2960 HG13 VAL A 199     114.854  90.880 167.433  1.00 89.48           H
ATOM   2961 HG21 VAL A 199     116.246  90.150 165.589  1.00 89.48           H
ATOM   2962 HG22 VAL A 199     117.553  90.922 166.505  1.00 89.48           H
ATOM   2963 HG23 VAL A 199     117.762  89.280 165.889  1.00 89.48           H
ATOM   2964  N   ASN A 200     116.471  87.611 170.273  1.00 90.27           N
ATOM   2965  CA  ASN A 200     116.218  87.151 171.640  1.00 90.27           C
ATOM   2966  C   ASN A 200     116.337  85.625 171.722  1.00 90.27           C
ATOM   2967  O   ASN A 200     116.047  84.920 170.759  1.00 90.27           O
ATOM   2968  CB  ASN A 200     114.855  87.657 172.117  1.00 90.27           C
ATOM   2969  CG  ASN A 200     114.604  87.290 173.568  1.00 90.27           C
ATOM   2970  OD1 ASN A 200     114.274  86.162 173.895  1.00 90.27           O
ATOM   2971  ND2 ASN A 200     114.780  88.201 174.483  1.00 90.27           N
ATOM   2972  H   ASN A 200     116.366  86.938 169.528  1.00 90.27           H
ATOM   2973  HA  ASN A 200     116.983  87.569 172.294  1.00 90.27           H
ATOM   2974  HB2 ASN A 200     114.065  87.220 171.506  1.00 90.27           H
ATOM   2975  HB3 ASN A 200     114.806  88.741 172.008  1.00 90.27           H
ATOM   2976 HD21 ASN A 200     115.061  89.138 174.233  1.00 90.27           H
ATOM   2977 HD22 ASN A 200     114.612  87.945 175.446  1.00 90.27           H
ATOM   2978  N   GLU A 201     116.763  85.102 172.867  1.00 91.75           N
ATOM   2979  CA  GLU A 201     117.028  83.675 173.046  1.00 91.75           C
ATOM   2980  C   GLU A 201     115.746  82.843 173.101  1.00 91.75           C
ATOM   2981  O   GLU A 201     115.447  82.110 172.156  1.00 91.75           O
ATOM   2982  CB  GLU A 201     117.903  83.438 174.279  1.00 91.75           C
ATOM   2983  CG  GLU A 201     119.317  84.012 174.100  1.00 91.75           C
ATOM   2984  CD  GLU A 201     120.267  83.650 175.251  1.00 91.75           C
ATOM   2985  OE1 GLU A 201     120.228  82.503 175.749  1.00 91.75           O
ATOM   2986  OE2 GLU A 201     121.091  84.503 175.650  1.00 91.75           O
ATOM   2987  H   GLU A 201     116.947  85.720 173.645  1.00 91.75           H
ATOM   2988  HA  GLU A 201     117.584  83.315 172.180  1.00 91.75           H
ATOM   2989  HB2 GLU A 201     117.442  83.895 175.154  1.00 91.75           H
ATOM   2990  HB3 GLU A 201     117.972  82.362 174.438  1.00 91.75           H
ATOM   2991  HG2 GLU A 201     119.733  83.627 173.169  1.00 91.75           H
ATOM   2992  HG3 GLU A 201     119.248  85.096 174.008  1.00 91.75           H
ATOM   2993  N   GLU A 202     114.926  83.013 174.141  1.00 92.14           N
ATOM   2994  CA  GLU A 202     113.612  82.370 174.233  1.00 92.14           C
ATOM   2995  C   GLU A 202     112.739  82.715 173.031  1.00 92.14           C
ATOM   2996  O   GLU A 202     111.993  81.871 172.546  1.00 92.14           O
ATOM   2997  CB  GLU A 202     112.886  82.802 175.511  1.00 92.14           C
ATOM   2998  CG  GLU A 202     113.186  81.921 176.720  1.00 92.14           C
ATOM   2999  CD  GLU A 202     114.664  81.925 177.125  1.00 92.14           C
ATOM   3000  OE1 GLU A 202     115.078  82.818 177.889  1.00 92.14           O
ATOM   3001  OE2 GLU A 202     115.388  80.997 176.714  1.00 92.14           O
ATOM   3002  H   GLU A 202     115.198  83.665 174.862  1.00 92.14           H
ATOM   3003  HA  GLU A 202     113.730  81.287 174.242  1.00 92.14           H
ATOM   3004  HB2 GLU A 202     111.811  82.742 175.341  1.00 92.14           H
ATOM   3005  HB3 GLU A 202     113.121  83.841 175.741  1.00 92.14           H
ATOM   3006  HG2 GLU A 202     112.575  82.262 177.556  1.00 92.14           H
ATOM   3007  HG3 GLU A 202     112.872  80.902 176.494  1.00 92.14           H
ATOM   3008  N   GLY A 203     112.880  83.917 172.481  1.00 91.38           N
ATOM   3009  CA  GLY A 203     112.167  84.347 171.277  1.00 91.38           C
ATOM   3010  C   GLY A 203     112.443  83.504 170.042  1.00 91.38           C
ATOM   3011  O   GLY A 203     111.688  83.576 169.084  1.00 91.38           O
ATOM   3012  H   GLY A 203     113.507  84.570 172.928  1.00 91.38           H
ATOM   3013  HA2 GLY A 203     112.451  85.372 171.041  1.00 91.38           H
ATOM   3014  HA3 GLY A 203     111.093  84.313 171.464  1.00 91.38           H
ATOM   3015  N   CYS A 204     113.461  82.658 170.073  1.00 93.45           N
ATOM   3016  CA  CYS A 204     113.719  81.706 169.019  1.00 93.45           C
ATOM   3017  C   CYS A 204     113.752  80.249 169.498  1.00 93.45           C
ATOM   3018  O   CYS A 204     113.359  79.359 168.756  1.00 93.45           O
ATOM   3019  CB  CYS A 204     114.988  82.130 168.316  1.00 93.45           C
ATOM   3020  SG  CYS A 204     115.161  81.265 166.754  1.00 93.45           S
ATOM   3021  H   CYS A 204     114.081  82.677 170.870  1.00 93.45           H
ATOM   3022  HA  CYS A 204     112.918  81.767 168.283  1.00 93.45           H
ATOM   3023  HB2 CYS A 204     115.847  81.920 168.954  1.00 93.45           H
ATOM   3024  HB3 CYS A 204     114.958  83.201 168.115  1.00 93.45           H
ATOM   3025  N   ARG A 205     114.149  79.978 170.741  1.00 91.64           N
ATOM   3026  CA  ARG A 205     114.113  78.631 171.346  1.00 91.64           C
ATOM   3027  C   ARG A 205     112.695  78.158 171.669  1.00 91.64           C
ATOM   3028  O   ARG A 205     112.446  76.965 171.574  1.00 91.64           O
ATOM   3029  CB  ARG A 205     115.026  78.626 172.579  1.00 91.64           C
ATOM   3030  CG  ARG A 205     115.275  77.240 173.192  1.00 91.64           C
ATOM   3031  CD  ARG A 205     114.415  76.924 174.414  1.00 91.64           C
ATOM   3032  NE  ARG A 205     114.732  77.807 175.552  1.00 91.64           N
ATOM   3033  CZ  ARG A 205     114.537  77.562 176.833  1.00 91.64           C
ATOM   3034  NH1 ARG A 205     114.900  78.436 177.714  1.00 91.64           N
ATOM   3035  NH2 ARG A 205     113.978  76.479 177.272  1.00 91.64           N
ATOM   3036  H   ARG A 205     114.529  80.734 171.292  1.00 91.64           H
ATOM   3037  HA  ARG A 205     114.514  77.921 170.623  1.00 91.64           H
ATOM   3038  HB2 ARG A 205     114.627  79.308 173.329  1.00 91.64           H
ATOM   3039  HB3 ARG A 205     115.994  79.020 172.268  1.00 91.64           H
ATOM   3040  HG2 ARG A 205     116.320  77.180 173.497  1.00 91.64           H
ATOM   3041  HG3 ARG A 205     115.110  76.473 172.436  1.00 91.64           H
ATOM   3042  HD2 ARG A 205     114.605  75.888 174.695  1.00 91.64           H
ATOM   3043  HD3 ARG A 205     113.361  77.019 174.154  1.00 91.64           H
ATOM   3044  HE  ARG A 205     115.225  78.666 175.354  1.00 91.64           H
ATOM   3045 HH11 ARG A 205     115.250  79.333 177.410  1.00 91.64           H
ATOM   3046 HH12 ARG A 205     114.780  78.248 178.699  1.00 91.64           H
ATOM   3047 HH21 ARG A 205     113.634  75.793 176.614  1.00 91.64           H
ATOM   3048 HH22 ARG A 205     113.862  76.330 178.264  1.00 91.64           H
ATOM   3049  N   LEU A 206     111.779  79.079 172.004  1.00 91.17           N
ATOM   3050  CA  LEU A 206     110.322  78.878 172.098  1.00 91.17           C
ATOM   3051  C   LEU A 206     109.610  79.321 170.807  1.00 91.17           C
ATOM   3052  O   LEU A 206     108.770  78.605 170.289  1.00 91.17           O
ATOM   3053  CB  LEU A 206     109.748  79.628 173.320  1.00 91.17           C
ATOM   3054  CG  LEU A 206     110.507  79.434 174.645  1.00 91.17           C
ATOM   3055  CD1 LEU A 206     109.803  80.143 175.796  1.00 91.17           C
ATOM   3056  CD2 LEU A 206     110.608  77.967 175.027  1.00 91.17           C
ATOM   3057  H   LEU A 206     112.106  80.027 172.112  1.00 91.17           H
ATOM   3058  HA  LEU A 206     110.117  77.816 172.226  1.00 91.17           H
ATOM   3059  HB2 LEU A 206     108.719  79.301 173.457  1.00 91.17           H
ATOM   3060  HB3 LEU A 206     109.724  80.694 173.100  1.00 91.17           H
ATOM   3061  HG  LEU A 206     111.510  79.846 174.554  1.00 91.17           H
ATOM   3062 HD11 LEU A 206     109.732  81.204 175.578  1.00 91.17           H
ATOM   3063 HD12 LEU A 206     108.804  79.741 175.932  1.00 91.17           H
ATOM   3064 HD13 LEU A 206     110.366  80.014 176.717  1.00 91.17           H
ATOM   3065 HD21 LEU A 206     109.613  77.549 175.145  1.00 91.17           H
ATOM   3066 HD22 LEU A 206     111.136  77.408 174.258  1.00 91.17           H
ATOM   3067 HD23 LEU A 206     111.153  77.870 175.963  1.00 91.17           H
ATOM   3068  N   GLY A 207     109.990  80.464 170.239  1.00 88.10           N
ATOM   3069  CA  GLY A 207     109.688  80.838 168.853  1.00 88.10           C
ATOM   3070  C   GLY A 207     108.371  81.572 168.586  1.00 88.10           C
ATOM   3071  O   GLY A 207     107.436  80.974 168.066  1.00 88.10           O
ATOM   3072  H   GLY A 207     110.640  81.037 170.754  1.00 88.10           H
ATOM   3073  HA2 GLY A 207     109.702  79.942 168.235  1.00 88.10           H
ATOM   3074  HA3 GLY A 207     110.496  81.480 168.505  1.00 88.10           H
ATOM   3075  N   HIS A 208     108.305  82.881 168.859  1.00 89.79           N
ATOM   3076  CA  HIS A 208     107.242  83.746 168.327  1.00 89.79           C
ATOM   3077  C   HIS A 208     107.346  83.888 166.803  1.00 89.79           C
ATOM   3078  O   HIS A 208     108.429  83.792 166.229  1.00 89.79           O
ATOM   3079  CB  HIS A 208     107.262  85.149 168.947  1.00 89.79           C
ATOM   3080  CG  HIS A 208     106.895  85.275 170.401  1.00 89.79           C
ATOM   3081  ND1 HIS A 208     106.646  86.461 171.048  1.00 89.79           N
ATOM   3082  CD2 HIS A 208     106.798  84.286 171.340  1.00 89.79           C
ATOM   3083  CE1 HIS A 208     106.404  86.198 172.340  1.00 89.79           C
ATOM   3084  NE2 HIS A 208     106.477  84.877 172.566  1.00 89.79           N
ATOM   3085  H   HIS A 208     109.127  83.333 169.231  1.00 89.79           H
ATOM   3086  HA  HIS A 208     106.285  83.279 168.557  1.00 89.79           H
ATOM   3087  HB2 HIS A 208     106.554  85.765 168.396  1.00 89.79           H
ATOM   3088  HB3 HIS A 208     108.254  85.576 168.805  1.00 89.79           H
ATOM   3089  HD1 HIS A 208     106.643  87.381 170.635  1.00 89.79           H
ATOM   3090  HD2 HIS A 208     106.954  83.232 171.171  1.00 89.79           H
ATOM   3091  HE1 HIS A 208     106.174  86.939 173.090  1.00 89.79           H
ATOM   3092  N   LEU A 209     106.223  84.113 166.123  1.00 91.24           N
ATOM   3093  CA  LEU A 209     106.079  83.975 164.664  1.00 91.24           C
ATOM   3094  C   LEU A 209     106.714  85.103 163.824  1.00 91.24           C
ATOM   3095  O   LEU A 209     106.303  85.351 162.696  1.00 91.24           O
ATOM   3096  CB  LEU A 209     104.586  83.785 164.319  1.00 91.24           C
ATOM   3097  CG  LEU A 209     103.884  82.608 165.013  1.00 91.24           C
ATOM   3098  CD1 LEU A 209     102.397  82.640 164.711  1.00 91.24           C
ATOM   3099  CD2 LEU A 209     104.431  81.247 164.597  1.00 91.24           C
ATOM   3100  H   LEU A 209     105.382  84.223 166.670  1.00 91.24           H
ATOM   3101  HA  LEU A 209     106.606  83.068 164.371  1.00 91.24           H
ATOM   3102  HB2 LEU A 209     104.480  83.649 163.244  1.00 91.24           H
ATOM   3103  HB3 LEU A 209     104.065  84.702 164.586  1.00 91.24           H
ATOM   3104  HG  LEU A 209     103.998  82.703 166.088  1.00 91.24           H
ATOM   3105 HD11 LEU A 209     101.897  81.839 165.248  1.00 91.24           H
ATOM   3106 HD12 LEU A 209     101.977  83.586 165.036  1.00 91.24           H
ATOM   3107 HD13 LEU A 209     102.229  82.523 163.646  1.00 91.24           H
ATOM   3108 HD21 LEU A 209     104.396  81.153 163.517  1.00 91.24           H
ATOM   3109 HD22 LEU A 209     105.453  81.140 164.941  1.00 91.24           H
ATOM   3110 HD23 LEU A 209     103.828  80.458 165.039  1.00 91.24           H
ATOM   3111  N   ASP A 210     107.688  85.826 164.357  1.00 89.94           N
ATOM   3112  CA  ASP A 210     108.231  87.075 163.812  1.00 89.94           C
ATOM   3113  C   ASP A 210     109.759  87.159 163.947  1.00 89.94           C
ATOM   3114  O   ASP A 210     110.447  87.585 163.020  1.00 89.94           O
ATOM   3115  CB  ASP A 210     107.565  88.260 164.526  1.00 89.94           C
ATOM   3116  CG  ASP A 210     107.531  88.187 166.066  1.00 89.94           C
ATOM   3117  OD1 ASP A 210     108.077  87.240 166.665  1.00 89.94           O
ATOM   3118  OD2 ASP A 210     106.922  89.103 166.661  1.00 89.94           O
ATOM   3119  H   ASP A 210     107.962  85.589 165.298  1.00 89.94           H
ATOM   3120  HA  ASP A 210     108.004  87.146 162.749  1.00 89.94           H
ATOM   3121  HB2 ASP A 210     106.539  88.326 164.167  1.00 89.94           H
ATOM   3122  HB3 ASP A 210     108.068  89.176 164.222  1.00 89.94           H
ATOM   3123  N   TYR A 211     110.308  86.681 165.060  1.00 89.83           N
ATOM   3124  CA  TYR A 211     111.728  86.351 165.185  1.00 89.83           C
ATOM   3125  C   TYR A 211     112.142  85.136 164.342  1.00 89.83           C
ATOM   3126  O   TYR A 211     113.280  85.072 163.884  1.00 89.83           O
ATOM   3127  CB  TYR A 211     112.060  86.109 166.655  1.00 89.83           C
ATOM   3128  CG  TYR A 211     111.736  87.277 167.559  1.00 89.83           C
ATOM   3129  CD1 TYR A 211     112.219  88.560 167.253  1.00 89.83           C
ATOM   3130  CD2 TYR A 211     110.943  87.080 168.703  1.00 89.83           C
ATOM   3131  CE1 TYR A 211     111.900  89.646 168.088  1.00 89.83           C
ATOM   3132  CE2 TYR A 211     110.614  88.163 169.534  1.00 89.83           C
ATOM   3133  CZ  TYR A 211     111.093  89.448 169.226  1.00 89.83           C
ATOM   3134  OH  TYR A 211     110.781  90.500 170.025  1.00 89.83           O
ATOM   3135  H   TYR A 211     109.683  86.477 165.826  1.00 89.83           H
ATOM   3136  HA  TYR A 211     112.314  87.200 164.834  1.00 89.83           H
ATOM   3137  HB2 TYR A 211     111.513  85.226 166.989  1.00 89.83           H
ATOM   3138  HB3 TYR A 211     113.124  85.890 166.747  1.00 89.83           H
ATOM   3139  HD1 TYR A 211     112.841  88.721 166.385  1.00 89.83           H
ATOM   3140  HD2 TYR A 211     110.573  86.093 168.939  1.00 89.83           H
ATOM   3141  HE1 TYR A 211     112.266  90.635 167.859  1.00 89.83           H
ATOM   3142  HE2 TYR A 211     109.971  88.018 170.389  1.00 89.83           H
ATOM   3143  HH  TYR A 211     110.171  90.242 170.720  1.00 89.83           H
ATOM   3144  N   LEU A 212     111.244  84.186 164.107  1.00 91.57           N
ATOM   3145  CA  LEU A 212     111.463  83.040 163.232  1.00 91.57           C
ATOM   3146  C   LEU A 212     111.332  83.420 161.754  1.00 91.57           C
ATOM   3147  O   LEU A 212     110.421  84.152 161.383  1.00 91.57           O
ATOM   3148  CB  LEU A 212     110.403  81.990 163.599  1.00 91.57           C
ATOM   3149  CG  LEU A 212     110.780  81.059 164.761  1.00 91.57           C
ATOM   3150  CD1 LEU A 212     111.436  81.739 165.955  1.00 91.57           C
ATOM   3151  CD2 LEU A 212     109.529  80.346 165.274  1.00 91.57           C
ATOM   3152  H   LEU A 212     110.332  84.287 164.526  1.00 91.57           H
ATOM   3153  HA  LEU A 212     112.460  82.629 163.389  1.00 91.57           H
ATOM   3154  HB2 LEU A 212     109.464  82.493 163.826  1.00 91.57           H
ATOM   3155  HB3 LEU A 212     110.222  81.355 162.732  1.00 91.57           H
ATOM   3156  HG  LEU A 212     111.474  80.311 164.381  1.00 91.57           H
ATOM   3157 HD11 LEU A 212     112.376  82.202 165.659  1.00 91.57           H
ATOM   3158 HD12 LEU A 212     110.775  82.492 166.381  1.00 91.57           H
ATOM   3159 HD13 LEU A 212     111.664  80.976 166.697  1.00 91.57           H
ATOM   3160 HD21 LEU A 212     108.848  81.060 165.732  1.00 91.57           H
ATOM   3161 HD22 LEU A 212     109.810  79.586 166.001  1.00 91.57           H
ATOM   3162 HD23 LEU A 212     109.021  79.852 164.449  1.00 91.57           H
ATOM   3163  N   PHE A 213     112.153  82.851 160.876  1.00 91.77           N
ATOM   3164  CA  PHE A 213     111.920  82.869 159.429  1.00 91.77           C
ATOM   3165  C   PHE A 213     110.818  81.868 159.026  1.00 91.77           C
ATOM   3166  O   PHE A 213     111.100  80.734 158.632  1.00 91.77           O
ATOM   3167  CB  PHE A 213     113.224  82.546 158.691  1.00 91.77           C
ATOM   3168  CG  PHE A 213     114.365  83.537 158.726  1.00 91.77           C
ATOM   3169  CD1 PHE A 213     114.197  84.867 159.130  1.00 91.77           C
ATOM   3170  CD2 PHE A 213     115.615  83.110 158.259  1.00 91.77           C
ATOM   3171  CE1 PHE A 213     115.268  85.763 159.051  1.00 91.77           C
ATOM   3172  CE2 PHE A 213     116.696  84.000 158.206  1.00 91.77           C
ATOM   3173  CZ  PHE A 213     116.521  85.330 158.602  1.00 91.77           C
ATOM   3174  H   PHE A 213     112.969  82.363 161.216  1.00 91.77           H
ATOM   3175  HA  PHE A 213     111.585  83.858 159.115  1.00 91.77           H
ATOM   3176  HB2 PHE A 213     113.595  81.582 159.041  1.00 91.77           H
ATOM   3177  HB3 PHE A 213     112.964  82.436 157.638  1.00 91.77           H
ATOM   3178  HD1 PHE A 213     113.241  85.230 159.479  1.00 91.77           H
ATOM   3179  HD2 PHE A 213     115.759  82.089 157.937  1.00 91.77           H
ATOM   3180  HE1 PHE A 213     115.122  86.801 159.310  1.00 91.77           H
ATOM   3181  HE2 PHE A 213     117.658  83.657 157.855  1.00 91.77           H
ATOM   3182  HZ  PHE A 213     117.343  86.029 158.549  1.00 91.77           H
ATOM   3183  N   THR A 214     109.546  82.250 159.138  1.00 90.70           N
ATOM   3184  CA  THR A 214     108.414  81.311 159.009  1.00 90.70           C
ATOM   3185  C   THR A 214     108.053  80.884 157.588  1.00 90.70           C
ATOM   3186  O   THR A 214     107.375  79.876 157.433  1.00 90.70           O
ATOM   3187  CB  THR A 214     107.161  81.870 159.669  1.00 90.70           C
ATOM   3188  OG1 THR A 214     106.785  83.050 159.014  1.00 90.70           O
ATOM   3189  CG2 THR A 214     107.384  82.169 161.147  1.00 90.70           C
ATOM   3190  H   THR A 214     109.352  83.176 159.491  1.00 90.70           H
ATOM   3191  HA  THR A 214     108.672  80.397 159.543  1.00 90.70           H
ATOM   3192  HB  THR A 214     106.354  81.142 159.581  1.00 90.70           H
ATOM   3193  HG1 THR A 214     106.001  83.388 159.453  1.00 90.70           H
ATOM   3194 HG21 THR A 214     107.712  81.268 161.665  1.00 90.70           H
ATOM   3195 HG22 THR A 214     108.126  82.957 161.282  1.00 90.70           H
ATOM   3196 HG23 THR A 214     106.445  82.506 161.587  1.00 90.70           H
ATOM   3197  N   LYS A 215     108.496  81.599 156.552  1.00 91.03           N
ATOM   3198  CA  LYS A 215     108.218  81.276 155.143  1.00 91.03           C
ATOM   3199  C   LYS A 215     108.659  79.856 154.744  1.00 91.03           C
ATOM   3200  O   LYS A 215     109.617  79.304 155.280  1.00 91.03           O
ATOM   3201  CB  LYS A 215     108.875  82.366 154.286  1.00 91.03           C
ATOM   3202  CG  LYS A 215     108.558  82.293 152.783  1.00 91.03           C
ATOM   3203  CD  LYS A 215     109.099  83.506 152.005  1.00 91.03           C
ATOM   3204  CE  LYS A 215     110.624  83.669 152.128  1.00 91.03           C
ATOM   3205  NZ  LYS A 215     111.144  84.823 151.351  1.00 91.03           N
ATOM   3206  H   LYS A 215     109.038  82.426 156.757  1.00 91.03           H
ATOM   3207  HA  LYS A 215     107.139  81.329 154.994  1.00 91.03           H
ATOM   3208  HB2 LYS A 215     108.537  83.336 154.651  1.00 91.03           H
ATOM   3209  HB3 LYS A 215     109.953  82.311 154.431  1.00 91.03           H
ATOM   3210  HG2 LYS A 215     107.477  82.249 152.652  1.00 91.03           H
ATOM   3211  HG3 LYS A 215     108.997  81.389 152.360  1.00 91.03           H
ATOM   3212  HD2 LYS A 215     108.608  84.407 152.373  1.00 91.03           H
ATOM   3213  HD3 LYS A 215     108.836  83.383 150.955  1.00 91.03           H
ATOM   3214  HE2 LYS A 215     110.870  83.802 153.181  1.00 91.03           H
ATOM   3215  HE3 LYS A 215     111.100  82.749 151.787  1.00 91.03           H
ATOM   3216  HZ1 LYS A 215     111.008  84.692 150.359  1.00 91.03           H
ATOM   3217  HZ2 LYS A 215     112.130  84.960 151.525  1.00 91.03           H
ATOM   3218  HZ3 LYS A 215     110.668  85.676 151.610  1.00 91.03           H
ATOM   3219  N   GLY A 216     107.980  79.270 153.764  1.00 89.03           N
ATOM   3220  CA  GLY A 216     108.318  77.964 153.182  1.00 89.03           C
ATOM   3221  C   GLY A 216     109.342  78.024 152.035  1.00 89.03           C
ATOM   3222  O   GLY A 216     109.056  78.480 150.932  1.00 89.03           O
ATOM   3223  H   GLY A 216     107.189  79.766 153.381  1.00 89.03           H
ATOM   3224  HA2 GLY A 216     107.411  77.502 152.794  1.00 89.03           H
ATOM   3225  HA3 GLY A 216     108.698  77.311 153.968  1.00 89.03           H
ATOM   3226  N   CYS A 217     110.549  77.525 152.272  1.00 90.54           N
ATOM   3227  CA  CYS A 217     111.683  77.593 151.363  1.00 90.54           C
ATOM   3228  C   CYS A 217     111.497  76.927 150.001  1.00 90.54           C
ATOM   3229  O   CYS A 217     112.192  77.272 149.045  1.00 90.54           O
ATOM   3230  CB  CYS A 217     112.858  76.924 152.065  1.00 90.54           C
ATOM   3231  SG  CYS A 217     113.328  77.705 153.612  1.00 90.54           S
ATOM   3232  H   CYS A 217     110.744  77.236 153.219  1.00 90.54           H
ATOM   3233  HA  CYS A 217     111.922  78.639 151.173  1.00 90.54           H
ATOM   3234  HB2 CYS A 217     113.721  76.967 151.400  1.00 90.54           H
ATOM   3235  HB3 CYS A 217     112.637  75.873 152.247  1.00 90.54           H
ATOM   3236  N   PHE A 218     110.575  75.971 149.889  1.00 91.03           N
ATOM   3237  CA  PHE A 218     110.356  75.292 148.625  1.00 91.03           C
ATOM   3238  C   PHE A 218     109.882  76.221 147.526  1.00 91.03           C
ATOM   3239  O   PHE A 218     110.106  75.891 146.374  1.00 91.03           O
ATOM   3240  CB  PHE A 218     109.398  74.126 148.814  1.00 91.03           C
ATOM   3241  CG  PHE A 218     108.988  73.421 147.540  1.00 91.03           C
ATOM   3242  CD1 PHE A 218     109.761  72.360 147.050  1.00 91.03           C
ATOM   3243  CD2 PHE A 218     107.840  73.829 146.840  1.00 91.03           C
ATOM   3244  CE1 PHE A 218     109.376  71.688 145.879  1.00 91.03           C
ATOM   3245  CE2 PHE A 218     107.466  73.172 145.657  1.00 91.03           C
ATOM   3246  CZ  PHE A 218     108.227  72.092 145.182  1.00 91.03           C
ATOM   3247  H   PHE A 218     110.000  75.732 150.684  1.00 91.03           H
ATOM   3248  HA  PHE A 218     111.307  74.880 148.288  1.00 91.03           H
ATOM   3249  HB2 PHE A 218     108.504  74.467 149.337  1.00 91.03           H
ATOM   3250  HB3 PHE A 218     109.917  73.394 149.432  1.00 91.03           H
ATOM   3251  HD1 PHE A 218     110.647  72.043 147.580  1.00 91.03           H
ATOM   3252  HD2 PHE A 218     107.251  74.657 147.205  1.00 91.03           H
ATOM   3253  HE1 PHE A 218     109.963  70.852 145.528  1.00 91.03           H
ATOM   3254  HE2 PHE A 218     106.585  73.490 145.119  1.00 91.03           H
ATOM   3255  HZ  PHE A 218     107.920  71.575 144.285  1.00 91.03           H
ATOM   3256  N   GLU A 219     109.306  77.387 147.835  1.00 88.33           N
ATOM   3257  CA  GLU A 219     108.954  78.350 146.784  1.00 88.33           C
ATOM   3258  C   GLU A 219     110.172  78.623 145.902  1.00 88.33           C
ATOM   3259  O   GLU A 219     110.128  78.355 144.710  1.00 88.33           O
ATOM   3260  CB  GLU A 219     108.349  79.643 147.373  1.00 88.33           C
ATOM   3261  CG  GLU A 219     107.566  80.518 146.366  1.00 88.33           C
ATOM   3262  CD  GLU A 219     108.399  81.170 145.264  1.00 88.33           C
ATOM   3263  OE1 GLU A 219     109.531  81.626 145.554  1.00 88.33           O
ATOM   3264  OE2 GLU A 219     107.922  81.230 144.108  1.00 88.33           O
ATOM   3265  H   GLU A 219     109.185  77.644 148.805  1.00 88.33           H
ATOM   3266  HA  GLU A 219     108.199  77.890 146.146  1.00 88.33           H
ATOM   3267  HB2 GLU A 219     109.133  80.235 147.845  1.00 88.33           H
ATOM   3268  HB3 GLU A 219     107.647  79.355 148.155  1.00 88.33           H
ATOM   3269  HG2 GLU A 219     106.787  79.901 145.919  1.00 88.33           H
ATOM   3270  HG3 GLU A 219     107.067  81.309 146.927  1.00 88.33           H
ATOM   3271  N   HIS A 220     111.304  79.018 146.498  1.00 91.76           N
ATOM   3272  CA  HIS A 220     112.471  79.415 145.716  1.00 91.76           C
ATOM   3273  C   HIS A 220     112.995  78.242 144.899  1.00 91.76           C
ATOM   3274  O   HIS A 220     113.235  78.361 143.701  1.00 91.76           O
ATOM   3275  CB  HIS A 220     113.552  80.008 146.635  1.00 91.76           C
ATOM   3276  CG  HIS A 220     114.629  80.790 145.904  1.00 91.76           C
ATOM   3277  ND1 HIS A 220     115.749  80.294 145.276  1.00 91.76           N
ATOM   3278  CD2 HIS A 220     114.678  82.149 145.759  1.00 91.76           C
ATOM   3279  CE1 HIS A 220     116.449  81.323 144.781  1.00 91.76           C
ATOM   3280  NE2 HIS A 220     115.835  82.479 145.046  1.00 91.76           N
ATOM   3281  H   HIS A 220     111.319  79.123 147.502  1.00 91.76           H
ATOM   3282  HA  HIS A 220     112.160  80.188 145.014  1.00 91.76           H
ATOM   3283  HB2 HIS A 220     113.076  80.684 147.344  1.00 91.76           H
ATOM   3284  HB3 HIS A 220     114.019  79.210 147.212  1.00 91.76           H
ATOM   3285  HD1 HIS A 220     116.013  79.321 145.212  1.00 91.76           H
ATOM   3286  HD2 HIS A 220     113.968  82.854 146.168  1.00 91.76           H
ATOM   3287  HE1 HIS A 220     117.391  81.242 144.259  1.00 91.76           H
ATOM   3288  N   ILE A 221     113.108  77.086 145.545  1.00 87.46           N
ATOM   3289  CA  ILE A 221     113.611  75.873 144.924  1.00 87.46           C
ATOM   3290  C   ILE A 221     112.706  75.451 143.774  1.00 87.46           C
ATOM   3291  O   ILE A 221     113.172  75.222 142.659  1.00 87.46           O
ATOM   3292  CB  ILE A 221     113.734  74.795 146.006  1.00 87.46           C
ATOM   3293  CG1 ILE A 221     114.832  75.217 147.006  1.00 87.46           C
ATOM   3294  CG2 ILE A 221     114.058  73.446 145.366  1.00 87.46           C
ATOM   3295  CD1 ILE A 221     114.955  74.332 148.242  1.00 87.46           C
ATOM   3296  H   ILE A 221     112.838  77.063 146.517  1.00 87.46           H
ATOM   3297  HA  ILE A 221     114.598  76.060 144.503  1.00 87.46           H
ATOM   3298  HB  ILE A 221     112.785  74.708 146.534  1.00 87.46           H
ATOM   3299 HG12 ILE A 221     114.636  76.225 147.370  1.00 87.46           H
ATOM   3300 HG13 ILE A 221     115.795  75.234 146.495  1.00 87.46           H
ATOM   3301 HG21 ILE A 221     114.962  73.523 144.762  1.00 87.46           H
ATOM   3302 HG22 ILE A 221     113.232  73.107 144.742  1.00 87.46           H
ATOM   3303 HG23 ILE A 221     114.208  72.696 146.142  1.00 87.46           H
ATOM   3304 HD11 ILE A 221     115.689  74.771 148.918  1.00 87.46           H
ATOM   3305 HD12 ILE A 221     115.293  73.330 147.975  1.00 87.46           H
ATOM   3306 HD13 ILE A 221     113.994  74.270 148.752  1.00 87.46           H
ATOM   3307  N   GLY A 222     111.398  75.417 144.015  1.00 84.87           N
ATOM   3308  CA  GLY A 222     110.430  75.075 142.990  1.00 84.87           C
ATOM   3309  C   GLY A 222     110.406  76.087 141.862  1.00 84.87           C
ATOM   3310  O   GLY A 222     110.431  75.703 140.701  1.00 84.87           O
ATOM   3311  H   GLY A 222     111.044  75.667 144.927  1.00 84.87           H
ATOM   3312  HA2 GLY A 222     109.441  75.045 143.445  1.00 84.87           H
ATOM   3313  HA3 GLY A 222     110.662  74.092 142.579  1.00 84.87           H
ATOM   3314  N   HIS A 223     110.411  77.378 142.172  1.00 80.90           N
ATOM   3315  CA  HIS A 223     110.312  78.404 141.171  1.00 80.90           C
ATOM   3316  C   HIS A 223     111.564  78.435 140.308  1.00 80.90           C
ATOM   3317  O   HIS A 223     111.463  78.612 139.095  1.00 80.90           O
ATOM   3318  CB  HIS A 223     110.029  79.740 141.856  1.00 80.90           C
ATOM   3319  CG  HIS A 223     109.168  80.623 141.000  1.00 80.90           C
ATOM   3320  ND1 HIS A 223     107.931  81.083 141.353  1.00 80.90           N
ATOM   3321  CD2 HIS A 223     109.412  81.058 139.731  1.00 80.90           C
ATOM   3322  CE1 HIS A 223     107.422  81.769 140.332  1.00 80.90           C
ATOM   3323  NE2 HIS A 223     108.292  81.778 139.309  1.00 80.90           N
ATOM   3324  H   HIS A 223     110.399  77.648 143.145  1.00 80.90           H
ATOM   3325  HA  HIS A 223     109.467  78.158 140.528  1.00 80.90           H
ATOM   3326  HB2 HIS A 223     109.472  79.561 142.776  1.00 80.90           H
ATOM   3327  HB3 HIS A 223     110.962  80.232 142.129  1.00 80.90           H
ATOM   3328  HD1 HIS A 223     107.556  81.031 142.290  1.00 80.90           H
ATOM   3329  HD2 HIS A 223     110.306  80.868 139.157  1.00 80.90           H
ATOM   3330  HE1 HIS A 223     106.477  82.292 140.353  1.00 80.90           H
ATOM   3331  N   ALA A 224     112.728  78.204 140.910  1.00 84.23           N
ATOM   3332  CA  ALA A 224     113.951  78.008 140.165  1.00 84.23           C
ATOM   3333  C   ALA A 224     113.780  76.843 139.186  1.00 84.23           C
ATOM   3334  O   ALA A 224     113.813  77.047 137.975  1.00 84.23           O
ATOM   3335  CB  ALA A 224     115.100  77.790 141.156  1.00 84.23           C
ATOM   3336  H   ALA A 224     112.753  78.069 141.910  1.00 84.23           H
ATOM   3337  HA  ALA A 224     114.164  78.903 139.581  1.00 84.23           H
ATOM   3338  HB1 ALA A 224     116.018  77.579 140.608  1.00 84.23           H
ATOM   3339  HB2 ALA A 224     114.888  76.952 141.820  1.00 84.23           H
ATOM   3340  HB3 ALA A 224     115.245  78.690 141.753  1.00 84.23           H
ATOM   3341  N   ILE A 225     113.505  75.639 139.687  1.00 84.44           N
ATOM   3342  CA  ILE A 225     113.424  74.430 138.860  1.00 84.44           C
ATOM   3343  C   ILE A 225     112.406  74.583 137.729  1.00 84.44           C
ATOM   3344  O   ILE A 225     112.716  74.364 136.560  1.00 84.44           O
ATOM   3345  CB  ILE A 225     113.132  73.234 139.782  1.00 84.44           C
ATOM   3346  CG1 ILE A 225     114.421  72.897 140.571  1.00 84.44           C
ATOM   3347  CG2 ILE A 225     112.658  72.007 138.992  1.00 84.44           C
ATOM   3348  CD1 ILE A 225     114.199  71.977 141.773  1.00 84.44           C
ATOM   3349  H   ILE A 225     113.410  75.548 140.688  1.00 84.44           H
ATOM   3350  HA  ILE A 225     114.386  74.258 138.378  1.00 84.44           H
ATOM   3351  HB  ILE A 225     112.345  73.512 140.484  1.00 84.44           H
ATOM   3352 HG12 ILE A 225     115.149  72.440 139.901  1.00 84.44           H
ATOM   3353 HG13 ILE A 225     114.861  73.818 140.955  1.00 84.44           H
ATOM   3354 HG21 ILE A 225     111.693  72.210 138.528  1.00 84.44           H
ATOM   3355 HG22 ILE A 225     113.382  71.755 138.217  1.00 84.44           H
ATOM   3356 HG23 ILE A 225     112.530  71.159 139.664  1.00 84.44           H
ATOM   3357 HD11 ILE A 225     113.423  72.391 142.417  1.00 84.44           H
ATOM   3358 HD12 ILE A 225     115.123  71.906 142.347  1.00 84.44           H
ATOM   3359 HD13 ILE A 225     113.911  70.977 141.449  1.00 84.44           H
ATOM   3360  N   ASP A 226     111.200  75.014 138.080  1.00 81.00           N
ATOM   3361  CA  ASP A 226     110.097  75.287 137.172  1.00 81.00           C
ATOM   3362  C   ASP A 226     110.518  76.284 136.082  1.00 81.00           C
ATOM   3363  O   ASP A 226     110.422  75.971 134.899  1.00 81.00           O
ATOM   3364  CB  ASP A 226     108.923  75.760 138.052  1.00 81.00           C
ATOM   3365  CG  ASP A 226     107.646  76.077 137.300  1.00 81.00           C
ATOM   3366  OD2 ASP A 226     107.423  77.254 136.926  1.00 81.00           O
ATOM   3367  OD1 ASP A 226     106.813  75.170 137.072  1.00 81.00           O
ATOM   3368  H   ASP A 226     111.045  75.209 139.059  1.00 81.00           H
ATOM   3369  HA  ASP A 226     109.812  74.362 136.670  1.00 81.00           H
ATOM   3370  HB2 ASP A 226     108.699  74.986 138.786  1.00 81.00           H
ATOM   3371  HB3 ASP A 226     109.229  76.656 138.592  1.00 81.00           H
ATOM   3372  N   SER A 227     111.103  77.422 136.458  1.00 79.78           N
ATOM   3373  CA  SER A 227     111.531  78.447 135.498  1.00 79.78           C
ATOM   3374  C   SER A 227     112.630  77.990 134.549  1.00 79.78           C
ATOM   3375  O   SER A 227     112.466  78.187 133.350  1.00 79.78           O
ATOM   3376  CB  SER A 227     111.935  79.744 136.198  1.00 79.78           C
ATOM   3377  OG  SER A 227     113.112  79.613 136.957  1.00 79.78           O
ATOM   3378  H   SER A 227     111.274  77.574 137.442  1.00 79.78           H
ATOM   3379  HA  SER A 227     110.672  78.682 134.870  1.00 79.78           H
ATOM   3380  HB2 SER A 227     112.098  80.510 135.440  1.00 79.78           H
ATOM   3381  HB3 SER A 227     111.123  80.074 136.846  1.00 79.78           H
ATOM   3382  HG  SER A 227     112.998  78.894 137.584  1.00 79.78           H
ATOM   3383  N   TYR A 228     113.685  77.326 135.043  1.00 86.78           N
ATOM   3384  CA  TYR A 228     114.723  76.722 134.193  1.00 86.78           C
ATOM   3385  C   TYR A 228     114.091  75.745 133.188  1.00 86.78           C
ATOM   3386  O   TYR A 228     114.398  75.757 132.000  1.00 86.78           O
ATOM   3387  CB  TYR A 228     115.741  75.932 135.049  1.00 86.78           C
ATOM   3388  CG  TYR A 228     116.678  76.659 136.016  1.00 86.78           C
ATOM   3389  CD2 TYR A 228     116.753  76.244 137.362  1.00 86.78           C
ATOM   3390  CD1 TYR A 228     117.591  77.623 135.550  1.00 86.78           C
ATOM   3391  CE2 TYR A 228     117.703  76.799 138.242  1.00 86.78           C
ATOM   3392  CE1 TYR A 228     118.577  78.140 136.415  1.00 86.78           C
ATOM   3393  CZ  TYR A 228     118.626  77.742 137.766  1.00 86.78           C
ATOM   3394  OH  TYR A 228     119.531  78.306 138.607  1.00 86.78           O
ATOM   3395  H   TYR A 228     113.766  77.222 136.044  1.00 86.78           H
ATOM   3396  HA  TYR A 228     115.238  77.500 133.630  1.00 86.78           H
ATOM   3397  HB2 TYR A 228     115.188  75.181 135.613  1.00 86.78           H
ATOM   3398  HB3 TYR A 228     116.381  75.379 134.363  1.00 86.78           H
ATOM   3399  HD2 TYR A 228     116.072  75.486 137.721  1.00 86.78           H
ATOM   3400  HD1 TYR A 228     117.553  77.944 134.520  1.00 86.78           H
ATOM   3401  HE2 TYR A 228     117.734  76.501 139.279  1.00 86.78           H
ATOM   3402  HE1 TYR A 228     119.314  78.841 136.052  1.00 86.78           H
ATOM   3403  HH  TYR A 228     120.107  77.673 139.043  1.00 86.78           H
ATOM   3404  N   THR A 229     113.170  74.906 133.674  1.00 85.30           N
ATOM   3405  CA  THR A 229     112.515  73.883 132.865  1.00 85.30           C
ATOM   3406  C   THR A 229     111.773  74.476 131.688  1.00 85.30           C
ATOM   3407  O   THR A 229     112.130  74.182 130.559  1.00 85.30           O
ATOM   3408  CB  THR A 229     111.566  73.032 133.700  1.00 85.30           C
ATOM   3409  OG1 THR A 229     112.273  72.436 134.753  1.00 85.30           O
ATOM   3410  CG2 THR A 229     110.940  71.931 132.857  1.00 85.30           C
ATOM   3411  H   THR A 229     112.923  74.989 134.650  1.00 85.30           H
ATOM   3412  HA  THR A 229     113.281  73.223 132.459  1.00 85.30           H
ATOM   3413  HB  THR A 229     110.767  73.644 134.119  1.00 85.30           H
ATOM   3414  HG1 THR A 229     112.500  73.134 135.372  1.00 85.30           H
ATOM   3415 HG21 THR A 229     110.392  71.237 133.495  1.00 85.30           H
ATOM   3416 HG22 THR A 229     111.720  71.386 132.326  1.00 85.30           H
ATOM   3417 HG23 THR A 229     110.244  72.358 132.134  1.00 85.30           H
ATOM   3418  N   TRP A 230     110.761  75.317 131.924  1.00 88.31           N
ATOM   3419  CA  TRP A 230     109.903  75.789 130.837  1.00 88.31           C
ATOM   3420  C   TRP A 230     110.681  76.556 129.761  1.00 88.31           C
ATOM   3421  O   TRP A 230     110.287  76.504 128.598  1.00 88.31           O
ATOM   3422  CB  TRP A 230     108.786  76.677 131.384  1.00 88.31           C
ATOM   3423  CG  TRP A 230     107.862  76.092 132.401  1.00 88.31           C
ATOM   3424  CD1 TRP A 230     107.811  76.493 133.683  1.00 88.31           C
ATOM   3425  CD2 TRP A 230     106.830  75.068 132.278  1.00 88.31           C
ATOM   3426  NE1 TRP A 230     106.853  75.779 134.356  1.00 88.31           N
ATOM   3427  CE2 TRP A 230     106.152  74.954 133.521  1.00 88.31           C
ATOM   3428  CE3 TRP A 230     106.426  74.160 131.283  1.00 88.31           C
ATOM   3429  CZ2 TRP A 230     105.066  74.092 133.735  1.00 88.31           C
ATOM   3430  CZ3 TRP A 230     105.313  73.311 131.464  1.00 88.31           C
ATOM   3431  CH2 TRP A 230     104.596  73.311 132.668  1.00 88.31           C
ATOM   3432  H   TRP A 230     110.548  75.575 132.876  1.00 88.31           H
ATOM   3433  HA  TRP A 230     109.453  74.924 130.349  1.00 88.31           H
ATOM   3434  HB2 TRP A 230     108.175  77.008 130.545  1.00 88.31           H
ATOM   3435  HB3 TRP A 230     109.244  77.567 131.814  1.00 88.31           H
ATOM   3436  HD1 TRP A 230     108.460  77.233 134.125  1.00 88.31           H
ATOM   3437  HE1 TRP A 230     106.822  75.741 135.364  1.00 88.31           H
ATOM   3438  HE3 TRP A 230     107.030  74.073 130.392  1.00 88.31           H
ATOM   3439  HZ2 TRP A 230     104.601  74.027 134.707  1.00 88.31           H
ATOM   3440  HZ3 TRP A 230     105.050  72.597 130.698  1.00 88.31           H
ATOM   3441  HH2 TRP A 230     103.761  72.641 132.802  1.00 88.31           H
ATOM   3442  N   GLY A 231     111.773  77.220 130.150  1.00 89.61           N
ATOM   3443  CA  GLY A 231     112.684  77.923 129.265  1.00 89.61           C
ATOM   3444  C   GLY A 231     113.255  76.982 128.213  1.00 89.61           C
ATOM   3445  O   GLY A 231     113.077  77.216 127.021  1.00 89.61           O
ATOM   3446  H   GLY A 231     112.015  77.185 131.130  1.00 89.61           H
ATOM   3447  HA2 GLY A 231     113.502  78.325 129.863  1.00 89.61           H
ATOM   3448  HA3 GLY A 231     112.171  78.745 128.766  1.00 89.61           H
ATOM   3449  N   ILE A 232     113.768  75.831 128.650  1.00 90.13           N
ATOM   3450  CA  ILE A 232     114.175  74.767 127.736  1.00 90.13           C
ATOM   3451  C   ILE A 232     112.943  74.188 127.035  1.00 90.13           C
ATOM   3452  O   ILE A 232     112.817  74.228 125.814  1.00 90.13           O
ATOM   3453  CB  ILE A 232     114.954  73.654 128.466  1.00 90.13           C
ATOM   3454  CG1 ILE A 232     116.136  74.164 129.316  1.00 90.13           C
ATOM   3455  CG2 ILE A 232     115.468  72.632 127.434  1.00 90.13           C
ATOM   3456  CD1 ILE A 232     116.495  73.177 130.431  1.00 90.13           C
ATOM   3457  H   ILE A 232     113.872  75.701 129.646  1.00 90.13           H
ATOM   3458  HA  ILE A 232     114.823  75.202 126.975  1.00 90.13           H
ATOM   3459  HB  ILE A 232     114.264  73.145 129.139  1.00 90.13           H
ATOM   3460 HG12 ILE A 232     117.004  74.344 128.681  1.00 90.13           H
ATOM   3461 HG13 ILE A 232     115.880  75.107 129.799  1.00 90.13           H
ATOM   3462 HG21 ILE A 232     114.638  72.150 126.918  1.00 90.13           H
ATOM   3463 HG22 ILE A 232     116.059  71.849 127.910  1.00 90.13           H
ATOM   3464 HG23 ILE A 232     116.091  73.132 126.693  1.00 90.13           H
ATOM   3465 HD11 ILE A 232     116.821  72.224 130.015  1.00 90.13           H
ATOM   3466 HD12 ILE A 232     117.305  73.585 131.037  1.00 90.13           H
ATOM   3467 HD13 ILE A 232     115.634  73.013 131.078  1.00 90.13           H
ATOM   3468  N   SER A 233     112.017  73.627 127.810  1.00 92.44           N
ATOM   3469  CA  SER A 233     111.007  72.712 127.293  1.00 92.44           C
ATOM   3470  C   SER A 233     110.041  73.358 126.314  1.00 92.44           C
ATOM   3471  O   SER A 233     109.821  72.820 125.230  1.00 92.44           O
ATOM   3472  CB  SER A 233     110.225  72.069 128.432  1.00 92.44           C
ATOM   3473  OG  SER A 233     111.068  71.591 129.460  1.00 92.44           O
ATOM   3474  H   SER A 233     112.130  73.696 128.811  1.00 92.44           H
ATOM   3475  HA  SER A 233     111.520  71.916 126.753  1.00 92.44           H
ATOM   3476  HB2 SER A 233     109.640  71.241 128.031  1.00 92.44           H
ATOM   3477  HB3 SER A 233     109.542  72.801 128.862  1.00 92.44           H
ATOM   3478  HG  SER A 233     111.789  71.071 129.099  1.00 92.44           H
ATOM   3479  N   TRP A 234     109.430  74.491 126.665  1.00 96.73           N
ATOM   3480  CA  TRP A 234     108.428  75.086 125.781  1.00 96.73           C
ATOM   3481  C   TRP A 234     109.027  75.937 124.694  1.00 96.73           C
ATOM   3482  O   TRP A 234     108.484  75.947 123.592  1.00 96.73           O
ATOM   3483  CB  TRP A 234     107.383  75.887 126.535  1.00 96.73           C
ATOM   3484  CG  TRP A 234     106.303  75.030 127.069  1.00 96.73           C
ATOM   3485  CD1 TRP A 234     105.914  75.014 128.348  1.00 96.73           C
ATOM   3486  CD2 TRP A 234     105.389  74.133 126.363  1.00 96.73           C
ATOM   3487  NE1 TRP A 234     104.930  74.072 128.512  1.00 96.73           N
ATOM   3488  CE2 TRP A 234     104.580  73.480 127.330  1.00 96.73           C
ATOM   3489  CE3 TRP A 234     105.138  73.827 125.010  1.00 96.73           C
ATOM   3490  CZ2 TRP A 234     103.619  72.520 126.990  1.00 96.73           C
ATOM   3491  CZ3 TRP A 234     104.169  72.872 124.646  1.00 96.73           C
ATOM   3492  CH2 TRP A 234     103.423  72.211 125.635  1.00 96.73           C
ATOM   3493  H   TRP A 234     109.717  74.982 127.500  1.00 96.73           H
ATOM   3494  HA  TRP A 234     107.904  74.286 125.260  1.00 96.73           H
ATOM   3495  HB2 TRP A 234     107.857  76.449 127.340  1.00 96.73           H
ATOM   3496  HB3 TRP A 234     106.915  76.600 125.857  1.00 96.73           H
ATOM   3497  HD1 TRP A 234     106.326  75.660 129.110  1.00 96.73           H
ATOM   3498  HE1 TRP A 234     104.472  73.913 129.398  1.00 96.73           H
ATOM   3499  HE3 TRP A 234     105.688  74.357 124.247  1.00 96.73           H
ATOM   3500  HZ2 TRP A 234     103.024  72.043 127.756  1.00 96.73           H
ATOM   3501  HZ3 TRP A 234     103.986  72.638 123.607  1.00 96.73           H
ATOM   3502  HH2 TRP A 234     102.681  71.482 125.346  1.00 96.73           H
ATOM   3503  N   PHE A 235     110.143  76.618 124.950  1.00 98.70           N
ATOM   3504  CA  PHE A 235     110.771  77.333 123.863  1.00 98.70           C
ATOM   3505  C   PHE A 235     111.215  76.330 122.797  1.00 98.70           C
ATOM   3506  O   PHE A 235     110.884  76.507 121.634  1.00 98.70           O
ATOM   3507  CB  PHE A 235     111.903  78.221 124.377  1.00 98.70           C
ATOM   3508  CG  PHE A 235     112.371  79.324 123.447  1.00 98.70           C
ATOM   3509  CD1 PHE A 235     111.670  79.668 122.271  1.00 98.70           C
ATOM   3510  CD2 PHE A 235     113.514  80.058 123.805  1.00 98.70           C
ATOM   3511  CE1 PHE A 235     112.103  80.730 121.471  1.00 98.70           C
ATOM   3512  CE2 PHE A 235     113.955  81.116 122.994  1.00 98.70           C
ATOM   3513  CZ  PHE A 235     113.252  81.444 121.825  1.00 98.70           C
ATOM   3514  H   PHE A 235     110.588  76.573 125.856  1.00 98.70           H
ATOM   3515  HA  PHE A 235     109.999  77.968 123.430  1.00 98.70           H
ATOM   3516  HB2 PHE A 235     112.756  77.584 124.611  1.00 98.70           H
ATOM   3517  HB3 PHE A 235     111.578  78.699 125.301  1.00 98.70           H
ATOM   3518  HD1 PHE A 235     110.786  79.133 121.958  1.00 98.70           H
ATOM   3519  HD2 PHE A 235     114.051  79.811 124.709  1.00 98.70           H
ATOM   3520  HE1 PHE A 235     111.544  81.000 120.587  1.00 98.70           H
ATOM   3521  HE2 PHE A 235     114.828  81.681 123.283  1.00 98.70           H
ATOM   3522  HZ  PHE A 235     113.573  82.266 121.203  1.00 98.70           H
ATOM   3523  N   GLY A 236     111.802  75.207 123.213  1.00 97.49           N
ATOM   3524  CA  GLY A 236     112.058  74.061 122.355  1.00 97.49           C
ATOM   3525  C   GLY A 236     110.841  73.665 121.527  1.00 97.49           C
ATOM   3526  O   GLY A 236     110.883  73.755 120.305  1.00 97.49           O
ATOM   3527  H   GLY A 236     112.055  75.120 124.187  1.00 97.49           H
ATOM   3528  HA2 GLY A 236     112.346  73.219 122.984  1.00 97.49           H
ATOM   3529  HA3 GLY A 236     112.888  74.285 121.683  1.00 97.49           H
ATOM   3530  N   PHE A 237     109.711  73.318 122.141  1.00101.90           N
ATOM   3531  CA  PHE A 237     108.521  72.995 121.354  1.00101.90           C
ATOM   3532  C   PHE A 237     108.090  74.133 120.437  1.00101.90           C
ATOM   3533  O   PHE A 237     107.712  73.882 119.299  1.00101.90           O
ATOM   3534  CB  PHE A 237     107.331  72.600 122.224  1.00101.90           C
ATOM   3535  CG  PHE A 237     106.075  72.353 121.395  1.00101.90           C
ATOM   3536  CD1 PHE A 237     105.995  71.223 120.567  1.00101.90           C
ATOM   3537  CD2 PHE A 237     105.047  73.306 121.340  1.00101.90           C
ATOM   3538  CE1 PHE A 237     104.879  71.010 119.747  1.00101.90           C
ATOM   3539  CE2 PHE A 237     103.926  73.092 120.523  1.00101.90           C
ATOM   3540  CZ  PHE A 237     103.833  71.937 119.738  1.00101.90           C
ATOM   3541  H   PHE A 237     109.694  73.245 123.149  1.00101.90           H
ATOM   3542  HA  PHE A 237     108.758  72.148 120.711  1.00101.90           H
ATOM   3543  HB2 PHE A 237     107.147  73.400 122.942  1.00101.90           H
ATOM   3544  HB3 PHE A 237     107.578  71.699 122.785  1.00101.90           H
ATOM   3545  HD1 PHE A 237     106.818  70.525 120.529  1.00101.90           H
ATOM   3546  HD2 PHE A 237     105.116  74.212 121.924  1.00101.90           H
ATOM   3547  HE1 PHE A 237     104.830  70.137 119.113  1.00101.90           H
ATOM   3548  HE2 PHE A 237     103.131  73.822 120.491  1.00101.90           H
ATOM   3549  HZ  PHE A 237     102.972  71.776 119.108  1.00101.90           H
ATOM   3550  N   ALA A 238     108.179  75.381 120.872  1.00101.95           N
ATOM   3551  CA  ALA A 238     107.834  76.491 120.006  1.00101.95           C
ATOM   3552  C   ALA A 238     108.707  76.550 118.740  1.00101.95           C
ATOM   3553  O   ALA A 238     108.149  76.698 117.653  1.00101.95           O
ATOM   3554  CB  ALA A 238     107.887  77.776 120.821  1.00101.95           C
ATOM   3555  H   ALA A 238     108.518  75.564 121.805  1.00101.95           H
ATOM   3556  HA  ALA A 238     106.806  76.353 119.673  1.00101.95           H
ATOM   3557  HB1 ALA A 238     107.230  77.699 121.687  1.00101.95           H
ATOM   3558  HB2 ALA A 238     107.551  78.593 120.183  1.00101.95           H
ATOM   3559  HB3 ALA A 238     108.904  77.982 121.154  1.00101.95           H
ATOM   3560  N   ILE A 239     110.036  76.354 118.837  1.00102.94           N
ATOM   3561  CA  ILE A 239     110.888  76.232 117.641  1.00102.94           C
ATOM   3562  C   ILE A 239     110.375  75.091 116.784  1.00102.94           C
ATOM   3563  O   ILE A 239     110.198  75.217 115.581  1.00102.94           O
ATOM   3564  CB  ILE A 239     112.383  75.928 117.921  1.00102.94           C
ATOM   3565  CG1 ILE A 239     113.015  76.475 119.208  1.00102.94           C
ATOM   3566  CG2 ILE A 239     113.215  76.346 116.699  1.00102.94           C
ATOM   3567  CD1 ILE A 239     112.928  77.980 119.417  1.00102.94           C
ATOM   3568  H   ILE A 239     110.446  76.221 119.750  1.00102.94           H
ATOM   3569  HA  ILE A 239     110.812  77.157 117.069  1.00102.94           H
ATOM   3570  HB  ILE A 239     112.504  74.849 118.013  1.00102.94           H
ATOM   3571 HG12 ILE A 239     112.568  75.959 120.057  1.00102.94           H
ATOM   3572 HG13 ILE A 239     114.069  76.197 119.214  1.00102.94           H
ATOM   3573 HG21 ILE A 239     114.263  76.090 116.852  1.00102.94           H
ATOM   3574 HG22 ILE A 239     112.867  75.825 115.806  1.00102.94           H
ATOM   3575 HG23 ILE A 239     113.138  77.420 116.533  1.00102.94           H
ATOM   3576 HD11 ILE A 239     113.536  78.476 118.660  1.00102.94           H
ATOM   3577 HD12 ILE A 239     113.332  78.229 120.398  1.00102.94           H
ATOM   3578 HD13 ILE A 239     111.894  78.321 119.355  1.00102.94           H
ATOM   3579  N   LEU A 240     110.122  73.953 117.417  1.00104.20           N
ATOM   3580  CA  LEU A 240     109.866  72.709 116.715  1.00104.20           C
ATOM   3581  C   LEU A 240     108.531  72.761 115.979  1.00104.20           C
ATOM   3582  O   LEU A 240     108.439  72.300 114.844  1.00104.20           O
ATOM   3583  CB  LEU A 240     109.990  71.533 117.702  1.00104.20           C
ATOM   3584  CG  LEU A 240     111.408  71.367 118.301  1.00104.20           C
ATOM   3585  CD1 LEU A 240     111.376  70.456 119.523  1.00104.20           C
ATOM   3586  CD2 LEU A 240     112.419  70.787 117.321  1.00104.20           C
ATOM   3587  H   LEU A 240     110.249  73.932 118.419  1.00104.20           H
ATOM   3588  HA  LEU A 240     110.642  72.595 115.959  1.00104.20           H
ATOM   3589  HB2 LEU A 240     109.714  70.606 117.200  1.00104.20           H
ATOM   3590  HB3 LEU A 240     109.278  71.692 118.512  1.00104.20           H
ATOM   3591  HG  LEU A 240     111.804  72.337 118.604  1.00104.20           H
ATOM   3592 HD11 LEU A 240     110.712  70.874 120.280  1.00104.20           H
ATOM   3593 HD12 LEU A 240     111.034  69.460 119.240  1.00104.20           H
ATOM   3594 HD13 LEU A 240     112.376  70.382 119.950  1.00104.20           H
ATOM   3595 HD21 LEU A 240     113.419  70.894 117.741  1.00104.20           H
ATOM   3596 HD22 LEU A 240     112.218  69.727 117.166  1.00104.20           H
ATOM   3597 HD23 LEU A 240     112.389  71.324 116.373  1.00104.20           H
ATOM   3598  N   MET A 241     107.524  73.405 116.549  1.00105.91           N
ATOM   3599  CA  MET A 241     106.222  73.583 115.911  1.00105.91           C
ATOM   3600  C   MET A 241     106.253  74.538 114.713  1.00105.91           C
ATOM   3601  O   MET A 241     105.437  74.381 113.816  1.00105.91           O
ATOM   3602  CB  MET A 241     105.206  74.031 116.959  1.00105.91           C
ATOM   3603  CG  MET A 241     103.749  73.930 116.492  1.00105.91           C
ATOM   3604  SD  MET A 241     103.105  72.259 116.181  1.00105.91           S
ATOM   3605  CE  MET A 241     103.304  72.111 114.386  1.00105.91           C
ATOM   3606  H   MET A 241     107.660  73.763 117.484  1.00105.91           H
ATOM   3607  HA  MET A 241     105.912  72.606 115.540  1.00105.91           H
ATOM   3608  HB2 MET A 241     105.420  75.062 117.242  1.00105.91           H
ATOM   3609  HB3 MET A 241     105.317  73.410 117.848  1.00105.91           H
ATOM   3610  HG2 MET A 241     103.597  74.549 115.607  1.00105.91           H
ATOM   3611  HG3 MET A 241     103.135  74.352 117.288  1.00105.91           H
ATOM   3612  HE1 MET A 241     102.838  71.185 114.048  1.00105.91           H
ATOM   3613  HE2 MET A 241     104.362  72.090 114.126  1.00105.91           H
ATOM   3614  HE3 MET A 241     102.829  72.959 113.893  1.00105.91           H
ATOM   3615  N   TRP A 242     107.212  75.467 114.652  1.00111.07           N
ATOM   3616  CA  TRP A 242     107.545  76.214 113.434  1.00111.07           C
ATOM   3617  C   TRP A 242     108.368  75.381 112.457  1.00111.07           C
ATOM   3618  O   TRP A 242     108.142  75.446 111.255  1.00111.07           O
ATOM   3619  CB  TRP A 242     108.294  77.503 113.798  1.00111.07           C
ATOM   3620  CG  TRP A 242     107.508  78.745 113.562  1.00111.07           C
ATOM   3621  CD1 TRP A 242     106.875  79.468 114.503  1.00111.07           C
ATOM   3622  CD2 TRP A 242     107.208  79.392 112.294  1.00111.07           C
ATOM   3623  NE1 TRP A 242     106.194  80.506 113.907  1.00111.07           N
ATOM   3624  CE2 TRP A 242     106.336  80.488 112.542  1.00111.07           C
ATOM   3625  CE3 TRP A 242     107.572  79.149 110.952  1.00111.07           C
ATOM   3626  CZ2 TRP A 242     105.827  81.284 111.506  1.00111.07           C
ATOM   3627  CZ3 TRP A 242     107.071  79.944 109.903  1.00111.07           C
ATOM   3628  CH2 TRP A 242     106.196  81.008 110.179  1.00111.07           C
ATOM   3629  H   TRP A 242     107.818  75.575 115.452  1.00111.07           H
ATOM   3630  HA  TRP A 242     106.625  76.485 112.918  1.00111.07           H
ATOM   3631  HB2 TRP A 242     108.608  77.477 114.841  1.00111.07           H
ATOM   3632  HB3 TRP A 242     109.202  77.576 113.200  1.00111.07           H
ATOM   3633  HD1 TRP A 242     106.883  79.234 115.557  1.00111.07           H
ATOM   3634  HE1 TRP A 242     105.636  81.173 114.420  1.00111.07           H
ATOM   3635  HE3 TRP A 242     108.235  78.325 110.741  1.00111.07           H
ATOM   3636  HZ2 TRP A 242     105.167  82.108 111.731  1.00111.07           H
ATOM   3637  HZ3 TRP A 242     107.347  79.729 108.882  1.00111.07           H
ATOM   3638  HH2 TRP A 242     105.814  81.614 109.372  1.00111.07           H
ATOM   3639  N   THR A 243     109.305  74.566 112.940  1.00109.01           N
ATOM   3640  CA  THR A 243     110.100  73.723 112.052  1.00109.01           C
ATOM   3641  C   THR A 243     109.230  72.760 111.284  1.00109.01           C
ATOM   3642  O   THR A 243     109.412  72.701 110.088  1.00109.01           O
ATOM   3643  CB  THR A 243     111.235  72.951 112.718  1.00109.01           C
ATOM   3644  OG1 THR A 243     110.794  71.980 113.627  1.00109.01           O
ATOM   3645  CG2 THR A 243     112.300  73.819 113.376  1.00109.01           C
ATOM   3646  H   THR A 243     109.526  74.618 113.924  1.00109.01           H
ATOM   3647  HA  THR A 243     110.567  74.363 111.304  1.00109.01           H
ATOM   3648  HB  THR A 243     111.750  72.409 111.924  1.00109.01           H
ATOM   3649  HG1 THR A 243     109.957  72.250 114.012  1.00109.01           H
ATOM   3650 HG21 THR A 243     112.881  73.226 114.081  1.00109.01           H
ATOM   3651 HG22 THR A 243     111.849  74.663 113.898  1.00109.01           H
ATOM   3652 HG23 THR A 243     112.977  74.200 112.611  1.00109.01           H
ATOM   3653  N   LEU A 244     108.239  72.082 111.872  1.00109.26           N
ATOM   3654  CA  LEU A 244     107.402  71.123 111.128  1.00109.26           C
ATOM   3655  C   LEU A 244     106.813  71.721 109.842  1.00109.26           C
ATOM   3656  O   LEU A 244     107.101  71.202 108.772  1.00109.26           O
ATOM   3657  CB  LEU A 244     106.296  70.518 112.017  1.00109.26           C
ATOM   3658  CG  LEU A 244     106.676  69.176 112.658  1.00109.26           C
ATOM   3659  CD1 LEU A 244     107.695  69.328 113.776  1.00109.26           C
ATOM   3660  CD2 LEU A 244     105.435  68.500 113.236  1.00109.26           C
ATOM   3661  H   LEU A 244     108.108  72.170 112.870  1.00109.26           H
ATOM   3662  HA  LEU A 244     108.051  70.312 110.799  1.00109.26           H
ATOM   3663  HB2 LEU A 244     106.008  71.226 112.794  1.00109.26           H
ATOM   3664  HB3 LEU A 244     105.423  70.339 111.389  1.00109.26           H
ATOM   3665  HG  LEU A 244     107.087  68.525 111.887  1.00109.26           H
ATOM   3666 HD11 LEU A 244     108.604  69.795 113.396  1.00109.26           H
ATOM   3667 HD12 LEU A 244     107.282  69.936 114.581  1.00109.26           H
ATOM   3668 HD13 LEU A 244     107.954  68.344 114.165  1.00109.26           H
ATOM   3669 HD21 LEU A 244     105.710  67.524 113.637  1.00109.26           H
ATOM   3670 HD22 LEU A 244     105.006  69.112 114.029  1.00109.26           H
ATOM   3671 HD23 LEU A 244     104.692  68.352 112.452  1.00109.26           H
ATOM   3672  N   PRO A 245     106.035  72.806 109.868  1.00111.57           N
ATOM   3673  CA  PRO A 245     105.457  73.348 108.649  1.00111.57           C
ATOM   3674  C   PRO A 245     106.517  73.830 107.652  1.00111.57           C
ATOM   3675  O   PRO A 245     106.341  73.654 106.453  1.00111.57           O
ATOM   3676  CB  PRO A 245     104.519  74.469 109.098  1.00111.57           C
ATOM   3677  CG  PRO A 245     105.018  74.836 110.493  1.00111.57           C
ATOM   3678  CD  PRO A 245     105.578  73.529 111.024  1.00111.57           C
ATOM   3679  HA  PRO A 245     104.866  72.577 108.155  1.00111.57           H
ATOM   3680  HB2 PRO A 245     103.504  74.080 109.173  1.00111.57           H
ATOM   3681  HB3 PRO A 245     104.545  75.327 108.428  1.00111.57           H
ATOM   3682  HG2 PRO A 245     105.810  75.579 110.400  1.00111.57           H
ATOM   3683  HG3 PRO A 245     104.218  75.216 111.127  1.00111.57           H
ATOM   3684  HD2 PRO A 245     106.393  73.732 111.718  1.00111.57           H
ATOM   3685  HD3 PRO A 245     104.790  72.964 111.521  1.00111.57           H
ATOM   3686  N   VAL A 246     107.641  74.375 108.119  1.00111.79           N
ATOM   3687  CA  VAL A 246     108.751  74.777 107.237  1.00111.79           C
ATOM   3688  C   VAL A 246     109.412  73.563 106.617  1.00111.79           C
ATOM   3689  O   VAL A 246     109.657  73.546 105.419  1.00111.79           O
ATOM   3690  CB  VAL A 246     109.776  75.619 108.005  1.00111.79           C
ATOM   3691  CG1 VAL A 246     111.011  75.961 107.164  1.00111.79           C
ATOM   3692  CG2 VAL A 246     109.135  76.939 108.431  1.00111.79           C
ATOM   3693  H   VAL A 246     107.758  74.478 109.116  1.00111.79           H
ATOM   3694  HA  VAL A 246     108.357  75.380 106.419  1.00111.79           H
ATOM   3695  HB  VAL A 246     110.101  75.078 108.893  1.00111.79           H
ATOM   3696 HG11 VAL A 246     111.557  75.056 106.899  1.00111.79           H
ATOM   3697 HG12 VAL A 246     111.683  76.597 107.738  1.00111.79           H
ATOM   3698 HG13 VAL A 246     110.712  76.484 106.257  1.00111.79           H
ATOM   3699 HG21 VAL A 246     109.840  77.502 109.040  1.00111.79           H
ATOM   3700 HG22 VAL A 246     108.849  77.512 107.550  1.00111.79           H
ATOM   3701 HG23 VAL A 246     108.244  76.752 109.028  1.00111.79           H
ATOM   3702  N   MET A 247     109.654  72.518 107.405  1.00112.57           N
ATOM   3703  CA  MET A 247     110.260  71.256 106.976  1.00112.57           C
ATOM   3704  C   MET A 247     109.323  70.474 106.050  1.00112.57           C
ATOM   3705  O   MET A 247     109.793  69.897 105.078  1.00112.57           O
ATOM   3706  CB  MET A 247     110.645  70.389 108.188  1.00112.57           C
ATOM   3707  CG  MET A 247     111.803  70.949 109.031  1.00112.57           C
ATOM   3708  SD  MET A 247     112.090  70.087 110.612  1.00112.57           S
ATOM   3709  CE  MET A 247     113.153  68.719 110.116  1.00112.57           C
ATOM   3710  H   MET A 247     109.368  72.584 108.372  1.00112.57           H
ATOM   3711  HA  MET A 247     111.166  71.478 106.412  1.00112.57           H
ATOM   3712  HB2 MET A 247     109.771  70.260 108.826  1.00112.57           H
ATOM   3713  HB3 MET A 247     110.950  69.408 107.823  1.00112.57           H
ATOM   3714  HG2 MET A 247     111.600  71.996 109.258  1.00112.57           H
ATOM   3715  HG3 MET A 247     112.718  70.925 108.439  1.00112.57           H
ATOM   3716  HE1 MET A 247     113.284  68.045 110.963  1.00112.57           H
ATOM   3717  HE2 MET A 247     112.698  68.180 109.286  1.00112.57           H
ATOM   3718  HE3 MET A 247     114.123  69.106 109.803  1.00112.57           H
ATOM   3719  N   LEU A 248     108.008  70.496 106.281  1.00115.77           N
ATOM   3720  CA  LEU A 248     107.015  69.952 105.351  1.00115.77           C
ATOM   3721  C   LEU A 248     106.996  70.735 104.024  1.00115.77           C
ATOM   3722  O   LEU A 248     107.118  70.147 102.949  1.00115.77           O
ATOM   3723  CB  LEU A 248     105.641  69.923 106.046  1.00115.77           C
ATOM   3724  CG  LEU A 248     105.294  68.603 106.753  1.00115.77           C
ATOM   3725  CD1 LEU A 248     105.015  67.489 105.741  1.00115.77           C
ATOM   3726  CD2 LEU A 248     106.362  68.096 107.718  1.00115.77           C
ATOM   3727  H   LEU A 248     107.677  70.934 107.129  1.00115.77           H
ATOM   3728  HA  LEU A 248     107.294  68.930 105.095  1.00115.77           H
ATOM   3729  HB2 LEU A 248     105.576  70.742 106.763  1.00115.77           H
ATOM   3730  HB3 LEU A 248     104.869  70.109 105.299  1.00115.77           H
ATOM   3731  HG  LEU A 248     104.378  68.765 107.322  1.00115.77           H
ATOM   3732 HD11 LEU A 248     104.662  66.600 106.263  1.00115.77           H
ATOM   3733 HD12 LEU A 248     104.241  67.807 105.043  1.00115.77           H
ATOM   3734 HD13 LEU A 248     105.916  67.233 105.183  1.00115.77           H
ATOM   3735 HD21 LEU A 248     106.027  67.170 108.185  1.00115.77           H
ATOM   3736 HD22 LEU A 248     107.299  67.904 107.196  1.00115.77           H
ATOM   3737 HD23 LEU A 248     106.525  68.831 108.507  1.00115.77           H
ATOM   3738  N   ILE A 249     106.923  72.063 104.076  1.00116.63           N
ATOM   3739  CA  ILE A 249     107.080  72.875 102.874  1.00116.63           C
ATOM   3740  C   ILE A 249     108.394  72.528 102.180  1.00116.63           C
ATOM   3741  O   ILE A 249     108.430  72.427 100.956  1.00116.63           O
ATOM   3742  CB  ILE A 249     106.979  74.366 103.243  1.00116.63           C
ATOM   3743  CG1 ILE A 249     105.513  74.778 103.512  1.00116.63           C
ATOM   3744  CG2 ILE A 249     107.603  75.255 102.165  1.00116.63           C
ATOM   3745  CD1 ILE A 249     104.585  74.845 102.289  1.00116.63           C
ATOM   3746  H   ILE A 249     106.815  72.523 104.969  1.00116.63           H
ATOM   3747  HA  ILE A 249     106.289  72.620 102.169  1.00116.63           H
ATOM   3748  HB  ILE A 249     107.544  74.538 104.158  1.00116.63           H
ATOM   3749 HG12 ILE A 249     105.512  75.760 103.984  1.00116.63           H
ATOM   3750 HG13 ILE A 249     105.074  74.082 104.226  1.00116.63           H
ATOM   3751 HG21 ILE A 249     107.363  76.302 102.348  1.00116.63           H
ATOM   3752 HG22 ILE A 249     108.686  75.146 102.167  1.00116.63           H
ATOM   3753 HG23 ILE A 249     107.227  74.945 101.190  1.00116.63           H
ATOM   3754 HD11 ILE A 249     104.916  75.625 101.605  1.00116.63           H
ATOM   3755 HD12 ILE A 249     103.578  75.088 102.622  1.00116.63           H
ATOM   3756 HD13 ILE A 249     104.559  73.889 101.772  1.00116.63           H
ATOM   3757  N   ALA A 250     109.456  72.267 102.942  1.00114.99           N
ATOM   3758  CA  ALA A 250     110.736  71.888 102.387  1.00114.99           C
ATOM   3759  C   ALA A 250     110.691  70.517 101.710  1.00114.99           C
ATOM   3760  O   ALA A 250     111.311  70.351 100.663  1.00114.99           O
ATOM   3761  CB  ALA A 250     111.803  71.987 103.473  1.00114.99           C
ATOM   3762  H   ALA A 250     109.390  72.428 103.937  1.00114.99           H
ATOM   3763  HA  ALA A 250     110.993  72.615 101.617  1.00114.99           H
ATOM   3764  HB1 ALA A 250     112.787  71.910 103.012  1.00114.99           H
ATOM   3765  HB2 ALA A 250     111.692  71.185 104.202  1.00114.99           H
ATOM   3766  HB3 ALA A 250     111.741  72.950 103.979  1.00114.99           H
ATOM   3767  N   MET A 251     109.907  69.557 102.215  1.00115.37           N
ATOM   3768  CA  MET A 251     109.659  68.313 101.475  1.00115.37           C
ATOM   3769  C   MET A 251     109.048  68.616 100.107  1.00115.37           C
ATOM   3770  O   MET A 251     109.473  68.083  99.076  1.00115.37           O
ATOM   3771  CB  MET A 251     108.717  67.353 102.224  1.00115.37           C
ATOM   3772  CG  MET A 251     109.121  66.977 103.650  1.00115.37           C
ATOM   3773  SD  MET A 251     110.815  66.396 103.878  1.00115.37           S
ATOM   3774  CE  MET A 251     110.883  66.370 105.687  1.00115.37           C
ATOM   3775  H   MET A 251     109.428  69.726 103.088  1.00115.37           H
ATOM   3776  HA  MET A 251     110.610  67.808 101.307  1.00115.37           H
ATOM   3777  HB2 MET A 251     107.716  67.782 102.269  1.00115.37           H
ATOM   3778  HB3 MET A 251     108.633  66.440 101.635  1.00115.37           H
ATOM   3779  HG2 MET A 251     108.971  67.849 104.287  1.00115.37           H
ATOM   3780  HG3 MET A 251     108.442  66.200 104.001  1.00115.37           H
ATOM   3781  HE1 MET A 251     111.870  66.035 106.008  1.00115.37           H
ATOM   3782  HE2 MET A 251     110.701  67.374 106.071  1.00115.37           H
ATOM   3783  HE3 MET A 251     110.127  65.688 106.075  1.00115.37           H
ATOM   3784  N   TYR A 252     108.053  69.504 100.087  1.00122.05           N
ATOM   3785  CA  TYR A 252     107.412  69.884  98.829  1.00122.05           C
ATOM   3786  C   TYR A 252     108.373  70.618  97.890  1.00122.05           C
ATOM   3787  O   TYR A 252     108.411  70.329  96.699  1.00122.05           O
ATOM   3788  CB  TYR A 252     106.149  70.701  99.096  1.00122.05           C
ATOM   3789  CG  TYR A 252     105.406  71.045  97.817  1.00122.05           C
ATOM   3790  CD1 TYR A 252     104.766  70.027  97.087  1.00122.05           C
ATOM   3791  CD2 TYR A 252     105.417  72.355  97.307  1.00122.05           C
ATOM   3792  CE1 TYR A 252     104.155  70.308  95.853  1.00122.05           C
ATOM   3793  CE2 TYR A 252     104.801  72.641  96.076  1.00122.05           C
ATOM   3794  CZ  TYR A 252     104.182  71.616  95.340  1.00122.05           C
ATOM   3795  OH  TYR A 252     103.639  71.886  94.133  1.00122.05           O
ATOM   3796  H   TYR A 252     107.754  69.949 100.943  1.00122.05           H
ATOM   3797  HA  TYR A 252     107.106  68.975  98.313  1.00122.05           H
ATOM   3798  HB2 TYR A 252     106.416  71.617  99.622  1.00122.05           H
ATOM   3799  HB3 TYR A 252     105.486  70.128  99.745  1.00122.05           H
ATOM   3800  HD1 TYR A 252     104.765  69.017  97.468  1.00122.05           H
ATOM   3801  HD2 TYR A 252     105.922  73.139  97.853  1.00122.05           H
ATOM   3802  HE1 TYR A 252     103.689  69.515  95.286  1.00122.05           H
ATOM   3803  HE2 TYR A 252     104.817  73.640  95.667  1.00122.05           H
ATOM   3804  HH  TYR A 252     103.200  71.116  93.764  1.00122.05           H
ATOM   3805  N   PHE A 253     109.257  71.446  98.421  1.00119.46           N
ATOM   3806  CA  PHE A 253     110.324  71.984  97.608  1.00119.46           C
ATOM   3807  C   PHE A 253     111.243  70.886  97.054  1.00119.46           C
ATOM   3808  O   PHE A 253     111.483  70.862  95.848  1.00119.46           O
ATOM   3809  CB  PHE A 253     111.073  73.076  98.378  1.00119.46           C
ATOM   3810  CG  PHE A 253     111.005  74.413  97.669  1.00119.46           C
ATOM   3811  CD1 PHE A 253     111.333  74.493  96.306  1.00119.46           C
ATOM   3812  CD2 PHE A 253     110.552  75.560  98.342  1.00119.46           C
ATOM   3813  CE1 PHE A 253     111.185  75.701  95.607  1.00119.46           C
ATOM   3814  CE2 PHE A 253     110.446  76.780  97.655  1.00119.46           C
ATOM   3815  CZ  PHE A 253     110.738  76.845  96.282  1.00119.46           C
ATOM   3816  H   PHE A 253     109.187  71.687  99.399  1.00119.46           H
ATOM   3817  HA  PHE A 253     109.851  72.453  96.746  1.00119.46           H
ATOM   3818  HB2 PHE A 253     112.120  72.796  98.492  1.00119.46           H
ATOM   3819  HB3 PHE A 253     110.656  73.183  99.378  1.00119.46           H
ATOM   3820  HD1 PHE A 253     111.666  73.610  95.782  1.00119.46           H
ATOM   3821  HD2 PHE A 253     110.266  75.501  99.381  1.00119.46           H
ATOM   3822  HE1 PHE A 253     111.411  75.746  94.553  1.00119.46           H
ATOM   3823  HE2 PHE A 253     110.107  77.659  98.182  1.00119.46           H
ATOM   3824  HZ  PHE A 253     110.605  77.767  95.737  1.00119.46           H
ATOM   3825  N   TYR A 254     111.703  69.934  97.883  1.00118.73           N
ATOM   3826  CA  TYR A 254     112.635  68.903  97.426  1.00118.73           C
ATOM   3827  C   TYR A 254     112.023  67.986  96.358  1.00118.73           C
ATOM   3828  O   TYR A 254     112.692  67.514  95.443  1.00118.73           O
ATOM   3829  CB  TYR A 254     113.143  68.070  98.610  1.00118.73           C
ATOM   3830  CG  TYR A 254     114.260  67.192  98.118  1.00118.73           C
ATOM   3831  CD1 TYR A 254     115.495  67.791  97.831  1.00118.73           C
ATOM   3832  CD2 TYR A 254     113.991  65.884  97.679  1.00118.73           C
ATOM   3833  CE1 TYR A 254     116.430  67.119  97.029  1.00118.73           C
ATOM   3834  CE2 TYR A 254     114.935  65.200  96.892  1.00118.73           C
ATOM   3835  CZ  TYR A 254     116.146  65.833  96.536  1.00118.73           C
ATOM   3836  OH  TYR A 254     117.028  65.224  95.704  1.00118.73           O
ATOM   3837  H   TYR A 254     111.493  69.998  98.869  1.00118.73           H
ATOM   3838  HA  TYR A 254     113.486  69.400  96.961  1.00118.73           H
ATOM   3839  HB2 TYR A 254     113.517  68.727  99.395  1.00118.73           H
ATOM   3840  HB3 TYR A 254     112.333  67.465  99.018  1.00118.73           H
ATOM   3841  HD1 TYR A 254     115.690  68.809  98.135  1.00118.73           H
ATOM   3842  HD2 TYR A 254     113.024  65.441  97.867  1.00118.73           H
ATOM   3843  HE1 TYR A 254     117.355  67.602  96.752  1.00118.73           H
ATOM   3844  HE2 TYR A 254     114.710  64.214  96.514  1.00118.73           H
ATOM   3845  HH  TYR A 254     116.649  64.424  95.333  1.00118.73           H
ATOM   3846  N   THR A 255     110.723  67.743  96.470  1.00121.00           N
ATOM   3847  CA  THR A 255     109.949  66.902  95.541  1.00121.00           C
ATOM   3848  C   THR A 255     109.376  67.662  94.343  1.00121.00           C
ATOM   3849  O   THR A 255     109.004  67.035  93.353  1.00121.00           O
ATOM   3850  CB  THR A 255     108.848  66.122  96.277  1.00121.00           C
ATOM   3851  OG1 THR A 255     108.008  66.973  97.005  1.00121.00           O
ATOM   3852  CG2 THR A 255     109.413  65.108  97.261  1.00121.00           C
ATOM   3853  H   THR A 255     110.224  68.206  97.217  1.00121.00           H
ATOM   3854  HA  THR A 255     110.622  66.159  95.116  1.00121.00           H
ATOM   3855  HB  THR A 255     108.246  65.584  95.546  1.00121.00           H
ATOM   3856  HG1 THR A 255     108.492  67.249  97.786  1.00121.00           H
ATOM   3857 HG21 THR A 255     110.006  64.369  96.723  1.00121.00           H
ATOM   3858 HG22 THR A 255     110.051  65.591  98.001  1.00121.00           H
ATOM   3859 HG23 THR A 255     108.596  64.600  97.773  1.00121.00           H
ATOM   3860  N   THR A 256     109.360  68.994  94.336  1.00122.79           N
ATOM   3861  CA  THR A 256     109.040  69.790  93.138  1.00122.79           C
ATOM   3862  C   THR A 256     110.248  70.072  92.264  1.00122.79           C
ATOM   3863  O   THR A 256     110.114  69.969  91.043  1.00122.79           O
ATOM   3864  CB  THR A 256     108.377  71.128  93.465  1.00122.79           C
ATOM   3865  OG1 THR A 256     109.017  71.801  94.510  1.00122.79           O
ATOM   3866  CG2 THR A 256     106.925  70.952  93.839  1.00122.79           C
ATOM   3867  H   THR A 256     109.642  69.482  95.174  1.00122.79           H
ATOM   3868  HA  THR A 256     108.336  69.239  92.517  1.00122.79           H
ATOM   3869  HB  THR A 256     108.413  71.764  92.581  1.00122.79           H
ATOM   3870  HG1 THR A 256     108.802  71.314  95.308  1.00122.79           H
ATOM   3871 HG21 THR A 256     106.503  71.937  94.038  1.00122.79           H
ATOM   3872 HG22 THR A 256     106.816  70.319  94.719  1.00122.79           H
ATOM   3873 HG23 THR A 256     106.372  70.503  93.013  1.00122.79           H
ATOM   3874  N   LEU A 257     111.406  70.361  92.857  1.00125.63           N
ATOM   3875  CA  LEU A 257     112.683  70.562  92.157  1.00125.63           C
ATOM   3876  C   LEU A 257     113.425  69.247  91.823  1.00125.63           C
ATOM   3877  O   LEU A 257     112.774  68.220  91.514  1.00125.63           O
ATOM   3878  CB  LEU A 257     113.534  71.561  92.981  1.00125.63           C
ATOM   3879  CG  LEU A 257     112.945  72.962  93.199  1.00125.63           C
ATOM   3880  CD1 LEU A 257     113.902  73.787  94.044  1.00125.63           C
ATOM   3881  CD2 LEU A 257     112.725  73.699  91.888  1.00125.63           C
ATOM   3882  OXT LEU A 257     114.669  69.257  91.846  1.00125.63           O
ATOM   3883  H   LEU A 257     111.405  70.454  93.862  1.00125.63           H
ATOM   3884  HA  LEU A 257     112.487  71.001  91.178  1.00125.63           H
ATOM   3885  HB2 LEU A 257     113.727  71.114  93.956  1.00125.63           H
ATOM   3886  HB3 LEU A 257     114.499  71.680  92.488  1.00125.63           H
ATOM   3887  HG  LEU A 257     111.995  72.888  93.727  1.00125.63           H
ATOM   3888 HD11 LEU A 257     114.858  73.900  93.533  1.00125.63           H
ATOM   3889 HD12 LEU A 257     113.476  74.771  94.243  1.00125.63           H
ATOM   3890 HD13 LEU A 257     114.061  73.279  94.996  1.00125.63           H
ATOM   3891 HD21 LEU A 257     111.968  73.180  91.300  1.00125.63           H
ATOM   3892 HD22 LEU A 257     112.365  74.708  92.089  1.00125.63           H
ATOM   3893 HD23 LEU A 257     113.653  73.742  91.317  1.00125.63           H
TER    3894      LEU A 257
HETATM 3895  C1  NAG A 258     103.957  69.246 158.938  1.00 30.00           C
HETATM 3896  C2  NAG A 258     103.000  68.215 159.589  1.00 30.00           C
HETATM 3897  C3  NAG A 258     101.638  68.825 159.959  1.00 30.00           C
HETATM 3898  C4  NAG A 258     101.761  70.180 160.661  1.00 30.00           C
HETATM 3899  C5  NAG A 258     102.583  71.117 159.780  1.00 30.00           C
HETATM 3900  O5  NAG A 258     103.922  70.542 159.601  1.00 30.00           O
HETATM 3901  N2  NAG A 258     102.779  67.100 158.667  1.00 30.00           N
HETATM 3902  C7  NAG A 258     103.470  65.963 158.695  1.00 30.00           C
HETATM 3903  C8  NAG A 258     103.111  64.920 157.629  1.00 30.00           C
HETATM 3904  O7  NAG A 258     104.346  65.763 159.522  1.00 30.00           O
HETATM 3905  O3  NAG A 258     100.928  67.907 160.822  1.00 30.00           O
HETATM 3906  O4  NAG A 258     100.441  70.816 160.787  1.00 30.00           O
HETATM 3907  C6  NAG A 258     102.738  72.525 160.356  1.00 30.00           C
HETATM 3908  O6  NAG A 258     103.747  73.208 159.596  1.00 30.00           O
HETATM 3909  HN2 NAG A 258     102.116  67.234 157.917  1.00 30.00           H
HETATM 3910  HO3 NAG A 258     100.768  67.084 160.354  1.00 30.00           H
HETATM 3911  HO6 NAG A 258     104.430  72.561 159.401  1.00 30.00           H
HETATM 3912  H81 NAG A 258     102.278  65.264 157.015  1.00 30.00           H
HETATM 3913  H1  NAG A 258     103.677  69.389 157.894  1.00 30.00           H
HETATM 3914  H62 NAG A 258     103.047  72.474 161.400  1.00 30.00           H
HETATM 3915  H4  NAG A 258     102.233  70.071 161.637  1.00 30.00           H
HETATM 3916  H2  NAG A 258     103.435  67.829 160.511  1.00 30.00           H
HETATM 3917  H82 NAG A 258     103.973  64.740 156.986  1.00 30.00           H
HETATM 3918  H3  NAG A 258     101.056  68.968 159.048  1.00 30.00           H
HETATM 3919  H5  NAG A 258     102.111  71.196 158.801  1.00 30.00           H
HETATM 3920  H83 NAG A 258     102.829  63.987 158.117  1.00 30.00           H
HETATM 3921  H61 NAG A 258     101.801  73.079 160.297  1.00 30.00           H
HETATM 3922  C1  NAG A 259      99.469  70.396 161.805  1.00 30.00           C
HETATM 3923  C2  NAG A 259      99.638  71.177 163.122  1.00 30.00           C
HETATM 3924  C3  NAG A 259      98.522  70.787 164.100  1.00 30.00           C
HETATM 3925  C4  NAG A 259      97.143  70.983 163.480  1.00 30.00           C
HETATM 3926  C5  NAG A 259      97.015  70.290 162.124  1.00 30.00           C
HETATM 3927  O5  NAG A 259      98.146  70.699 161.269  1.00 30.00           O
HETATM 3928  N2  NAG A 259     100.954  70.971 163.735  1.00 30.00           N
HETATM 3929  C7  NAG A 259     101.546  71.906 164.473  1.00 30.00           C
HETATM 3930  C8  NAG A 259     103.011  71.689 164.827  1.00 30.00           C
HETATM 3931  O7  NAG A 259     100.937  72.906 164.836  1.00 30.00           O
HETATM 3932  O3  NAG A 259      98.553  71.592 165.303  1.00 30.00           O
HETATM 3933  O4  NAG A 259      96.213  70.396 164.403  1.00 30.00           O
HETATM 3934  C6  NAG A 259      95.732  70.632 161.376  1.00 30.00           C
HETATM 3935  O6  NAG A 259      95.815  71.958 160.859  1.00 30.00           O
HETATM 3936  HN2 NAG A 259     101.404  70.076 163.609  1.00 30.00           H
HETATM 3937  HO3 NAG A 259      99.365  72.103 165.321  1.00 30.00           H
HETATM 3938  HO6 NAG A 259      96.619  71.995 160.336  1.00 30.00           H
HETATM 3939  H81 NAG A 259     103.503  72.648 164.987  1.00 30.00           H
HETATM 3940  H1  NAG A 259      99.505  69.322 161.987  1.00 30.00           H
HETATM 3941  H62 NAG A 259      94.865  70.551 162.032  1.00 30.00           H
HETATM 3942  H4  NAG A 259      96.935  72.049 163.384  1.00 30.00           H
HETATM 3943  H2  NAG A 259      99.537  72.237 162.887  1.00 30.00           H
HETATM 3944  H82 NAG A 259     103.084  71.099 165.741  1.00 30.00           H
HETATM 3945  H3  NAG A 259      98.653  69.741 164.378  1.00 30.00           H
HETATM 3946  H5  NAG A 259      97.062  69.210 162.266  1.00 30.00           H
HETATM 3947  H83 NAG A 259     103.524  71.167 164.020  1.00 30.00           H
HETATM 3948  H61 NAG A 259      95.591  69.942 160.545  1.00 30.00           H
HETATM 3949  HO4 NAG A 259      96.438  70.740 165.271  1.00 30.00           H
ATOM   3951  N   ASP B  26      89.975  79.646 191.610  1.00114.52           N
ATOM   3952  CA  ASP B  26      89.639  78.347 191.051  1.00114.52           C
ATOM   3953  C   ASP B  26      89.507  78.438 189.517  1.00114.52           C
ATOM   3954  O   ASP B  26      88.500  78.071 188.905  1.00114.52           O
ATOM   3955  CB  ASP B  26      88.411  77.794 191.770  1.00114.52           C
ATOM   3956  CG  ASP B  26      88.050  76.363 191.373  1.00114.52           C
ATOM   3957  OD1 ASP B  26      88.929  75.636 190.842  1.00114.52           O
ATOM   3958  OD2 ASP B  26      86.890  75.951 191.599  1.00114.52           O
ATOM   3959  H   ASP B  26      90.874  80.014 191.332  1.00114.52           H
ATOM   3960  HA  ASP B  26      90.473  77.680 191.268  1.00114.52           H
ATOM   3961  HB2 ASP B  26      87.562  78.449 191.574  1.00114.52           H
ATOM   3962  HB3 ASP B  26      88.608  77.814 192.842  1.00114.52           H
ATOM   3963  N   PHE B  27      90.479  79.091 188.888  1.00109.35           N
ATOM   3964  CA  PHE B  27      90.456  79.616 187.524  1.00109.35           C
ATOM   3965  C   PHE B  27      90.436  78.580 186.384  1.00109.35           C
ATOM   3966  O   PHE B  27      90.489  77.373 186.594  1.00109.35           O
ATOM   3967  CB  PHE B  27      91.699  80.501 187.388  1.00109.35           C
ATOM   3968  CG  PHE B  27      92.964  79.759 186.993  1.00109.35           C
ATOM   3969  CD2 PHE B  27      93.622  80.102 185.801  1.00109.35           C
ATOM   3970  CD1 PHE B  27      93.473  78.714 187.782  1.00109.35           C
ATOM   3971  CE2 PHE B  27      94.782  79.427 185.411  1.00109.35           C
ATOM   3972  CE1 PHE B  27      94.638  78.045 187.397  1.00109.35           C
ATOM   3973  CZ  PHE B  27      95.292  78.399 186.213  1.00109.35           C
ATOM   3974  H   PHE B  27      91.291  79.319 189.442  1.00109.35           H
ATOM   3975  HA  PHE B  27      89.573  80.246 187.418  1.00109.35           H
ATOM   3976  HB2 PHE B  27      91.489  81.255 186.632  1.00109.35           H
ATOM   3977  HB3 PHE B  27      91.875  81.039 188.319  1.00109.35           H
ATOM   3978  HD2 PHE B  27      93.244  80.905 185.186  1.00109.35           H
ATOM   3979  HD1 PHE B  27      92.974  78.404 188.688  1.00109.35           H
ATOM   3980  HE2 PHE B  27      95.307  79.725 184.517  1.00109.35           H
ATOM   3981  HE1 PHE B  27      95.036  77.257 188.018  1.00109.35           H
ATOM   3982  HZ  PHE B  27      96.204  77.894 185.935  1.00109.35           H
ATOM   3983  N   ASN B  28      90.444  79.068 185.142  1.00107.20           N
ATOM   3984  CA  ASN B  28      90.637  78.270 183.931  1.00107.20           C
ATOM   3985  C   ASN B  28      91.899  78.733 183.185  1.00107.20           C
ATOM   3986  O   ASN B  28      92.047  79.932 182.960  1.00107.20           O
ATOM   3987  CB  ASN B  28      89.404  78.440 183.038  1.00107.20           C
ATOM   3988  CG  ASN B  28      88.073  78.254 183.747  1.00107.20           C
ATOM   3989  OD1 ASN B  28      87.886  77.368 184.575  1.00107.20           O
ATOM   3990  ND2 ASN B  28      87.133  79.097 183.356  1.00107.20           N
ATOM   3991  HA  ASN B  28      90.745  77.215 184.181  1.00107.20           H
ATOM   3992  HB2 ASN B  28      89.452  77.726 182.217  1.00107.20           H
ATOM   3993  HB3 ASN B  28      89.431  79.436 182.600  1.00107.20           H
ATOM   3994 HD21 ASN B  28      87.397  79.835 182.722  1.00107.20           H
ATOM   3995  H1  ASN B  28      90.436  80.071 185.031  1.00107.20           H
ATOM   3996  N   ILE B  29      92.801  77.832 182.769  1.00105.39           N
ATOM   3997  CA  ILE B  29      94.014  78.235 182.026  1.00105.39           C
ATOM   3998  C   ILE B  29      93.662  78.834 180.669  1.00105.39           C
ATOM   3999  O   ILE B  29      92.725  78.392 180.012  1.00105.39           O
ATOM   4000  CB  ILE B  29      95.053  77.104 181.847  1.00105.39           C
ATOM   4001  CG1 ILE B  29      94.517  75.878 181.089  1.00105.39           C
ATOM   4002  CG2 ILE B  29      95.667  76.717 183.196  1.00105.39           C
ATOM   4003  CD1 ILE B  29      95.609  74.886 180.671  1.00105.39           C
ATOM   4004  H   ILE B  29      92.646  76.852 182.951  1.00105.39           H
ATOM   4005  HA  ILE B  29      94.499  79.029 182.593  1.00105.39           H
ATOM   4006  HB  ILE B  29      95.865  77.514 181.248  1.00105.39           H
ATOM   4007 HG12 ILE B  29      93.783  75.358 181.701  1.00105.39           H
ATOM   4008 HG13 ILE B  29      94.033  76.208 180.173  1.00105.39           H
ATOM   4009 HG21 ILE B  29      96.434  75.958 183.062  1.00105.39           H
ATOM   4010 HG22 ILE B  29      96.138  77.593 183.636  1.00105.39           H
ATOM   4011 HG23 ILE B  29      94.903  76.334 183.869  1.00105.39           H
ATOM   4012 HD11 ILE B  29      96.408  75.406 180.149  1.00105.39           H
ATOM   4013 HD12 ILE B  29      96.014  74.374 181.539  1.00105.39           H
ATOM   4014 HD13 ILE B  29      95.182  74.142 180.002  1.00105.39           H
ATOM   4015  N   SER B  30      94.431  79.824 180.236  1.00105.20           N
ATOM   4016  CA  SER B  30      94.350  80.384 178.883  1.00105.20           C
ATOM   4017  C   SER B  30      95.145  79.557 177.856  1.00105.20           C
ATOM   4018  O   SER B  30      95.632  78.465 178.155  1.00105.20           O
ATOM   4019  CB  SER B  30      94.806  81.845 178.941  1.00105.20           C
ATOM   4020  OG  SER B  30      96.156  81.933 179.341  1.00105.20           O
ATOM   4021  H   SER B  30      95.180  80.158 180.823  1.00105.20           H
ATOM   4022  HA  SER B  30      93.311  80.389 178.556  1.00105.20           H
ATOM   4023  HB2 SER B  30      94.182  82.379 179.655  1.00105.20           H
ATOM   4024  HB3 SER B  30      94.681  82.312 177.966  1.00105.20           H
ATOM   4025  HG  SER B  30      96.379  82.856 179.438  1.00105.20           H
ATOM   4026  N   SER B  31      95.267  80.062 176.623  1.00102.65           N
ATOM   4027  CA  SER B  31      95.969  79.407 175.505  1.00102.65           C
ATOM   4028  C   SER B  31      96.769  80.408 174.657  1.00102.65           C
ATOM   4029  O   SER B  31      96.208  81.134 173.838  1.00102.65           O
ATOM   4030  CB  SER B  31      94.961  78.656 174.624  1.00102.65           C
ATOM   4031  OG  SER B  31      93.969  79.529 174.116  1.00102.65           O
ATOM   4032  H   SER B  31      94.812  80.943 176.434  1.00102.65           H
ATOM   4033  HA  SER B  31      96.668  78.669 175.896  1.00102.65           H
ATOM   4034  HB2 SER B  31      94.484  77.878 175.217  1.00102.65           H
ATOM   4035  HB3 SER B  31      95.489  78.185 173.796  1.00102.65           H
ATOM   4036  HG  SER B  31      94.427  80.234 173.658  1.00102.65           H
ATOM   4037  N   LEU B  32      98.092  80.440 174.822  1.00 98.26           N
ATOM   4038  CA  LEU B  32      98.990  81.407 174.181  1.00 98.26           C
ATOM   4039  C   LEU B  32      99.326  81.033 172.733  1.00 98.26           C
ATOM   4040  O   LEU B  32     100.395  81.352 172.232  1.00 98.26           O
ATOM   4041  CB  LEU B  32     100.259  81.617 175.028  1.00 98.26           C
ATOM   4042  CG  LEU B  32     100.092  82.098 176.483  1.00 98.26           C
ATOM   4043  CD1 LEU B  32      98.992  83.146 176.638  1.00 98.26           C
ATOM   4044  CD2 LEU B  32      99.861  80.975 177.492  1.00 98.26           C
ATOM   4045  H   LEU B  32      98.509  79.797 175.477  1.00 98.26           H
ATOM   4046  HA  LEU B  32      98.472  82.364 174.123  1.00 98.26           H
ATOM   4047  HB2 LEU B  32     100.856  82.379 174.528  1.00 98.26           H
ATOM   4048  HB3 LEU B  32     100.848  80.701 175.026  1.00 98.26           H
ATOM   4049  HG  LEU B  32     101.030  82.574 176.764  1.00 98.26           H
ATOM   4050 HD11 LEU B  32      99.027  83.559 177.645  1.00 98.26           H
ATOM   4051 HD12 LEU B  32      98.012  82.702 176.477  1.00 98.26           H
ATOM   4052 HD13 LEU B  32      99.151  83.952 175.924  1.00 98.26           H
ATOM   4053 HD21 LEU B  32      98.890  80.508 177.341  1.00 98.26           H
ATOM   4054 HD22 LEU B  32      99.888  81.405 178.492  1.00 98.26           H
ATOM   4055 HD23 LEU B  32     100.649  80.229 177.406  1.00 98.26           H
ATOM   4056  N   SER B  33      98.424  80.349 172.033  1.00102.14           N
ATOM   4057  CA  SER B  33      98.601  79.940 170.635  1.00102.14           C
ATOM   4058  C   SER B  33      98.603  81.114 169.646  1.00102.14           C
ATOM   4059  O   SER B  33      98.865  80.914 168.462  1.00102.14           O
ATOM   4060  CB  SER B  33      97.520  78.927 170.252  1.00102.14           C
ATOM   4061  OG  SER B  33      96.231  79.497 170.356  1.00102.14           O
ATOM   4062  H   SER B  33      97.526  80.180 172.461  1.00102.14           H
ATOM   4063  HA  SER B  33      99.565  79.443 170.543  1.00102.14           H
ATOM   4064  HB2 SER B  33      97.584  78.066 170.915  1.00102.14           H
ATOM   4065  HB3 SER B  33      97.687  78.591 169.231  1.00102.14           H
ATOM   4066  HG  SER B  33      95.601  78.870 170.023  1.00102.14           H
ATOM   4067  N   GLY B  34      98.340  82.339 170.104  1.00 99.02           N
ATOM   4068  CA  GLY B  34      98.425  83.555 169.301  1.00 99.02           C
ATOM   4069  C   GLY B  34      99.847  83.848 168.812  1.00 99.02           C
ATOM   4070  O   GLY B  34     100.099  83.777 167.610  1.00 99.02           O
ATOM   4071  H   GLY B  34      98.088  82.430 171.077  1.00 99.02           H
ATOM   4072  HA2 GLY B  34      98.080  84.401 169.894  1.00 99.02           H
ATOM   4073  HA3 GLY B  34      97.770  83.465 168.436  1.00 99.02           H
ATOM   4074  N   PRO B  35     100.791  84.189 169.703  1.00 94.90           N
ATOM   4075  CA  PRO B  35     102.113  84.687 169.306  1.00 94.90           C
ATOM   4076  C   PRO B  35     103.083  83.685 168.637  1.00 94.90           C
ATOM   4077  O   PRO B  35     104.117  84.113 168.129  1.00 94.90           O
ATOM   4078  CB  PRO B  35     102.717  85.269 170.594  1.00 94.90           C
ATOM   4079  CG  PRO B  35     101.930  84.624 171.731  1.00 94.90           C
ATOM   4080  CD  PRO B  35     100.552  84.457 171.114  1.00 94.90           C
ATOM   4081  HA  PRO B  35     101.973  85.507 168.602  1.00 94.90           H
ATOM   4082  HB2 PRO B  35     103.782  85.062 170.688  1.00 94.90           H
ATOM   4083  HB3 PRO B  35     102.546  86.345 170.609  1.00 94.90           H
ATOM   4084  HG2 PRO B  35     101.901  85.256 172.617  1.00 94.90           H
ATOM   4085  HG3 PRO B  35     102.350  83.647 171.969  1.00 94.90           H
ATOM   4086  HD2 PRO B  35      99.996  85.388 171.212  1.00 94.90           H
ATOM   4087  HD3 PRO B  35     100.012  83.651 171.609  1.00 94.90           H
ATOM   4088  N   LEU B  36     102.814  82.375 168.663  1.00 94.33           N
ATOM   4089  CA  LEU B  36     103.823  81.306 168.514  1.00 94.33           C
ATOM   4090  C   LEU B  36     103.229  80.023 167.906  1.00 94.33           C
ATOM   4091  O   LEU B  36     102.061  79.998 167.536  1.00 94.33           O
ATOM   4092  CB  LEU B  36     104.476  81.085 169.898  1.00 94.33           C
ATOM   4093  CG  LEU B  36     103.537  80.837 171.094  1.00 94.33           C
ATOM   4094  CD1 LEU B  36     102.955  79.436 171.098  1.00 94.33           C
ATOM   4095  CD2 LEU B  36     104.287  81.024 172.405  1.00 94.33           C
ATOM   4096  H   LEU B  36     101.895  82.097 168.969  1.00 94.33           H
ATOM   4097  HA  LEU B  36     104.613  81.631 167.839  1.00 94.33           H
ATOM   4098  HB2 LEU B  36     105.204  80.278 169.839  1.00 94.33           H
ATOM   4099  HB3 LEU B  36     105.040  81.990 170.118  1.00 94.33           H
ATOM   4100  HG  LEU B  36     102.719  81.555 171.078  1.00 94.33           H
ATOM   4101 HD11 LEU B  36     102.388  79.295 172.015  1.00 94.33           H
ATOM   4102 HD12 LEU B  36     102.269  79.321 170.263  1.00 94.33           H
ATOM   4103 HD13 LEU B  36     103.754  78.703 171.044  1.00 94.33           H
ATOM   4104 HD21 LEU B  36     103.623  80.831 173.244  1.00 94.33           H
ATOM   4105 HD22 LEU B  36     105.138  80.347 172.448  1.00 94.33           H
ATOM   4106 HD23 LEU B  36     104.645  82.048 172.480  1.00 94.33           H
ATOM   4107  N   SER B  37     103.995  78.933 167.833  1.00 96.09           N
ATOM   4108  CA  SER B  37     103.441  77.575 167.655  1.00 96.09           C
ATOM   4109  C   SER B  37     103.676  76.749 168.939  1.00 96.09           C
ATOM   4110  O   SER B  37     104.834  76.563 169.306  1.00 96.09           O
ATOM   4111  CB  SER B  37     104.097  76.892 166.452  1.00 96.09           C
ATOM   4112  OG  SER B  37     103.936  77.686 165.296  1.00 96.09           O
ATOM   4113  H   SER B  37     104.954  79.005 168.137  1.00 96.09           H
ATOM   4114  HA  SER B  37     102.373  77.620 167.443  1.00 96.09           H
ATOM   4115  HB2 SER B  37     105.160  76.745 166.639  1.00 96.09           H
ATOM   4116  HB3 SER B  37     103.632  75.921 166.291  1.00 96.09           H
ATOM   4117  HG  SER B  37     104.445  78.487 165.413  1.00 96.09           H
ATOM   4118  N   PRO B  38     102.643  76.264 169.657  1.00 96.19           N
ATOM   4119  CA  PRO B  38     102.821  75.621 170.960  1.00 96.19           C
ATOM   4120  C   PRO B  38     102.874  74.095 170.889  1.00 96.19           C
ATOM   4121  O   PRO B  38     103.404  73.474 171.803  1.00 96.19           O
ATOM   4122  CB  PRO B  38     101.611  76.052 171.766  1.00 96.19           C
ATOM   4123  CG  PRO B  38     100.513  76.107 170.711  1.00 96.19           C
ATOM   4124  CD  PRO B  38     101.235  76.540 169.435  1.00 96.19           C
ATOM   4125  HA  PRO B  38     103.722  75.977 171.459  1.00 96.19           H
ATOM   4126  HB2 PRO B  38     101.779  77.047 172.176  1.00 96.19           H
ATOM   4127  HB3 PRO B  38     101.372  75.354 172.568  1.00 96.19           H
ATOM   4128  HG2 PRO B  38     100.085  75.116 170.570  1.00 96.19           H
ATOM   4129  HG3 PRO B  38      99.736  76.817 170.988  1.00 96.19           H
ATOM   4130  HD2 PRO B  38     100.858  75.982 168.579  1.00 96.19           H
ATOM   4131  HD3 PRO B  38     101.082  77.607 169.282  1.00 96.19           H
ATOM   4132  N   ALA B  39     102.310  73.488 169.841  1.00 95.89           N
ATOM   4133  CA  ALA B  39     102.373  72.060 169.580  1.00 95.89           C
ATOM   4134  C   ALA B  39     103.639  71.703 168.799  1.00 95.89           C
ATOM   4135  O   ALA B  39     104.117  72.481 167.975  1.00 95.89           O
ATOM   4136  CB  ALA B  39     101.113  71.631 168.825  1.00 95.89           C
ATOM   4137  H   ALA B  39     101.890  74.061 169.123  1.00 95.89           H
ATOM   4138  HA  ALA B  39     102.392  71.533 170.533  1.00 95.89           H
ATOM   4139  HB1 ALA B  39     100.226  71.909 169.396  1.00 95.89           H
ATOM   4140  HB2 ALA B  39     101.072  72.109 167.846  1.00 95.89           H
ATOM   4141  HB3 ALA B  39     101.109  70.550 168.688  1.00 95.89           H
ATOM   4142  N   LEU B  40     104.184  70.520 169.064  1.00 94.63           N
ATOM   4143  CA  LEU B  40     105.546  70.134 168.705  1.00 94.63           C
ATOM   4144  C   LEU B  40     105.699  68.608 168.806  1.00 94.63           C
ATOM   4145  O   LEU B  40     104.847  67.922 169.369  1.00 94.63           O
ATOM   4146  CB  LEU B  40     106.499  70.833 169.704  1.00 94.63           C
ATOM   4147  CG  LEU B  40     107.861  71.229 169.137  1.00 94.63           C
ATOM   4148  CD1 LEU B  40     107.767  72.453 168.252  1.00 94.63           C
ATOM   4149  CD2 LEU B  40     108.806  71.563 170.267  1.00 94.63           C
ATOM   4150  H   LEU B  40     103.698  69.900 169.697  1.00 94.63           H
ATOM   4151  HA  LEU B  40     105.758  70.449 167.683  1.00 94.63           H
ATOM   4152  HB2 LEU B  40     106.041  71.737 170.106  1.00 94.63           H
ATOM   4153  HB3 LEU B  40     106.647  70.162 170.550  1.00 94.63           H
ATOM   4154  HG  LEU B  40     108.272  70.398 168.563  1.00 94.63           H
ATOM   4155 HD11 LEU B  40     107.086  72.281 167.418  1.00 94.63           H
ATOM   4156 HD12 LEU B  40     108.750  72.693 167.847  1.00 94.63           H
ATOM   4157 HD13 LEU B  40     107.406  73.308 168.824  1.00 94.63           H
ATOM   4158 HD21 LEU B  40     108.436  72.408 170.847  1.00 94.63           H
ATOM   4159 HD22 LEU B  40     109.793  71.814 169.879  1.00 94.63           H
ATOM   4160 HD23 LEU B  40     108.920  70.704 170.928  1.00 94.63           H
ATOM   4161  N   THR B  41     106.797  68.056 168.302  1.00 94.78           N
ATOM   4162  CA  THR B  41     107.310  66.797 168.853  1.00 94.78           C
ATOM   4163  C   THR B  41     107.929  67.100 170.207  1.00 94.78           C
ATOM   4164  O   THR B  41     108.554  68.138 170.353  1.00 94.78           O
ATOM   4165  CB  THR B  41     108.353  66.134 167.958  1.00 94.78           C
ATOM   4166  OG1 THR B  41     109.408  67.008 167.673  1.00 94.78           O
ATOM   4167  CG2 THR B  41     107.743  65.669 166.654  1.00 94.78           C
ATOM   4168  H   THR B  41     107.459  68.641 167.812  1.00 94.78           H
ATOM   4169  HA  THR B  41     106.491  66.091 168.994  1.00 94.78           H
ATOM   4170  HB  THR B  41     108.754  65.262 168.474  1.00 94.78           H
ATOM   4171  HG1 THR B  41     109.722  67.387 168.498  1.00 94.78           H
ATOM   4172 HG21 THR B  41     107.287  66.506 166.125  1.00 94.78           H
ATOM   4173 HG22 THR B  41     106.985  64.912 166.853  1.00 94.78           H
ATOM   4174 HG23 THR B  41     108.509  65.225 166.018  1.00 94.78           H
ATOM   4175  N   GLU B  42     107.798  66.223 171.192  1.00 95.88           N
ATOM   4176  CA  GLU B  42     108.225  66.489 172.577  1.00 95.88           C
ATOM   4177  C   GLU B  42     107.531  67.698 173.260  1.00 95.88           C
ATOM   4178  O   GLU B  42     106.378  67.576 173.651  1.00 95.88           O
ATOM   4179  CB  GLU B  42     109.768  66.437 172.655  1.00 95.88           C
ATOM   4180  CG  GLU B  42     110.390  66.680 174.027  1.00 95.88           C
ATOM   4181  CD  GLU B  42     109.524  66.120 175.144  1.00 95.88           C
ATOM   4182  OE1 GLU B  42     109.605  64.907 175.403  1.00 95.88           O
ATOM   4183  OE2 GLU B  42     108.818  66.918 175.787  1.00 95.88           O
ATOM   4184  H   GLU B  42     107.247  65.392 171.034  1.00 95.88           H
ATOM   4185  HA  GLU B  42     107.879  65.637 173.161  1.00 95.88           H
ATOM   4186  HB2 GLU B  42     110.213  67.156 171.967  1.00 95.88           H
ATOM   4187  HB3 GLU B  42     110.074  65.445 172.323  1.00 95.88           H
ATOM   4188  HG2 GLU B  42     110.528  67.752 174.165  1.00 95.88           H
ATOM   4189  HG3 GLU B  42     111.382  66.230 174.052  1.00 95.88           H
ATOM   4190  N   SER B  43     108.185  68.844 173.461  1.00 94.42           N
ATOM   4191  CA  SER B  43     107.760  69.854 174.456  1.00 94.42           C
ATOM   4192  C   SER B  43     106.568  70.740 174.059  1.00 94.42           C
ATOM   4193  O   SER B  43     106.479  71.169 172.916  1.00 94.42           O
ATOM   4194  CB  SER B  43     108.932  70.772 174.774  1.00 94.42           C
ATOM   4195  OG  SER B  43     109.334  71.480 173.626  1.00 94.42           O
ATOM   4196  H   SER B  43     109.087  68.966 173.025  1.00 94.42           H
ATOM   4197  HA  SER B  43     107.493  69.328 175.372  1.00 94.42           H
ATOM   4198  HB2 SER B  43     109.775  70.177 175.128  1.00 94.42           H
ATOM   4199  HB3 SER B  43     108.642  71.474 175.556  1.00 94.42           H
ATOM   4200  HG  SER B  43     108.547  71.745 173.145  1.00 94.42           H
ATOM   4201  N   LEU B  44     105.746  71.148 175.029  1.00 97.02           N
ATOM   4202  CA  LEU B  44     104.547  71.989 174.878  1.00 97.02           C
ATOM   4203  C   LEU B  44     104.563  73.167 175.874  1.00 97.02           C
ATOM   4204  O   LEU B  44     105.358  73.180 176.815  1.00 97.02           O
ATOM   4205  CB  LEU B  44     103.303  71.117 175.107  1.00 97.02           C
ATOM   4206  CG  LEU B  44     102.558  70.669 173.847  1.00 97.02           C
ATOM   4207  CD1 LEU B  44     103.437  69.987 172.810  1.00 97.02           C
ATOM   4208  CD2 LEU B  44     101.462  69.699 174.278  1.00 97.02           C
ATOM   4209  H   LEU B  44     105.981  70.869 175.971  1.00 97.02           H
ATOM   4210  HA  LEU B  44     104.509  72.414 173.875  1.00 97.02           H
ATOM   4211  HB2 LEU B  44     103.582  70.239 175.690  1.00 97.02           H
ATOM   4212  HB3 LEU B  44     102.587  71.668 175.716  1.00 97.02           H
ATOM   4213  HG  LEU B  44     102.087  71.537 173.385  1.00 97.02           H
ATOM   4214 HD11 LEU B  44     104.069  70.733 172.327  1.00 97.02           H
ATOM   4215 HD12 LEU B  44     102.820  69.510 172.049  1.00 97.02           H
ATOM   4216 HD13 LEU B  44     104.064  69.236 173.290  1.00 97.02           H
ATOM   4217 HD21 LEU B  44     101.894  68.837 174.785  1.00 97.02           H
ATOM   4218 HD22 LEU B  44     100.888  69.370 173.412  1.00 97.02           H
ATOM   4219 HD23 LEU B  44     100.790  70.198 174.976  1.00 97.02           H
ATOM   4220  N   LEU B  45     103.672  74.148 175.682  1.00 94.93           N
ATOM   4221  CA  LEU B  45     103.612  75.391 176.467  1.00 94.93           C
ATOM   4222  C   LEU B  45     102.321  75.567 177.275  1.00 94.93           C
ATOM   4223  O   LEU B  45     101.237  75.231 176.811  1.00 94.93           O
ATOM   4224  CB  LEU B  45     103.802  76.592 175.532  1.00 94.93           C
ATOM   4225  CG  LEU B  45     105.149  76.635 174.794  1.00 94.93           C
ATOM   4226  CD1 LEU B  45     105.201  77.883 173.922  1.00 94.93           C
ATOM   4227  CD2 LEU B  45     106.336  76.678 175.749  1.00 94.93           C
ATOM   4228  H   LEU B  45     103.023  74.049 174.915  1.00 94.93           H
ATOM   4229  HA  LEU B  45     104.426  75.396 177.192  1.00 94.93           H
ATOM   4230  HB2 LEU B  45     103.705  77.502 176.122  1.00 94.93           H
ATOM   4231  HB3 LEU B  45     102.997  76.588 174.800  1.00 94.93           H
ATOM   4232  HG  LEU B  45     105.239  75.762 174.151  1.00 94.93           H
ATOM   4233 HD11 LEU B  45     105.182  78.773 174.539  1.00 94.93           H
ATOM   4234 HD12 LEU B  45     104.349  77.896 173.251  1.00 94.93           H
ATOM   4235 HD13 LEU B  45     106.110  77.881 173.330  1.00 94.93           H
ATOM   4236 HD21 LEU B  45     106.211  77.478 176.471  1.00 94.93           H
ATOM   4237 HD22 LEU B  45     107.252  76.845 175.189  1.00 94.93           H
ATOM   4238 HD23 LEU B  45     106.419  75.731 176.275  1.00 94.93           H
ATOM   4239  N   VAL B  46     102.433  76.146 178.470  1.00 99.36           N
ATOM   4240  CA  VAL B  46     101.367  76.294 179.482  1.00 99.36           C
ATOM   4241  C   VAL B  46     101.253  77.736 179.981  1.00 99.36           C
ATOM   4242  O   VAL B  46     102.257  78.394 180.237  1.00 99.36           O
ATOM   4243  CB  VAL B  46     101.675  75.344 180.653  1.00 99.36           C
ATOM   4244  CG1 VAL B  46     100.935  75.643 181.955  1.00 99.36           C
ATOM   4245  CG2 VAL B  46     101.361  73.905 180.256  1.00 99.36           C
ATOM   4246  H   VAL B  46     103.358  76.432 178.752  1.00 99.36           H
ATOM   4247  HA  VAL B  46     100.406  76.017 179.051  1.00 99.36           H
ATOM   4248  HB  VAL B  46     102.740  75.401 180.875  1.00 99.36           H
ATOM   4249 HG11 VAL B  46     101.274  76.596 182.357  1.00 99.36           H
ATOM   4250 HG12 VAL B  46      99.860  75.670 181.790  1.00 99.36           H
ATOM   4251 HG13 VAL B  46     101.161  74.876 182.695  1.00 99.36           H
ATOM   4252 HG21 VAL B  46     101.620  73.236 181.074  1.00 99.36           H
ATOM   4253 HG22 VAL B  46     100.304  73.807 180.020  1.00 99.36           H
ATOM   4254 HG23 VAL B  46     101.947  73.615 179.386  1.00 99.36           H
ATOM   4255  N   ALA B  47     100.038  78.238 180.188  1.00 99.02           N
ATOM   4256  CA  ALA B  47      99.813  79.554 180.780  1.00 99.02           C
ATOM   4257  C   ALA B  47     100.152  79.588 182.273  1.00 99.02           C
ATOM   4258  O   ALA B  47      99.806  78.681 183.030  1.00 99.02           O
ATOM   4259  CB  ALA B  47      98.354  79.945 180.580  1.00 99.02           C
ATOM   4260  H   ALA B  47      99.231  77.668 179.982  1.00 99.02           H
ATOM   4261  HA  ALA B  47     100.446  80.279 180.270  1.00 99.02           H
ATOM   4262  HB1 ALA B  47      98.095  79.909 179.523  1.00 99.02           H
ATOM   4263  HB2 ALA B  47      97.705  79.264 181.128  1.00 99.02           H
ATOM   4264  HB3 ALA B  47      98.200  80.956 180.952  1.00 99.02           H
ATOM   4265  N   LEU B  48     100.786  80.661 182.728  1.00 99.06           N
ATOM   4266  CA  LEU B  48     101.025  80.866 184.146  1.00 99.06           C
ATOM   4267  C   LEU B  48      99.702  81.092 184.901  1.00 99.06           C
ATOM   4268  O   LEU B  48      98.730  81.522 184.283  1.00 99.06           O
ATOM   4269  CB  LEU B  48     101.979  82.059 184.311  1.00 99.06           C
ATOM   4270  CG  LEU B  48     103.419  81.798 183.824  1.00 99.06           C
ATOM   4271  CD1 LEU B  48     104.177  83.120 183.727  1.00 99.06           C
ATOM   4272  CD2 LEU B  48     104.169  80.880 184.787  1.00 99.06           C
ATOM   4273  H   LEU B  48     101.012  81.402 182.081  1.00 99.06           H
ATOM   4274  HA  LEU B  48     101.503  79.972 184.546  1.00 99.06           H
ATOM   4275  HB2 LEU B  48     102.017  82.345 185.362  1.00 99.06           H
ATOM   4276  HB3 LEU B  48     101.564  82.905 183.764  1.00 99.06           H
ATOM   4277  HG  LEU B  48     103.403  81.340 182.836  1.00 99.06           H
ATOM   4278 HD11 LEU B  48     103.733  83.736 182.947  1.00 99.06           H
ATOM   4279 HD12 LEU B  48     105.221  82.939 183.473  1.00 99.06           H
ATOM   4280 HD13 LEU B  48     104.115  83.656 184.672  1.00 99.06           H
ATOM   4281 HD21 LEU B  48     104.191  81.314 185.784  1.00 99.06           H
ATOM   4282 HD22 LEU B  48     105.191  80.740 184.440  1.00 99.06           H
ATOM   4283 HD23 LEU B  48     103.690  79.904 184.826  1.00 99.06           H
ATOM   4284  N   PRO B  49      99.629  80.865 186.223  1.00101.98           N
ATOM   4285  CA  PRO B  49      98.453  81.176 187.033  1.00101.98           C
ATOM   4286  C   PRO B  49      98.110  82.677 187.094  1.00101.98           C
ATOM   4287  O   PRO B  49      98.961  83.521 186.802  1.00101.98           O
ATOM   4288  CB  PRO B  49      98.758  80.643 188.428  1.00101.98           C
ATOM   4289  CG  PRO B  49      99.749  79.524 188.158  1.00101.98           C
ATOM   4290  CD  PRO B  49     100.567  80.097 187.013  1.00101.98           C
ATOM   4291  HA  PRO B  49      97.621  80.613 186.610  1.00101.98           H
ATOM   4292  HB2 PRO B  49      97.863  80.275 188.929  1.00101.98           H
ATOM   4293  HB3 PRO B  49      99.242  81.413 189.029  1.00101.98           H
ATOM   4294  HG2 PRO B  49      99.212  78.636 187.824  1.00101.98           H
ATOM   4295  HG3 PRO B  49     100.365  79.302 189.029  1.00101.98           H
ATOM   4296  HD2 PRO B  49     101.015  79.280 186.447  1.00101.98           H
ATOM   4297  HD3 PRO B  49     101.344  80.754 187.403  1.00101.98           H
ATOM   4298  N   PRO B  50      96.886  83.047 187.505  1.00104.74           N
ATOM   4299  CA  PRO B  50      96.426  84.430 187.500  1.00104.74           C
ATOM   4300  C   PRO B  50      97.147  85.346 188.483  1.00104.74           C
ATOM   4301  O   PRO B  50      97.618  84.914 189.533  1.00104.74           O
ATOM   4302  CB  PRO B  50      94.945  84.380 187.865  1.00104.74           C
ATOM   4303  CG  PRO B  50      94.533  82.970 187.493  1.00104.74           C
ATOM   4304  CD  PRO B  50      95.779  82.160 187.791  1.00104.74           C
ATOM   4305  HA  PRO B  50      96.531  84.828 186.491  1.00104.74           H
ATOM   4306  HB2 PRO B  50      94.370  85.123 187.313  1.00104.74           H
ATOM   4307  HB3 PRO B  50      94.808  84.516 188.938  1.00104.74           H
ATOM   4308  HG2 PRO B  50      93.680  82.633 188.082  1.00104.74           H
ATOM   4309  HG3 PRO B  50      94.310  82.922 186.427  1.00104.74           H
ATOM   4310  HD2 PRO B  50      95.784  81.269 187.164  1.00104.74           H
ATOM   4311  HD3 PRO B  50      95.801  81.864 188.840  1.00104.74           H
ATOM   4312  N   CYS B  51      97.104  86.650 188.226  1.00103.94           N
ATOM   4313  CA  CYS B  51      97.722  87.640 189.098  1.00103.94           C
ATOM   4314  C   CYS B  51      97.149  87.693 190.511  1.00103.94           C
ATOM   4315  O   CYS B  51      97.869  88.055 191.435  1.00103.94           O
ATOM   4316  CB  CYS B  51      97.692  89.004 188.423  1.00103.94           C
ATOM   4317  SG  CYS B  51      98.586  88.953 186.866  1.00103.94           S
ATOM   4318  H   CYS B  51      96.743  86.959 187.335  1.00103.94           H
ATOM   4319  HA  CYS B  51      98.768  87.356 189.216  1.00103.94           H
ATOM   4320  HB2 CYS B  51      96.663  89.320 188.249  1.00103.94           H
ATOM   4321  HB3 CYS B  51      98.168  89.741 189.069  1.00103.94           H
ATOM   4322  N   HIS B  52      95.919  87.228 190.729  1.00104.60           N
ATOM   4323  CA  HIS B  52      95.383  86.970 192.072  1.00104.60           C
ATOM   4324  C   HIS B  52      96.354  86.160 192.949  1.00104.60           C
ATOM   4325  O   HIS B  52      96.475  86.426 194.140  1.00104.60           O
ATOM   4326  CB  HIS B  52      94.032  86.254 191.890  1.00104.60           C
ATOM   4327  CG  HIS B  52      93.439  85.609 193.118  1.00104.60           C
ATOM   4328  ND1 HIS B  52      92.620  84.482 193.095  1.00104.60           N
ATOM   4329  CD2 HIS B  52      93.562  86.027 194.410  1.00104.60           C
ATOM   4330  CE1 HIS B  52      92.313  84.214 194.373  1.00104.60           C
ATOM   4331  NE2 HIS B  52      92.869  85.125 195.184  1.00104.60           N
ATOM   4332  H   HIS B  52      95.360  86.964 189.930  1.00104.60           H
ATOM   4333  HA  HIS B  52      95.206  87.916 192.583  1.00104.60           H
ATOM   4334  HB2 HIS B  52      94.147  85.468 191.143  1.00104.60           H
ATOM   4335  HB3 HIS B  52      93.310  86.969 191.495  1.00104.60           H
ATOM   4336  HD2 HIS B  52      94.102  86.895 194.758  1.00104.60           H
ATOM   4337  HE1 HIS B  52      91.695  83.392 194.704  1.00104.60           H
ATOM   4338  HE2 HIS B  52      92.774  85.143 196.189  1.00104.60           H
ATOM   4339  N   LEU B  53      97.104  85.222 192.372  1.00105.77           N
ATOM   4340  CA  LEU B  53      97.972  84.301 193.104  1.00105.77           C
ATOM   4341  C   LEU B  53      99.406  84.797 193.330  1.00105.77           C
ATOM   4342  O   LEU B  53     100.167  84.111 194.003  1.00105.77           O
ATOM   4343  CB  LEU B  53      98.015  82.956 192.353  1.00105.77           C
ATOM   4344  CG  LEU B  53      96.746  82.098 192.353  1.00105.77           C
ATOM   4345  CD1 LEU B  53      96.283  81.800 193.775  1.00105.77           C
ATOM   4346  CD2 LEU B  53      95.599  82.698 191.560  1.00105.77           C
ATOM   4347  H   LEU B  53      97.018  85.086 191.375  1.00105.77           H
ATOM   4348  HA  LEU B  53      97.559  84.132 194.098  1.00105.77           H
ATOM   4349  HB2 LEU B  53      98.327  83.121 191.322  1.00105.77           H
ATOM   4350  HB3 LEU B  53      98.784  82.339 192.818  1.00105.77           H
ATOM   4351  HG  LEU B  53      97.001  81.151 191.879  1.00105.77           H
ATOM   4352 HD11 LEU B  53      97.104  81.387 194.361  1.00105.77           H
ATOM   4353 HD12 LEU B  53      95.912  82.703 194.261  1.00105.77           H
ATOM   4354 HD13 LEU B  53      95.472  81.074 193.739  1.00105.77           H
ATOM   4355 HD21 LEU B  53      94.865  81.921 191.344  1.00105.77           H
ATOM   4356 HD22 LEU B  53      95.107  83.481 192.136  1.00105.77           H
ATOM   4357 HD23 LEU B  53      95.970  83.110 190.621  1.00105.77           H
ATOM   4358  N   THR B  54      99.843  85.899 192.722  1.00102.19           N
ATOM   4359  CA  THR B  54     101.286  86.144 192.546  1.00102.19           C
ATOM   4360  C   THR B  54     102.099  86.226 193.851  1.00102.19           C
ATOM   4361  O   THR B  54     101.610  86.675 194.888  1.00102.19           O
ATOM   4362  CB  THR B  54     101.565  87.291 191.586  1.00102.19           C
ATOM   4363  OG1 THR B  54     102.929  87.328 191.278  1.00102.19           O
ATOM   4364  CG2 THR B  54     101.267  88.647 192.178  1.00102.19           C
ATOM   4365  H   THR B  54      99.177  86.479 192.231  1.00102.19           H
ATOM   4366  HA  THR B  54     101.672  85.262 192.034  1.00102.19           H
ATOM   4367  HB  THR B  54     100.993  87.157 190.668  1.00102.19           H
ATOM   4368  HG1 THR B  54     103.085  86.911 190.427  1.00102.19           H
ATOM   4369 HG21 THR B  54     100.203  88.748 192.390  1.00102.19           H
ATOM   4370 HG22 THR B  54     101.837  88.810 193.093  1.00102.19           H
ATOM   4371 HG23 THR B  54     101.565  89.392 191.440  1.00102.19           H
ATOM   4372  N   GLY B  55     103.329  85.700 193.813  1.00105.65           N
ATOM   4373  CA  GLY B  55     104.128  85.367 194.994  1.00105.65           C
ATOM   4374  C   GLY B  55     103.703  84.070 195.693  1.00105.65           C
ATOM   4375  O   GLY B  55     104.325  83.672 196.673  1.00105.65           O
ATOM   4376  H   GLY B  55     103.713  85.436 192.919  1.00105.65           H
ATOM   4377  HA2 GLY B  55     105.166  85.260 194.688  1.00105.65           H
ATOM   4378  HA3 GLY B  55     104.065  86.182 195.713  1.00105.65           H
ATOM   4379  N   GLY B  56     102.653  83.399 195.213  1.00103.17           N
ATOM   4380  CA  GLY B  56     102.179  82.128 195.750  1.00103.17           C
ATOM   4381  C   GLY B  56     103.092  80.960 195.392  1.00103.17           C
ATOM   4382  O   GLY B  56     103.979  81.090 194.552  1.00103.17           O
ATOM   4383  H   GLY B  56     102.104  83.817 194.477  1.00103.17           H
ATOM   4384  HA2 GLY B  56     101.186  81.919 195.358  1.00103.17           H
ATOM   4385  HA3 GLY B  56     102.105  82.191 196.834  1.00103.17           H
ATOM   4386  N   ASN B  57     102.842  79.800 195.990  1.00102.90           N
ATOM   4387  CA  ASN B  57     103.558  78.554 195.724  1.00102.90           C
ATOM   4388  C   ASN B  57     102.659  77.668 194.854  1.00102.90           C
ATOM   4389  O   ASN B  57     101.588  77.263 195.297  1.00102.90           O
ATOM   4390  CB  ASN B  57     103.940  77.924 197.079  1.00102.90           C
ATOM   4391  CG  ASN B  57     104.602  76.560 196.978  1.00102.90           C
ATOM   4392  OD1 ASN B  57     104.457  75.869 195.978  1.00102.90           O
ATOM   4393  ND2 ASN B  57     105.296  76.112 198.015  1.00102.90           N
ATOM   4394  HA  ASN B  57     104.477  78.755 195.173  1.00102.90           H
ATOM   4395  HB2 ASN B  57     104.620  78.601 197.595  1.00102.90           H
ATOM   4396  HB3 ASN B  57     103.048  77.811 197.694  1.00102.90           H
ATOM   4397 HD21 ASN B  57     105.444  76.720 198.804  1.00102.90           H
ATOM   4398  H1  ASN B  57     102.061  79.765 196.627  1.00102.90           H
ATOM   4399  N   ALA B  58     103.067  77.409 193.615  1.00100.56           N
ATOM   4400  CA  ALA B  58     102.310  76.654 192.631  1.00100.56           C
ATOM   4401  C   ALA B  58     102.945  75.292 192.352  1.00100.56           C
ATOM   4402  O   ALA B  58     104.160  75.190 192.200  1.00100.56           O
ATOM   4403  CB  ALA B  58     102.213  77.468 191.344  1.00100.56           C
ATOM   4404  H   ALA B  58     103.978  77.731 193.318  1.00100.56           H
ATOM   4405  HA  ALA B  58     101.300  76.480 193.002  1.00100.56           H
ATOM   4406  HB1 ALA B  58     101.642  76.917 190.596  1.00100.56           H
ATOM   4407  HB2 ALA B  58     101.714  78.417 191.540  1.00100.56           H
ATOM   4408  HB3 ALA B  58     103.207  77.665 190.940  1.00100.56           H
ATOM   4409  N   THR B  59     102.129  74.245 192.219  1.00 98.18           N
ATOM   4410  CA  THR B  59     102.552  72.966 191.630  1.00 98.18           C
ATOM   4411  C   THR B  59     101.783  72.738 190.337  1.00 98.18           C
ATOM   4412  O   THR B  59     100.564  72.607 190.361  1.00 98.18           O
ATOM   4413  CB  THR B  59     102.327  71.799 192.599  1.00 98.18           C
ATOM   4414  OG1 THR B  59     102.974  72.036 193.822  1.00 98.18           O
ATOM   4415  CG2 THR B  59     102.886  70.494 192.053  1.00 98.18           C
ATOM   4416  H   THR B  59     101.140  74.378 192.379  1.00 98.18           H
ATOM   4417  HA  THR B  59     103.614  72.991 191.388  1.00 98.18           H
ATOM   4418  HB  THR B  59     101.259  71.683 192.786  1.00 98.18           H
ATOM   4419  HG1 THR B  59     102.523  72.773 194.241  1.00 98.18           H
ATOM   4420 HG21 THR B  59     103.923  70.623 191.742  1.00 98.18           H
ATOM   4421 HG22 THR B  59     102.295  70.163 191.199  1.00 98.18           H
ATOM   4422 HG23 THR B  59     102.837  69.721 192.820  1.00 98.18           H
ATOM   4423  N   LEU B  60     102.475  72.666 189.209  1.00 98.78           N
ATOM   4424  CA  LEU B  60     101.902  72.147 187.984  1.00 98.78           C
ATOM   4425  C   LEU B  60     101.914  70.623 188.058  1.00 98.78           C
ATOM   4426  O   LEU B  60     102.873  70.031 188.554  1.00 98.78           O
ATOM   4427  CB  LEU B  60     102.724  72.672 186.807  1.00 98.78           C
ATOM   4428  CG  LEU B  60     102.113  72.352 185.442  1.00 98.78           C
ATOM   4429  CD1 LEU B  60     100.939  73.265 185.161  1.00 98.78           C
ATOM   4430  CD2 LEU B  60     103.113  72.574 184.321  1.00 98.78           C
ATOM   4431  H   LEU B  60     103.484  72.706 189.251  1.00 98.78           H
ATOM   4432  HA  LEU B  60     100.872  72.493 187.890  1.00 98.78           H
ATOM   4433  HB2 LEU B  60     102.842  73.751 186.898  1.00 98.78           H
ATOM   4434  HB3 LEU B  60     103.717  72.224 186.861  1.00 98.78           H
ATOM   4435  HG  LEU B  60     101.785  71.313 185.407  1.00 98.78           H
ATOM   4436 HD11 LEU B  60     101.288  74.296 185.097  1.00 98.78           H
ATOM   4437 HD12 LEU B  60     100.473  72.999 184.212  1.00 98.78           H
ATOM   4438 HD13 LEU B  60     100.187  73.198 185.948  1.00 98.78           H
ATOM   4439 HD21 LEU B  60     103.964  71.906 184.454  1.00 98.78           H
ATOM   4440 HD22 LEU B  60     103.468  73.604 184.328  1.00 98.78           H
ATOM   4441 HD23 LEU B  60     102.645  72.360 183.360  1.00 98.78           H
ATOM   4442  N   MET B  61     100.880  69.966 187.549  1.00103.17           N
ATOM   4443  CA  MET B  61     100.811  68.510 187.432  1.00103.17           C
ATOM   4444  C   MET B  61     100.410  68.089 186.024  1.00103.17           C
ATOM   4445  O   MET B  61      99.482  68.644 185.427  1.00103.17           O
ATOM   4446  CB  MET B  61      99.840  67.908 188.445  1.00103.17           C
ATOM   4447  CG  MET B  61     100.222  68.242 189.879  1.00103.17           C
ATOM   4448  SD  MET B  61      99.328  67.283 191.115  1.00103.17           S
ATOM   4449  CE  MET B  61      97.665  67.960 190.896  1.00103.17           C
ATOM   4450  H   MET B  61     100.110  70.505 187.178  1.00103.17           H
ATOM   4451  HA  MET B  61     101.797  68.091 187.630  1.00103.17           H
ATOM   4452  HB2 MET B  61      99.835  66.825 188.327  1.00103.17           H
ATOM   4453  HB3 MET B  61      98.835  68.281 188.250  1.00103.17           H
ATOM   4454  HG2 MET B  61     100.050  69.302 190.060  1.00103.17           H
ATOM   4455  HG3 MET B  61     101.288  68.050 189.997  1.00103.17           H
ATOM   4456  HE1 MET B  61      96.986  67.509 191.619  1.00103.17           H
ATOM   4457  HE2 MET B  61      97.678  69.038 191.054  1.00103.17           H
ATOM   4458  HE3 MET B  61      97.291  67.751 189.894  1.00103.17           H
ATOM   4459  N   VAL B  62     101.080  67.066 185.512  1.00102.40           N
ATOM   4460  CA  VAL B  62     100.890  66.577 184.151  1.00102.40           C
ATOM   4461  C   VAL B  62     100.649  65.073 184.151  1.00102.40           C
ATOM   4462  O   VAL B  62     101.291  64.362 184.920  1.00102.40           O
ATOM   4463  CB  VAL B  62     102.091  66.987 183.295  1.00102.40           C
ATOM   4464  CG1 VAL B  62     102.000  66.418 181.884  1.00102.40           C
ATOM   4465  CG2 VAL B  62     102.183  68.510 183.211  1.00102.40           C
ATOM   4466  H   VAL B  62     101.823  66.659 186.061  1.00102.40           H
ATOM   4467  HA  VAL B  62     100.006  67.043 183.715  1.00102.40           H
ATOM   4468  HB  VAL B  62     103.007  66.613 183.752  1.00102.40           H
ATOM   4469 HG11 VAL B  62     102.766  66.868 181.253  1.00102.40           H
ATOM   4470 HG12 VAL B  62     101.022  66.628 181.453  1.00102.40           H
ATOM   4471 HG13 VAL B  62     102.184  65.344 181.913  1.00102.40           H
ATOM   4472 HG21 VAL B  62     101.259  68.922 182.804  1.00102.40           H
ATOM   4473 HG22 VAL B  62     103.022  68.796 182.577  1.00102.40           H
ATOM   4474 HG23 VAL B  62     102.365  68.940 184.195  1.00102.40           H
ATOM   4475  N   ARG B  63      99.733  64.580 183.304  1.00104.03           N
ATOM   4476  CA  ARG B  63      99.238  63.190 183.318  1.00104.03           C
ATOM   4477  C   ARG B  63      99.026  62.636 181.904  1.00104.03           C
ATOM   4478  O   ARG B  63      98.182  63.117 181.155  1.00104.03           O
ATOM   4479  CB  ARG B  63      97.966  63.185 184.188  1.00104.03           C
ATOM   4480  CG  ARG B  63      97.335  61.814 184.473  1.00104.03           C
ATOM   4481  CD  ARG B  63      96.287  61.349 183.447  1.00104.03           C
ATOM   4482  NE  ARG B  63      95.063  62.184 183.443  1.00104.03           N
ATOM   4483  CZ  ARG B  63      93.895  61.880 182.908  1.00104.03           C
ATOM   4484  NH1 ARG B  63      92.921  62.723 182.992  1.00104.03           N
ATOM   4485  NH2 ARG B  63      93.666  60.756 182.296  1.00104.03           N
ATOM   4486  H   ARG B  63      99.259  65.237 182.702  1.00104.03           H
ATOM   4487  HA  ARG B  63      99.983  62.566 183.811  1.00104.03           H
ATOM   4488  HB2 ARG B  63      98.236  63.611 185.154  1.00104.03           H
ATOM   4489  HB3 ARG B  63      97.221  63.847 183.749  1.00104.03           H
ATOM   4490  HG2 ARG B  63      98.127  61.068 184.543  1.00104.03           H
ATOM   4491  HG3 ARG B  63      96.848  61.858 185.446  1.00104.03           H
ATOM   4492  HD2 ARG B  63      96.727  61.339 182.450  1.00104.03           H
ATOM   4493  HD3 ARG B  63      96.013  60.327 183.706  1.00104.03           H
ATOM   4494  HE  ARG B  63      95.082  63.073 183.923  1.00104.03           H
ATOM   4495 HH11 ARG B  63      93.063  63.580 183.508  1.00104.03           H
ATOM   4496 HH12 ARG B  63      92.030  62.536 182.555  1.00104.03           H
ATOM   4497 HH21 ARG B  63      94.363  60.025 182.307  1.00104.03           H
ATOM   4498 HH22 ARG B  63      92.731  60.545 181.978  1.00104.03           H
ATOM   4499  N   ARG B  64      99.800  61.623 181.520  1.00106.12           N
ATOM   4500  CA  ARG B  64      99.637  60.892 180.254  1.00106.12           C
ATOM   4501  C   ARG B  64      98.335  60.107 180.262  1.00106.12           C
ATOM   4502  O   ARG B  64      98.132  59.258 181.115  1.00106.12           O
ATOM   4503  CB  ARG B  64     100.822  59.954 179.994  1.00106.12           C
ATOM   4504  CG  ARG B  64     101.285  59.161 181.226  1.00106.12           C
ATOM   4505  CD  ARG B  64     101.806  57.777 180.860  1.00106.12           C
ATOM   4506  NE  ARG B  64     103.019  57.821 180.039  1.00106.12           N
ATOM   4507  CZ  ARG B  64     103.608  56.778 179.486  1.00106.12           C
ATOM   4508  NH1 ARG B  64     104.683  56.930 178.780  1.00106.12           N
ATOM   4509  NH2 ARG B  64     103.154  55.569 179.613  1.00106.12           N
ATOM   4510  H   ARG B  64     100.462  61.274 182.198  1.00106.12           H
ATOM   4511  HA  ARG B  64      99.592  61.604 179.430  1.00106.12           H
ATOM   4512  HB2 ARG B  64     100.535  59.267 179.199  1.00106.12           H
ATOM   4513  HB3 ARG B  64     101.666  60.533 179.620  1.00106.12           H
ATOM   4514  HG2 ARG B  64     100.447  59.018 181.908  1.00106.12           H
ATOM   4515  HG3 ARG B  64     102.061  59.716 181.752  1.00106.12           H
ATOM   4516  HD2 ARG B  64     101.019  57.250 180.321  1.00106.12           H
ATOM   4517  HD3 ARG B  64     102.030  57.225 181.773  1.00106.12           H
ATOM   4518  HE  ARG B  64     103.467  58.716 179.901  1.00106.12           H
ATOM   4519 HH11 ARG B  64     105.093  57.845 178.661  1.00106.12           H
ATOM   4520 HH12 ARG B  64     105.124  56.124 178.361  1.00106.12           H
ATOM   4521 HH21 ARG B  64     102.373  55.389 180.228  1.00106.12           H
ATOM   4522 HH22 ARG B  64     103.652  54.796 179.196  1.00106.12           H
ATOM   4523  N   ALA B  65      97.439  60.389 179.330  1.00104.86           N
ATOM   4524  CA  ALA B  65      96.018  60.061 179.451  1.00104.86           C
ATOM   4525  C   ALA B  65      95.718  58.578 179.706  1.00104.86           C
ATOM   4526  O   ALA B  65      94.859  58.259 180.522  1.00104.86           O
ATOM   4527  CB  ALA B  65      95.325  60.533 178.174  1.00104.86           C
ATOM   4528  H   ALA B  65      97.710  61.031 178.599  1.00104.86           H
ATOM   4529  HA  ALA B  65      95.607  60.626 180.287  1.00104.86           H
ATOM   4530  HB1 ALA B  65      94.265  60.279 178.210  1.00104.86           H
ATOM   4531  HB2 ALA B  65      95.427  61.615 178.082  1.00104.86           H
ATOM   4532  HB3 ALA B  65      95.770  60.051 177.304  1.00104.86           H
ATOM   4533  N   ASN B  66      96.430  57.682 179.030  1.00106.38           N
ATOM   4534  CA  ASN B  66      96.239  56.234 179.105  1.00106.38           C
ATOM   4535  C   ASN B  66      96.464  55.627 180.499  1.00106.38           C
ATOM   4536  O   ASN B  66      95.906  54.585 180.835  1.00106.38           O
ATOM   4537  CB  ASN B  66      97.174  55.580 178.074  1.00106.38           C
ATOM   4538  CG  ASN B  66      98.579  56.158 178.014  1.00106.38           C
ATOM   4539  OD1 ASN B  66      98.796  57.245 177.503  1.00106.38           O
ATOM   4540  ND2 ASN B  66      99.572  55.471 178.504  1.00106.38           N
ATOM   4541  H   ASN B  66      97.125  58.028 178.384  1.00106.38           H
ATOM   4542  HA  ASN B  66      95.210  56.000 178.828  1.00106.38           H
ATOM   4543  HB2 ASN B  66      96.734  55.704 177.085  1.00106.38           H
ATOM   4544  HB3 ASN B  66      97.231  54.508 178.265  1.00106.38           H
ATOM   4545 HD21 ASN B  66      99.390  54.682 179.108  1.00106.38           H
ATOM   4546 HD22 ASN B  66     100.511  55.827 178.390  1.00106.38           H
ATOM   4547  N   ASP B  67      97.269  56.289 181.309  1.00106.98           N
ATOM   4548  CA  ASP B  67      97.718  55.820 182.606  1.00106.98           C
ATOM   4549  C   ASP B  67      97.287  56.761 183.734  1.00106.98           C
ATOM   4550  O   ASP B  67      96.927  57.921 183.546  1.00106.98           O
ATOM   4551  CB  ASP B  67      99.240  55.630 182.602  1.00106.98           C
ATOM   4552  CG  ASP B  67      99.828  54.782 181.468  1.00106.98           C
ATOM   4553  OD1 ASP B  67      99.091  54.030 180.809  1.00106.98           O
ATOM   4554  OD2 ASP B  67     101.053  54.903 181.248  1.00106.98           O
ATOM   4555  H   ASP B  67      97.607  57.182 180.981  1.00106.98           H
ATOM   4556  HA  ASP B  67      97.281  54.843 182.809  1.00106.98           H
ATOM   4557  HB2 ASP B  67      99.537  55.176 183.548  1.00106.98           H
ATOM   4558  HB3 ASP B  67      99.693  56.621 182.567  1.00106.98           H
ATOM   4559  N   SER B  68      97.415  56.266 184.961  1.00109.29           N
ATOM   4560  CA  SER B  68      97.347  57.048 186.200  1.00109.29           C
ATOM   4561  C   SER B  68      98.575  57.936 186.445  1.00109.29           C
ATOM   4562  O   SER B  68      98.643  58.639 187.449  1.00109.29           O
ATOM   4563  CB  SER B  68      97.246  56.062 187.361  1.00109.29           C
ATOM   4564  OG  SER B  68      98.376  55.215 187.354  1.00109.29           O
ATOM   4565  H   SER B  68      97.707  55.303 185.056  1.00109.29           H
ATOM   4566  HA  SER B  68      96.461  57.684 186.185  1.00109.29           H
ATOM   4567  HB2 SER B  68      96.340  55.465 187.253  1.00109.29           H
ATOM   4568  HB3 SER B  68      97.194  56.600 188.307  1.00109.29           H
ATOM   4569  HG  SER B  68      98.321  54.624 188.109  1.00109.29           H
ATOM   4570  N   LYS B  69      99.582  57.884 185.562  1.00107.51           N
ATOM   4571  CA  LYS B  69     100.932  58.456 185.716  1.00107.51           C
ATOM   4572  C   LYS B  69     100.951  59.997 185.704  1.00107.51           C
ATOM   4573  O   LYS B  69     101.050  60.630 184.655  1.00107.51           O
ATOM   4574  CB  LYS B  69     101.813  57.809 184.629  1.00107.51           C
ATOM   4575  CG  LYS B  69     103.272  58.284 184.523  1.00107.51           C
ATOM   4576  CD  LYS B  69     104.091  58.158 185.815  1.00107.51           C
ATOM   4577  CE  LYS B  69     104.198  56.703 186.288  1.00107.51           C
ATOM   4578  NZ  LYS B  69     105.053  56.579 187.490  1.00107.51           N
ATOM   4579  H   LYS B  69      99.424  57.292 184.759  1.00107.51           H
ATOM   4580  HA  LYS B  69     101.320  58.142 186.684  1.00107.51           H
ATOM   4581  HB2 LYS B  69     101.812  56.729 184.780  1.00107.51           H
ATOM   4582  HB3 LYS B  69     101.336  57.991 183.667  1.00107.51           H
ATOM   4583  HG2 LYS B  69     103.289  59.326 184.204  1.00107.51           H
ATOM   4584  HG3 LYS B  69     103.762  57.705 183.740  1.00107.51           H
ATOM   4585  HD2 LYS B  69     105.092  58.544 185.620  1.00107.51           H
ATOM   4586  HD3 LYS B  69     103.641  58.770 186.597  1.00107.51           H
ATOM   4587  HE2 LYS B  69     103.200  56.323 186.505  1.00107.51           H
ATOM   4588  HE3 LYS B  69     104.614  56.104 185.478  1.00107.51           H
ATOM   4589  HZ1 LYS B  69     105.127  55.617 187.789  1.00107.51           H
ATOM   4590  HZ2 LYS B  69     104.684  57.111 188.265  1.00107.51           H
ATOM   4591  HZ3 LYS B  69     105.989  56.911 187.306  1.00107.51           H
ATOM   4592  N   VAL B  70     100.870  60.579 186.901  1.00103.72           N
ATOM   4593  CA  VAL B  70     101.101  61.998 187.232  1.00103.72           C
ATOM   4594  C   VAL B  70     102.582  62.303 187.479  1.00103.72           C
ATOM   4595  O   VAL B  70     103.312  61.488 188.052  1.00103.72           O
ATOM   4596  CB  VAL B  70     100.304  62.375 188.504  1.00103.72           C
ATOM   4597  CG1 VAL B  70     100.654  63.738 189.121  1.00103.72           C
ATOM   4598  CG2 VAL B  70      98.804  62.395 188.221  1.00103.72           C
ATOM   4599  H   VAL B  70     100.521  60.006 187.657  1.00103.72           H
ATOM   4600  HA  VAL B  70     100.752  62.620 186.408  1.00103.72           H
ATOM   4601  HB  VAL B  70     100.497  61.617 189.264  1.00103.72           H
ATOM   4602 HG11 VAL B  70     100.575  64.519 188.365  1.00103.72           H
ATOM   4603 HG12 VAL B  70      99.967  63.967 189.935  1.00103.72           H
ATOM   4604 HG13 VAL B  70     101.662  63.729 189.535  1.00103.72           H
ATOM   4605 HG21 VAL B  70      98.573  63.193 187.515  1.00103.72           H
ATOM   4606 HG22 VAL B  70      98.253  62.583 189.143  1.00103.72           H
ATOM   4607 HG23 VAL B  70      98.477  61.432 187.830  1.00103.72           H
ATOM   4608  N   VAL B  71     103.010  63.498 187.074  1.00102.80           N
ATOM   4609  CA  VAL B  71     104.318  64.085 187.387  1.00102.80           C
ATOM   4610  C   VAL B  71     104.132  65.518 187.889  1.00102.80           C
ATOM   4611  O   VAL B  71     103.383  66.286 187.291  1.00102.80           O
ATOM   4612  CB  VAL B  71     105.239  64.035 186.152  1.00102.80           C
ATOM   4613  CG1 VAL B  71     106.614  64.636 186.464  1.00102.80           C
ATOM   4614  CG2 VAL B  71     105.447  62.602 185.650  1.00102.80           C
ATOM   4615  H   VAL B  71     102.378  64.053 186.517  1.00102.80           H
ATOM   4616  HA  VAL B  71     104.787  63.507 188.181  1.00102.80           H
ATOM   4617  HB  VAL B  71     104.788  64.614 185.349  1.00102.80           H
ATOM   4618 HG11 VAL B  71     107.269  64.529 185.602  1.00102.80           H
ATOM   4619 HG12 VAL B  71     106.526  65.698 186.681  1.00102.80           H
ATOM   4620 HG13 VAL B  71     107.059  64.127 187.314  1.00102.80           H
ATOM   4621 HG21 VAL B  71     105.858  61.984 186.443  1.00102.80           H
ATOM   4622 HG22 VAL B  71     104.504  62.175 185.318  1.00102.80           H
ATOM   4623 HG23 VAL B  71     106.129  62.602 184.802  1.00102.80           H
ATOM   4624  N   LYS B  72     104.818  65.880 188.971  1.00102.22           N
ATOM   4625  CA  LYS B  72     104.767  67.203 189.604  1.00102.22           C
ATOM   4626  C   LYS B  72     105.989  68.046 189.247  1.00102.22           C
ATOM   4627  O   LYS B  72     107.115  67.565 189.353  1.00102.22           O
ATOM   4628  CB  LYS B  72     104.715  67.055 191.136  1.00102.22           C
ATOM   4629  CG  LYS B  72     103.487  66.292 191.637  1.00102.22           C
ATOM   4630  CD  LYS B  72     103.538  66.160 193.158  1.00102.22           C
ATOM   4631  CE  LYS B  72     102.394  65.316 193.715  1.00102.22           C
ATOM   4632  NZ  LYS B  72     101.098  66.031 193.713  1.00102.22           N
ATOM   4633  H   LYS B  72     105.435  65.194 189.383  1.00102.22           H
ATOM   4634  HA  LYS B  72     103.877  67.738 189.271  1.00102.22           H
ATOM   4635  HB2 LYS B  72     104.715  68.048 191.586  1.00102.22           H
ATOM   4636  HB3 LYS B  72     105.614  66.537 191.473  1.00102.22           H
ATOM   4637  HG2 LYS B  72     103.466  65.294 191.197  1.00102.22           H
ATOM   4638  HG3 LYS B  72     102.583  66.824 191.341  1.00102.22           H
ATOM   4639  HD2 LYS B  72     103.531  67.148 193.619  1.00102.22           H
ATOM   4640  HD3 LYS B  72     104.474  65.671 193.426  1.00102.22           H
ATOM   4641  HE2 LYS B  72     102.326  64.392 193.139  1.00102.22           H
ATOM   4642  HE3 LYS B  72     102.650  65.038 194.737  1.00102.22           H
ATOM   4643  HZ1 LYS B  72     100.793  66.263 192.779  1.00102.22           H
ATOM   4644  HZ2 LYS B  72     101.149  66.883 194.254  1.00102.22           H
ATOM   4645  HZ3 LYS B  72     100.374  65.464 194.131  1.00102.22           H
ATOM   4646  N   SER B  73     105.795  69.314 188.912  1.00 96.08           N
ATOM   4647  CA  SER B  73     106.852  70.325 188.875  1.00 96.08           C
ATOM   4648  C   SER B  73     106.342  71.611 189.522  1.00 96.08           C
ATOM   4649  O   SER B  73     105.238  72.057 189.237  1.00 96.08           O
ATOM   4650  CB  SER B  73     107.372  70.514 187.448  1.00 96.08           C
ATOM   4651  OG  SER B  73     106.347  70.726 186.509  1.00 96.08           O
ATOM   4652  H   SER B  73     104.847  69.637 188.778  1.00 96.08           H
ATOM   4653  HA  SER B  73     107.694  69.981 189.475  1.00 96.08           H
ATOM   4654  HB2 SER B  73     108.060  71.359 187.429  1.00 96.08           H
ATOM   4655  HB3 SER B  73     107.925  69.621 187.158  1.00 96.08           H
ATOM   4656  HG  SER B  73     106.754  70.816 185.645  1.00 96.08           H
ATOM   4657  N   SER B  74     107.088  72.197 190.458  1.00 98.51           N
ATOM   4658  CA  SER B  74     106.589  73.289 191.308  1.00 98.51           C
ATOM   4659  C   SER B  74     107.460  74.535 191.237  1.00 98.51           C
ATOM   4660  O   SER B  74     108.663  74.450 191.008  1.00 98.51           O
ATOM   4661  CB  SER B  74     106.338  72.823 192.748  1.00 98.51           C
ATOM   4662  OG  SER B  74     107.512  72.655 193.499  1.00 98.51           O
ATOM   4663  H   SER B  74     108.019  71.846 190.630  1.00 98.51           H
ATOM   4664  HA  SER B  74     105.621  73.608 190.923  1.00 98.51           H
ATOM   4665  HB2 SER B  74     105.726  73.569 193.254  1.00 98.51           H
ATOM   4666  HB3 SER B  74     105.775  71.889 192.737  1.00 98.51           H
ATOM   4667  HG  SER B  74     107.954  71.854 193.207  1.00 98.51           H
ATOM   4668  N   PHE B  75     106.844  75.704 191.367  1.00 99.22           N
ATOM   4669  CA  PHE B  75     107.503  76.999 191.276  1.00 99.22           C
ATOM   4670  C   PHE B  75     106.670  78.104 191.936  1.00 99.22           C
ATOM   4671  O   PHE B  75     105.470  77.962 192.159  1.00 99.22           O
ATOM   4672  CB  PHE B  75     107.829  77.317 189.809  1.00 99.22           C
ATOM   4673  CG  PHE B  75     106.768  76.980 188.774  1.00 99.22           C
ATOM   4674  CD2 PHE B  75     105.938  77.990 188.267  1.00 99.22           C
ATOM   4675  CD1 PHE B  75     106.669  75.677 188.251  1.00 99.22           C
ATOM   4676  CE2 PHE B  75     105.019  77.702 187.246  1.00 99.22           C
ATOM   4677  CE1 PHE B  75     105.728  75.384 187.255  1.00 99.22           C
ATOM   4678  CZ  PHE B  75     104.916  76.400 186.737  1.00 99.22           C
ATOM   4679  H   PHE B  75     105.852  75.708 191.556  1.00 99.22           H
ATOM   4680  HA  PHE B  75     108.447  76.954 191.819  1.00 99.22           H
ATOM   4681  HB2 PHE B  75     108.730  76.766 189.541  1.00 99.22           H
ATOM   4682  HB3 PHE B  75     108.086  78.373 189.723  1.00 99.22           H
ATOM   4683  HD2 PHE B  75     106.017  78.997 188.649  1.00 99.22           H
ATOM   4684  HD1 PHE B  75     107.330  74.895 188.595  1.00 99.22           H
ATOM   4685  HE2 PHE B  75     104.394  78.487 186.847  1.00 99.22           H
ATOM   4686  HE1 PHE B  75     105.654  74.381 186.860  1.00 99.22           H
ATOM   4687  HZ  PHE B  75     104.215  76.180 185.946  1.00 99.22           H
ATOM   4688  N   MET B  76     107.317  79.216 192.275  1.00103.08           N
ATOM   4689  CA  MET B  76     106.635  80.397 192.793  1.00103.08           C
ATOM   4690  C   MET B  76     105.935  81.137 191.657  1.00103.08           C
ATOM   4691  O   MET B  76     106.455  81.202 190.544  1.00103.08           O
ATOM   4692  CB  MET B  76     107.597  81.342 193.515  1.00103.08           C
ATOM   4693  CG  MET B  76     108.411  80.654 194.602  1.00103.08           C
ATOM   4694  SD  MET B  76     107.446  79.656 195.755  1.00103.08           S
ATOM   4695  CE  MET B  76     108.761  79.191 196.895  1.00103.08           C
ATOM   4696  H   MET B  76     108.299  79.297 192.055  1.00103.08           H
ATOM   4697  HA  MET B  76     105.878  80.070 193.506  1.00103.08           H
ATOM   4698  HB2 MET B  76     108.287  81.782 192.796  1.00103.08           H
ATOM   4699  HB3 MET B  76     107.020  82.144 193.974  1.00103.08           H
ATOM   4700  HG2 MET B  76     108.941  81.423 195.165  1.00103.08           H
ATOM   4701  HG3 MET B  76     109.157  80.012 194.133  1.00103.08           H
ATOM   4702  HE1 MET B  76     109.532  78.632 196.366  1.00103.08           H
ATOM   4703  HE2 MET B  76     108.361  78.571 197.698  1.00103.08           H
ATOM   4704  HE3 MET B  76     109.205  80.088 197.326  1.00103.08           H
ATOM   4705  N   VAL B  77     104.773  81.727 191.928  1.00101.29           N
ATOM   4706  CA  VAL B  77     104.011  82.476 190.930  1.00101.29           C
ATOM   4707  C   VAL B  77     104.731  83.793 190.640  1.00101.29           C
ATOM   4708  O   VAL B  77     104.840  84.609 191.555  1.00101.29           O
ATOM   4709  CB  VAL B  77     102.581  82.720 191.413  1.00101.29           C
ATOM   4710  CG1 VAL B  77     101.774  83.415 190.311  1.00101.29           C
ATOM   4711  CG2 VAL B  77     101.864  81.409 191.732  1.00101.29           C
ATOM   4712  H   VAL B  77     104.407  81.644 192.865  1.00101.29           H
ATOM   4713  HA  VAL B  77     103.950  81.874 190.024  1.00101.29           H
ATOM   4714  HB  VAL B  77     102.597  83.333 192.315  1.00101.29           H
ATOM   4715 HG11 VAL B  77     101.736  82.786 189.421  1.00101.29           H
ATOM   4716 HG12 VAL B  77     100.752  83.593 190.646  1.00101.29           H
ATOM   4717 HG13 VAL B  77     102.219  84.372 190.041  1.00101.29           H
ATOM   4718 HG21 VAL B  77     100.846  81.616 192.060  1.00101.29           H
ATOM   4719 HG22 VAL B  77     101.830  80.777 190.844  1.00101.29           H
ATOM   4720 HG23 VAL B  77     102.371  80.868 192.531  1.00101.29           H
ATOM   4721  N   PRO B  78     105.232  84.033 189.418  1.00 99.08           N
ATOM   4722  CA  PRO B  78     106.068  85.185 189.122  1.00 99.08           C
ATOM   4723  C   PRO B  78     105.286  86.500 189.171  1.00 99.08           C
ATOM   4724  O   PRO B  78     104.069  86.496 188.961  1.00 99.08           O
ATOM   4725  CB  PRO B  78     106.611  84.949 187.715  1.00 99.08           C
ATOM   4726  CG  PRO B  78     105.503  84.131 187.066  1.00 99.08           C
ATOM   4727  CD  PRO B  78     105.033  83.253 188.214  1.00 99.08           C
ATOM   4728  HA  PRO B  78     106.898  85.209 189.828  1.00 99.08           H
ATOM   4729  HB2 PRO B  78     107.519  84.348 187.768  1.00 99.08           H
ATOM   4730  HB3 PRO B  78     106.799  85.876 187.173  1.00 99.08           H
ATOM   4731  HG2 PRO B  78     104.700  84.796 186.748  1.00 99.08           H
ATOM   4732  HG3 PRO B  78     105.875  83.539 186.230  1.00 99.08           H
ATOM   4733  HD2 PRO B  78     103.984  82.991 188.071  1.00 99.08           H
ATOM   4734  HD3 PRO B  78     105.641  82.349 188.257  1.00 99.08           H
ATOM   4735  N   PRO B  79     105.958  87.641 189.393  1.00102.14           N
ATOM   4736  CA  PRO B  79     105.362  88.970 189.258  1.00102.14           C
ATOM   4737  C   PRO B  79     104.774  89.206 187.866  1.00102.14           C
ATOM   4738  O   PRO B  79     105.360  88.821 186.854  1.00102.14           O
ATOM   4739  CB  PRO B  79     106.484  89.959 189.569  1.00102.14           C
ATOM   4740  CG  PRO B  79     107.381  89.153 190.501  1.00102.14           C
ATOM   4741  CD  PRO B  79     107.311  87.755 189.901  1.00102.14           C
ATOM   4742  HA  PRO B  79     104.580  89.077 190.009  1.00102.14           H
ATOM   4743  HB2 PRO B  79     107.037  90.211 188.664  1.00102.14           H
ATOM   4744  HB3 PRO B  79     106.105  90.860 190.051  1.00102.14           H
ATOM   4745  HG2 PRO B  79     106.960  89.145 191.507  1.00102.14           H
ATOM   4746  HG3 PRO B  79     108.403  89.532 190.515  1.00102.14           H
ATOM   4747  HD2 PRO B  79     107.522  87.017 190.675  1.00102.14           H
ATOM   4748  HD3 PRO B  79     108.019  87.664 189.077  1.00102.14           H
ATOM   4749  N   CYS B  80     103.598  89.831 187.810  1.00103.79           N
ATOM   4750  CA  CYS B  80     102.822  89.972 186.576  1.00103.79           C
ATOM   4751  C   CYS B  80     103.390  91.051 185.657  1.00103.79           C
ATOM   4752  O   CYS B  80     102.925  92.189 185.666  1.00103.79           O
ATOM   4753  CB  CYS B  80     101.341  90.213 186.902  1.00103.79           C
ATOM   4754  SG  CYS B  80     100.508  88.721 187.483  1.00103.79           S
ATOM   4755  H   CYS B  80     103.177  90.152 188.669  1.00103.79           H
ATOM   4756  HA  CYS B  80     102.873  89.032 186.025  1.00103.79           H
ATOM   4757  HB2 CYS B  80     100.838  90.532 185.990  1.00103.79           H
ATOM   4758  HB3 CYS B  80     101.235  91.013 187.636  1.00103.79           H
ATOM   4759  N   ARG B  81     104.368  90.688 184.821  1.00 98.78           N
ATOM   4760  CA  ARG B  81     104.995  91.552 183.814  1.00 98.78           C
ATOM   4761  C   ARG B  81     104.066  91.822 182.624  1.00 98.78           C
ATOM   4762  O   ARG B  81     104.524  91.890 181.489  1.00 98.78           O
ATOM   4763  CB  ARG B  81     106.359  90.954 183.415  1.00 98.78           C
ATOM   4764  CG  ARG B  81     107.382  91.032 184.558  1.00 98.78           C
ATOM   4765  CD  ARG B  81     108.694  90.377 184.144  1.00 98.78           C
ATOM   4766  NE  ARG B  81     109.683  90.413 185.233  1.00 98.78           N
ATOM   4767  CZ  ARG B  81     110.665  91.275 185.408  1.00 98.78           C
ATOM   4768  NH1 ARG B  81     111.476  91.131 186.409  1.00 98.78           N
ATOM   4769  NH2 ARG B  81     110.876  92.284 184.614  1.00 98.78           N
ATOM   4770  H   ARG B  81     104.744  89.759 184.943  1.00 98.78           H
ATOM   4771  HA  ARG B  81     105.174  92.529 184.261  1.00 98.78           H
ATOM   4772  HB2 ARG B  81     106.224  89.917 183.110  1.00 98.78           H
ATOM   4773  HB3 ARG B  81     106.768  91.505 182.568  1.00 98.78           H
ATOM   4774  HG2 ARG B  81     107.001  90.519 185.442  1.00 98.78           H
ATOM   4775  HG3 ARG B  81     107.564  92.076 184.814  1.00 98.78           H
ATOM   4776  HD2 ARG B  81     109.084  90.870 183.253  1.00 98.78           H
ATOM   4777  HD3 ARG B  81     108.498  89.337 183.884  1.00 98.78           H
ATOM   4778  HE  ARG B  81     109.624  89.672 185.916  1.00 98.78           H
ATOM   4779 HH11 ARG B  81     111.365  90.353 187.045  1.00 98.78           H
ATOM   4780 HH12 ARG B  81     112.262  91.756 186.517  1.00 98.78           H
ATOM   4781 HH21 ARG B  81     110.290  92.427 183.804  1.00 98.78           H
ATOM   4782 HH22 ARG B  81     111.659  92.901 184.780  1.00 98.78           H
ATOM   4783  N   GLY B  82     102.765  91.944 182.883  1.00 94.56           N
ATOM   4784  CA  GLY B  82     101.716  92.305 181.940  1.00 94.56           C
ATOM   4785  C   GLY B  82     101.757  91.434 180.702  1.00 94.56           C
ATOM   4786  O   GLY B  82     101.308  90.290 180.725  1.00 94.56           O
ATOM   4787  H   GLY B  82     102.509  91.928 183.859  1.00 94.56           H
ATOM   4788  HA2 GLY B  82     100.744  92.177 182.417  1.00 94.56           H
ATOM   4789  HA3 GLY B  82     101.818  93.353 181.660  1.00 94.56           H
ATOM   4790  N   ARG B  83     102.324  91.990 179.630  1.00 88.32           N
ATOM   4791  CA  ARG B  83     102.553  91.335 178.338  1.00 88.32           C
ATOM   4792  C   ARG B  83     103.969  91.590 177.785  1.00 88.32           C
ATOM   4793  O   ARG B  83     104.136  91.673 176.569  1.00 88.32           O
ATOM   4794  CB  ARG B  83     101.415  91.694 177.355  1.00 88.32           C
ATOM   4795  CG  ARG B  83     100.031  91.237 177.842  1.00 88.32           C
ATOM   4796  CD  ARG B  83      98.933  91.492 176.808  1.00 88.32           C
ATOM   4797  NE  ARG B  83      97.619  91.090 177.332  1.00 88.32           N
ATOM   4798  CZ  ARG B  83      96.476  91.020 176.683  1.00 88.32           C
ATOM   4799  NH1 ARG B  83      95.405  90.614 177.290  1.00 88.32           N
ATOM   4800  NH2 ARG B  83      96.364  91.348 175.436  1.00 88.32           N
ATOM   4801  H   ARG B  83     102.663  92.935 179.744  1.00 88.32           H
ATOM   4802  HA  ARG B  83     102.517  90.256 178.490  1.00 88.32           H
ATOM   4803  HB2 ARG B  83     101.395  92.772 177.196  1.00 88.32           H
ATOM   4804  HB3 ARG B  83     101.606  91.210 176.397  1.00 88.32           H
ATOM   4805  HG2 ARG B  83      99.773  91.775 178.753  1.00 88.32           H
ATOM   4806  HG3 ARG B  83     100.065  90.169 178.061  1.00 88.32           H
ATOM   4807  HD2 ARG B  83      98.916  92.554 176.563  1.00 88.32           H
ATOM   4808  HD3 ARG B  83      99.162  90.925 175.905  1.00 88.32           H
ATOM   4809  HE  ARG B  83      97.583  90.812 178.303  1.00 88.32           H
ATOM   4810 HH11 ARG B  83      95.455  90.301 178.249  1.00 88.32           H
ATOM   4811 HH12 ARG B  83      94.531  90.553 176.787  1.00 88.32           H
ATOM   4812 HH21 ARG B  83      97.182  91.648 174.925  1.00 88.32           H
ATOM   4813 HH22 ARG B  83      95.484  91.186 174.968  1.00 88.32           H
ATOM   4814  N   ARG B  84     105.001  91.732 178.640  1.00 94.97           N
ATOM   4815  CA  ARG B  84     106.415  91.913 178.219  1.00 94.97           C
ATOM   4816  C   ARG B  84     107.081  90.625 177.750  1.00 94.97           C
ATOM   4817  O   ARG B  84     108.113  90.213 178.258  1.00 94.97           O
ATOM   4818  CB  ARG B  84     107.277  92.690 179.235  1.00 94.97           C
ATOM   4819  CG  ARG B  84     108.395  93.412 178.445  1.00 94.97           C
ATOM   4820  CD  ARG B  84     109.280  94.290 179.319  1.00 94.97           C
ATOM   4821  NE  ARG B  84     110.162  95.164 178.529  1.00 94.97           N
ATOM   4822  CZ  ARG B  84     111.105  95.950 179.022  1.00 94.97           C
ATOM   4823  NH1 ARG B  84     111.829  96.706 178.258  1.00 94.97           N
ATOM   4824  NH2 ARG B  84     111.370  96.019 180.291  1.00 94.97           N
ATOM   4825  H   ARG B  84     104.797  91.668 179.627  1.00 94.97           H
ATOM   4826  HA  ARG B  84     106.369  92.533 177.324  1.00 94.97           H
ATOM   4827  HB2 ARG B  84     107.696  92.027 179.992  1.00 94.97           H
ATOM   4828  HB3 ARG B  84     106.661  93.441 179.729  1.00 94.97           H
ATOM   4829  HG2 ARG B  84     109.023  92.686 177.929  1.00 94.97           H
ATOM   4830  HG3 ARG B  84     107.931  94.053 177.695  1.00 94.97           H
ATOM   4831  HD2 ARG B  84     108.638  94.915 179.939  1.00 94.97           H
ATOM   4832  HD3 ARG B  84     109.880  93.632 179.947  1.00 94.97           H
ATOM   4833  HE  ARG B  84     110.041  95.182 177.527  1.00 94.97           H
ATOM   4834 HH11 ARG B  84     111.706  96.706 177.256  1.00 94.97           H
ATOM   4835 HH12 ARG B  84     112.536  97.275 178.700  1.00 94.97           H
ATOM   4836 HH21 ARG B  84     112.096  96.655 180.590  1.00 94.97           H
ATOM   4837 HH22 ARG B  84     110.948  95.364 180.934  1.00 94.97           H
ATOM   4838  N   GLU B  85     106.508  90.047 176.707  1.00 90.01           N
ATOM   4839  CA  GLU B  85     107.160  89.142 175.766  1.00 90.01           C
ATOM   4840  C   GLU B  85     107.711  87.816 176.369  1.00 90.01           C
ATOM   4841  O   GLU B  85     106.923  86.884 176.564  1.00 90.01           O
ATOM   4842  CB  GLU B  85     108.143  89.961 174.896  1.00 90.01           C
ATOM   4843  CG  GLU B  85     107.502  91.110 174.083  1.00 90.01           C
ATOM   4844  CD  GLU B  85     106.864  90.649 172.759  1.00 90.01           C
ATOM   4845  OE1 GLU B  85     106.432  89.487 172.654  1.00 90.01           O
ATOM   4846  OE2 GLU B  85     106.800  91.448 171.802  1.00 90.01           O
ATOM   4847  H   GLU B  85     105.644  90.468 176.397  1.00 90.01           H
ATOM   4848  HA  GLU B  85     106.381  88.804 175.085  1.00 90.01           H
ATOM   4849  HB2 GLU B  85     108.896  90.397 175.552  1.00 90.01           H
ATOM   4850  HB3 GLU B  85     108.669  89.297 174.211  1.00 90.01           H
ATOM   4851  HG2 GLU B  85     108.294  91.821 173.853  1.00 90.01           H
ATOM   4852  HG3 GLU B  85     106.766  91.642 174.684  1.00 90.01           H
ATOM   4853  N   LEU B  86     109.033  87.680 176.610  1.00 94.05           N
ATOM   4854  CA  LEU B  86     109.758  86.389 176.608  1.00 94.05           C
ATOM   4855  C   LEU B  86     110.515  86.008 177.895  1.00 94.05           C
ATOM   4856  O   LEU B  86     111.433  86.712 178.294  1.00 94.05           O
ATOM   4857  CB  LEU B  86     110.732  86.423 175.426  1.00 94.05           C
ATOM   4858  CG  LEU B  86     110.006  86.328 174.082  1.00 94.05           C
ATOM   4859  CD1 LEU B  86     110.852  86.930 172.979  1.00 94.05           C
ATOM   4860  CD2 LEU B  86     109.678  84.872 173.776  1.00 94.05           C
ATOM   4861  H   LEU B  86     109.598  88.513 176.534  1.00 94.05           H
ATOM   4862  HA  LEU B  86     109.042  85.588 176.424  1.00 94.05           H
ATOM   4863  HB2 LEU B  86     111.301  87.352 175.471  1.00 94.05           H
ATOM   4864  HB3 LEU B  86     111.443  85.601 175.508  1.00 94.05           H
ATOM   4865  HG  LEU B  86     109.070  86.887 174.108  1.00 94.05           H
ATOM   4866 HD11 LEU B  86     111.861  86.519 173.022  1.00 94.05           H
ATOM   4867 HD12 LEU B  86     110.899  88.012 173.098  1.00 94.05           H
ATOM   4868 HD13 LEU B  86     110.408  86.691 172.013  1.00 94.05           H
ATOM   4869 HD21 LEU B  86     109.246  84.792 172.779  1.00 94.05           H
ATOM   4870 HD22 LEU B  86     110.574  84.253 173.829  1.00 94.05           H
ATOM   4871 HD23 LEU B  86     108.944  84.494 174.488  1.00 94.05           H
ATOM   4872  N   VAL B  87     110.158  84.856 178.474  1.00 95.38           N
ATOM   4873  CA  VAL B  87     110.758  84.074 179.588  1.00 95.38           C
ATOM   4874  C   VAL B  87     110.103  82.670 179.613  1.00 95.38           C
ATOM   4875  O   VAL B  87     109.044  82.499 179.016  1.00 95.38           O
ATOM   4876  CB  VAL B  87     110.547  84.709 180.984  1.00 95.38           C
ATOM   4877  CG1 VAL B  87     111.335  85.988 181.231  1.00 95.38           C
ATOM   4878  CG2 VAL B  87     109.083  84.994 181.321  1.00 95.38           C
ATOM   4879  H   VAL B  87     109.376  84.384 178.042  1.00 95.38           H
ATOM   4880  HA  VAL B  87     111.827  83.953 179.414  1.00 95.38           H
ATOM   4881  HB  VAL B  87     110.911  83.993 181.721  1.00 95.38           H
ATOM   4882 HG11 VAL B  87     112.360  85.868 180.878  1.00 95.38           H
ATOM   4883 HG12 VAL B  87     111.358  86.200 182.300  1.00 95.38           H
ATOM   4884 HG13 VAL B  87     110.869  86.833 180.725  1.00 95.38           H
ATOM   4885 HG21 VAL B  87     108.490  84.080 181.270  1.00 95.38           H
ATOM   4886 HG22 VAL B  87     108.677  85.729 180.627  1.00 95.38           H
ATOM   4887 HG23 VAL B  87     109.009  85.393 182.333  1.00 95.38           H
[truncated: 710,589 more chars]
